# Supplementary material for: Mapping major SARS-CoV-2 drug targets and assessment of druggability using computational fragment screening: Identification of an allosteric small-molecule binding site on the Nsp13 helicase
Source: PLoS One. 2021 Feb 17;16(2):e0246181. doi: 10.1371/journal.pone.0246181 (PMC7888625; doi:10.1371/journal.pone.0246181)
Supplement: S2 File — (ZIP) [file pone.0246181.s002.zip]

Archive with 437 entries (397 files):
- __MACOSX/
- __MACOSX/SUPP_PDBs/
- __MACOSX/SUPP_PDBs/._.DS_Store
- __MACOSX/SUPP_PDBs/._SUPP_S1_Table.xlsx
- __MACOSX/SUPP_PDBs/Nsp12_RdRp/
- __MACOSX/SUPP_PDBs/Nsp12_RdRp/._.DS_Store
- __MACOSX/SUPP_PDBs/Nsp12_RdRp/._7bv2_nsp12_nsp7_nsp8.pdb
- __MACOSX/SUPP_PDBs/Nsp12_RdRp/Knowledge/
- __MACOSX/SUPP_PDBs/Nsp12_RdRp/Knowledge/._.DS_Store
- __MACOSX/SUPP_PDBs/Nsp13_Helicase/
- __MACOSX/SUPP_PDBs/Nsp13_Helicase/._.DS_Store
- __MACOSX/SUPP_PDBs/Nsp13_Helicase/Knowledge/
- __MACOSX/SUPP_PDBs/Nsp13_Helicase/Knowledge/._.DS_Store
- __MACOSX/SUPP_PDBs/Nsp13_Helicase/Knowledge/reference_2xzl_pharmacophores/
- __MACOSX/SUPP_PDBs/Nsp13_Helicase/Knowledge/reference_2xzl_pharmacophores/._.DS_Store
- __MACOSX/SUPP_PDBs/Nsp13_Helicase/Knowledge/reference_inhibitor_pharmacophores/
- __MACOSX/SUPP_PDBs/Nsp13_Helicase/Knowledge/reference_inhibitor_pharmacophores/._.DS_Store
- __MACOSX/SUPP_PDBs/Nsp13_Helicase/TOP50/
- __MACOSX/SUPP_PDBs/Nsp13_Helicase/TOP50/._.DS_Store
- __MACOSX/SUPP_PDBs/Nsp15_endoRNase/
- __MACOSX/SUPP_PDBs/Nsp15_endoRNase/._.DS_Store
- __MACOSX/SUPP_PDBs/Nsp15_endoRNase/._6wxc_Nsp15.pdb
- __MACOSX/SUPP_PDBs/Nsp16_2'-O_MT/
- __MACOSX/SUPP_PDBs/Nsp16_2'-O_MT/._.DS_Store
- __MACOSX/SUPP_PDBs/Nsp16_2'-O_MT/._6wkq_Nsp16-Nsp10_Sinefungin.pdb
- __MACOSX/SUPP_PDBs/Nsp4_Papin-like/
- __MACOSX/SUPP_PDBs/Nsp4_Papin-like/._.DS_Store
- __MACOSX/SUPP_PDBs/Nsp4_Papin-like/._Z_6wx4_Papin-Protease_pep_inhib_VIR215.pdb
- __MACOSX/SUPP_PDBs/Nsp5_Mpro/
- __MACOSX/SUPP_PDBs/Nsp5_Mpro/._.DS_Store
- __MACOSX/SUPP_PDBs/Nsp5_Mpro/._6w63_Main_broad_spectrum_non-covalent.pdb
- __MACOSX/SUPP_PDBs/Nsp5_Mpro/TOP25/
- __MACOSX/SUPP_PDBs/Nsp5_Mpro/TOP25/._.DS_Store
- __MACOSX/SUPP_PDBs/S2_Spike/
- __MACOSX/SUPP_PDBs/S2_Spike/._.DS_Store
- __MACOSX/SUPP_PDBs/S2_Spike/Knowledge/
- __MACOSX/SUPP_PDBs/S2_Spike/Knowledge/._.DS_Store
- __MACOSX/SUPP_PDBs/S2_Spike/Knowledge/reference_inhibitor_pharmacophores/
- __MACOSX/SUPP_PDBs/S2_Spike/Knowledge/reference_inhibitor_pharmacophores/._.DS_Store
- __MACOSX/SUPP_PDBs/S2_Spike/TOP50/
- __MACOSX/SUPP_PDBs/S2_Spike/TOP50/._.DS_Store
- SUPP_PDBs/
- SUPP_PDBs/.DS_Store
- SUPP_PDBs/Nsp12_RdRp/
- SUPP_PDBs/Nsp12_RdRp/.DS_Store
- SUPP_PDBs/Nsp12_RdRp/7bv2_nsp12_nsp7_nsp8.pdb
- SUPP_PDBs/Nsp12_RdRp/Knowledge/
- SUPP_PDBs/Nsp12_RdRp/Knowledge/.DS_Store
- SUPP_PDBs/Nsp12_RdRp/Knowledge/reference_inhibitor_pharmacophores/
- SUPP_PDBs/Nsp12_RdRp/Knowledge/reference_inhibitor_pharmacophores/01_REF04_BEN.pdb
- SUPP_PDBs/Nsp12_RdRp/Knowledge/reference_inhibitor_pharmacophores/01_REF04_pharmacophore_from_7bv2.pdb
- SUPP_PDBs/Nsp12_RdRp/Knowledge/reference_inhibitor_pharmacophores/02_REF03_BEN.pdb
- SUPP_PDBs/Nsp12_RdRp/Knowledge/reference_inhibitor_pharmacophores/02_REF03_pharmacophore_from_7bv2.pdb
- SUPP_PDBs/Nsp12_RdRp/Knowledge/reference_inhibitor_pharmacophores/03_REF06_BEN.pdb
- SUPP_PDBs/Nsp12_RdRp/Knowledge/reference_inhibitor_pharmacophores/03_REF06_pharmacophore_from_3cwj.pdb
- SUPP_PDBs/Nsp12_RdRp/Knowledge/reference_inhibitor_pharmacophores/04_REF05_BEN.pdb
- SUPP_PDBs/Nsp12_RdRp/Knowledge/reference_inhibitor_pharmacophores/04_REF05_pharmacophore_from_3cwj.pdb
- SUPP_PDBs/Nsp12_RdRp/Knowledge/reference_inhibitor_pharmacophores/05_REF01_BEN.pdb
- SUPP_PDBs/Nsp12_RdRp/Knowledge/reference_inhibitor_pharmacophores/05_REF01_pharmacophore_from_5f3z.pdb
- SUPP_PDBs/Nsp12_RdRp/Knowledge/reference_inhibitor_pharmacophores/06_REF02_BEN.pdb
- SUPP_PDBs/Nsp12_RdRp/Knowledge/reference_inhibitor_pharmacophores/06_REF02_pharmacophore_from_5f3z.pdb
- SUPP_PDBs/Nsp12_RdRp/protein_PAA1.pdb
- SUPP_PDBs/Nsp12_RdRp/TOP50/
- SUPP_PDBs/Nsp12_RdRp/TOP50/01.pdb
- SUPP_PDBs/Nsp12_RdRp/TOP50/02.pdb
- SUPP_PDBs/Nsp12_RdRp/TOP50/03.pdb
- SUPP_PDBs/Nsp12_RdRp/TOP50/04.pdb
- SUPP_PDBs/Nsp12_RdRp/TOP50/05.pdb
- SUPP_PDBs/Nsp12_RdRp/TOP50/06.pdb
- SUPP_PDBs/Nsp12_RdRp/TOP50/07.pdb
- SUPP_PDBs/Nsp12_RdRp/TOP50/08.pdb
- SUPP_PDBs/Nsp12_RdRp/TOP50/09.pdb
- SUPP_PDBs/Nsp12_RdRp/TOP50/10.pdb
- SUPP_PDBs/Nsp12_RdRp/TOP50/11.pdb
- SUPP_PDBs/Nsp12_RdRp/TOP50/12.pdb
- SUPP_PDBs/Nsp12_RdRp/TOP50/13.pdb
- SUPP_PDBs/Nsp12_RdRp/TOP50/14.pdb
- SUPP_PDBs/Nsp12_RdRp/TOP50/15.pdb
- SUPP_PDBs/Nsp12_RdRp/TOP50/16.pdb
- SUPP_PDBs/Nsp12_RdRp/TOP50/17.pdb
- SUPP_PDBs/Nsp12_RdRp/TOP50/18.pdb
- SUPP_PDBs/Nsp12_RdRp/TOP50/19.pdb
- SUPP_PDBs/Nsp12_RdRp/TOP50/20.pdb
- SUPP_PDBs/Nsp12_RdRp/TOP50/21.pdb
- SUPP_PDBs/Nsp12_RdRp/TOP50/22.pdb
- SUPP_PDBs/Nsp12_RdRp/TOP50/23.pdb
- SUPP_PDBs/Nsp12_RdRp/TOP50/24.pdb
- SUPP_PDBs/Nsp12_RdRp/TOP50/25.pdb
- SUPP_PDBs/Nsp12_RdRp/TOP50/26.pdb
- SUPP_PDBs/Nsp12_RdRp/TOP50/27.pdb
- SUPP_PDBs/Nsp12_RdRp/TOP50/28.pdb
- SUPP_PDBs/Nsp12_RdRp/TOP50/29.pdb
- SUPP_PDBs/Nsp12_RdRp/TOP50/30.pdb
- SUPP_PDBs/Nsp12_RdRp/TOP50/31.pdb
- SUPP_PDBs/Nsp12_RdRp/TOP50/32.pdb
- SUPP_PDBs/Nsp12_RdRp/TOP50/33.pdb
- SUPP_PDBs/Nsp12_RdRp/TOP50/34.pdb
- SUPP_PDBs/Nsp12_RdRp/TOP50/35.pdb
- SUPP_PDBs/Nsp12_RdRp/TOP50/36.pdb
- SUPP_PDBs/Nsp12_RdRp/TOP50/37.pdb
- SUPP_PDBs/Nsp12_RdRp/TOP50/38.pdb
- SUPP_PDBs/Nsp12_RdRp/TOP50/39.pdb
- SUPP_PDBs/Nsp12_RdRp/TOP50/40.pdb
- SUPP_PDBs/Nsp12_RdRp/TOP50/41.pdb
- SUPP_PDBs/Nsp12_RdRp/TOP50/42.pdb
- SUPP_PDBs/Nsp12_RdRp/TOP50/43.pdb
- SUPP_PDBs/Nsp12_RdRp/TOP50/44.pdb
- SUPP_PDBs/Nsp12_RdRp/TOP50/45.pdb
- SUPP_PDBs/Nsp12_RdRp/TOP50/46.pdb
- SUPP_PDBs/Nsp12_RdRp/TOP50/47.pdb
- SUPP_PDBs/Nsp12_RdRp/TOP50/48.pdb
- SUPP_PDBs/Nsp12_RdRp/TOP50/49.pdb
- SUPP_PDBs/Nsp12_RdRp/TOP50/50.pdb
- SUPP_PDBs/Nsp13_Helicase/
- SUPP_PDBs/Nsp13_Helicase/.DS_Store
- SUPP_PDBs/Nsp13_Helicase/helicase_6jyt_A_matchmaker.pdb
- SUPP_PDBs/Nsp13_Helicase/helicase_6jyt_SEG1.pdb
- SUPP_PDBs/Nsp13_Helicase/Knowledge/
- SUPP_PDBs/Nsp13_Helicase/Knowledge/.DS_Store
- SUPP_PDBs/Nsp13_Helicase/Knowledge/reference_2xzl_pharmacophores/
- SUPP_PDBs/Nsp13_Helicase/Knowledge/reference_2xzl_pharmacophores/.DS_Store
- SUPP_PDBs/Nsp13_Helicase/Knowledge/reference_2xzl_pharmacophores/01_REF15.pdb
- SUPP_PDBs/Nsp13_Helicase/Knowledge/reference_2xzl_pharmacophores/01_REF15_BEN.pdb
- SUPP_PDBs/Nsp13_Helicase/Knowledge/reference_2xzl_pharmacophores/02_REF01.pdb
- SUPP_PDBs/Nsp13_Helicase/Knowledge/reference_2xzl_pharmacophores/02_REF01_BEN.pdb
- SUPP_PDBs/Nsp13_Helicase/Knowledge/reference_2xzl_pharmacophores/03_REF09.pdb
- SUPP_PDBs/Nsp13_Helicase/Knowledge/reference_2xzl_pharmacophores/03_REF09_BEN.pdb
- SUPP_PDBs/Nsp13_Helicase/Knowledge/reference_2xzl_pharmacophores/04_REF16.pdb
- SUPP_PDBs/Nsp13_Helicase/Knowledge/reference_2xzl_pharmacophores/04_REF16_BEN.pdb
- SUPP_PDBs/Nsp13_Helicase/Knowledge/reference_2xzl_pharmacophores/05_REF02.pdb
- SUPP_PDBs/Nsp13_Helicase/Knowledge/reference_2xzl_pharmacophores/05_REF02_BEN.pdb
- SUPP_PDBs/Nsp13_Helicase/Knowledge/reference_2xzl_pharmacophores/06_REF03.pdb
- SUPP_PDBs/Nsp13_Helicase/Knowledge/reference_2xzl_pharmacophores/06_REF03_BEN.pdb
- SUPP_PDBs/Nsp13_Helicase/Knowledge/reference_2xzl_pharmacophores/07_REF06.pdb
- SUPP_PDBs/Nsp13_Helicase/Knowledge/reference_2xzl_pharmacophores/07_REF06_BEN.pdb
- SUPP_PDBs/Nsp13_Helicase/Knowledge/reference_2xzl_pharmacophores/08_REF07.pdb
- SUPP_PDBs/Nsp13_Helicase/Knowledge/reference_2xzl_pharmacophores/08_REF07_BEN.pdb
- SUPP_PDBs/Nsp13_Helicase/Knowledge/reference_2xzl_pharmacophores/09_REF08.pdb
- SUPP_PDBs/Nsp13_Helicase/Knowledge/reference_2xzl_pharmacophores/09_REF08_BEN.pdb
- SUPP_PDBs/Nsp13_Helicase/Knowledge/reference_2xzl_pharmacophores/10_REF11.pdb
- SUPP_PDBs/Nsp13_Helicase/Knowledge/reference_2xzl_pharmacophores/10_REF11_BEN.pdb
- SUPP_PDBs/Nsp13_Helicase/Knowledge/reference_2xzl_pharmacophores/11_REF10.pdb
- SUPP_PDBs/Nsp13_Helicase/Knowledge/reference_2xzl_pharmacophores/11_REF10_BEN.pdb
- SUPP_PDBs/Nsp13_Helicase/Knowledge/reference_2xzl_pharmacophores/12_REF04.pdb
- SUPP_PDBs/Nsp13_Helicase/Knowledge/reference_2xzl_pharmacophores/12_REF04_BEN.pdb
- SUPP_PDBs/Nsp13_Helicase/Knowledge/reference_2xzl_pharmacophores/13_REF05.pdb
- SUPP_PDBs/Nsp13_Helicase/Knowledge/reference_2xzl_pharmacophores/13_REF05_BEN.pdb
- SUPP_PDBs/Nsp13_Helicase/Knowledge/reference_2xzl_pharmacophores/14_REF13.pdb
- SUPP_PDBs/Nsp13_Helicase/Knowledge/reference_2xzl_pharmacophores/14_REF13_BEN.pdb
- SUPP_PDBs/Nsp13_Helicase/Knowledge/reference_2xzl_pharmacophores/15_REF12.pdb
- SUPP_PDBs/Nsp13_Helicase/Knowledge/reference_2xzl_pharmacophores/15_REF12_BEN.pdb
- SUPP_PDBs/Nsp13_Helicase/Knowledge/reference_2xzl_pharmacophores/16_REF14.pdb
- SUPP_PDBs/Nsp13_Helicase/Knowledge/reference_2xzl_pharmacophores/16_REF14_BEN.pdb
- SUPP_PDBs/Nsp13_Helicase/Knowledge/reference_inhibitor_pharmacophores/
- SUPP_PDBs/Nsp13_Helicase/Knowledge/reference_inhibitor_pharmacophores/.DS_Store
- SUPP_PDBs/Nsp13_Helicase/Knowledge/reference_inhibitor_pharmacophores/01_REF09_BEN.pdb
- SUPP_PDBs/Nsp13_Helicase/Knowledge/reference_inhibitor_pharmacophores/01_REF09_pharmacophore_5fps.pdb
- SUPP_PDBs/Nsp13_Helicase/Knowledge/reference_inhibitor_pharmacophores/02_REF11_BEN.pdb
- SUPP_PDBs/Nsp13_Helicase/Knowledge/reference_inhibitor_pharmacophores/02_REF11_pharmacophore_5fpy.pdb
- SUPP_PDBs/Nsp13_Helicase/Knowledge/reference_inhibitor_pharmacophores/03_REF04_BEN.pdb
- SUPP_PDBs/Nsp13_Helicase/Knowledge/reference_inhibitor_pharmacophores/03_REF04_pharmacophore_2zjo.pdb
- SUPP_PDBs/Nsp13_Helicase/Knowledge/reference_inhibitor_pharmacophores/04_REF02_BEN.pdb
- SUPP_PDBs/Nsp13_Helicase/Knowledge/reference_inhibitor_pharmacophores/04_REF02_pharmacophore_2zjo.pdb
- SUPP_PDBs/Nsp13_Helicase/Knowledge/reference_inhibitor_pharmacophores/05_REF03_BEN.pdb
- SUPP_PDBs/Nsp13_Helicase/Knowledge/reference_inhibitor_pharmacophores/05_REF03_pharmacophore_2zjo.pdb
- SUPP_PDBs/Nsp13_Helicase/Knowledge/reference_inhibitor_pharmacophores/06_REF01_BEN.pdb
- SUPP_PDBs/Nsp13_Helicase/Knowledge/reference_inhibitor_pharmacophores/06_REF01_pharmacophore_2zjo.pdb
- SUPP_PDBs/Nsp13_Helicase/Knowledge/reference_inhibitor_pharmacophores/07_REF07_BEN.pdb
- SUPP_PDBs/Nsp13_Helicase/Knowledge/reference_inhibitor_pharmacophores/07_REF07_pharmacophore_4b71.pdb
- SUPP_PDBs/Nsp13_Helicase/Knowledge/reference_inhibitor_pharmacophores/08_REF08_BEN.pdb
- SUPP_PDBs/Nsp13_Helicase/Knowledge/reference_inhibitor_pharmacophores/08_REF08_pharmacophore_4b71.pdb
- SUPP_PDBs/Nsp13_Helicase/Knowledge/reference_inhibitor_pharmacophores/09_REF10_BEN.pdb
- SUPP_PDBs/Nsp13_Helicase/Knowledge/reference_inhibitor_pharmacophores/09_REF10_pharmacophore_5fpt.pdb
- SUPP_PDBs/Nsp13_Helicase/Knowledge/reference_inhibitor_pharmacophores/10_REF06_BEN.pdb
- SUPP_PDBs/Nsp13_Helicase/Knowledge/reference_inhibitor_pharmacophores/10_REF06_pharmacophore_3rvb.pdb
- SUPP_PDBs/Nsp13_Helicase/Knowledge/reference_inhibitor_pharmacophores/11_REF05_BEN.pdb
- SUPP_PDBs/Nsp13_Helicase/Knowledge/reference_inhibitor_pharmacophores/11_REF05_pharmacophore_3rvb.pdb
- SUPP_PDBs/Nsp13_Helicase/TOP50/
- SUPP_PDBs/Nsp13_Helicase/TOP50/.DS_Store
- SUPP_PDBs/Nsp13_Helicase/TOP50/01.pdb
- SUPP_PDBs/Nsp13_Helicase/TOP50/02.pdb
- SUPP_PDBs/Nsp13_Helicase/TOP50/03.pdb
- SUPP_PDBs/Nsp13_Helicase/TOP50/04.pdb
- SUPP_PDBs/Nsp13_Helicase/TOP50/05.pdb
- SUPP_PDBs/Nsp13_Helicase/TOP50/06.pdb
- SUPP_PDBs/Nsp13_Helicase/TOP50/07.pdb
- SUPP_PDBs/Nsp13_Helicase/TOP50/08.pdb
- SUPP_PDBs/Nsp13_Helicase/TOP50/09.pdb
- SUPP_PDBs/Nsp13_Helicase/TOP50/10.pdb
- SUPP_PDBs/Nsp13_Helicase/TOP50/11.pdb
- SUPP_PDBs/Nsp13_Helicase/TOP50/12.pdb
- SUPP_PDBs/Nsp13_Helicase/TOP50/13.pdb
- SUPP_PDBs/Nsp13_Helicase/TOP50/14.pdb
- SUPP_PDBs/Nsp13_Helicase/TOP50/15.pdb
- SUPP_PDBs/Nsp13_Helicase/TOP50/16.pdb
- SUPP_PDBs/Nsp13_Helicase/TOP50/17.pdb
- SUPP_PDBs/Nsp13_Helicase/TOP50/18.pdb
- SUPP_PDBs/Nsp13_Helicase/TOP50/19.pdb
- SUPP_PDBs/Nsp13_Helicase/TOP50/20.pdb
- SUPP_PDBs/Nsp13_Helicase/TOP50/21.pdb
- SUPP_PDBs/Nsp13_Helicase/TOP50/22.pdb
- SUPP_PDBs/Nsp13_Helicase/TOP50/23.pdb
- SUPP_PDBs/Nsp13_Helicase/TOP50/24.pdb
- SUPP_PDBs/Nsp13_Helicase/TOP50/25.pdb
- SUPP_PDBs/Nsp13_Helicase/TOP50/26.pdb
- SUPP_PDBs/Nsp13_Helicase/TOP50/27.pdb
- SUPP_PDBs/Nsp13_Helicase/TOP50/28.pdb
- SUPP_PDBs/Nsp13_Helicase/TOP50/29.pdb
- SUPP_PDBs/Nsp13_Helicase/TOP50/30.pdb
- SUPP_PDBs/Nsp13_Helicase/TOP50/31.pdb
- SUPP_PDBs/Nsp13_Helicase/TOP50/32.pdb
- SUPP_PDBs/Nsp13_Helicase/TOP50/33.pdb
- SUPP_PDBs/Nsp13_Helicase/TOP50/34.pdb
- SUPP_PDBs/Nsp13_Helicase/TOP50/35.pdb
- SUPP_PDBs/Nsp13_Helicase/TOP50/36.pdb
- SUPP_PDBs/Nsp13_Helicase/TOP50/37.pdb
- SUPP_PDBs/Nsp13_Helicase/TOP50/38.pdb
- SUPP_PDBs/Nsp13_Helicase/TOP50/39.pdb
- SUPP_PDBs/Nsp13_Helicase/TOP50/40.pdb
- SUPP_PDBs/Nsp13_Helicase/TOP50/41.pdb
- SUPP_PDBs/Nsp13_Helicase/TOP50/42.pdb
- SUPP_PDBs/Nsp13_Helicase/TOP50/43.pdb
- SUPP_PDBs/Nsp13_Helicase/TOP50/44.pdb
- SUPP_PDBs/Nsp13_Helicase/TOP50/45.pdb
- SUPP_PDBs/Nsp13_Helicase/TOP50/46.pdb
- SUPP_PDBs/Nsp13_Helicase/TOP50/47.pdb
- SUPP_PDBs/Nsp13_Helicase/TOP50/48.pdb
- SUPP_PDBs/Nsp13_Helicase/TOP50/49.pdb
- SUPP_PDBs/Nsp13_Helicase/TOP50/50.pdb
- SUPP_PDBs/Nsp15_endoRNase/
- SUPP_PDBs/Nsp15_endoRNase/.DS_Store
- SUPP_PDBs/Nsp15_endoRNase/6wxc_Nsp15.pdb
- SUPP_PDBs/Nsp15_endoRNase/protein_PAA1.pdb
- SUPP_PDBs/Nsp15_endoRNase/TOP25/
- SUPP_PDBs/Nsp15_endoRNase/TOP25/01.pdb
- SUPP_PDBs/Nsp15_endoRNase/TOP25/02.pdb
- SUPP_PDBs/Nsp15_endoRNase/TOP25/03.pdb
- SUPP_PDBs/Nsp15_endoRNase/TOP25/04.pdb
- SUPP_PDBs/Nsp15_endoRNase/TOP25/05.pdb
- SUPP_PDBs/Nsp15_endoRNase/TOP25/06.pdb
- SUPP_PDBs/Nsp15_endoRNase/TOP25/07.pdb
- SUPP_PDBs/Nsp15_endoRNase/TOP25/08.pdb
- SUPP_PDBs/Nsp15_endoRNase/TOP25/09.pdb
- SUPP_PDBs/Nsp15_endoRNase/TOP25/10.pdb
- SUPP_PDBs/Nsp15_endoRNase/TOP25/11.pdb
- SUPP_PDBs/Nsp15_endoRNase/TOP25/12.pdb
- SUPP_PDBs/Nsp15_endoRNase/TOP25/13.pdb
- SUPP_PDBs/Nsp15_endoRNase/TOP25/14.pdb
- SUPP_PDBs/Nsp15_endoRNase/TOP25/15.pdb
- SUPP_PDBs/Nsp15_endoRNase/TOP25/16.pdb
- SUPP_PDBs/Nsp15_endoRNase/TOP25/17.pdb
- SUPP_PDBs/Nsp15_endoRNase/TOP25/18.pdb
- SUPP_PDBs/Nsp15_endoRNase/TOP25/19.pdb
- SUPP_PDBs/Nsp15_endoRNase/TOP25/20.pdb
- SUPP_PDBs/Nsp15_endoRNase/TOP25/21.pdb
- SUPP_PDBs/Nsp15_endoRNase/TOP25/22.pdb
- SUPP_PDBs/Nsp15_endoRNase/TOP25/23.pdb
- SUPP_PDBs/Nsp15_endoRNase/TOP25/24.pdb
- SUPP_PDBs/Nsp15_endoRNase/TOP25/25.pdb
- SUPP_PDBs/Nsp16_2'-O_MT/
- SUPP_PDBs/Nsp16_2'-O_MT/.DS_Store
- SUPP_PDBs/Nsp16_2'-O_MT/6wkq_Nsp16-Nsp10_Sinefungin.pdb
- SUPP_PDBs/Nsp16_2'-O_MT/protein_PAA1.pdb
- SUPP_PDBs/Nsp16_2'-O_MT/TOP25/
- SUPP_PDBs/Nsp16_2'-O_MT/TOP25/01.pdb
- SUPP_PDBs/Nsp16_2'-O_MT/TOP25/02.pdb
- SUPP_PDBs/Nsp16_2'-O_MT/TOP25/03.pdb
- SUPP_PDBs/Nsp16_2'-O_MT/TOP25/04.pdb
- SUPP_PDBs/Nsp16_2'-O_MT/TOP25/05.pdb
- SUPP_PDBs/Nsp16_2'-O_MT/TOP25/06.pdb
- SUPP_PDBs/Nsp16_2'-O_MT/TOP25/07.pdb
- SUPP_PDBs/Nsp16_2'-O_MT/TOP25/08.pdb
- SUPP_PDBs/Nsp16_2'-O_MT/TOP25/09.pdb
- SUPP_PDBs/Nsp16_2'-O_MT/TOP25/10.pdb
- SUPP_PDBs/Nsp16_2'-O_MT/TOP25/11.pdb
- SUPP_PDBs/Nsp16_2'-O_MT/TOP25/12.pdb
- SUPP_PDBs/Nsp16_2'-O_MT/TOP25/13.pdb
- SUPP_PDBs/Nsp16_2'-O_MT/TOP25/14.pdb
- SUPP_PDBs/Nsp16_2'-O_MT/TOP25/15.pdb
- SUPP_PDBs/Nsp16_2'-O_MT/TOP25/16.pdb
- SUPP_PDBs/Nsp16_2'-O_MT/TOP25/17.pdb
- SUPP_PDBs/Nsp16_2'-O_MT/TOP25/18.pdb
- SUPP_PDBs/Nsp16_2'-O_MT/TOP25/19.pdb
- SUPP_PDBs/Nsp16_2'-O_MT/TOP25/20.pdb
- SUPP_PDBs/Nsp16_2'-O_MT/TOP25/21.pdb
- SUPP_PDBs/Nsp16_2'-O_MT/TOP25/22.pdb
- SUPP_PDBs/Nsp16_2'-O_MT/TOP25/23.pdb
- SUPP_PDBs/Nsp16_2'-O_MT/TOP25/24.pdb
- SUPP_PDBs/Nsp16_2'-O_MT/TOP25/25.pdb
- SUPP_PDBs/Nsp4_Papin-like/
- SUPP_PDBs/Nsp4_Papin-like/.DS_Store
- SUPP_PDBs/Nsp4_Papin-like/protein_PAA1.pdb
- SUPP_PDBs/Nsp4_Papin-like/TOP25/
- SUPP_PDBs/Nsp4_Papin-like/TOP25/01.pdb
- SUPP_PDBs/Nsp4_Papin-like/TOP25/02.pdb
- SUPP_PDBs/Nsp4_Papin-like/TOP25/03.pdb
- SUPP_PDBs/Nsp4_Papin-like/TOP25/04.pdb
- SUPP_PDBs/Nsp4_Papin-like/TOP25/05.pdb
- SUPP_PDBs/Nsp4_Papin-like/TOP25/06.pdb
- SUPP_PDBs/Nsp4_Papin-like/TOP25/07.pdb
[truncated: 137 more entries]
