# Supplementary material for: Mapping major SARS-CoV-2 drug targets and assessment of druggability using computational fragment screening: Identification of an allosteric small-molecule binding site on the Nsp13 helicase
Source: PLoS One. 2021 Feb 17;16(2):e0246181. doi: 10.1371/journal.pone.0246181 (PMC7888625; doi:10.1371/journal.pone.0246181)
Supplement: S2 File — (ZIP) [file pone.0246181.s002.zip › SUPP_PDBs/Nsp12_RdRp/7bv2_nsp12_nsp7_nsp8.pdb]

HEADER    VIRAL PROTEIN                           09-APR-20   7BV2              
TITLE     THE NSP12-NSP7-NSP8 COMPLEX BOUND TO THE TEMPLATE-PRIMER RNA AND      
TITLE    2 TRIPHOSPHATE FORM OF REMDESIVIR(RTP)                                 
COMPND    MOL_ID: 1;                                                            
COMPND   2 MOLECULE: NSP12;                                                     
COMPND   3 CHAIN: A;                                                            
COMPND   4 SYNONYM: PP1AB,ORF1AB POLYPROTEIN;                                   
COMPND   5 EC: 3.4.19.12,3.4.22.-,3.4.22.69,2.7.7.48,3.6.4.12,3.6.4.13,3.1.13.-,
COMPND   6 3.1.-.-,2.1.1.-;                                                     
COMPND   7 ENGINEERED: YES;                                                     
COMPND   8 MOL_ID: 2;                                                           
COMPND   9 MOLECULE: NSP8;                                                      
COMPND  10 CHAIN: B;                                                            
COMPND  11 SYNONYM: PP1AB,ORF1AB POLYPROTEIN;                                   
COMPND  12 EC: 3.4.19.12,3.4.22.-,3.4.22.69,2.7.7.48,3.6.4.12,3.6.4.13,3.1.13.-,
COMPND  13 3.1.-.-,2.1.1.-;                                                     
COMPND  14 ENGINEERED: YES;                                                     
COMPND  15 MOL_ID: 3;                                                           
COMPND  16 MOLECULE: NSP7;                                                      
COMPND  17 CHAIN: C;                                                            
COMPND  18 SYNONYM: PP1AB,ORF1AB POLYPROTEIN;                                   
COMPND  19 EC: 3.4.19.12,3.4.22.-,3.4.22.69,2.7.7.48,3.6.4.12,3.6.4.13,3.1.13.-,
COMPND  20 3.1.-.-,2.1.1.-;                                                     
COMPND  21 ENGINEERED: YES;                                                     
COMPND  22 MOL_ID: 4;                                                           
COMPND  23 MOLECULE: PRIMER;                                                    
COMPND  24 CHAIN: P;                                                            
COMPND  25 ENGINEERED: YES;                                                     
COMPND  26 MOL_ID: 5;                                                           
COMPND  27 MOLECULE: TEMPLETE;                                                  
COMPND  28 CHAIN: T;                                                            
COMPND  29 ENGINEERED: YES                                                      
SOURCE    MOL_ID: 1;                                                            
SOURCE   2 ORGANISM_SCIENTIFIC: SEVERE ACUTE RESPIRATORY SYNDROME CORONAVIRUS   
SOURCE   3 2;                                                                   
SOURCE   4 ORGANISM_COMMON: 2019-NCOV;                                          
SOURCE   5 ORGANISM_TAXID: 2697049;                                             
SOURCE   6 GENE: REP, 1A-1B;                                                    
SOURCE   7 EXPRESSION_SYSTEM: SPODOPTERA FRUGIPERDA;                            
SOURCE   8 EXPRESSION_SYSTEM_TAXID: 7108;                                       
SOURCE   9 MOL_ID: 2;                                                           
SOURCE  10 ORGANISM_SCIENTIFIC: SEVERE ACUTE RESPIRATORY SYNDROME CORONAVIRUS   
SOURCE  11 2;                                                                   
SOURCE  12 ORGANISM_COMMON: 2019-NCOV;                                          
SOURCE  13 ORGANISM_TAXID: 2697049;                                             
SOURCE  14 GENE: REP, 1A-1B;                                                    
SOURCE  15 EXPRESSION_SYSTEM: SPODOPTERA FRUGIPERDA;                            
SOURCE  16 EXPRESSION_SYSTEM_TAXID: 7108;                                       
SOURCE  17 MOL_ID: 3;                                                           
SOURCE  18 ORGANISM_SCIENTIFIC: SEVERE ACUTE RESPIRATORY SYNDROME CORONAVIRUS   
SOURCE  19 2;                                                                   
SOURCE  20 ORGANISM_COMMON: 2019-NCOV;                                          
SOURCE  21 ORGANISM_TAXID: 2697049;                                             
SOURCE  22 GENE: REP, 1A-1B;                                                    
SOURCE  23 EXPRESSION_SYSTEM: SPODOPTERA FRUGIPERDA;                            
SOURCE  24 EXPRESSION_SYSTEM_TAXID: 7108;                                       
SOURCE  25 MOL_ID: 4;                                                           
SOURCE  26 SYNTHETIC: YES;                                                      
SOURCE  27 ORGANISM_SCIENTIFIC: SEVERE ACUTE RESPIRATORY SYNDROME CORONAVIRUS   
SOURCE  28 2;                                                                   
SOURCE  29 ORGANISM_COMMON: SARS-COV-2;                                         
SOURCE  30 ORGANISM_TAXID: 2697049;                                             
SOURCE  31 MOL_ID: 5;                                                           
SOURCE  32 SYNTHETIC: YES;                                                      
SOURCE  33 ORGANISM_SCIENTIFIC: SEVERE ACUTE RESPIRATORY SYNDROME CORONAVIRUS   
SOURCE  34 2;                                                                   
SOURCE  35 ORGANISM_COMMON: SARS-COV-2;                                         
SOURCE  36 ORGANISM_TAXID: 2697049                                              
KEYWDS    SARS-COV-2, RNA POLYMERASE, REMDESIVIR, VIRAL PROTEIN                 
EXPDTA    ELECTRON MICROSCOPY                                                   
AUTHOR    W.YIN,C.MAO,X.LUAN,D.SHEN,Q.SHEN,H.SU,X.WANG,F.ZHOU,W.ZHAO,M.GAO,     
AUTHOR   2 S.CHANG,Y.C.XIE,G.TIAN,H.W.JIANG,S.C.TAO,J.SHEN,Y.JIANG,H.JIANG,     
AUTHOR   3 Y.XU,S.ZHANG,Y.ZHANG,H.E.XU                                          
REVDAT   3   27-MAY-20 7BV2    1       COMPND JRNL   REMARK HELIX               
REVDAT   3 2                   1       SHEET  LINK   SITE   ATOM                
REVDAT   2   06-MAY-20 7BV2    1       COMPND SOURCE JRNL   REMARK              
REVDAT   2 2                   1       DBREF  SEQADV LINK   SITE                
REVDAT   2 3                   1       ATOM                                     
REVDAT   1   22-APR-20 7BV2    0                                                
JRNL        AUTH   W.YIN,C.MAO,X.LUAN,D.D.SHEN,Q.SHEN,H.SU,X.WANG,F.ZHOU,       
JRNL        AUTH 2 W.ZHAO,M.GAO,S.CHANG,Y.C.XIE,G.TIAN,H.W.JIANG,S.C.TAO,       
JRNL        AUTH 3 J.SHEN,Y.JIANG,H.JIANG,Y.XU,S.ZHANG,Y.ZHANG,H.E.XU           
JRNL        TITL   STRUCTURAL BASIS FOR INHIBITION OF THE RNA-DEPENDENT RNA     
JRNL        TITL 2 POLYMERASE FROM SARS-COV-2 BY REMDESIVIR.                    
JRNL        REF    SCIENCE                                    2020              
JRNL        REFN                   ESSN 1095-9203                               
JRNL        PMID   32358203                                                     
JRNL        DOI    10.1126/SCIENCE.ABC1560                                      
REMARK   2                                                                      
REMARK   2 RESOLUTION.    2.50 ANGSTROMS.                                       
REMARK   3                                                                      
REMARK   3 REFINEMENT.                                                          
REMARK   3   SOFTWARE PACKAGES      : NULL                                      
REMARK   3   RECONSTRUCTION SCHEMA  : NULL                                      
REMARK   3                                                                      
REMARK   3 EM MAP-MODEL FITTING AND REFINEMENT                                  
REMARK   3   PDB ENTRY                    : NULL                                
REMARK   3   REFINEMENT SPACE             : NULL                                
REMARK   3   REFINEMENT PROTOCOL          : NULL                                
REMARK   3   REFINEMENT TARGET            : NULL                                
REMARK   3   OVERALL ANISOTROPIC B VALUE  : NULL                                
REMARK   3                                                                      
REMARK   3 FITTING PROCEDURE : NULL                                             
REMARK   3                                                                      
REMARK   3 EM IMAGE RECONSTRUCTION STATISTICS                                   
REMARK   3   NOMINAL PIXEL SIZE (ANGSTROMS)    : NULL                           
REMARK   3   ACTUAL PIXEL SIZE  (ANGSTROMS)    : NULL                           
REMARK   3   EFFECTIVE RESOLUTION (ANGSTROMS)  : 2.500                          
REMARK   3   NUMBER OF PARTICLES               : 130386                         
REMARK   3   CTF CORRECTION METHOD             : PHASE FLIPPING AND AMPLITUDE   
REMARK   3                                       CORRECTION                     
REMARK   3                                                                      
REMARK   3 EM RECONSTRUCTION MAGNIFICATION CALIBRATION: NULL                    
REMARK   3                                                                      
REMARK   3 OTHER DETAILS: NULL                                                  
REMARK   4                                                                      
REMARK   4 7BV2 COMPLIES WITH FORMAT V. 3.30, 13-JUL-11                         
REMARK 100                                                                      
REMARK 100 THIS ENTRY HAS BEEN PROCESSED BY PDBJ.                               
REMARK 100 THE DEPOSITION ID IS D_1300016534.                                   
REMARK 245                                                                      
REMARK 245 EXPERIMENTAL DETAILS                                                 
REMARK 245   RECONSTRUCTION METHOD          : SINGLE PARTICLE                   
REMARK 245   SPECIMEN TYPE                  : NULL                              
REMARK 245                                                                      
REMARK 245 ELECTRON MICROSCOPE SAMPLE                                           
REMARK 245   SAMPLE TYPE                    : PARTICLE                          
REMARK 245   PARTICLE TYPE                  : POINT                             
REMARK 245   NAME OF SAMPLE                 : THE NSP12-NSP7-NSP8 COMPLEX       
REMARK 245                                    BOUND TO THE TEMPLATE-PRIMER      
REMARK 245                                    RNA AND TRIPHOSPHATE FORM OF      
REMARK 245                                    REMDESIVIR(RTP)                   
REMARK 245   SAMPLE CONCENTRATION (MG ML-1) : NULL                              
REMARK 245   SAMPLE SUPPORT DETAILS         : NULL                              
REMARK 245   SAMPLE VITRIFICATION DETAILS   : NULL                              
REMARK 245   SAMPLE BUFFER                  : NULL                              
REMARK 245   PH                             : 7.50                              
REMARK 245   SAMPLE DETAILS                 : NULL                              
REMARK 245                                                                      
REMARK 245 DATA ACQUISITION                                                     
REMARK 245   DATE OF EXPERIMENT                : NULL                           
REMARK 245   NUMBER OF MICROGRAPHS-IMAGES      : NULL                           
REMARK 245   TEMPERATURE (KELVIN)              : NULL                           
REMARK 245   MICROSCOPE MODEL                  : FEI TITAN KRIOS                
REMARK 245   DETECTOR TYPE                     : GATAN K2 SUMMIT (4K X 4K)      
REMARK 245   MINIMUM DEFOCUS (NM)              : NULL                           
REMARK 245   MAXIMUM DEFOCUS (NM)              : NULL                           
REMARK 245   MINIMUM TILT ANGLE (DEGREES)      : NULL                           
REMARK 245   MAXIMUM TILT ANGLE (DEGREES)      : NULL                           
REMARK 245   NOMINAL CS                        : NULL                           
REMARK 245   IMAGING MODE                      : BRIGHT FIELD                   
REMARK 245   ELECTRON DOSE (ELECTRONS NM**-2)  : 64.00                          
REMARK 245   ILLUMINATION MODE                 : FLOOD BEAM                     
REMARK 245   NOMINAL MAGNIFICATION             : NULL                           
REMARK 245   CALIBRATED MAGNIFICATION          : NULL                           
REMARK 245   SOURCE                            : FIELD EMISSION GUN             
REMARK 245   ACCELERATION VOLTAGE (KV)         : 300                            
REMARK 245   IMAGING DETAILS                   : NULL                           
REMARK 247                                                                      
REMARK 247 ELECTRON MICROSCOPY                                                  
REMARK 247  THE COORDINATES IN THIS ENTRY WERE GENERATED FROM ELECTRON          
REMARK 247  MICROSCOPY DATA. PROTEIN DATA BANK CONVENTIONS REQUIRE              
REMARK 247  THAT CRYST1 AND SCALE RECORDS BE INCLUDED, BUT THE VALUES           
REMARK 247  ON THESE RECORDS ARE MEANINGLESS EXCEPT FOR THE CALCULATION         
REMARK 247  OF THE STRUCTURE FACTORS.                                           
REMARK 300                                                                      
REMARK 300 BIOMOLECULE: 1                                                       
REMARK 300 SEE REMARK 350 FOR THE AUTHOR PROVIDED AND/OR PROGRAM                
REMARK 300 GENERATED ASSEMBLY INFORMATION FOR THE STRUCTURE IN                  
REMARK 300 THIS ENTRY. THE REMARK MAY ALSO PROVIDE INFORMATION ON               
REMARK 300 BURIED SURFACE AREA.                                                 
REMARK 350                                                                      
REMARK 350 COORDINATES FOR A COMPLETE MULTIMER REPRESENTING THE KNOWN           
REMARK 350 BIOLOGICALLY SIGNIFICANT OLIGOMERIZATION STATE OF THE                
REMARK 350 MOLECULE CAN BE GENERATED BY APPLYING BIOMT TRANSFORMATIONS          
REMARK 350 GIVEN BELOW.  BOTH NON-CRYSTALLOGRAPHIC AND                          
REMARK 350 CRYSTALLOGRAPHIC OPERATIONS ARE GIVEN.                               
REMARK 350                                                                      
REMARK 350 BIOMOLECULE: 1                                                       
REMARK 350 AUTHOR DETERMINED BIOLOGICAL UNIT: PENTAMERIC                        
REMARK 350 APPLY THE FOLLOWING TO CHAINS: A, B, C, P, T                         
REMARK 350   BIOMT1   1  1.000000  0.000000  0.000000        0.00000            
REMARK 350   BIOMT2   1  0.000000  1.000000  0.000000        0.00000            
REMARK 350   BIOMT3   1  0.000000  0.000000  1.000000        0.00000            
REMARK 465                                                                      
REMARK 465 MISSING RESIDUES                                                     
REMARK 465 THE FOLLOWING RESIDUES WERE NOT LOCATED IN THE                       
REMARK 465 EXPERIMENT. (M=MODEL NUMBER; RES=RESIDUE NAME; C=CHAIN               
REMARK 465 IDENTIFIER; SSSEQ=SEQUENCE NUMBER; I=INSERTION CODE.)                
REMARK 465                                                                      
REMARK 465   M RES C SSSEQI                                                     
REMARK 465     MET A     0                                                      
REMARK 465     SER A     1                                                      
REMARK 465     ALA A     2                                                      
REMARK 465     ASP A     3                                                      
REMARK 465     ALA A     4                                                      
REMARK 465     GLN A     5                                                      
REMARK 465     SER A     6                                                      
REMARK 465     PHE A     7                                                      
REMARK 465     LEU A     8                                                      
REMARK 465     ASN A     9                                                      
REMARK 465     ARG A    10                                                      
REMARK 465     VAL A    11                                                      
REMARK 465     CYS A    12                                                      
REMARK 465     GLY A    13                                                      
REMARK 465     VAL A    14                                                      
REMARK 465     SER A    15                                                      
REMARK 465     ALA A    16                                                      
REMARK 465     ALA A    17                                                      
REMARK 465     ARG A    18                                                      
REMARK 465     LEU A    19                                                      
REMARK 465     THR A    20                                                      
REMARK 465     PRO A    21                                                      
REMARK 465     CYS A    22                                                      
REMARK 465     GLY A    23                                                      
REMARK 465     THR A    24                                                      
REMARK 465     GLY A    25                                                      
REMARK 465     THR A    26                                                      
REMARK 465     SER A    27                                                      
REMARK 465     THR A    28                                                      
REMARK 465     ASP A    29                                                      
REMARK 465     VAL A    30                                                      
REMARK 465     THR A    51                                                      
REMARK 465     ASN A    52                                                      
REMARK 465     CYS A    53                                                      
REMARK 465     CYS A    54                                                      
REMARK 465     ARG A    55                                                      
REMARK 465     PHE A    56                                                      
REMARK 465     GLN A    57                                                      
REMARK 465     GLU A    58                                                      
REMARK 465     LYS A    59                                                      
REMARK 465     ASP A    60                                                      
REMARK 465     GLU A    61                                                      
REMARK 465     ASP A    62                                                      
REMARK 465     ASP A    63                                                      
REMARK 465     ASN A    64                                                      
REMARK 465     LEU A    65                                                      
REMARK 465     ILE A    66                                                      
REMARK 465     ASP A    67                                                      
REMARK 465     SER A    68                                                      
REMARK 465     TYR A    69                                                      
REMARK 465     PHE A    70                                                      
REMARK 465     VAL A    71                                                      
REMARK 465     VAL A    72                                                      
REMARK 465     LYS A    73                                                      
REMARK 465     ARG A    74                                                      
REMARK 465     HIS A    75                                                      
REMARK 465     THR A    76                                                      
REMARK 465     PHE A    77                                                      
REMARK 465     SER A    78                                                      
REMARK 465     ASN A    79                                                      
REMARK 465     TYR A    80                                                      
REMARK 465     GLN A    81                                                      
REMARK 465     HIS A    82                                                      
REMARK 465     GLU A    83                                                      
REMARK 465     PHE A   101                                                      
REMARK 465     PHE A   102                                                      
REMARK 465     LYS A   103                                                      
REMARK 465     PHE A   104                                                      
REMARK 465     ARG A   105                                                      
REMARK 465     ILE A   106                                                      
REMARK 465     ASP A   107                                                      
REMARK 465     GLY A   108                                                      
REMARK 465     ASP A   109                                                      
REMARK 465     MET A   110                                                      
REMARK 465     VAL A   111                                                      
REMARK 465     PRO A   112                                                      
REMARK 465     HIS A   113                                                      
REMARK 465     ILE A   114                                                      
REMARK 465     SER A   115                                                      
REMARK 465     ARG A   116                                                      
REMARK 465     GLN A   117                                                      
REMARK 465     THR A   896                                                      
REMARK 465     GLY A   897                                                      
REMARK 465     HIS A   898                                                      
REMARK 465     MET A   899                                                      
REMARK 465     LEU A   900                                                      
REMARK 465     ASP A   901                                                      
REMARK 465     MET A   902                                                      
REMARK 465     TYR A   903                                                      
REMARK 465     SER A   904                                                      
REMARK 465     VAL A   905                                                      
REMARK 465     MET A   906                                                      
REMARK 465     LEU A   907                                                      
REMARK 465     THR A   908                                                      
REMARK 465     ASN A   909                                                      
REMARK 465     ASP A   910                                                      
REMARK 465     VAL A   930                                                      
REMARK 465     LEU A   931                                                      
REMARK 465     GLN A   932                                                      
REMARK 465     GLY A   933                                                      
REMARK 465     GLY A   934                                                      
REMARK 465     SER A   935                                                      
REMARK 465     GLU A   936                                                      
REMARK 465     ASN A   937                                                      
REMARK 465     LEU A   938                                                      
REMARK 465     TYR A   939                                                      
REMARK 465     PHE A   940                                                      
REMARK 465     GLN A   941                                                      
REMARK 465     GLY A   942                                                      
REMARK 465     HIS A   943                                                      
REMARK 465     HIS A   944                                                      
REMARK 465     HIS A   945                                                      
REMARK 465     HIS A   946                                                      
REMARK 465     HIS A   947                                                      
REMARK 465     HIS A   948                                                      
REMARK 465     HIS A   949                                                      
REMARK 465     HIS A   950                                                      
REMARK 465     MET B     0                                                      
REMARK 465     ALA B     1                                                      
REMARK 465     ILE B     2                                                      
REMARK 465     ALA B     3                                                      
REMARK 465     SER B     4                                                      
REMARK 465     GLU B     5                                                      
REMARK 465     PHE B     6                                                      
REMARK 465     SER B     7                                                      
REMARK 465     SER B     8                                                      
REMARK 465     LEU B     9                                                      
REMARK 465     PRO B    10                                                      
REMARK 465     SER B    11                                                      
REMARK 465     TYR B    12                                                      
REMARK 465     ALA B    13                                                      
REMARK 465     ALA B    14                                                      
REMARK 465     PHE B    15                                                      
REMARK 465     ALA B    16                                                      
REMARK 465     THR B    17                                                      
REMARK 465     ALA B    18                                                      
REMARK 465     GLN B    19                                                      
REMARK 465     GLU B    20                                                      
REMARK 465     ALA B    21                                                      
REMARK 465     TYR B    22                                                      
REMARK 465     GLU B    23                                                      
REMARK 465     GLN B    24                                                      
REMARK 465     ALA B    25                                                      
REMARK 465     VAL B    26                                                      
REMARK 465     ALA B    27                                                      
REMARK 465     ASN B    28                                                      
REMARK 465     GLY B    29                                                      
REMARK 465     ASP B    30                                                      
REMARK 465     SER B    31                                                      
REMARK 465     GLU B    32                                                      
REMARK 465     VAL B    33                                                      
REMARK 465     VAL B    34                                                      
REMARK 465     LEU B    35                                                      
REMARK 465     LYS B    36                                                      
REMARK 465     LYS B    37                                                      
REMARK 465     LEU B    38                                                      
REMARK 465     LYS B    39                                                      
REMARK 465     LYS B    40                                                      
REMARK 465     SER B    41                                                      
REMARK 465     LEU B    42                                                      
REMARK 465     ASN B    43                                                      
REMARK 465     VAL B    44                                                      
REMARK 465     ALA B    45                                                      
REMARK 465     LYS B    46                                                      
REMARK 465     SER B    47                                                      
REMARK 465     GLU B    48                                                      
REMARK 465     PHE B    49                                                      
REMARK 465     ASP B    50                                                      
REMARK 465     ARG B    51                                                      
REMARK 465     ASP B    52                                                      
REMARK 465     ALA B    53                                                      
REMARK 465     ALA B    54                                                      
REMARK 465     MET B    55                                                      
REMARK 465     GLN B    56                                                      
REMARK 465     ARG B    57                                                      
REMARK 465     LYS B    58                                                      
REMARK 465     LEU B    59                                                      
REMARK 465     GLU B    60                                                      
REMARK 465     LYS B    61                                                      
REMARK 465     MET B    62                                                      
REMARK 465     ALA B    63                                                      
REMARK 465     ASP B    64                                                      
REMARK 465     GLN B    65                                                      
REMARK 465     ALA B    66                                                      
REMARK 465     MET B    67                                                      
REMARK 465     THR B    68                                                      
REMARK 465     GLN B    69                                                      
REMARK 465     MET B    70                                                      
REMARK 465     TYR B    71                                                      
REMARK 465     LYS B    72                                                      
REMARK 465     GLN B    73                                                      
REMARK 465     ALA B    74                                                      
REMARK 465     ARG B    75                                                      
REMARK 465     SER B    76                                                      
REMARK 465     GLU B    77                                                      
REMARK 465     ASN B   192                                                      
REMARK 465     SER B   193                                                      
REMARK 465     ALA B   194                                                      
REMARK 465     VAL B   195                                                      
REMARK 465     LYS B   196                                                      
REMARK 465     LEU B   197                                                      
REMARK 465     GLN B   198                                                      
REMARK 465     HIS B   199                                                      
REMARK 465     HIS B   200                                                      
REMARK 465     HIS B   201                                                      
REMARK 465     HIS B   202                                                      
REMARK 465     HIS B   203                                                      
REMARK 465     HIS B   204                                                      
REMARK 465     HIS B   205                                                      
REMARK 465     HIS B   206                                                      
REMARK 465     MET C     0                                                      
REMARK 465     SER C     1                                                      
REMARK 465     ALA C    65                                                      
REMARK 465     VAL C    66                                                      
REMARK 465     ASP C    67                                                      
REMARK 465     ILE C    68                                                      
REMARK 465     ASN C    69                                                      
REMARK 465     LYS C    70                                                      
REMARK 465     LEU C    71                                                      
REMARK 465     CYS C    72                                                      
REMARK 465     GLU C    73                                                      
REMARK 465     GLU C    74                                                      
REMARK 465     MET C    75                                                      
REMARK 465     LEU C    76                                                      
REMARK 465     ASP C    77                                                      
REMARK 465     ASN C    78                                                      
REMARK 465     ARG C    79                                                      
REMARK 465     ALA C    80                                                      
REMARK 465     THR C    81                                                      
REMARK 465     LEU C    82                                                      
REMARK 465     GLN C    83                                                      
REMARK 465     HIS C    84                                                      
REMARK 465     HIS C    85                                                      
REMARK 465     HIS C    86                                                      
REMARK 465     HIS C    87                                                      
REMARK 465     HIS C    88                                                      
REMARK 465     HIS C    89                                                      
REMARK 465     HIS C    90                                                      
REMARK 465     HIS C    91                                                      
REMARK 465       G P     1                                                      
REMARK 465       C P     2                                                      
REMARK 465       U P     3                                                      
REMARK 465       A P     4                                                      
REMARK 465       U P     5                                                      
REMARK 465       G P     6                                                      
REMARK 465       U P     7                                                      
REMARK 465       G P     8                                                      
REMARK 465       A P     9                                                      
REMARK 465       U T     1                                                      
REMARK 465       U T     2                                                      
REMARK 465       U T     3                                                      
REMARK 465       U T     4                                                      
REMARK 465       U T     5                                                      
REMARK 465       U T     6                                                      
REMARK 465       U T     7                                                      
REMARK 465       U T    22                                                      
REMARK 465       C T    23                                                      
REMARK 465       A T    24                                                      
REMARK 465       C T    25                                                      
REMARK 465       A T    26                                                      
REMARK 465       U T    27                                                      
REMARK 465       A T    28                                                      
REMARK 465       G T    29                                                      
REMARK 465       C T    30                                                      
REMARK 470                                                                      
REMARK 470 MISSING ATOM                                                         
REMARK 470 THE FOLLOWING RESIDUES HAVE MISSING ATOMS (M=MODEL NUMBER;           
REMARK 470 RES=RESIDUE NAME; C=CHAIN IDENTIFIER; SSEQ=SEQUENCE NUMBER;          
REMARK 470 I=INSERTION CODE):                                                   
REMARK 470   M RES CSSEQI  ATOMS                                                
REMARK 470     LYS A  98    CG   CD   CE   NZ                                   
REMARK 470     ASP A 100    CG   OD1  OD2                                       
REMARK 470     ASP A 218    CG   OD1  OD2                                       
REMARK 470     ASP A 824    CG   OD1  OD2                                       
REMARK 470     ASP B  78    CG   OD1  OD2                                       
REMARK 470     LYS B  79    CG   CD   CE   NZ                                   
REMARK 470     LYS B  97    CG   CD   CE   NZ                                   
REMARK 470     GLU C  50    CG   CD   OE1  OE2                                  
REMARK 500                                                                      
REMARK 500 GEOMETRY AND STEREOCHEMISTRY                                         
REMARK 500 SUBTOPIC: CLOSE CONTACTS IN SAME ASYMMETRIC UNIT                     
REMARK 500                                                                      
REMARK 500 THE FOLLOWING ATOMS ARE IN CLOSE CONTACT.                            
REMARK 500                                                                      
REMARK 500  ATM1  RES C  SSEQI   ATM2  RES C  SSEQI           DISTANCE          
REMARK 500   O4     U P    12     N1     A T    19              1.94            
REMARK 500                                                                      
REMARK 500 REMARK: NULL                                                         
REMARK 500                                                                      
REMARK 500 GEOMETRY AND STEREOCHEMISTRY                                         
REMARK 500 SUBTOPIC: COVALENT BOND LENGTHS                                      
REMARK 500                                                                      
REMARK 500 THE STEREOCHEMICAL PARAMETERS OF THE FOLLOWING RESIDUES              
REMARK 500 HAVE VALUES WHICH DEVIATE FROM EXPECTED VALUES BY MORE               
REMARK 500 THAN 6*RMSD (M=MODEL NUMBER; RES=RESIDUE NAME; C=CHAIN               
REMARK 500 IDENTIFIER; SSEQ=SEQUENCE NUMBER; I=INSERTION CODE).                 
REMARK 500                                                                      
REMARK 500 STANDARD TABLE:                                                      
REMARK 500 FORMAT: (10X,I3,1X,2(A3,1X,A1,I4,A1,1X,A4,3X),1X,F6.3)               
REMARK 500                                                                      
REMARK 500 EXPECTED VALUES PROTEIN: ENGH AND HUBER, 1999                        
REMARK 500 EXPECTED VALUES NUCLEIC ACID: CLOWNEY ET AL 1996                     
REMARK 500                                                                      
REMARK 500  M RES CSSEQI ATM1   RES CSSEQI ATM2   DEVIATION                     
REMARK 500      U P  20   P       U P  20   O5'     0.083                       
REMARK 500                                                                      
REMARK 500 REMARK: NULL                                                         
REMARK 500                                                                      
REMARK 500 GEOMETRY AND STEREOCHEMISTRY                                         
REMARK 500 SUBTOPIC: TORSION ANGLES                                             
REMARK 500                                                                      
REMARK 500 TORSION ANGLES OUTSIDE THE EXPECTED RAMACHANDRAN REGIONS:            
REMARK 500 (M=MODEL NUMBER; RES=RESIDUE NAME; C=CHAIN IDENTIFIER;               
REMARK 500 SSEQ=SEQUENCE NUMBER; I=INSERTION CODE).                             
REMARK 500                                                                      
REMARK 500 STANDARD TABLE:                                                      
REMARK 500 FORMAT:(10X,I3,1X,A3,1X,A1,I4,A1,4X,F7.2,3X,F7.2)                    
REMARK 500                                                                      
REMARK 500 EXPECTED VALUES: GJ KLEYWEGT AND TA JONES (1996). PHI/PSI-           
REMARK 500 CHOLOGY: RAMACHANDRAN REVISITED. STRUCTURE 4, 1395 - 1400            
REMARK 500                                                                      
REMARK 500  M RES CSSEQI        PSI       PHI                                   
REMARK 500    THR A 259       42.04     38.38                                   
REMARK 500    VAL A 398      -65.19   -101.98                                   
REMARK 500    ARG A 533       -9.84   -142.79                                   
REMARK 500    TYR A 606        8.11    -68.06                                   
REMARK 500    ASP A 608       30.14   -153.59                                   
REMARK 500    SER A 759     -124.35     56.81                                   
REMARK 500    TYR A 915        3.24    -69.57                                   
REMARK 500                                                                      
REMARK 500 REMARK: NULL                                                         
REMARK 500                                                                      
REMARK 500 GEOMETRY AND STEREOCHEMISTRY                                         
REMARK 500 SUBTOPIC: NON-CIS, NON-TRANS                                         
REMARK 500                                                                      
REMARK 500 THE FOLLOWING PEPTIDE BONDS DEVIATE SIGNIFICANTLY FROM BOTH          
REMARK 500 CIS AND TRANS CONFORMATION.  CIS BONDS, IF ANY, ARE LISTED           
REMARK 500 ON CISPEP RECORDS.  TRANS IS DEFINED AS 180 +/- 30 AND               
REMARK 500 CIS IS DEFINED AS 0 +/- 30 DEGREES.                                  
REMARK 500                                 MODEL     OMEGA                      
REMARK 500 TYR A  606     SER A  607                 -148.17                    
REMARK 500                                                                      
REMARK 500 REMARK: NULL                                                         
REMARK 620                                                                      
REMARK 620 METAL COORDINATION                                                   
REMARK 620 (M=MODEL NUMBER; RES=RESIDUE NAME; C=CHAIN IDENTIFIER;               
REMARK 620 SSEQ=SEQUENCE NUMBER; I=INSERTION CODE):                             
REMARK 620                                                                      
REMARK 620 COORDINATION ANGLES FOR:  M RES CSSEQI METAL                         
REMARK 620                              ZN A1001  ZN                            
REMARK 620 N RES CSSEQI ATOM                                                    
REMARK 620 1 HIS A 295   ND1                                                    
REMARK 620 2 CYS A 301   SG  123.9                                              
REMARK 620 3 CYS A 306   SG  101.9 108.0                                        
REMARK 620 4 CYS A 310   SG  100.5 109.7 112.6                                  
REMARK 620 N                    1     2     3                                   
REMARK 620                                                                      
REMARK 620 COORDINATION ANGLES FOR:  M RES CSSEQI METAL                         
REMARK 620                              ZN A1002  ZN                            
REMARK 620 N RES CSSEQI ATOM                                                    
REMARK 620 1 CYS A 487   SG                                                     
REMARK 620 2 HIS A 642   ND1 108.3                                              
REMARK 620 3 CYS A 645   SG   98.3 124.9                                        
REMARK 620 4 CYS A 646   SG   94.1 127.2  96.7                                  
REMARK 620 N                    1     2     3                                   
REMARK 800                                                                      
REMARK 800 SITE                                                                 
REMARK 800 SITE_IDENTIFIER: AC1                                                 
REMARK 800 EVIDENCE_CODE: SOFTWARE                                              
REMARK 800 SITE_DESCRIPTION: binding site for residue ZN A 1001                 
REMARK 800                                                                      
REMARK 800 SITE_IDENTIFIER: AC2                                                 
REMARK 800 EVIDENCE_CODE: SOFTWARE                                              
REMARK 800 SITE_DESCRIPTION: binding site for residue ZN A 1002                 
REMARK 800                                                                      
REMARK 800 SITE_IDENTIFIER: AC3                                                 
REMARK 800 EVIDENCE_CODE: SOFTWARE                                              
REMARK 800 SITE_DESCRIPTION: binding site for residue POP A 1003                
REMARK 800                                                                      
REMARK 800 SITE_IDENTIFIER: AC4                                                 
REMARK 800 EVIDENCE_CODE: SOFTWARE                                              
REMARK 800 SITE_DESCRIPTION: binding site for residue MG A 1004                 
REMARK 800                                                                      
REMARK 800 SITE_IDENTIFIER: AC5                                                 
REMARK 800 EVIDENCE_CODE: SOFTWARE                                              
REMARK 800 SITE_DESCRIPTION: binding site for residue MG A 1005                 
REMARK 800                                                                      
REMARK 800 SITE_IDENTIFIER: AC6                                                 
REMARK 800 EVIDENCE_CODE: SOFTWARE                                              
REMARK 800 SITE_DESCRIPTION: binding site for residue F86 P 101                 
REMARK 900                                                                      
REMARK 900 RELATED ENTRIES                                                      
REMARK 900 RELATED ID: EMD-30210   RELATED DB: EMDB                             
REMARK 900 THE NSP12-NSP7-NSP8 COMPLEX BOUND TO THE TEMPLATE-PRIMER RNA AND     
REMARK 900 TRIPHOSPHATE FORM OF REMDESIVIR(RTP)                                 
DBREF  7BV2 A    1   932  UNP    P0DTD1   R1AB_SARS2    4393   5324             
DBREF  7BV2 B    1   198  UNP    P0DTD1   R1AB_SARS2    3943   4140             
DBREF  7BV2 C    1    83  UNP    P0DTD1   R1AB_SARS2    3860   3942             
DBREF  7BV2 P    1    20  PDB    7BV2     7BV2             1     20             
DBREF  7BV2 T    1    30  PDB    7BV2     7BV2             1     30             
SEQADV 7BV2 MET A    0  UNP  P0DTD1              INITIATING METHIONINE          
SEQADV 7BV2 GLY A  933  UNP  P0DTD1              EXPRESSION TAG                 
SEQADV 7BV2 GLY A  934  UNP  P0DTD1              EXPRESSION TAG                 
SEQADV 7BV2 SER A  935  UNP  P0DTD1              EXPRESSION TAG                 
SEQADV 7BV2 GLU A  936  UNP  P0DTD1              EXPRESSION TAG                 
SEQADV 7BV2 ASN A  937  UNP  P0DTD1              EXPRESSION TAG                 
SEQADV 7BV2 LEU A  938  UNP  P0DTD1              EXPRESSION TAG                 
SEQADV 7BV2 TYR A  939  UNP  P0DTD1              EXPRESSION TAG                 
SEQADV 7BV2 PHE A  940  UNP  P0DTD1              EXPRESSION TAG                 
SEQADV 7BV2 GLN A  941  UNP  P0DTD1              EXPRESSION TAG                 
SEQADV 7BV2 GLY A  942  UNP  P0DTD1              EXPRESSION TAG                 
SEQADV 7BV2 HIS A  943  UNP  P0DTD1              EXPRESSION TAG                 
SEQADV 7BV2 HIS A  944  UNP  P0DTD1              EXPRESSION TAG                 
SEQADV 7BV2 HIS A  945  UNP  P0DTD1              EXPRESSION TAG                 
SEQADV 7BV2 HIS A  946  UNP  P0DTD1              EXPRESSION TAG                 
SEQADV 7BV2 HIS A  947  UNP  P0DTD1              EXPRESSION TAG                 
SEQADV 7BV2 HIS A  948  UNP  P0DTD1              EXPRESSION TAG                 
SEQADV 7BV2 HIS A  949  UNP  P0DTD1              EXPRESSION TAG                 
SEQADV 7BV2 HIS A  950  UNP  P0DTD1              EXPRESSION TAG                 
SEQADV 7BV2 MET B    0  UNP  P0DTD1              INITIATING METHIONINE          
SEQADV 7BV2 HIS B  199  UNP  P0DTD1              EXPRESSION TAG                 
SEQADV 7BV2 HIS B  200  UNP  P0DTD1              EXPRESSION TAG                 
SEQADV 7BV2 HIS B  201  UNP  P0DTD1              EXPRESSION TAG                 
SEQADV 7BV2 HIS B  202  UNP  P0DTD1              EXPRESSION TAG                 
SEQADV 7BV2 HIS B  203  UNP  P0DTD1              EXPRESSION TAG                 
SEQADV 7BV2 HIS B  204  UNP  P0DTD1              EXPRESSION TAG                 
SEQADV 7BV2 HIS B  205  UNP  P0DTD1              EXPRESSION TAG                 
SEQADV 7BV2 HIS B  206  UNP  P0DTD1              EXPRESSION TAG                 
SEQADV 7BV2 MET C    0  UNP  P0DTD1              INITIATING METHIONINE          
SEQADV 7BV2 HIS C   84  UNP  P0DTD1              EXPRESSION TAG                 
SEQADV 7BV2 HIS C   85  UNP  P0DTD1              EXPRESSION TAG                 
SEQADV 7BV2 HIS C   86  UNP  P0DTD1              EXPRESSION TAG                 
SEQADV 7BV2 HIS C   87  UNP  P0DTD1              EXPRESSION TAG                 
SEQADV 7BV2 HIS C   88  UNP  P0DTD1              EXPRESSION TAG                 
SEQADV 7BV2 HIS C   89  UNP  P0DTD1              EXPRESSION TAG                 
SEQADV 7BV2 HIS C   90  UNP  P0DTD1              EXPRESSION TAG                 
SEQADV 7BV2 HIS C   91  UNP  P0DTD1              EXPRESSION TAG                 
SEQRES   1 A  951  MET SER ALA ASP ALA GLN SER PHE LEU ASN ARG VAL CYS          
SEQRES   2 A  951  GLY VAL SER ALA ALA ARG LEU THR PRO CYS GLY THR GLY          
SEQRES   3 A  951  THR SER THR ASP VAL VAL TYR ARG ALA PHE ASP ILE TYR          
SEQRES   4 A  951  ASN ASP LYS VAL ALA GLY PHE ALA LYS PHE LEU LYS THR          
SEQRES   5 A  951  ASN CYS CYS ARG PHE GLN GLU LYS ASP GLU ASP ASP ASN          
SEQRES   6 A  951  LEU ILE ASP SER TYR PHE VAL VAL LYS ARG HIS THR PHE          
SEQRES   7 A  951  SER ASN TYR GLN HIS GLU GLU THR ILE TYR ASN LEU LEU          
SEQRES   8 A  951  LYS ASP CYS PRO ALA VAL ALA LYS HIS ASP PHE PHE LYS          
SEQRES   9 A  951  PHE ARG ILE ASP GLY ASP MET VAL PRO HIS ILE SER ARG          
SEQRES  10 A  951  GLN ARG LEU THR LYS TYR THR MET ALA ASP LEU VAL TYR          
SEQRES  11 A  951  ALA LEU ARG HIS PHE ASP GLU GLY ASN CYS ASP THR LEU          
SEQRES  12 A  951  LYS GLU ILE LEU VAL THR TYR ASN CYS CYS ASP ASP ASP          
SEQRES  13 A  951  TYR PHE ASN LYS LYS ASP TRP TYR ASP PHE VAL GLU ASN          
SEQRES  14 A  951  PRO ASP ILE LEU ARG VAL TYR ALA ASN LEU GLY GLU ARG          
SEQRES  15 A  951  VAL ARG GLN ALA LEU LEU LYS THR VAL GLN PHE CYS ASP          
SEQRES  16 A  951  ALA MET ARG ASN ALA GLY ILE VAL GLY VAL LEU THR LEU          
SEQRES  17 A  951  ASP ASN GLN ASP LEU ASN GLY ASN TRP TYR ASP PHE GLY          
SEQRES  18 A  951  ASP PHE ILE GLN THR THR PRO GLY SER GLY VAL PRO VAL          
SEQRES  19 A  951  VAL ASP SER TYR TYR SER LEU LEU MET PRO ILE LEU THR          
SEQRES  20 A  951  LEU THR ARG ALA LEU THR ALA GLU SER HIS VAL ASP THR          
SEQRES  21 A  951  ASP LEU THR LYS PRO TYR ILE LYS TRP ASP LEU LEU LYS          
SEQRES  22 A  951  TYR ASP PHE THR GLU GLU ARG LEU LYS LEU PHE ASP ARG          
SEQRES  23 A  951  TYR PHE LYS TYR TRP ASP GLN THR TYR HIS PRO ASN CYS          
SEQRES  24 A  951  VAL ASN CYS LEU ASP ASP ARG CYS ILE LEU HIS CYS ALA          
SEQRES  25 A  951  ASN PHE ASN VAL LEU PHE SER THR VAL PHE PRO PRO THR          
SEQRES  26 A  951  SER PHE GLY PRO LEU VAL ARG LYS ILE PHE VAL ASP GLY          
SEQRES  27 A  951  VAL PRO PHE VAL VAL SER THR GLY TYR HIS PHE ARG GLU          
SEQRES  28 A  951  LEU GLY VAL VAL HIS ASN GLN ASP VAL ASN LEU HIS SER          
SEQRES  29 A  951  SER ARG LEU SER PHE LYS GLU LEU LEU VAL TYR ALA ALA          
SEQRES  30 A  951  ASP PRO ALA MET HIS ALA ALA SER GLY ASN LEU LEU LEU          
SEQRES  31 A  951  ASP LYS ARG THR THR CYS PHE SER VAL ALA ALA LEU THR          
SEQRES  32 A  951  ASN ASN VAL ALA PHE GLN THR VAL LYS PRO GLY ASN PHE          
SEQRES  33 A  951  ASN LYS ASP PHE TYR ASP PHE ALA VAL SER LYS GLY PHE          
SEQRES  34 A  951  PHE LYS GLU GLY SER SER VAL GLU LEU LYS HIS PHE PHE          
SEQRES  35 A  951  PHE ALA GLN ASP GLY ASN ALA ALA ILE SER ASP TYR ASP          
SEQRES  36 A  951  TYR TYR ARG TYR ASN LEU PRO THR MET CYS ASP ILE ARG          
SEQRES  37 A  951  GLN LEU LEU PHE VAL VAL GLU VAL VAL ASP LYS TYR PHE          
SEQRES  38 A  951  ASP CYS TYR ASP GLY GLY CYS ILE ASN ALA ASN GLN VAL          
SEQRES  39 A  951  ILE VAL ASN ASN LEU ASP LYS SER ALA GLY PHE PRO PHE          
SEQRES  40 A  951  ASN LYS TRP GLY LYS ALA ARG LEU TYR TYR ASP SER MET          
SEQRES  41 A  951  SER TYR GLU ASP GLN ASP ALA LEU PHE ALA TYR THR LYS          
SEQRES  42 A  951  ARG ASN VAL ILE PRO THR ILE THR GLN MET ASN LEU LYS          
SEQRES  43 A  951  TYR ALA ILE SER ALA LYS ASN ARG ALA ARG THR VAL ALA          
SEQRES  44 A  951  GLY VAL SER ILE CYS SER THR MET THR ASN ARG GLN PHE          
SEQRES  45 A  951  HIS GLN LYS LEU LEU LYS SER ILE ALA ALA THR ARG GLY          
SEQRES  46 A  951  ALA THR VAL VAL ILE GLY THR SER LYS PHE TYR GLY GLY          
SEQRES  47 A  951  TRP HIS ASN MET LEU LYS THR VAL TYR SER ASP VAL GLU          
SEQRES  48 A  951  ASN PRO HIS LEU MET GLY TRP ASP TYR PRO LYS CYS ASP          
SEQRES  49 A  951  ARG ALA MET PRO ASN MET LEU ARG ILE MET ALA SER LEU          
SEQRES  50 A  951  VAL LEU ALA ARG LYS HIS THR THR CYS CYS SER LEU SER          
SEQRES  51 A  951  HIS ARG PHE TYR ARG LEU ALA ASN GLU CYS ALA GLN VAL          
SEQRES  52 A  951  LEU SER GLU MET VAL MET CYS GLY GLY SER LEU TYR VAL          
SEQRES  53 A  951  LYS PRO GLY GLY THR SER SER GLY ASP ALA THR THR ALA          
SEQRES  54 A  951  TYR ALA ASN SER VAL PHE ASN ILE CYS GLN ALA VAL THR          
SEQRES  55 A  951  ALA ASN VAL ASN ALA LEU LEU SER THR ASP GLY ASN LYS          
SEQRES  56 A  951  ILE ALA ASP LYS TYR VAL ARG ASN LEU GLN HIS ARG LEU          
SEQRES  57 A  951  TYR GLU CYS LEU TYR ARG ASN ARG ASP VAL ASP THR ASP          
SEQRES  58 A  951  PHE VAL ASN GLU PHE TYR ALA TYR LEU ARG LYS HIS PHE          
SEQRES  59 A  951  SER MET MET ILE LEU SER ASP ASP ALA VAL VAL CYS PHE          
SEQRES  60 A  951  ASN SER THR TYR ALA SER GLN GLY LEU VAL ALA SER ILE          
SEQRES  61 A  951  LYS ASN PHE LYS SER VAL LEU TYR TYR GLN ASN ASN VAL          
SEQRES  62 A  951  PHE MET SER GLU ALA LYS CYS TRP THR GLU THR ASP LEU          
SEQRES  63 A  951  THR LYS GLY PRO HIS GLU PHE CYS SER GLN HIS THR MET          
SEQRES  64 A  951  LEU VAL LYS GLN GLY ASP ASP TYR VAL TYR LEU PRO TYR          
SEQRES  65 A  951  PRO ASP PRO SER ARG ILE LEU GLY ALA GLY CYS PHE VAL          
SEQRES  66 A  951  ASP ASP ILE VAL LYS THR ASP GLY THR LEU MET ILE GLU          
SEQRES  67 A  951  ARG PHE VAL SER LEU ALA ILE ASP ALA TYR PRO LEU THR          
SEQRES  68 A  951  LYS HIS PRO ASN GLN GLU TYR ALA ASP VAL PHE HIS LEU          
SEQRES  69 A  951  TYR LEU GLN TYR ILE ARG LYS LEU HIS ASP GLU LEU THR          
SEQRES  70 A  951  GLY HIS MET LEU ASP MET TYR SER VAL MET LEU THR ASN          
SEQRES  71 A  951  ASP ASN THR SER ARG TYR TRP GLU PRO GLU PHE TYR GLU          
SEQRES  72 A  951  ALA MET TYR THR PRO HIS THR VAL LEU GLN GLY GLY SER          
SEQRES  73 A  951  GLU ASN LEU TYR PHE GLN GLY HIS HIS HIS HIS HIS HIS          
SEQRES  74 A  951  HIS HIS                                                      
SEQRES   1 B  207  MET ALA ILE ALA SER GLU PHE SER SER LEU PRO SER TYR          
SEQRES   2 B  207  ALA ALA PHE ALA THR ALA GLN GLU ALA TYR GLU GLN ALA          
SEQRES   3 B  207  VAL ALA ASN GLY ASP SER GLU VAL VAL LEU LYS LYS LEU          
SEQRES   4 B  207  LYS LYS SER LEU ASN VAL ALA LYS SER GLU PHE ASP ARG          
SEQRES   5 B  207  ASP ALA ALA MET GLN ARG LYS LEU GLU LYS MET ALA ASP          
SEQRES   6 B  207  GLN ALA MET THR GLN MET TYR LYS GLN ALA ARG SER GLU          
SEQRES   7 B  207  ASP LYS ARG ALA LYS VAL THR SER ALA MET GLN THR MET          
SEQRES   8 B  207  LEU PHE THR MET LEU ARG LYS LEU ASP ASN ASP ALA LEU          
SEQRES   9 B  207  ASN ASN ILE ILE ASN ASN ALA ARG ASP GLY CYS VAL PRO          
SEQRES  10 B  207  LEU ASN ILE ILE PRO LEU THR THR ALA ALA LYS LEU MET          
SEQRES  11 B  207  VAL VAL ILE PRO ASP TYR ASN THR TYR LYS ASN THR CYS          
SEQRES  12 B  207  ASP GLY THR THR PHE THR TYR ALA SER ALA LEU TRP GLU          
SEQRES  13 B  207  ILE GLN GLN VAL VAL ASP ALA ASP SER LYS ILE VAL GLN          
SEQRES  14 B  207  LEU SER GLU ILE SER MET ASP ASN SER PRO ASN LEU ALA          
SEQRES  15 B  207  TRP PRO LEU ILE VAL THR ALA LEU ARG ALA ASN SER ALA          
SEQRES  16 B  207  VAL LYS LEU GLN HIS HIS HIS HIS HIS HIS HIS HIS              
SEQRES   1 C   92  MET SER LYS MET SER ASP VAL LYS CYS THR SER VAL VAL          
SEQRES   2 C   92  LEU LEU SER VAL LEU GLN GLN LEU ARG VAL GLU SER SER          
SEQRES   3 C   92  SER LYS LEU TRP ALA GLN CYS VAL GLN LEU HIS ASN ASP          
SEQRES   4 C   92  ILE LEU LEU ALA LYS ASP THR THR GLU ALA PHE GLU LYS          
SEQRES   5 C   92  MET VAL SER LEU LEU SER VAL LEU LEU SER MET GLN GLY          
SEQRES   6 C   92  ALA VAL ASP ILE ASN LYS LEU CYS GLU GLU MET LEU ASP          
SEQRES   7 C   92  ASN ARG ALA THR LEU GLN HIS HIS HIS HIS HIS HIS HIS          
SEQRES   8 C   92  HIS                                                          
SEQRES   1 P   20    G   C   U   A   U   G   U   G   A   G   A   U   U          
SEQRES   2 P   20    A   A   G   U   U   A   U                                  
SEQRES   1 T   30    U   U   U   U   U   U   U   U   U   U   A   U   A          
SEQRES   2 T   30    A   C   U   U   A   A   U   C   U   C   A   C   A          
SEQRES   3 T   30    U   A   G   C                                              
HET     ZN  A1001       1                                                       
HET     ZN  A1002       1                                                       
HET    POP  A1003       9                                                       
HET     MG  A1004       1                                                       
HET     MG  A1005       1                                                       
HET    F86  P 101      24                                                       
HETNAM      ZN ZINC ION                                                         
HETNAM     POP PYROPHOSPHATE 2-                                                 
HETNAM      MG MAGNESIUM ION                                                    
HETNAM     F86 [(2~{R},3~{S},4~{R},5~{R})-5-(4-AZANYLPYRROLO[2,1-F][1,          
HETNAM   2 F86  2,4]TRIAZIN-7-YL)-5-CYANO-3,4-BIS(OXIDANYL)OXOLAN-2-            
HETNAM   3 F86  YL]METHYL DIHYDROGEN PHOSPHATE                                  
FORMUL   6   ZN    2(ZN 2+)                                                     
FORMUL   8  POP    H2 O7 P2 2-                                                  
FORMUL   9   MG    2(MG 2+)                                                     
FORMUL  11  F86    C12 H14 N5 O7 P                                              
FORMUL  12  HOH   *5(H2 O)                                                      
HELIX    1 AA1 GLU A   84  LEU A   90  5                                   7    
HELIX    2 AA2 THR A  123  HIS A  133  1                                  11    
HELIX    3 AA3 CYS A  139  TYR A  149  1                                  11    
HELIX    4 AA4 ASP A  153  LYS A  159  5                                   7    
HELIX    5 AA5 ASP A  170  ALA A  176  1                                   7    
HELIX    6 AA6 LEU A  178  GLY A  200  1                                  23    
HELIX    7 AA7 THR A  206  GLN A  210  5                                   5    
HELIX    8 AA8 VAL A  234  THR A  248  1                                  15    
HELIX    9 AA9 ARG A  249  ASP A  260  5                                  12    
HELIX   10 AB1 PHE A  275  PHE A  287  1                                  13    
HELIX   11 AB2 ASN A  297  CYS A  301  5                                   5    
HELIX   12 AB3 ASP A  303  SER A  318  1                                  16    
HELIX   13 AB4 PRO A  322  PHE A  326  5                                   5    
HELIX   14 AB5 SER A  367  ASP A  377  1                                  11    
HELIX   15 AB6 ASP A  377  GLY A  385  1                                   9    
HELIX   16 AB7 ASN A  416  LYS A  426  1                                  11    
HELIX   17 AB8 ASN A  447  ASP A  454  1                                   8    
HELIX   18 AB9 TYR A  455  ASN A  459  5                                   5    
HELIX   19 AC1 ASP A  465  ASP A  477  1                                  13    
HELIX   20 AC2 LYS A  478  ASP A  481  5                                   4    
HELIX   21 AC3 ASN A  489  VAL A  493  5                                   5    
HELIX   22 AC4 PRO A  505  TRP A  509  5                                   5    
HELIX   23 AC5 LYS A  511  MET A  519  1                                   9    
HELIX   24 AC6 SER A  520  THR A  531  1                                  12    
HELIX   25 AC7 SER A  561  THR A  582  1                                  22    
HELIX   26 AC8 GLY A  596  TYR A  606  1                                  11    
HELIX   27 AC9 LYS A  621  MET A  626  1                                   6    
HELIX   28 AD1 PRO A  627  ALA A  639  1                                  13    
HELIX   29 AD2 ARG A  640  HIS A  642  5                                   3    
HELIX   30 AD3 SER A  647  LEU A  663  1                                  17    
HELIX   31 AD4 THR A  686  SER A  709  1                                  24    
HELIX   32 AD5 ASP A  711  ILE A  715  5                                   5    
HELIX   33 AD6 ASP A  717  ARG A  733  1                                  17    
HELIX   34 AD7 ASP A  738  HIS A  752  1                                  15    
HELIX   35 AD8 SER A  768  GLN A  773  1                                   6    
HELIX   36 AD9 SER A  778  ASN A  790  1                                  13    
HELIX   37 AE1 SER A  795  CYS A  799  5                                   5    
HELIX   38 AE2 ASP A  833  CYS A  842  1                                  10    
HELIX   39 AE3 ASP A  846  THR A  850  5                                   5    
HELIX   40 AE4 ASP A  851  TYR A  867  1                                  17    
HELIX   41 AE5 PRO A  868  HIS A  872  5                                   5    
HELIX   42 AE6 ASN A  874  LEU A  895  1                                  22    
HELIX   43 AE7 GLU A  917  ALA A  923  1                                   7    
HELIX   44 AE8 MET A  924  THR A  926  5                                   3    
HELIX   45 AE9 LYS B   79  MET B   94  1                                  16    
HELIX   46 AF1 LEU B   95  LYS B   97  5                                   3    
HELIX   47 AF2 ASN B  100  ASN B  109  1                                  10    
HELIX   48 AF3 ASN B  118  ALA B  125  1                                   8    
HELIX   49 AF4 ASP B  134  CYS B  142  1                                   9    
HELIX   50 AF5 GLN B  168  ILE B  172  5                                   5    
HELIX   51 AF6 ASN B  176  LEU B  180  5                                   5    
HELIX   52 AF7 MET C    3  LEU C   20  1                                  18    
HELIX   53 AF8 ARG C   21  SER C   24  5                                   4    
HELIX   54 AF9 SER C   25  ALA C   42  1                                  18    
HELIX   55 AG1 ASP C   44  MET C   62  1                                  19    
SHEET    1 AA1 2 TYR A  32  TYR A  38  0                                        
SHEET    2 AA1 2 ALA A  43  LEU A  49 -1  O  PHE A  48   N  ARG A  33           
SHEET    1 AA2 3 ILE A 223  GLN A 224  0                                        
SHEET    2 AA2 3 ILE A 201  VAL A 204 -1  N  VAL A 202   O  ILE A 223           
SHEET    3 AA2 3 VAL A 231  VAL A 233  1  O  VAL A 233   N  GLY A 203           
SHEET    1 AA3 4 GLY A 352  HIS A 355  0                                        
SHEET    2 AA3 4 VAL A 338  PHE A 348 -1  N  PHE A 348   O  GLY A 352           
SHEET    3 AA3 4 GLY A 327  VAL A 335 -1  N  ILE A 333   O  PHE A 340           
SHEET    4 AA3 4 HIS A 362  SER A 363  1  O  SER A 363   N  PHE A 334           
SHEET    1 AA4 4 GLY A 352  HIS A 355  0                                        
SHEET    2 AA4 4 VAL A 338  PHE A 348 -1  N  PHE A 348   O  GLY A 352           
SHEET    3 AA4 4 GLY A 327  VAL A 335 -1  N  ILE A 333   O  PHE A 340           
SHEET    4 AA4 4 VAL B 115  PRO B 116 -1  O  VAL B 115   N  VAL A 330           
SHEET    1 AA510 THR A 556  GLY A 559  0                                        
SHEET    2 AA510 ILE A 539  LEU A 544 -1  N  GLN A 541   O  GLY A 559           
SHEET    3 AA510 MET A 666  MET A 668  1  O  MET A 668   N  THR A 540           
SHEET    4 AA510 SER A 672  VAL A 675 -1  O  TYR A 674   N  VAL A 667           
SHEET    5 AA510 SER A 397  ALA A 400 -1  N  VAL A 398   O  LEU A 673           
SHEET    6 AA510 ASN A 386  ASP A 390 -1  N  ASN A 386   O  ALA A 400           
SHEET    7 AA510 LYS B 127  ILE B 132  1  O  MET B 129   N  LEU A 389           
SHEET    8 AA510 LEU B 184  ARG B 190 -1  O  VAL B 186   N  VAL B 130           
SHEET    9 AA510 ALA B 152  VAL B 160 -1  N  VAL B 160   O  ILE B 185           
SHEET   10 AA510 THR B 146  TYR B 149 -1  N  PHE B 147   O  TRP B 154           
SHEET    1 AA6 2 ASN A 414  PHE A 415  0                                        
SHEET    2 AA6 2 PHE A 843  VAL A 844 -1  O  VAL A 844   N  ASN A 414           
SHEET    1 AA7 4 PHE A 753  LEU A 758  0                                        
SHEET    2 AA7 4 ASP A 761  ASN A 767 -1  O  CYS A 765   N  SER A 754           
SHEET    3 AA7 4 PRO A 612  GLY A 616 -1  N  MET A 615   O  VAL A 764           
SHEET    4 AA7 4 TRP A 800  GLU A 802 -1  O  GLU A 802   N  LEU A 614           
SHEET    1 AA8 2 HIS A 816  GLN A 822  0                                        
SHEET    2 AA8 2 ASP A 825  TYR A 831 -1  O  VAL A 827   N  VAL A 820           
LINK         ND1 HIS A 295                ZN    ZN A1001     1555   1555  2.09  
LINK         SG  CYS A 301                ZN    ZN A1001     1555   1555  2.31  
LINK         SG  CYS A 306                ZN    ZN A1001     1555   1555  2.31  
LINK         SG  CYS A 310                ZN    ZN A1001     1555   1555  2.31  
LINK         SG  CYS A 487                ZN    ZN A1002     1555   1555  2.38  
LINK         ND1 HIS A 642                ZN    ZN A1002     1555   1555  1.87  
LINK         SG  CYS A 645                ZN    ZN A1002     1555   1555  2.39  
LINK         SG  CYS A 646                ZN    ZN A1002     1555   1555  2.34  
LINK         OP1   U P  20                MG    MG A1005     1555   1555  2.33  
LINK         O3'   U P  20                 P1  F86 P 101     1555   1555  1.72  
LINK         O   POP A1003                MG    MG A1004     1555   1555  2.70  
CISPEP   1 PHE A  504    PRO A  505          0        -4.53                     
CISPEP   2 TRP B  182    PRO B  183          0        -1.44                     
SITE     1 AC1  4 HIS A 295  CYS A 301  CYS A 306  CYS A 310                    
SITE     1 AC2  4 CYS A 487  HIS A 642  CYS A 645  CYS A 646                    
SITE     1 AC3  4 ARG A 553  ASP A 623   MG A1004  F86 P 101                    
SITE     1 AC4  4 TYR A 619  ASP A 760  POP A1003  F86 P 101                    
SITE     1 AC5  2 ASP A 761    U P  20                                          
SITE     1 AC6 11 ARG A 555  ASP A 623  SER A 682  THR A 687                    
SITE     2 AC6 11 ASN A 691  ASP A 760  POP A1003   MG A1004                    
SITE     3 AC6 11   U P  20    U T  10    A T  11                               
CRYST1    1.000    1.000    1.000  90.00  90.00  90.00 P 1                      
ORIGX1      1.000000  0.000000  0.000000        0.00000                         
ORIGX2      0.000000  1.000000  0.000000        0.00000                         
ORIGX3      0.000000  0.000000  1.000000        0.00000                         
SCALE1      1.000000  0.000000  0.000000        0.00000                         
SCALE2      0.000000  1.000000  0.000000        0.00000                         
SCALE3      0.000000  0.000000  1.000000        0.00000                         
ATOM      1  N   VAL A  31     122.481  84.940  68.733  1.00 48.71           N  
ATOM      2  CA  VAL A  31     122.121  85.420  70.061  1.00 48.71           C  
ATOM      3  C   VAL A  31     120.850  86.260  70.000  1.00 48.71           C  
ATOM      4  O   VAL A  31     120.658  87.054  69.079  1.00 48.71           O  
ATOM      5  CB  VAL A  31     123.274  86.219  70.696  1.00 48.71           C  
ATOM      6  CG1 VAL A  31     124.373  85.278  71.170  1.00 48.71           C  
ATOM      7  CG2 VAL A  31     123.823  87.241  69.708  1.00 48.71           C  
ATOM      8  N   TYR A  32     119.984  86.081  70.992  1.00 45.47           N  
ATOM      9  CA  TYR A  32     118.719  86.798  71.031  1.00 45.47           C  
ATOM     10  C   TYR A  32     118.909  88.181  71.640  1.00 45.47           C  
ATOM     11  O   TYR A  32     119.656  88.356  72.606  1.00 45.47           O  
ATOM     12  CB  TYR A  32     117.685  86.006  71.832  1.00 45.47           C  
ATOM     13  CG  TYR A  32     117.287  84.706  71.177  1.00 45.47           C  
ATOM     14  CD1 TYR A  32     116.533  84.697  70.013  1.00 45.47           C  
ATOM     15  CD2 TYR A  32     117.673  83.487  71.718  1.00 45.47           C  
ATOM     16  CE1 TYR A  32     116.170  83.509  69.406  1.00 45.47           C  
ATOM     17  CE2 TYR A  32     117.315  82.294  71.118  1.00 45.47           C  
ATOM     18  CZ  TYR A  32     116.563  82.311  69.962  1.00 45.47           C  
ATOM     19  OH  TYR A  32     116.203  81.129  69.359  1.00 45.47           O  
ATOM     20  N   ARG A  33     118.226  89.166  71.063  1.00 32.50           N  
ATOM     21  CA  ARG A  33     118.283  90.538  71.538  1.00 32.50           C  
ATOM     22  C   ARG A  33     116.880  91.121  71.515  1.00 32.50           C  
ATOM     23  O   ARG A  33     116.033  90.698  70.726  1.00 32.50           O  
ATOM     24  CB  ARG A  33     119.223  91.393  70.679  1.00 32.50           C  
ATOM     25  CG  ARG A  33     120.703  91.160  70.932  1.00 32.50           C  
ATOM     26  CD  ARG A  33     121.083  91.438  72.374  1.00 32.50           C  
ATOM     27  NE  ARG A  33     122.532  91.458  72.557  1.00 32.50           N  
ATOM     28  CZ  ARG A  33     123.266  90.389  72.853  1.00 32.50           C  
ATOM     29  NH1 ARG A  33     122.689  89.207  73.009  1.00 32.50           N  
ATOM     30  NH2 ARG A  33     124.578  90.505  72.997  1.00 32.50           N  
ATOM     31  N   ALA A  34     116.636  92.092  72.388  1.00 24.62           N  
ATOM     32  CA  ALA A  34     115.338  92.747  72.442  1.00 24.62           C  
ATOM     33  C   ALA A  34     115.229  93.823  71.368  1.00 24.62           C  
ATOM     34  O   ALA A  34     116.157  94.609  71.159  1.00 24.62           O  
ATOM     35  CB  ALA A  34     115.107  93.355  73.824  1.00 24.62           C  
ATOM     36  N   PHE A  35     114.086  93.851  70.684  1.00 26.32           N  
ATOM     37  CA  PHE A  35     113.785  94.868  69.686  1.00 26.32           C  
ATOM     38  C   PHE A  35     112.358  95.356  69.872  1.00 26.32           C  
ATOM     39  O   PHE A  35     111.468  94.572  70.209  1.00 26.32           O  
ATOM     40  CB  PHE A  35     113.936  94.352  68.246  1.00 26.32           C  
ATOM     41  CG  PHE A  35     115.289  93.788  67.925  1.00 26.32           C  
ATOM     42  CD1 PHE A  35     115.630  92.502  68.298  1.00 26.32           C  
ATOM     43  CD2 PHE A  35     116.217  94.545  67.232  1.00 26.32           C  
ATOM     44  CE1 PHE A  35     116.872  91.986  67.995  1.00 26.32           C  
ATOM     45  CE2 PHE A  35     117.459  94.035  66.929  1.00 26.32           C  
ATOM     46  CZ  PHE A  35     117.787  92.754  67.311  1.00 26.32           C  
ATOM     47  N   ASP A  36     112.146  96.649  69.644  1.00 26.63           N  
ATOM     48  CA  ASP A  36     110.805  97.220  69.562  1.00 26.63           C  
ATOM     49  C   ASP A  36     110.455  97.356  68.084  1.00 26.63           C  
ATOM     50  O   ASP A  36     111.041  98.178  67.374  1.00 26.63           O  
ATOM     51  CB  ASP A  36     110.744  98.565  70.283  1.00 26.63           C  
ATOM     52  CG  ASP A  36     109.528  99.388  69.896  1.00 26.63           C  
ATOM     53  OD1 ASP A  36     108.436  98.807  69.729  1.00 26.63           O  
ATOM     54  OD2 ASP A  36     109.658 100.623  69.779  1.00 26.63           O  
ATOM     55  N   ILE A  37     109.501  96.554  67.621  1.00 26.53           N  
ATOM     56  CA  ILE A  37     109.219  96.391  66.199  1.00 26.53           C  
ATOM     57  C   ILE A  37     107.823  96.909  65.884  1.00 26.53           C  
ATOM     58  O   ILE A  37     106.879  96.698  66.654  1.00 26.53           O  
ATOM     59  CB  ILE A  37     109.368  94.915  65.777  1.00 26.53           C  
ATOM     60  CG1 ILE A  37     110.804  94.441  65.990  1.00 26.53           C  
ATOM     61  CG2 ILE A  37     108.965  94.714  64.327  1.00 26.53           C  
ATOM     62  CD1 ILE A  37     111.848  95.410  65.486  1.00 26.53           C  
ATOM     63  N   TYR A  38     107.702  97.604  64.751  1.00 29.03           N  
ATOM     64  CA  TYR A  38     106.403  97.911  64.154  1.00 29.03           C  
ATOM     65  C   TYR A  38     106.594  97.988  62.642  1.00 29.03           C  
ATOM     66  O   TYR A  38     106.994  99.029  62.116  1.00 29.03           O  
ATOM     67  CB  TYR A  38     105.813  99.201  64.704  1.00 29.03           C  
ATOM     68  CG  TYR A  38     104.435  99.500  64.158  1.00 29.03           C  
ATOM     69  CD1 TYR A  38     103.309  98.875  64.671  1.00 29.03           C  
ATOM     70  CD2 TYR A  38     104.262 100.413  63.128  1.00 29.03           C  
ATOM     71  CE1 TYR A  38     102.052  99.146  64.170  1.00 29.03           C  
ATOM     72  CE2 TYR A  38     103.012 100.691  62.624  1.00 29.03           C  
ATOM     73  CZ  TYR A  38     101.910 100.056  63.146  1.00 29.03           C  
ATOM     74  OH  TYR A  38     100.663 100.337  62.641  1.00 29.03           O  
ATOM     75  N   ASN A  39     106.296  96.888  61.961  1.00 39.42           N  
ATOM     76  CA  ASN A  39     106.317  96.806  60.512  1.00 39.42           C  
ATOM     77  C   ASN A  39     104.888  96.860  59.983  1.00 39.42           C  
ATOM     78  O   ASN A  39     103.935  97.120  60.721  1.00 39.42           O  
ATOM     79  CB  ASN A  39     107.016  95.523  60.056  1.00 39.42           C  
ATOM     80  CG  ASN A  39     108.416  95.392  60.603  1.00 39.42           C  
ATOM     81  OD1 ASN A  39     108.851  96.193  61.429  1.00 39.42           O  
ATOM     82  ND2 ASN A  39     109.131  94.372  60.150  1.00 39.42           N  
ATOM     83  N   ASP A  40     104.735  96.633  58.678  1.00 46.10           N  
ATOM     84  CA  ASP A  40     103.436  96.236  58.153  1.00 46.10           C  
ATOM     85  C   ASP A  40     103.141  94.772  58.448  1.00 46.10           C  
ATOM     86  O   ASP A  40     101.978  94.360  58.387  1.00 46.10           O  
ATOM     87  CB  ASP A  40     103.369  96.491  56.647  1.00 46.10           C  
ATOM     88  CG  ASP A  40     103.641  97.940  56.286  1.00 46.10           C  
ATOM     89  OD1 ASP A  40     102.704  98.760  56.368  1.00 46.10           O  
ATOM     90  OD2 ASP A  40     104.791  98.256  55.914  1.00 46.10           O  
ATOM     91  N   LYS A  41     104.169  93.982  58.764  1.00 44.15           N  
ATOM     92  CA  LYS A  41     104.031  92.547  58.975  1.00 44.15           C  
ATOM     93  C   LYS A  41     103.950  92.167  60.449  1.00 44.15           C  
ATOM     94  O   LYS A  41     103.153  91.298  60.819  1.00 44.15           O  
ATOM     95  CB  LYS A  41     105.208  91.810  58.329  1.00 44.15           C  
ATOM     96  CG  LYS A  41     105.549  92.275  56.923  1.00 44.15           C  
ATOM     97  CD  LYS A  41     104.744  91.529  55.872  1.00 44.15           C  
ATOM     98  CE  LYS A  41     104.990  90.030  55.948  1.00 44.15           C  
ATOM     99  NZ  LYS A  41     103.938  89.258  55.232  1.00 44.15           N  
ATOM    100  N   VAL A  42     104.758  92.796  61.302  1.00 37.33           N  
ATOM    101  CA  VAL A  42     104.928  92.356  62.682  1.00 37.33           C  
ATOM    102  C   VAL A  42     105.059  93.582  63.576  1.00 37.33           C  
ATOM    103  O   VAL A  42     105.622  94.605  63.179  1.00 37.33           O  
ATOM    104  CB  VAL A  42     106.159  91.420  62.816  1.00 37.33           C  
ATOM    105  CG1 VAL A  42     106.577  91.247  64.266  1.00 37.33           C  
ATOM    106  CG2 VAL A  42     105.872  90.064  62.193  1.00 37.33           C  
ATOM    107  N   ALA A  43     104.523  93.474  64.791  1.00 27.47           N  
ATOM    108  CA  ALA A  43     104.672  94.500  65.810  1.00 27.47           C  
ATOM    109  C   ALA A  43     104.882  93.825  67.158  1.00 27.47           C  
ATOM    110  O   ALA A  43     104.535  92.657  67.352  1.00 27.47           O  
ATOM    111  CB  ALA A  43     103.457  95.431  65.854  1.00 27.47           C  
ATOM    112  N   GLY A  44     105.462  94.569  68.097  1.00 21.42           N  
ATOM    113  CA  GLY A  44     105.707  94.034  69.423  1.00 21.42           C  
ATOM    114  C   GLY A  44     107.023  94.462  70.038  1.00 21.42           C  
ATOM    115  O   GLY A  44     107.742  95.288  69.471  1.00 21.42           O  
ATOM    116  N   PHE A  45     107.344  93.907  71.209  1.00 18.50           N  
ATOM    117  CA  PHE A  45     108.594  94.194  71.921  1.00 18.50           C  
ATOM    118  C   PHE A  45     109.094  92.861  72.478  1.00 18.50           C  
ATOM    119  O   PHE A  45     108.735  92.467  73.589  1.00 18.50           O  
ATOM    120  CB  PHE A  45     108.374  95.235  73.014  1.00 18.50           C  
ATOM    121  CG  PHE A  45     109.573  95.475  73.890  1.00 18.50           C  
ATOM    122  CD1 PHE A  45     110.692  96.120  73.394  1.00 18.50           C  
ATOM    123  CD2 PHE A  45     109.569  95.084  75.217  1.00 18.50           C  
ATOM    124  CE1 PHE A  45     111.791  96.349  74.199  1.00 18.50           C  
ATOM    125  CE2 PHE A  45     110.665  95.316  76.025  1.00 18.50           C  
ATOM    126  CZ  PHE A  45     111.777  95.947  75.514  1.00 18.50           C  
ATOM    127  N   ALA A  46     109.929  92.174  71.700  1.00 23.08           N  
ATOM    128  CA  ALA A  46     110.286  90.794  71.995  1.00 23.08           C  
ATOM    129  C   ALA A  46     111.713  90.515  71.549  1.00 23.08           C  
ATOM    130  O   ALA A  46     112.304  91.269  70.773  1.00 23.08           O  
ATOM    131  CB  ALA A  46     109.330  89.813  71.313  1.00 23.08           C  
ATOM    132  N   LYS A  47     112.260  89.412  72.058  1.00 25.32           N  
ATOM    133  CA  LYS A  47     113.584  88.956  71.661  1.00 25.32           C  
ATOM    134  C   LYS A  47     113.541  88.343  70.268  1.00 25.32           C  
ATOM    135  O   LYS A  47     112.660  87.533  69.963  1.00 25.32           O  
ATOM    136  CB  LYS A  47     114.124  87.936  72.663  1.00 25.32           C  
ATOM    137  CG  LYS A  47     114.612  88.537  73.961  1.00 25.32           C  
ATOM    138  CD  LYS A  47     114.722  87.483  75.040  1.00 25.32           C  
ATOM    139  CE  LYS A  47     115.621  87.948  76.165  1.00 25.32           C  
ATOM    140  NZ  LYS A  47     117.005  87.426  76.018  1.00 25.32           N  
ATOM    141  N   PHE A  48     114.496  88.729  69.425  1.00 33.55           N  
ATOM    142  CA  PHE A  48     114.612  88.214  68.070  1.00 33.55           C  
ATOM    143  C   PHE A  48     116.036  87.735  67.828  1.00 33.55           C  
ATOM    144  O   PHE A  48     116.989  88.252  68.416  1.00 33.55           O  
ATOM    145  CB  PHE A  48     114.228  89.279  67.038  1.00 33.55           C  
ATOM    146  CG  PHE A  48     112.781  89.665  67.083  1.00 33.55           C  
ATOM    147  CD1 PHE A  48     111.794  88.723  66.871  1.00 33.55           C  
ATOM    148  CD2 PHE A  48     112.406  90.967  67.357  1.00 33.55           C  
ATOM    149  CE1 PHE A  48     110.462  89.076  66.916  1.00 33.55           C  
ATOM    150  CE2 PHE A  48     111.074  91.322  67.407  1.00 33.55           C  
ATOM    151  CZ  PHE A  48     110.101  90.377  67.184  1.00 33.55           C  
ATOM    152  N   LEU A  49     116.171  86.735  66.961  1.00 44.65           N  
ATOM    153  CA  LEU A  49     117.473  86.140  66.682  1.00 44.65           C  
ATOM    154  C   LEU A  49     118.228  86.978  65.659  1.00 44.65           C  
ATOM    155  O   LEU A  49     117.923  86.929  64.463  1.00 44.65           O  
ATOM    156  CB  LEU A  49     117.301  84.711  66.174  1.00 44.65           C  
ATOM    157  CG  LEU A  49     118.560  83.849  66.087  1.00 44.65           C  
ATOM    158  CD1 LEU A  49     119.424  84.033  67.323  1.00 44.65           C  
ATOM    159  CD2 LEU A  49     118.187  82.389  65.908  1.00 44.65           C  
ATOM    160  N   LYS A  50     119.228  87.723  66.124  1.00 49.25           N  
ATOM    161  CA  LYS A  50     120.149  88.445  65.247  1.00 49.25           C  
ATOM    162  C   LYS A  50     121.584  87.985  65.483  1.00 49.25           C  
ATOM    163  O   LYS A  50     122.256  87.518  64.563  1.00 49.25           O  
ATOM    164  CB  LYS A  50     120.047  89.962  65.451  1.00 49.25           C  
ATOM    165  CG  LYS A  50     119.137  90.701  64.468  1.00 49.25           C  
ATOM    166  CD  LYS A  50     117.839  89.972  64.195  1.00 49.25           C  
ATOM    167  CE  LYS A  50     117.089  90.584  63.025  1.00 49.25           C  
ATOM    168  NZ  LYS A  50     115.691  90.079  62.946  1.00 49.25           N  
ATOM    169  N   GLU A  84     122.717 105.425  56.108  1.00 68.24           N  
ATOM    170  CA  GLU A  84     122.387 106.253  54.956  1.00 68.24           C  
ATOM    171  C   GLU A  84     123.173 107.562  55.048  1.00 68.24           C  
ATOM    172  O   GLU A  84     123.720 107.888  56.101  1.00 68.24           O  
ATOM    173  CB  GLU A  84     120.873 106.502  54.894  1.00 68.24           C  
ATOM    174  CG  GLU A  84     120.389 107.330  53.707  1.00 68.24           C  
ATOM    175  CD  GLU A  84     118.940 107.066  53.354  1.00 68.24           C  
ATOM    176  OE1 GLU A  84     118.542 107.380  52.213  1.00 68.24           O  
ATOM    177  OE2 GLU A  84     118.199 106.551  54.216  1.00 68.24           O  
ATOM    178  N   THR A  85     123.236 108.307  53.941  1.00 67.14           N  
ATOM    179  CA  THR A  85     123.980 109.561  53.892  1.00 67.14           C  
ATOM    180  C   THR A  85     123.436 110.621  54.843  1.00 67.14           C  
ATOM    181  O   THR A  85     124.036 111.697  54.944  1.00 67.14           O  
ATOM    182  CB  THR A  85     123.985 110.111  52.464  1.00 67.14           C  
ATOM    183  OG1 THR A  85     122.645 110.157  51.962  1.00 67.14           O  
ATOM    184  CG2 THR A  85     124.830 109.229  51.559  1.00 67.14           C  
ATOM    185  N   ILE A  86     122.323 110.358  55.533  1.00 62.68           N  
ATOM    186  CA  ILE A  86     121.825 111.287  56.540  1.00 62.68           C  
ATOM    187  C   ILE A  86     122.702 111.328  57.781  1.00 62.68           C  
ATOM    188  O   ILE A  86     122.496 112.187  58.645  1.00 62.68           O  
ATOM    189  CB  ILE A  86     120.380 110.938  56.948  1.00 62.68           C  
ATOM    190  CG1 ILE A  86     120.363 109.754  57.910  1.00 62.68           C  
ATOM    191  CG2 ILE A  86     119.551 110.609  55.726  1.00 62.68           C  
ATOM    192  CD1 ILE A  86     118.974 109.307  58.259  1.00 62.68           C  
ATOM    193  N   TYR A  87     123.666 110.410  57.898  1.00 63.22           N  
ATOM    194  CA  TYR A  87     124.612 110.464  59.008  1.00 63.22           C  
ATOM    195  C   TYR A  87     125.410 111.762  58.986  1.00 63.22           C  
ATOM    196  O   TYR A  87     125.759 112.302  60.042  1.00 63.22           O  
ATOM    197  CB  TYR A  87     125.546 109.255  58.959  1.00 63.22           C  
ATOM    198  CG  TYR A  87     126.789 109.403  59.805  1.00 63.22           C  
ATOM    199  CD1 TYR A  87     126.715 109.385  61.190  1.00 63.22           C  
ATOM    200  CD2 TYR A  87     128.038 109.559  59.218  1.00 63.22           C  
ATOM    201  CE1 TYR A  87     127.849 109.518  61.968  1.00 63.22           C  
ATOM    202  CE2 TYR A  87     129.176 109.694  59.988  1.00 63.22           C  
ATOM    203  CZ  TYR A  87     129.076 109.673  61.362  1.00 63.22           C  
ATOM    204  OH  TYR A  87     130.207 109.807  62.133  1.00 63.22           O  
ATOM    205  N   ASN A  88     125.715 112.272  57.789  1.00 62.07           N  
ATOM    206  CA  ASN A  88     126.410 113.549  57.673  1.00 62.07           C  
ATOM    207  C   ASN A  88     125.609 114.701  58.265  1.00 62.07           C  
ATOM    208  O   ASN A  88     126.202 115.683  58.724  1.00 62.07           O  
ATOM    209  CB  ASN A  88     126.729 113.842  56.207  1.00 62.07           C  
ATOM    210  CG  ASN A  88     128.136 113.434  55.823  1.00 62.07           C  
ATOM    211  OD1 ASN A  88     129.063 114.241  55.874  1.00 62.07           O  
ATOM    212  ND2 ASN A  88     128.301 112.176  55.433  1.00 62.07           N  
ATOM    213  N   LEU A  89     124.279 114.605  58.268  1.00 59.89           N  
ATOM    214  CA  LEU A  89     123.438 115.629  58.874  1.00 59.89           C  
ATOM    215  C   LEU A  89     123.373 115.518  60.390  1.00 59.89           C  
ATOM    216  O   LEU A  89     122.800 116.402  61.036  1.00 59.89           O  
ATOM    217  CB  LEU A  89     122.020 115.558  58.298  1.00 59.89           C  
ATOM    218  CG  LEU A  89     121.869 115.727  56.785  1.00 59.89           C  
ATOM    219  CD1 LEU A  89     120.626 115.012  56.288  1.00 59.89           C  
ATOM    220  CD2 LEU A  89     121.822 117.199  56.417  1.00 59.89           C  
ATOM    221  N   LEU A  90     123.941 114.460  60.968  1.00 57.20           N  
ATOM    222  CA  LEU A  90     123.865 114.222  62.401  1.00 57.20           C  
ATOM    223  C   LEU A  90     125.215 113.977  63.058  1.00 57.20           C  
ATOM    224  O   LEU A  90     125.271 113.911  64.290  1.00 57.20           O  
ATOM    225  CB  LEU A  90     122.953 113.020  62.695  1.00 57.20           C  
ATOM    226  CG  LEU A  90     121.444 113.256  62.643  1.00 57.20           C  
ATOM    227  CD1 LEU A  90     120.725 111.965  62.293  1.00 57.20           C  
ATOM    228  CD2 LEU A  90     120.935 113.810  63.958  1.00 57.20           C  
ATOM    229  N   LYS A  91     126.297 113.839  62.284  1.00 62.68           N  
ATOM    230  CA  LYS A  91     127.587 113.454  62.852  1.00 62.68           C  
ATOM    231  C   LYS A  91     128.091 114.460  63.881  1.00 62.68           C  
ATOM    232  O   LYS A  91     128.851 114.091  64.783  1.00 62.68           O  
ATOM    233  CB  LYS A  91     128.617 113.280  61.736  1.00 62.68           C  
ATOM    234  CG  LYS A  91     128.936 114.558  60.971  1.00 62.68           C  
ATOM    235  CD  LYS A  91     129.923 114.309  59.839  1.00 62.68           C  
ATOM    236  CE  LYS A  91     131.138 113.511  60.299  1.00 62.68           C  
ATOM    237  NZ  LYS A  91     131.731 114.031  61.566  1.00 62.68           N  
ATOM    238  N   ASP A  92     127.685 115.727  63.770  1.00 62.38           N  
ATOM    239  CA  ASP A  92     128.162 116.740  64.704  1.00 62.38           C  
ATOM    240  C   ASP A  92     127.520 116.613  66.081  1.00 62.38           C  
ATOM    241  O   ASP A  92     128.055 117.161  67.051  1.00 62.38           O  
ATOM    242  CB  ASP A  92     127.909 118.138  64.138  1.00 62.38           C  
ATOM    243  CG  ASP A  92     126.434 118.434  63.949  1.00 62.38           C  
ATOM    244  OD1 ASP A  92     125.670 117.490  63.657  1.00 62.38           O  
ATOM    245  OD2 ASP A  92     126.038 119.609  64.092  1.00 62.38           O  
ATOM    246  N   CYS A  93     126.400 115.912  66.187  1.00 54.63           N  
ATOM    247  CA  CYS A  93     125.737 115.720  67.474  1.00 54.63           C  
ATOM    248  C   CYS A  93     126.567 114.800  68.361  1.00 54.63           C  
ATOM    249  O   CYS A  93     126.931 113.699  67.926  1.00 54.63           O  
ATOM    250  CB  CYS A  93     124.340 115.144  67.267  1.00 54.63           C  
ATOM    251  SG  CYS A  93     123.474 114.712  68.793  1.00 54.63           S  
ATOM    252  N   PRO A  94     126.891 115.199  69.595  1.00 48.14           N  
ATOM    253  CA  PRO A  94     127.722 114.347  70.457  1.00 48.14           C  
ATOM    254  C   PRO A  94     127.008 113.112  70.986  1.00 48.14           C  
ATOM    255  O   PRO A  94     127.642 112.300  71.669  1.00 48.14           O  
ATOM    256  CB  PRO A  94     128.112 115.291  71.603  1.00 48.14           C  
ATOM    257  CG  PRO A  94     126.986 116.262  71.680  1.00 48.14           C  
ATOM    258  CD  PRO A  94     126.485 116.444  70.268  1.00 48.14           C  
ATOM    259  N   ALA A  95     125.718 112.946  70.703  1.00 39.77           N  
ATOM    260  CA  ALA A  95     124.972 111.753  71.077  1.00 39.77           C  
ATOM    261  C   ALA A  95     125.004 110.675  70.001  1.00 39.77           C  
ATOM    262  O   ALA A  95     124.343 109.644  70.156  1.00 39.77           O  
ATOM    263  CB  ALA A  95     123.521 112.118  71.399  1.00 39.77           C  
ATOM    264  N   VAL A  96     125.744 110.890  68.917  1.00 44.30           N  
ATOM    265  CA  VAL A  96     125.812 109.959  67.797  1.00 44.30           C  
ATOM    266  C   VAL A  96     127.094 109.147  67.899  1.00 44.30           C  
ATOM    267  O   VAL A  96     128.175 109.703  68.130  1.00 44.30           O  
ATOM    268  CB  VAL A  96     125.743 110.706  66.455  1.00 44.30           C  
ATOM    269  CG1 VAL A  96     125.701 109.722  65.305  1.00 44.30           C  
ATOM    270  CG2 VAL A  96     124.525 111.608  66.422  1.00 44.30           C  
ATOM    271  N   ALA A  97     126.976 107.833  67.731  1.00 47.66           N  
ATOM    272  CA  ALA A  97     128.151 106.982  67.652  1.00 47.66           C  
ATOM    273  C   ALA A  97     128.881 107.209  66.331  1.00 47.66           C  
ATOM    274  O   ALA A  97     128.294 107.618  65.326  1.00 47.66           O  
ATOM    275  CB  ALA A  97     127.761 105.510  67.793  1.00 47.66           C  
ATOM    276  N   LYS A  98     130.184 106.938  66.344  1.00 54.76           N  
ATOM    277  CA  LYS A  98     131.022 107.149  65.170  1.00 54.76           C  
ATOM    278  C   LYS A  98     130.826 106.012  64.173  1.00 54.76           C  
ATOM    279  O   LYS A  98     130.935 104.835  64.535  1.00 54.76           O  
ATOM    280  CB  LYS A  98     132.489 107.259  65.579  1.00 54.76           C  
ATOM    281  N   HIS A  99     130.543 106.362  62.921  1.00 60.15           N  
ATOM    282  CA  HIS A  99     130.410 105.399  61.836  1.00 60.15           C  
ATOM    283  C   HIS A  99     131.582 105.553  60.876  1.00 60.15           C  
ATOM    284  O   HIS A  99     131.918 106.673  60.476  1.00 60.15           O  
ATOM    285  CB  HIS A  99     129.090 105.589  61.085  1.00 60.15           C  
ATOM    286  CG  HIS A  99     127.876 105.248  61.892  1.00 60.15           C  
ATOM    287  ND1 HIS A  99     127.722 104.034  62.528  1.00 60.15           N  
ATOM    288  CD2 HIS A  99     126.754 105.957  62.157  1.00 60.15           C  
ATOM    289  CE1 HIS A  99     126.559 104.013  63.154  1.00 60.15           C  
ATOM    290  NE2 HIS A  99     125.952 105.167  62.945  1.00 60.15           N  
ATOM    291  N   ASP A 100     132.196 104.433  60.509  1.00 62.49           N  
ATOM    292  CA  ASP A 100     133.338 104.449  59.599  1.00 62.49           C  
ATOM    293  C   ASP A 100     132.912 104.825  58.184  1.00 62.49           C  
ATOM    294  O   ASP A 100     132.040 104.184  57.596  1.00 62.49           O  
ATOM    295  CB  ASP A 100     134.038 103.089  59.593  1.00 62.49           C  
ATOM    296  N   ARG A 118     133.438 101.525  71.138  1.00 55.07           N  
ATOM    297  CA  ARG A 118     132.549 102.320  70.299  1.00 55.07           C  
ATOM    298  C   ARG A 118     131.095 102.052  70.673  1.00 55.07           C  
ATOM    299  O   ARG A 118     130.301 102.978  70.833  1.00 55.07           O  
ATOM    300  CB  ARG A 118     132.799 102.014  68.821  1.00 55.07           C  
ATOM    301  CG  ARG A 118     131.705 102.478  67.875  1.00 55.07           C  
ATOM    302  CD  ARG A 118     131.605 101.560  66.667  1.00 55.07           C  
ATOM    303  NE  ARG A 118     130.571 101.989  65.731  1.00 55.07           N  
ATOM    304  CZ  ARG A 118     129.875 101.163  64.958  1.00 55.07           C  
ATOM    305  NH1 ARG A 118     130.103  99.858  65.009  1.00 55.07           N  
ATOM    306  NH2 ARG A 118     128.953 101.639  64.134  1.00 55.07           N  
ATOM    307  N   LEU A 119     130.759 100.773  70.820  1.00 44.72           N  
ATOM    308  CA  LEU A 119     129.439 100.355  71.265  1.00 44.72           C  
ATOM    309  C   LEU A 119     129.615  99.183  72.217  1.00 44.72           C  
ATOM    310  O   LEU A 119     130.629  98.482  72.184  1.00 44.72           O  
ATOM    311  CB  LEU A 119     128.533  99.970  70.087  1.00 44.72           C  
ATOM    312  CG  LEU A 119     128.269 101.040  69.023  1.00 44.72           C  
ATOM    313  CD1 LEU A 119     127.724 100.415  67.750  1.00 44.72           C  
ATOM    314  CD2 LEU A 119     127.320 102.105  69.545  1.00 44.72           C  
ATOM    315  N   THR A 120     128.622  98.976  73.073  1.00 34.33           N  
ATOM    316  CA  THR A 120     128.699  97.954  74.106  1.00 34.33           C  
ATOM    317  C   THR A 120     127.890  96.727  73.708  1.00 34.33           C  
ATOM    318  O   THR A 120     127.158  96.720  72.714  1.00 34.33           O  
ATOM    319  CB  THR A 120     128.212  98.493  75.455  1.00 34.33           C  
ATOM    320  OG1 THR A 120     126.927  99.100  75.297  1.00 34.33           O  
ATOM    321  CG2 THR A 120     129.188  99.523  75.995  1.00 34.33           C  
ATOM    322  N   LYS A 121     128.047  95.672  74.510  1.00 32.76           N  
ATOM    323  CA  LYS A 121     127.393  94.402  74.219  1.00 32.76           C  
ATOM    324  C   LYS A 121     125.876  94.524  74.241  1.00 32.76           C  
ATOM    325  O   LYS A 121     125.190  93.845  73.470  1.00 32.76           O  
ATOM    326  CB  LYS A 121     127.850  93.344  75.223  1.00 32.76           C  
ATOM    327  CG  LYS A 121     127.733  91.915  74.733  1.00 32.76           C  
ATOM    328  CD  LYS A 121     127.668  90.945  75.898  1.00 32.76           C  
ATOM    329  CE  LYS A 121     127.824  89.509  75.429  1.00 32.76           C  
ATOM    330  NZ  LYS A 121     126.578  88.979  74.812  1.00 32.76           N  
ATOM    331  N   TYR A 122     125.337  95.379  75.105  1.00 26.90           N  
ATOM    332  CA  TYR A 122     123.905  95.450  75.353  1.00 26.90           C  
ATOM    333  C   TYR A 122     123.401  96.864  75.107  1.00 26.90           C  
ATOM    334  O   TYR A 122     124.124  97.838  75.336  1.00 26.90           O  
ATOM    335  CB  TYR A 122     123.582  95.026  76.786  1.00 26.90           C  
ATOM    336  CG  TYR A 122     123.867  93.570  77.070  1.00 26.90           C  
ATOM    337  CD1 TYR A 122     123.238  92.566  76.352  1.00 26.90           C  
ATOM    338  CD2 TYR A 122     124.767  93.202  78.059  1.00 26.90           C  
ATOM    339  CE1 TYR A 122     123.498  91.237  76.608  1.00 26.90           C  
ATOM    340  CE2 TYR A 122     125.031  91.877  78.323  1.00 26.90           C  
ATOM    341  CZ  TYR A 122     124.395  90.899  77.596  1.00 26.90           C  
ATOM    342  OH  TYR A 122     124.657  89.575  77.857  1.00 26.90           O  
ATOM    343  N   THR A 123     122.165  96.970  74.629  1.00 19.86           N  
ATOM    344  CA  THR A 123     121.515  98.248  74.389  1.00 19.86           C  
ATOM    345  C   THR A 123     120.544  98.570  75.523  1.00 19.86           C  
ATOM    346  O   THR A 123     120.392  97.813  76.482  1.00 19.86           O  
ATOM    347  CB  THR A 123     120.791  98.238  73.044  1.00 19.86           C  
ATOM    348  OG1 THR A 123     119.945  97.086  72.969  1.00 19.86           O  
ATOM    349  CG2 THR A 123     121.791  98.192  71.912  1.00 19.86           C  
ATOM    350  N   MET A 124     119.884  99.726  75.409  1.00 17.28           N  
ATOM    351  CA  MET A 124     118.847 100.101  76.363  1.00 17.28           C  
ATOM    352  C   MET A 124     117.656  99.156  76.324  1.00 17.28           C  
ATOM    353  O   MET A 124     116.999  98.954  77.354  1.00 17.28           O  
ATOM    354  CB  MET A 124     118.377 101.531  76.088  1.00 17.28           C  
ATOM    355  CG  MET A 124     119.292 102.618  76.613  1.00 17.28           C  
ATOM    356  SD  MET A 124     119.624 102.452  78.373  1.00 17.28           S  
ATOM    357  CE  MET A 124     118.328 103.481  79.054  1.00 17.28           C  
ATOM    358  N   ALA A 125     117.372  98.559  75.167  1.00 13.38           N  
ATOM    359  CA  ALA A 125     116.262  97.623  75.073  1.00 13.38           C  
ATOM    360  C   ALA A 125     116.547  96.339  75.833  1.00 13.38           C  
ATOM    361  O   ALA A 125     115.617  95.708  76.337  1.00 13.38           O  
ATOM    362  CB  ALA A 125     115.949  97.313  73.610  1.00 13.38           C  
ATOM    363  N   ASP A 126     117.817  95.955  75.956  1.00 14.65           N  
ATOM    364  CA  ASP A 126     118.145  94.776  76.746  1.00 14.65           C  
ATOM    365  C   ASP A 126     117.853  95.008  78.222  1.00 14.65           C  
ATOM    366  O   ASP A 126     117.268  94.146  78.885  1.00 14.65           O  
ATOM    367  CB  ASP A 126     119.609  94.396  76.537  1.00 14.65           C  
ATOM    368  CG  ASP A 126     119.884  93.916  75.132  1.00 14.65           C  
ATOM    369  OD1 ASP A 126     119.058  93.151  74.599  1.00 14.65           O  
ATOM    370  OD2 ASP A 126     120.925  94.300  74.559  1.00 14.65           O  
ATOM    371  N   LEU A 127     118.225  96.176  78.744  1.00 10.27           N  
ATOM    372  CA  LEU A 127     117.899  96.509  80.126  1.00 10.27           C  
ATOM    373  C   LEU A 127     116.392  96.593  80.330  1.00 10.27           C  
ATOM    374  O   LEU A 127     115.856  96.088  81.328  1.00 10.27           O  
ATOM    375  CB  LEU A 127     118.569  97.826  80.511  1.00 10.27           C  
ATOM    376  CG  LEU A 127     118.554  98.191  81.993  1.00 10.27           C  
ATOM    377  CD1 LEU A 127     119.682  97.502  82.724  1.00 10.27           C  
ATOM    378  CD2 LEU A 127     118.647  99.693  82.154  1.00 10.27           C  
ATOM    379  N   VAL A 128     115.691  97.232  79.391  1.00  8.42           N  
ATOM    380  CA  VAL A 128     114.248  97.398  79.538  1.00  8.42           C  
ATOM    381  C   VAL A 128     113.550  96.043  79.526  1.00  8.42           C  
ATOM    382  O   VAL A 128     112.678  95.771  80.361  1.00  8.42           O  
ATOM    383  CB  VAL A 128     113.706  98.342  78.450  1.00  8.42           C  
ATOM    384  CG1 VAL A 128     112.196  98.242  78.353  1.00  8.42           C  
ATOM    385  CG2 VAL A 128     114.127  99.770  78.740  1.00  8.42           C  
ATOM    386  N   TYR A 129     113.938  95.162  78.600  1.00  8.56           N  
ATOM    387  CA  TYR A 129     113.335  93.837  78.530  1.00  8.56           C  
ATOM    388  C   TYR A 129     113.695  92.998  79.748  1.00  8.56           C  
ATOM    389  O   TYR A 129     112.866  92.224  80.237  1.00  8.56           O  
ATOM    390  CB  TYR A 129     113.769  93.128  77.247  1.00  8.56           C  
ATOM    391  CG  TYR A 129     112.952  91.898  76.921  1.00  8.56           C  
ATOM    392  CD1 TYR A 129     113.316  90.650  77.399  1.00  8.56           C  
ATOM    393  CD2 TYR A 129     111.820  91.988  76.128  1.00  8.56           C  
ATOM    394  CE1 TYR A 129     112.570  89.532  77.108  1.00  8.56           C  
ATOM    395  CE2 TYR A 129     111.070  90.874  75.830  1.00  8.56           C  
ATOM    396  CZ  TYR A 129     111.450  89.647  76.320  1.00  8.56           C  
ATOM    397  OH  TYR A 129     110.705  88.531  76.025  1.00  8.56           O  
ATOM    398  N   ALA A 130     114.931  93.114  80.239  1.00  6.82           N  
ATOM    399  CA  ALA A 130     115.339  92.328  81.396  1.00  6.82           C  
ATOM    400  C   ALA A 130     114.545  92.713  82.633  1.00  6.82           C  
ATOM    401  O   ALA A 130     114.104  91.841  83.390  1.00  6.82           O  
ATOM    402  CB  ALA A 130     116.835  92.499  81.650  1.00  6.82           C  
ATOM    403  N   LEU A 131     114.343  94.012  82.860  1.00  5.84           N  
ATOM    404  CA  LEU A 131     113.608  94.415  84.053  1.00  5.84           C  
ATOM    405  C   LEU A 131     112.096  94.337  83.880  1.00  5.84           C  
ATOM    406  O   LEU A 131     111.377  94.302  84.882  1.00  5.84           O  
ATOM    407  CB  LEU A 131     114.012  95.826  84.475  1.00  5.84           C  
ATOM    408  CG  LEU A 131     115.438  95.968  85.011  1.00  5.84           C  
ATOM    409  CD1 LEU A 131     115.877  97.419  85.009  1.00  5.84           C  
ATOM    410  CD2 LEU A 131     115.552  95.378  86.402  1.00  5.84           C  
ATOM    411  N   ARG A 132     111.584  94.267  82.657  1.00  6.15           N  
ATOM    412  CA  ARG A 132     110.131  94.163  82.375  1.00  6.15           C  
ATOM    413  C   ARG A 132     109.694  92.708  82.200  1.00  6.15           C  
ATOM    414  O   ARG A 132     108.497  92.467  82.228  1.00  6.15           O  
ATOM    415  CB  ARG A 132     109.682  95.086  81.241  1.00  6.15           C  
ATOM    416  CG  ARG A 132     109.373  96.514  81.662  1.00  6.15           C  
ATOM    417  CD  ARG A 132     109.187  97.351  80.420  1.00  6.15           C  
ATOM    418  NE  ARG A 132     107.986  98.166  80.392  1.00  6.15           N  
ATOM    419  CZ  ARG A 132     106.823  97.757  79.915  1.00  6.15           C  
ATOM    420  NH1 ARG A 132     106.694  96.535  79.435  1.00  6.15           N  
ATOM    421  NH2 ARG A 132     105.789  98.566  79.922  1.00  6.15           N  
ATOM    422  N   HIS A 133     110.630  91.777  82.022  1.00  6.27           N  
ATOM    423  CA  HIS A 133     110.283  90.376  81.843  1.00  6.27           C  
ATOM    424  C   HIS A 133     111.131  89.508  82.751  1.00  6.27           C  
ATOM    425  O   HIS A 133     111.693  88.495  82.331  1.00  6.27           O  
ATOM    426  CB  HIS A 133     110.441  89.957  80.387  1.00  6.27           C  
ATOM    427  CG  HIS A 133     109.629  90.777  79.436  1.00  6.27           C  
ATOM    428  ND1 HIS A 133     109.876  92.110  79.202  1.00  6.27           N  
ATOM    429  CD2 HIS A 133     108.552  90.456  78.682  1.00  6.27           C  
ATOM    430  CE1 HIS A 133     109.000  92.570  78.328  1.00  6.27           C  
ATOM    431  NE2 HIS A 133     108.182  91.588  78.000  1.00  6.27           N  
ATOM    432  N   PHE A 134     111.234  89.906  84.014  1.00 10.60           N  
ATOM    433  CA  PHE A 134     112.121  89.235  84.950  1.00 10.60           C  
ATOM    434  C   PHE A 134     111.703  87.790  85.186  1.00 10.60           C  
ATOM    435  O   PHE A 134     110.524  87.492  85.398  1.00 10.60           O  
ATOM    436  CB  PHE A 134     112.149  89.990  86.274  1.00 10.60           C  
ATOM    437  CG  PHE A 134     113.101  89.414  87.270  1.00 10.60           C  
ATOM    438  CD1 PHE A 134     114.464  89.519  87.084  1.00 10.60           C  
ATOM    439  CD2 PHE A 134     112.632  88.753  88.387  1.00 10.60           C  
ATOM    440  CE1 PHE A 134     115.342  88.982  87.998  1.00 10.60           C  
ATOM    441  CE2 PHE A 134     113.505  88.217  89.304  1.00 10.60           C  
ATOM    442  CZ  PHE A 134     114.861  88.331  89.108  1.00 10.60           C  
ATOM    443  N   ASP A 135     112.683  86.894  85.148  1.00 21.19           N  
ATOM    444  CA  ASP A 135     112.502  85.509  85.547  1.00 21.19           C  
ATOM    445  C   ASP A 135     113.775  85.052  86.235  1.00 21.19           C  
ATOM    446  O   ASP A 135     114.853  85.114  85.641  1.00 21.19           O  
ATOM    447  CB  ASP A 135     112.194  84.614  84.343  1.00 21.19           C  
ATOM    448  CG  ASP A 135     111.931  83.180  84.740  1.00 21.19           C  
ATOM    449  OD1 ASP A 135     111.296  82.964  85.794  1.00 21.19           O  
ATOM    450  OD2 ASP A 135     112.353  82.268  84.001  1.00 21.19           O  
ATOM    451  N   GLU A 136     113.656  84.609  87.482  1.00 20.76           N  
ATOM    452  CA  GLU A 136     114.824  84.112  88.193  1.00 20.76           C  
ATOM    453  C   GLU A 136     115.225  82.742  87.655  1.00 20.76           C  
ATOM    454  O   GLU A 136     114.379  81.905  87.331  1.00 20.76           O  
ATOM    455  CB  GLU A 136     114.561  84.064  89.702  1.00 20.76           C  
ATOM    456  CG  GLU A 136     113.787  82.863  90.249  1.00 20.76           C  
ATOM    457  CD  GLU A 136     112.441  82.626  89.587  1.00 20.76           C  
ATOM    458  OE1 GLU A 136     111.847  81.557  89.839  1.00 20.76           O  
ATOM    459  OE2 GLU A 136     111.951  83.509  88.853  1.00 20.76           O  
ATOM    460  N   GLY A 137     116.530  82.531  87.528  1.00 25.88           N  
ATOM    461  CA  GLY A 137     117.055  81.359  86.866  1.00 25.88           C  
ATOM    462  C   GLY A 137     117.064  81.437  85.356  1.00 25.88           C  
ATOM    463  O   GLY A 137     117.542  80.499  84.706  1.00 25.88           O  
ATOM    464  N   ASN A 138     116.542  82.514  84.779  1.00 27.03           N  
ATOM    465  CA  ASN A 138     116.628  82.803  83.356  1.00 27.03           C  
ATOM    466  C   ASN A 138     116.967  84.287  83.214  1.00 27.03           C  
ATOM    467  O   ASN A 138     116.360  85.035  82.452  1.00 27.03           O  
ATOM    468  CB  ASN A 138     115.328  82.419  82.649  1.00 27.03           C  
ATOM    469  CG  ASN A 138     115.397  82.611  81.147  1.00 27.03           C  
ATOM    470  OD1 ASN A 138     114.487  83.174  80.539  1.00 27.03           O  
ATOM    471  ND2 ASN A 138     116.479  82.140  80.538  1.00 27.03           N  
ATOM    472  N   CYS A 139     117.956  84.741  83.988  1.00 26.54           N  
ATOM    473  CA  CYS A 139     118.229  86.166  84.136  1.00 26.54           C  
ATOM    474  C   CYS A 139     119.719  86.483  84.037  1.00 26.54           C  
ATOM    475  O   CYS A 139     120.207  87.399  84.706  1.00 26.54           O  
ATOM    476  CB  CYS A 139     117.651  86.686  85.455  1.00 26.54           C  
ATOM    477  SG  CYS A 139     118.558  86.206  86.937  1.00 26.54           S  
ATOM    478  N   ASP A 140     120.453  85.756  83.194  1.00 30.28           N  
ATOM    479  CA  ASP A 140     121.887  85.989  83.072  1.00 30.28           C  
ATOM    480  C   ASP A 140     122.216  87.304  82.374  1.00 30.28           C  
ATOM    481  O   ASP A 140     123.293  87.861  82.610  1.00 30.28           O  
ATOM    482  CB  ASP A 140     122.544  84.828  82.326  1.00 30.28           C  
ATOM    483  CG  ASP A 140     122.720  83.602  83.200  1.00 30.28           C  
ATOM    484  OD1 ASP A 140     121.785  82.779  83.267  1.00 30.28           O  
ATOM    485  OD2 ASP A 140     123.792  83.465  83.825  1.00 30.28           O  
ATOM    486  N   THR A 141     121.318  87.818  81.532  1.00 24.45           N  
ATOM    487  CA  THR A 141     121.546  89.120  80.914  1.00 24.45           C  
ATOM    488  C   THR A 141     121.548  90.227  81.961  1.00 24.45           C  
ATOM    489  O   THR A 141     122.404  91.120  81.938  1.00 24.45           O  
ATOM    490  CB  THR A 141     120.482  89.387  79.849  1.00 24.45           C  
ATOM    491  OG1 THR A 141     120.523  88.354  78.859  1.00 24.45           O  
ATOM    492  CG2 THR A 141     120.720  90.726  79.176  1.00 24.45           C  
ATOM    493  N   LEU A 142     120.591  90.182  82.889  1.00 20.67           N  
ATOM    494  CA  LEU A 142     120.558  91.157  83.973  1.00 20.67           C  
ATOM    495  C   LEU A 142     121.799  91.047  84.848  1.00 20.67           C  
ATOM    496  O   LEU A 142     122.367  92.064  85.259  1.00 20.67           O  
ATOM    497  CB  LEU A 142     119.294  90.968  84.810  1.00 20.67           C  
ATOM    498  CG  LEU A 142     118.965  92.067  85.817  1.00 20.67           C  
ATOM    499  CD1 LEU A 142     118.701  93.378  85.105  1.00 20.67           C  
ATOM    500  CD2 LEU A 142     117.779  91.671  86.670  1.00 20.67           C  
ATOM    501  N   LYS A 143     122.230  89.820  85.151  1.00 24.19           N  
ATOM    502  CA  LYS A 143     123.445  89.638  85.937  1.00 24.19           C  
ATOM    503  C   LYS A 143     124.649  90.245  85.233  1.00 24.19           C  
ATOM    504  O   LYS A 143     125.473  90.922  85.862  1.00 24.19           O  
ATOM    505  CB  LYS A 143     123.686  88.153  86.198  1.00 24.19           C  
ATOM    506  CG  LYS A 143     122.970  87.593  87.408  1.00 24.19           C  
ATOM    507  CD  LYS A 143     122.694  86.115  87.233  1.00 24.19           C  
ATOM    508  CE  LYS A 143     121.754  85.602  88.298  1.00 24.19           C  
ATOM    509  NZ  LYS A 143     121.717  84.118  88.327  1.00 24.19           N  
ATOM    510  N   GLU A 144     124.764  90.018  83.923  1.00 27.97           N  
ATOM    511  CA  GLU A 144     125.909  90.538  83.188  1.00 27.97           C  
ATOM    512  C   GLU A 144     125.878  92.057  83.125  1.00 27.97           C  
ATOM    513  O   GLU A 144     126.923  92.707  83.226  1.00 27.97           O  
ATOM    514  CB  GLU A 144     125.953  89.937  81.785  1.00 27.97           C  
ATOM    515  CG  GLU A 144     127.250  90.207  81.044  1.00 27.97           C  
ATOM    516  CD  GLU A 144     128.330  89.191  81.364  1.00 27.97           C  
ATOM    517  OE1 GLU A 144     129.316  89.564  82.035  1.00 27.97           O  
ATOM    518  OE2 GLU A 144     128.196  88.022  80.944  1.00 27.97           O  
ATOM    519  N   ILE A 145     124.692  92.643  82.959  1.00 23.23           N  
ATOM    520  CA  ILE A 145     124.587  94.099  82.963  1.00 23.23           C  
ATOM    521  C   ILE A 145     124.968  94.662  84.328  1.00 23.23           C  
ATOM    522  O   ILE A 145     125.683  95.666  84.424  1.00 23.23           O  
ATOM    523  CB  ILE A 145     123.175  94.540  82.535  1.00 23.23           C  
ATOM    524  CG1 ILE A 145     122.979  94.303  81.037  1.00 23.23           C  
ATOM    525  CG2 ILE A 145     122.948  96.000  82.866  1.00 23.23           C  
ATOM    526  CD1 ILE A 145     121.539  94.108  80.630  1.00 23.23           C  
ATOM    527  N   LEU A 146     124.506  94.023  85.406  1.00 24.81           N  
ATOM    528  CA  LEU A 146     124.809  94.526  86.741  1.00 24.81           C  
ATOM    529  C   LEU A 146     126.290  94.411  87.080  1.00 24.81           C  
ATOM    530  O   LEU A 146     126.829  95.280  87.773  1.00 24.81           O  
ATOM    531  CB  LEU A 146     123.968  93.799  87.787  1.00 24.81           C  
ATOM    532  CG  LEU A 146     122.469  94.099  87.754  1.00 24.81           C  
ATOM    533  CD1 LEU A 146     121.717  93.202  88.718  1.00 24.81           C  
ATOM    534  CD2 LEU A 146     122.219  95.562  88.070  1.00 24.81           C  
ATOM    535  N   VAL A 147     126.964  93.361  86.616  1.00 29.43           N  
ATOM    536  CA  VAL A 147     128.380  93.219  86.946  1.00 29.43           C  
ATOM    537  C   VAL A 147     129.281  93.991  85.982  1.00 29.43           C  
ATOM    538  O   VAL A 147     130.402  94.354  86.348  1.00 29.43           O  
ATOM    539  CB  VAL A 147     128.786  91.737  87.007  1.00 29.43           C  
ATOM    540  CG1 VAL A 147     127.900  90.989  87.977  1.00 29.43           C  
ATOM    541  CG2 VAL A 147     128.733  91.105  85.629  1.00 29.43           C  
ATOM    542  N   THR A 148     128.823  94.244  84.754  1.00 29.74           N  
ATOM    543  CA  THR A 148     129.638  94.985  83.797  1.00 29.74           C  
ATOM    544  C   THR A 148     129.830  96.431  84.229  1.00 29.74           C  
ATOM    545  O   THR A 148     130.931  96.981  84.115  1.00 29.74           O  
ATOM    546  CB  THR A 148     129.003  94.927  82.410  1.00 29.74           C  
ATOM    547  OG1 THR A 148     128.662  93.573  82.094  1.00 29.74           O  
ATOM    548  CG2 THR A 148     129.963  95.460  81.360  1.00 29.74           C  
ATOM    549  N   TYR A 149     128.770  97.068  84.724  1.00 30.63           N  
ATOM    550  CA  TYR A 149     128.797  98.487  85.047  1.00 30.63           C  
ATOM    551  C   TYR A 149     128.970  98.744  86.539  1.00 30.63           C  
ATOM    552  O   TYR A 149     128.614  99.824  87.022  1.00 30.63           O  
ATOM    553  CB  TYR A 149     127.538  99.164  84.511  1.00 30.63           C  
ATOM    554  CG  TYR A 149     127.506  99.155  83.001  1.00 30.63           C  
ATOM    555  CD1 TYR A 149     128.389  99.932  82.268  1.00 30.63           C  
ATOM    556  CD2 TYR A 149     126.617  98.347  82.310  1.00 30.63           C  
ATOM    557  CE1 TYR A 149     128.378  99.917  80.892  1.00 30.63           C  
ATOM    558  CE2 TYR A 149     126.600  98.325  80.934  1.00 30.63           C  
ATOM    559  CZ  TYR A 149     127.482  99.113  80.228  1.00 30.63           C  
ATOM    560  OH  TYR A 149     127.468  99.096  78.854  1.00 30.63           O  
ATOM    561  N   ASN A 150     129.513  97.770  87.269  1.00 36.12           N  
ATOM    562  CA  ASN A 150     129.901  97.931  88.670  1.00 36.12           C  
ATOM    563  C   ASN A 150     128.729  98.366  89.545  1.00 36.12           C  
ATOM    564  O   ASN A 150     128.881  99.180  90.458  1.00 36.12           O  
ATOM    565  CB  ASN A 150     131.071  98.907  88.807  1.00 36.12           C  
ATOM    566  CG  ASN A 150     132.177  98.635  87.807  1.00 36.12           C  
ATOM    567  OD1 ASN A 150     132.724  99.556  87.203  1.00 36.12           O  
ATOM    568  ND2 ASN A 150     132.514  97.363  87.630  1.00 36.12           N  
ATOM    569  N   CYS A 151     127.544  97.826  89.263  1.00 28.28           N  
ATOM    570  CA  CYS A 151     126.458  97.919  90.232  1.00 28.28           C  
ATOM    571  C   CYS A 151     126.698  96.970  91.397  1.00 28.28           C  
ATOM    572  O   CYS A 151     126.467  97.327  92.557  1.00 28.28           O  
ATOM    573  CB  CYS A 151     125.119  97.626  89.558  1.00 28.28           C  
ATOM    574  SG  CYS A 151     124.763  98.671  88.133  1.00 28.28           S  
ATOM    575  N   CYS A 152     127.169  95.765  91.104  1.00 35.09           N  
ATOM    576  CA  CYS A 152     127.536  94.778  92.110  1.00 35.09           C  
ATOM    577  C   CYS A 152     128.654  93.921  91.522  1.00 35.09           C  
ATOM    578  O   CYS A 152     129.271  94.292  90.519  1.00 35.09           O  
ATOM    579  CB  CYS A 152     126.303  93.966  92.540  1.00 35.09           C  
ATOM    580  SG  CYS A 152     125.586  92.963  91.231  1.00 35.09           S  
ATOM    581  N   ASP A 153     128.922  92.776  92.145  1.00 41.74           N  
ATOM    582  CA  ASP A 153     129.927  91.847  91.650  1.00 41.74           C  
ATOM    583  C   ASP A 153     129.328  90.449  91.590  1.00 41.74           C  
ATOM    584  O   ASP A 153     128.234  90.195  92.099  1.00 41.74           O  
ATOM    585  CB  ASP A 153     131.193  91.867  92.514  1.00 41.74           C  
ATOM    586  CG  ASP A 153     130.888  91.902  93.992  1.00 41.74           C  
ATOM    587  OD1 ASP A 153     129.694  91.964  94.352  1.00 41.74           O  
ATOM    588  OD2 ASP A 153     131.844  91.880  94.796  1.00 41.74           O  
ATOM    589  N   ASP A 154     130.069  89.538  90.951  1.00 43.23           N  
ATOM    590  CA  ASP A 154     129.536  88.217  90.626  1.00 43.23           C  
ATOM    591  C   ASP A 154     129.065  87.461  91.860  1.00 43.23           C  
ATOM    592  O   ASP A 154     128.140  86.646  91.771  1.00 43.23           O  
ATOM    593  CB  ASP A 154     130.595  87.394  89.893  1.00 43.23           C  
ATOM    594  CG  ASP A 154     131.265  88.168  88.779  1.00 43.23           C  
ATOM    595  OD1 ASP A 154     130.688  88.240  87.674  1.00 43.23           O  
ATOM    596  OD2 ASP A 154     132.368  88.708  89.009  1.00 43.23           O  
ATOM    597  N   ASP A 155     129.681  87.711  93.014  1.00 40.51           N  
ATOM    598  CA  ASP A 155     129.346  86.969  94.221  1.00 40.51           C  
ATOM    599  C   ASP A 155     128.063  87.444  94.888  1.00 40.51           C  
ATOM    600  O   ASP A 155     127.595  86.788  95.824  1.00 40.51           O  
ATOM    601  CB  ASP A 155     130.518  87.025  95.210  1.00 40.51           C  
ATOM    602  CG  ASP A 155     130.839  88.439  95.682  1.00 40.51           C  
ATOM    603  OD1 ASP A 155     129.998  89.350  95.542  1.00 40.51           O  
ATOM    604  OD2 ASP A 155     131.957  88.639  96.202  1.00 40.51           O  
ATOM    605  N   TYR A 156     127.492  88.565  94.442  1.00 28.98           N  
ATOM    606  CA  TYR A 156     126.262  89.058  95.050  1.00 28.98           C  
ATOM    607  C   TYR A 156     125.101  88.097  94.831  1.00 28.98           C  
ATOM    608  O   TYR A 156     124.205  88.005  95.677  1.00 28.98           O  
ATOM    609  CB  TYR A 156     125.920  90.440  94.493  1.00 28.98           C  
ATOM    610  CG  TYR A 156     124.862  91.179  95.280  1.00 28.98           C  
ATOM    611  CD1 TYR A 156     125.187  91.851  96.448  1.00 28.98           C  
ATOM    612  CD2 TYR A 156     123.541  91.207  94.856  1.00 28.98           C  
ATOM    613  CE1 TYR A 156     124.231  92.529  97.170  1.00 28.98           C  
ATOM    614  CE2 TYR A 156     122.577  91.883  95.574  1.00 28.98           C  
ATOM    615  CZ  TYR A 156     122.927  92.543  96.731  1.00 28.98           C  
ATOM    616  OH  TYR A 156     121.975  93.219  97.455  1.00 28.98           O  
ATOM    617  N   PHE A 157     125.097  87.379  93.711  1.00 28.68           N  
ATOM    618  CA  PHE A 157     123.983  86.514  93.344  1.00 28.68           C  
ATOM    619  C   PHE A 157     124.043  85.139  93.995  1.00 28.68           C  
ATOM    620  O   PHE A 157     123.143  84.326  93.761  1.00 28.68           O  
ATOM    621  CB  PHE A 157     123.921  86.365  91.825  1.00 28.68           C  
ATOM    622  CG  PHE A 157     124.285  87.615  91.084  1.00 28.68           C  
ATOM    623  CD1 PHE A 157     123.564  88.778  91.267  1.00 28.68           C  
ATOM    624  CD2 PHE A 157     125.360  87.631  90.219  1.00 28.68           C  
ATOM    625  CE1 PHE A 157     123.900  89.927  90.592  1.00 28.68           C  
ATOM    626  CE2 PHE A 157     125.700  88.778  89.543  1.00 28.68           C  
ATOM    627  CZ  PHE A 157     124.969  89.927  89.730  1.00 28.68           C  
ATOM    628  N   ASN A 158     125.071  84.849  94.792  1.00 36.09           N  
ATOM    629  CA  ASN A 158     125.069  83.618  95.571  1.00 36.09           C  
ATOM    630  C   ASN A 158     124.180  83.720  96.801  1.00 36.09           C  
ATOM    631  O   ASN A 158     123.777  82.687  97.346  1.00 36.09           O  
ATOM    632  CB  ASN A 158     126.492  83.245  95.987  1.00 36.09           C  
ATOM    633  CG  ASN A 158     127.479  83.350  94.844  1.00 36.09           C  
ATOM    634  OD1 ASN A 158     128.588  83.857  95.010  1.00 36.09           O  
ATOM    635  ND2 ASN A 158     127.075  82.881  93.671  1.00 36.09           N  
ATOM    636  N   LYS A 159     123.880  84.935  97.252  1.00 30.87           N  
ATOM    637  CA  LYS A 159     122.899  85.127  98.309  1.00 30.87           C  
ATOM    638  C   LYS A 159     121.531  84.634  97.857  1.00 30.87           C  
ATOM    639  O   LYS A 159     121.125  84.844  96.712  1.00 30.87           O  
ATOM    640  CB  LYS A 159     122.824  86.603  98.691  1.00 30.87           C  
ATOM    641  CG  LYS A 159     121.732  86.936  99.691  1.00 30.87           C  
ATOM    642  CD  LYS A 159     121.962  88.287 100.353  1.00 30.87           C  
ATOM    643  CE  LYS A 159     122.673  89.264  99.427  1.00 30.87           C  
ATOM    644  NZ  LYS A 159     122.738  90.626 100.022  1.00 30.87           N  
ATOM    645  N   LYS A 160     120.825  83.961  98.761  1.00 32.43           N  
ATOM    646  CA  LYS A 160     119.474  83.512  98.459  1.00 32.43           C  
ATOM    647  C   LYS A 160     118.537  84.706  98.327  1.00 32.43           C  
ATOM    648  O   LYS A 160     118.553  85.620  99.155  1.00 32.43           O  
ATOM    649  CB  LYS A 160     118.976  82.562  99.550  1.00 32.43           C  
ATOM    650  CG  LYS A 160     117.470  82.329  99.541  1.00 32.43           C  
ATOM    651  CD  LYS A 160     117.021  81.424 100.682  1.00 32.43           C  
ATOM    652  CE  LYS A 160     117.731  81.736 101.993  1.00 32.43           C  
ATOM    653  NZ  LYS A 160     117.637  83.173 102.378  1.00 32.43           N  
ATOM    654  N   ASP A 161     117.712  84.687  97.278  1.00 25.34           N  
ATOM    655  CA  ASP A 161     116.722  85.736  97.025  1.00 25.34           C  
ATOM    656  C   ASP A 161     117.369  87.116  96.919  1.00 25.34           C  
ATOM    657  O   ASP A 161     116.878  88.092  97.486  1.00 25.34           O  
ATOM    658  CB  ASP A 161     115.629  85.734  98.096  1.00 25.34           C  
ATOM    659  CG  ASP A 161     114.764  84.492  98.046  1.00 25.34           C  
ATOM    660  OD1 ASP A 161     114.246  84.169  96.956  1.00 25.34           O  
ATOM    661  OD2 ASP A 161     114.590  83.845  99.099  1.00 25.34           O  
ATOM    662  N   TRP A 162     118.485  87.197  96.190  1.00 19.29           N  
ATOM    663  CA  TRP A 162     119.153  88.481  95.996  1.00 19.29           C  
ATOM    664  C   TRP A 162     118.262  89.475  95.264  1.00 19.29           C  
ATOM    665  O   TRP A 162     118.418  90.690  95.426  1.00 19.29           O  
ATOM    666  CB  TRP A 162     120.456  88.279  95.223  1.00 19.29           C  
ATOM    667  CG  TRP A 162     120.257  87.684  93.862  1.00 19.29           C  
ATOM    668  CD1 TRP A 162     120.283  86.362  93.535  1.00 19.29           C  
ATOM    669  CD2 TRP A 162     120.019  88.394  92.640  1.00 19.29           C  
ATOM    670  NE1 TRP A 162     120.063  86.203  92.191  1.00 19.29           N  
ATOM    671  CE2 TRP A 162     119.899  87.436  91.618  1.00 19.29           C  
ATOM    672  CE3 TRP A 162     119.889  89.747  92.314  1.00 19.29           C  
ATOM    673  CZ2 TRP A 162     119.658  87.786  90.293  1.00 19.29           C  
ATOM    674  CZ3 TRP A 162     119.650  90.091  90.999  1.00 19.29           C  
ATOM    675  CH2 TRP A 162     119.538  89.115  90.005  1.00 19.29           C  
ATOM    676  N   TYR A 163     117.337  88.977  94.454  1.00 15.51           N  
ATOM    677  CA  TYR A 163     116.473  89.767  93.591  1.00 15.51           C  
ATOM    678  C   TYR A 163     115.166  90.204  94.244  1.00 15.51           C  
ATOM    679  O   TYR A 163     114.409  90.958  93.626  1.00 15.51           O  
ATOM    680  CB  TYR A 163     116.189  88.959  92.322  1.00 15.51           C  
ATOM    681  CG  TYR A 163     115.663  87.571  92.615  1.00 15.51           C  
ATOM    682  CD1 TYR A 163     114.389  87.372  93.128  1.00 15.51           C  
ATOM    683  CD2 TYR A 163     116.465  86.458  92.417  1.00 15.51           C  
ATOM    684  CE1 TYR A 163     113.926  86.109  93.410  1.00 15.51           C  
ATOM    685  CE2 TYR A 163     116.010  85.192  92.697  1.00 15.51           C  
ATOM    686  CZ  TYR A 163     114.738  85.022  93.192  1.00 15.51           C  
ATOM    687  OH  TYR A 163     114.275  83.759  93.473  1.00 15.51           O  
ATOM    688  N   ASP A 164     114.887  89.764  95.465  1.00 15.87           N  
ATOM    689  CA  ASP A 164     113.573  89.925  96.075  1.00 15.87           C  
ATOM    690  C   ASP A 164     113.516  91.238  96.852  1.00 15.87           C  
ATOM    691  O   ASP A 164     114.301  91.447  97.781  1.00 15.87           O  
ATOM    692  CB  ASP A 164     113.283  88.728  96.981  1.00 15.87           C  
ATOM    693  CG  ASP A 164     111.907  88.775  97.601  1.00 15.87           C  
ATOM    694  OD1 ASP A 164     111.680  89.603  98.502  1.00 15.87           O  
ATOM    695  OD2 ASP A 164     111.050  87.966  97.198  1.00 15.87           O  
ATOM    696  N   PHE A 165     112.581  92.117  96.473  1.00 11.13           N  
ATOM    697  CA  PHE A 165     112.442  93.416  97.129  1.00 11.13           C  
ATOM    698  C   PHE A 165     112.105  93.311  98.610  1.00 11.13           C  
ATOM    699  O   PHE A 165     112.361  94.260  99.357  1.00 11.13           O  
ATOM    700  CB  PHE A 165     111.359  94.260  96.451  1.00 11.13           C  
ATOM    701  CG  PHE A 165     111.578  94.491  94.987  1.00 11.13           C  
ATOM    702  CD1 PHE A 165     112.605  95.305  94.553  1.00 11.13           C  
ATOM    703  CD2 PHE A 165     110.744  93.918  94.047  1.00 11.13           C  
ATOM    704  CE1 PHE A 165     112.804  95.531  93.210  1.00 11.13           C  
ATOM    705  CE2 PHE A 165     110.938  94.145  92.704  1.00 11.13           C  
ATOM    706  CZ  PHE A 165     111.970  94.951  92.286  1.00 11.13           C  
ATOM    707  N   VAL A 166     111.539  92.196  99.054  1.00 14.22           N  
ATOM    708  CA  VAL A 166     111.055  92.045 100.419  1.00 14.22           C  
ATOM    709  C   VAL A 166     112.049  91.271 101.279  1.00 14.22           C  
ATOM    710  O   VAL A 166     112.359  91.677 102.399  1.00 14.22           O  
ATOM    711  CB  VAL A 166     109.662  91.378 100.438  1.00 14.22           C  
ATOM    712  CG1 VAL A 166     109.112  91.331 101.847  1.00 14.22           C  
ATOM    713  CG2 VAL A 166     108.706  92.127  99.525  1.00 14.22           C  
ATOM    714  N   GLU A 167     112.562  90.152 100.769  1.00 22.13           N  
ATOM    715  CA  GLU A 167     113.569  89.407 101.514  1.00 22.13           C  
ATOM    716  C   GLU A 167     114.940  90.068 101.448  1.00 22.13           C  
ATOM    717  O   GLU A 167     115.746  89.898 102.367  1.00 22.13           O  
ATOM    718  CB  GLU A 167     113.657  87.969 101.004  1.00 22.13           C  
ATOM    719  CG  GLU A 167     112.553  87.064 101.520  1.00 22.13           C  
ATOM    720  CD  GLU A 167     112.960  85.601 101.546  1.00 22.13           C  
ATOM    721  OE1 GLU A 167     112.120  84.741 101.208  1.00 22.13           O  
ATOM    722  OE2 GLU A 167     114.119  85.313 101.909  1.00 22.13           O  
ATOM    723  N   ASN A 168     115.222  90.815 100.384  1.00 18.55           N  
ATOM    724  CA  ASN A 168     116.502  91.504 100.215  1.00 18.55           C  
ATOM    725  C   ASN A 168     116.243  92.927  99.738  1.00 18.55           C  
ATOM    726  O   ASN A 168     116.406  93.243  98.558  1.00 18.55           O  
ATOM    727  CB  ASN A 168     117.401  90.751  99.233  1.00 18.55           C  
ATOM    728  CG  ASN A 168     118.770  91.381  99.098  1.00 18.55           C  
ATOM    729  OD1 ASN A 168     119.255  92.038 100.015  1.00 18.55           O  
ATOM    730  ND2 ASN A 168     119.401  91.184  97.949  1.00 18.55           N  
ATOM    731  N   PRO A 169     115.838  93.816 100.649  1.00 17.03           N  
ATOM    732  CA  PRO A 169     115.580  95.209 100.247  1.00 17.03           C  
ATOM    733  C   PRO A 169     116.819  95.957  99.781  1.00 17.03           C  
ATOM    734  O   PRO A 169     116.682  97.057  99.231  1.00 17.03           O  
ATOM    735  CB  PRO A 169     114.999  95.836 101.522  1.00 17.03           C  
ATOM    736  CG  PRO A 169     115.573  95.021 102.625  1.00 17.03           C  
ATOM    737  CD  PRO A 169     115.638  93.615 102.090  1.00 17.03           C  
ATOM    738  N   ASP A 170     118.016  95.407  99.993  1.00 16.79           N  
ATOM    739  CA  ASP A 170     119.241  96.037  99.514  1.00 16.79           C  
ATOM    740  C   ASP A 170     119.323  96.067  97.991  1.00 16.79           C  
ATOM    741  O   ASP A 170     120.115  96.837  97.439  1.00 16.79           O  
ATOM    742  CB  ASP A 170     120.447  95.305 100.108  1.00 16.79           C  
ATOM    743  CG  ASP A 170     121.766  95.778  99.537  1.00 16.79           C  
ATOM    744  OD1 ASP A 170     122.061  96.985  99.642  1.00 16.79           O  
ATOM    745  OD2 ASP A 170     122.508  94.940  98.983  1.00 16.79           O  
ATOM    746  N   ILE A 171     118.519  95.254  97.300  1.00 13.15           N  
ATOM    747  CA  ILE A 171     118.583  95.190  95.841  1.00 13.15           C  
ATOM    748  C   ILE A 171     118.231  96.534  95.218  1.00 13.15           C  
ATOM    749  O   ILE A 171     118.666  96.842  94.103  1.00 13.15           O  
ATOM    750  CB  ILE A 171     117.672  94.060  95.317  1.00 13.15           C  
ATOM    751  CG1 ILE A 171     117.880  93.851  93.818  1.00 13.15           C  
ATOM    752  CG2 ILE A 171     116.212  94.365  95.593  1.00 13.15           C  
ATOM    753  CD1 ILE A 171     119.261  93.375  93.451  1.00 13.15           C  
ATOM    754  N   LEU A 172     117.449  97.358  95.919  1.00 13.21           N  
ATOM    755  CA  LEU A 172     117.130  98.686  95.407  1.00 13.21           C  
ATOM    756  C   LEU A 172     118.378  99.554  95.309  1.00 13.21           C  
ATOM    757  O   LEU A 172     118.498 100.376  94.394  1.00 13.21           O  
ATOM    758  CB  LEU A 172     116.076  99.351  96.291  1.00 13.21           C  
ATOM    759  CG  LEU A 172     114.680  98.727  96.240  1.00 13.21           C  
ATOM    760  CD1 LEU A 172     113.936  98.976  97.536  1.00 13.21           C  
ATOM    761  CD2 LEU A 172     113.892  99.261  95.058  1.00 13.21           C  
ATOM    762  N   ARG A 173     119.311  99.394  96.248  1.00 14.89           N  
ATOM    763  CA  ARG A 173     120.590 100.089  96.157  1.00 14.89           C  
ATOM    764  C   ARG A 173     121.390  99.624  94.946  1.00 14.89           C  
ATOM    765  O   ARG A 173     122.070 100.429  94.301  1.00 14.89           O  
ATOM    766  CB  ARG A 173     121.382  99.881  97.446  1.00 14.89           C  
ATOM    767  CG  ARG A 173     122.572 100.807  97.617  1.00 14.89           C  
ATOM    768  CD  ARG A 173     123.572 100.234  98.609  1.00 14.89           C  
ATOM    769  NE  ARG A 173     123.929  98.850  98.312  1.00 14.89           N  
ATOM    770  CZ  ARG A 173     124.817  98.482  97.396  1.00 14.89           C  
ATOM    771  NH1 ARG A 173     125.453  99.396  96.680  1.00 14.89           N  
ATOM    772  NH2 ARG A 173     125.075  97.197  97.200  1.00 14.89           N  
ATOM    773  N   VAL A 174     121.329  98.328  94.630  1.00 15.00           N  
ATOM    774  CA  VAL A 174     122.047  97.801  93.471  1.00 15.00           C  
ATOM    775  C   VAL A 174     121.471  98.369  92.177  1.00 15.00           C  
ATOM    776  O   VAL A 174     122.211  98.783  91.278  1.00 15.00           O  
ATOM    777  CB  VAL A 174     122.017  96.263  93.476  1.00 15.00           C  
ATOM    778  CG1 VAL A 174     122.650  95.711  92.215  1.00 15.00           C  
ATOM    779  CG2 VAL A 174     122.723  95.725  94.703  1.00 15.00           C  
ATOM    780  N   TYR A 175     120.139  98.386  92.057  1.00 10.51           N  
ATOM    781  CA  TYR A 175     119.519  98.956  90.863  1.00 10.51           C  
ATOM    782  C   TYR A 175     119.743 100.458  90.761  1.00 10.51           C  
ATOM    783  O   TYR A 175     119.808 100.996  89.652  1.00 10.51           O  
ATOM    784  CB  TYR A 175     118.019  98.660  90.826  1.00 10.51           C  
ATOM    785  CG  TYR A 175     117.654  97.207  90.651  1.00 10.51           C  
ATOM    786  CD1 TYR A 175     118.374  96.390  89.792  1.00 10.51           C  
ATOM    787  CD2 TYR A 175     116.559  96.663  91.304  1.00 10.51           C  
ATOM    788  CE1 TYR A 175     118.036  95.065  89.617  1.00 10.51           C  
ATOM    789  CE2 TYR A 175     116.212  95.340  91.131  1.00 10.51           C  
ATOM    790  CZ  TYR A 175     116.952  94.546  90.287  1.00 10.51           C  
ATOM    791  OH  TYR A 175     116.608  93.228  90.115  1.00 10.51           O  
ATOM    792  N   ALA A 176     119.846 101.151  91.894  1.00 10.28           N  
ATOM    793  CA  ALA A 176     120.025 102.597  91.877  1.00 10.28           C  
ATOM    794  C   ALA A 176     121.383 103.028  91.340  1.00 10.28           C  
ATOM    795  O   ALA A 176     121.575 104.222  91.091  1.00 10.28           O  
ATOM    796  CB  ALA A 176     119.826 103.168  93.278  1.00 10.28           C  
ATOM    797  N   ASN A 177     122.333 102.106  91.175  1.00 14.16           N  
ATOM    798  CA  ASN A 177     123.607 102.462  90.562  1.00 14.16           C  
ATOM    799  C   ASN A 177     123.488 102.665  89.058  1.00 14.16           C  
ATOM    800  O   ASN A 177     124.382 103.265  88.454  1.00 14.16           O  
ATOM    801  CB  ASN A 177     124.660 101.398  90.867  1.00 14.16           C  
ATOM    802  CG  ASN A 177     125.016 101.335  92.338  1.00 14.16           C  
ATOM    803  OD1 ASN A 177     124.676 102.229  93.109  1.00 14.16           O  
ATOM    804  ND2 ASN A 177     125.704 100.274  92.735  1.00 14.16           N  
ATOM    805  N   LEU A 178     122.411 102.177  88.443  1.00 11.33           N  
ATOM    806  CA  LEU A 178     122.165 102.392  87.024  1.00 11.33           C  
ATOM    807  C   LEU A 178     121.516 103.737  86.728  1.00 11.33           C  
ATOM    808  O   LEU A 178     121.356 104.076  85.552  1.00 11.33           O  
ATOM    809  CB  LEU A 178     121.276 101.278  86.466  1.00 11.33           C  
ATOM    810  CG  LEU A 178     121.840  99.862  86.358  1.00 11.33           C  
ATOM    811  CD1 LEU A 178     120.709  98.867  86.191  1.00 11.33           C  
ATOM    812  CD2 LEU A 178     122.823  99.750  85.206  1.00 11.33           C  
ATOM    813  N   GLY A 179     121.131 104.496  87.756  1.00 11.87           N  
ATOM    814  CA  GLY A 179     120.347 105.701  87.532  1.00 11.87           C  
ATOM    815  C   GLY A 179     121.064 106.750  86.703  1.00 11.87           C  
ATOM    816  O   GLY A 179     120.446 107.431  85.879  1.00 11.87           O  
ATOM    817  N   GLU A 180     122.373 106.904  86.911  1.00 16.58           N  
ATOM    818  CA  GLU A 180     123.112 107.914  86.161  1.00 16.58           C  
ATOM    819  C   GLU A 180     123.216 107.570  84.684  1.00 16.58           C  
ATOM    820  O   GLU A 180     123.143 108.469  83.840  1.00 16.58           O  
ATOM    821  CB  GLU A 180     124.504 108.107  86.752  1.00 16.58           C  
ATOM    822  CG  GLU A 180     124.505 108.964  87.985  1.00 16.58           C  
ATOM    823  CD  GLU A 180     123.637 110.194  87.821  1.00 16.58           C  
ATOM    824  OE1 GLU A 180     124.021 111.097  87.048  1.00 16.58           O  
ATOM    825  OE2 GLU A 180     122.564 110.256  88.455  1.00 16.58           O  
ATOM    826  N   ARG A 181     123.373 106.290  84.346  1.00 17.57           N  
ATOM    827  CA  ARG A 181     123.410 105.913  82.938  1.00 17.57           C  
ATOM    828  C   ARG A 181     122.078 106.191  82.255  1.00 17.57           C  
ATOM    829  O   ARG A 181     122.046 106.677  81.120  1.00 17.57           O  
ATOM    830  CB  ARG A 181     123.802 104.446  82.793  1.00 17.57           C  
ATOM    831  CG  ARG A 181     125.117 104.120  83.455  1.00 17.57           C  
ATOM    832  CD  ARG A 181     125.727 102.862  82.889  1.00 17.57           C  
ATOM    833  NE  ARG A 181     126.599 103.177  81.764  1.00 17.57           N  
ATOM    834  CZ  ARG A 181     127.922 103.248  81.842  1.00 17.57           C  
ATOM    835  NH1 ARG A 181     128.532 103.041  83.000  1.00 17.57           N  
ATOM    836  NH2 ARG A 181     128.634 103.540  80.764  1.00 17.57           N  
ATOM    837  N   VAL A 182     120.967 105.909  82.935  1.00 12.84           N  
ATOM    838  CA  VAL A 182     119.656 106.156  82.345  1.00 12.84           C  
ATOM    839  C   VAL A 182     119.397 107.655  82.212  1.00 12.84           C  
ATOM    840  O   VAL A 182     118.820 108.115  81.219  1.00 12.84           O  
ATOM    841  CB  VAL A 182     118.569 105.450  83.175  1.00 12.84           C  
ATOM    842  CG1 VAL A 182     117.188 105.791  82.651  1.00 12.84           C  
ATOM    843  CG2 VAL A 182     118.791 103.951  83.164  1.00 12.84           C  
ATOM    844  N   ARG A 183     119.828 108.444  83.200  1.00 12.74           N  
ATOM    845  CA  ARG A 183     119.667 109.894  83.108  1.00 12.74           C  
ATOM    846  C   ARG A 183     120.507 110.482  81.976  1.00 12.74           C  
ATOM    847  O   ARG A 183     120.040 111.359  81.234  1.00 12.74           O  
ATOM    848  CB  ARG A 183     120.025 110.537  84.445  1.00 12.74           C  
ATOM    849  CG  ARG A 183     119.589 111.977  84.588  1.00 12.74           C  
ATOM    850  CD  ARG A 183     120.007 112.535  85.933  1.00 12.74           C  
ATOM    851  NE  ARG A 183     121.327 113.158  85.888  1.00 12.74           N  
ATOM    852  CZ  ARG A 183     121.603 114.304  85.275  1.00 12.74           C  
ATOM    853  NH1 ARG A 183     120.649 114.981  84.654  1.00 12.74           N  
ATOM    854  NH2 ARG A 183     122.839 114.778  85.292  1.00 12.74           N  
ATOM    855  N   GLN A 184     121.747 110.011  81.824  1.00 14.99           N  
ATOM    856  CA  GLN A 184     122.566 110.441  80.697  1.00 14.99           C  
ATOM    857  C   GLN A 184     121.960 110.010  79.371  1.00 14.99           C  
ATOM    858  O   GLN A 184     122.052 110.744  78.382  1.00 14.99           O  
ATOM    859  CB  GLN A 184     123.987 109.896  80.837  1.00 14.99           C  
ATOM    860  CG  GLN A 184     124.777 110.477  82.001  1.00 14.99           C  
ATOM    861  CD  GLN A 184     124.675 111.990  82.098  1.00 14.99           C  
ATOM    862  OE1 GLN A 184     124.702 112.693  81.088  1.00 14.99           O  
ATOM    863  NE2 GLN A 184     124.555 112.496  83.318  1.00 14.99           N  
ATOM    864  N   ALA A 185     121.339 108.830  79.328  1.00 13.08           N  
ATOM    865  CA  ALA A 185     120.660 108.397  78.113  1.00 13.08           C  
ATOM    866  C   ALA A 185     119.493 109.315  77.776  1.00 13.08           C  
ATOM    867  O   ALA A 185     119.267 109.634  76.606  1.00 13.08           O  
ATOM    868  CB  ALA A 185     120.186 106.953  78.266  1.00 13.08           C  
ATOM    869  N   LEU A 186     118.744 109.756  78.790  1.00 12.66           N  
ATOM    870  CA  LEU A 186     117.661 110.709  78.550  1.00 12.66           C  
ATOM    871  C   LEU A 186     118.189 112.035  78.015  1.00 12.66           C  
ATOM    872  O   LEU A 186     117.622 112.607  77.071  1.00 12.66           O  
ATOM    873  CB  LEU A 186     116.869 110.943  79.834  1.00 12.66           C  
ATOM    874  CG  LEU A 186     116.014 109.806  80.387  1.00 12.66           C  
ATOM    875  CD1 LEU A 186     115.459 110.189  81.740  1.00 12.66           C  
ATOM    876  CD2 LEU A 186     114.886 109.511  79.429  1.00 12.66           C  
ATOM    877  N   LEU A 187     119.274 112.541  78.604  1.00 14.01           N  
ATOM    878  CA  LEU A 187     119.844 113.798  78.128  1.00 14.01           C  
ATOM    879  C   LEU A 187     120.356 113.670  76.697  1.00 14.01           C  
ATOM    880  O   LEU A 187     120.144 114.566  75.867  1.00 14.01           O  
ATOM    881  CB  LEU A 187     120.964 114.247  79.060  1.00 14.01           C  
ATOM    882  CG  LEU A 187     120.520 114.685  80.455  1.00 14.01           C  
ATOM    883  CD1 LEU A 187     121.722 114.943  81.335  1.00 14.01           C  
ATOM    884  CD2 LEU A 187     119.641 115.916  80.369  1.00 14.01           C  
ATOM    885  N   LYS A 188     121.025 112.558  76.387  1.00 17.39           N  
ATOM    886  CA  LYS A 188     121.514 112.348  75.031  1.00 17.39           C  
ATOM    887  C   LYS A 188     120.371 112.158  74.045  1.00 17.39           C  
ATOM    888  O   LYS A 188     120.490 112.551  72.883  1.00 17.39           O  
ATOM    889  CB  LYS A 188     122.462 111.154  74.992  1.00 17.39           C  
ATOM    890  CG  LYS A 188     123.923 111.539  75.094  1.00 17.39           C  
ATOM    891  CD  LYS A 188     124.808 110.322  75.237  1.00 17.39           C  
ATOM    892  CE  LYS A 188     126.269 110.698  75.119  1.00 17.39           C  
ATOM    893  NZ  LYS A 188     127.085 110.084  76.198  1.00 17.39           N  
ATOM    894  N   THR A 189     119.257 111.571  74.483  1.00 15.95           N  
ATOM    895  CA  THR A 189     118.090 111.477  73.614  1.00 15.95           C  
ATOM    896  C   THR A 189     117.515 112.855  73.320  1.00 15.95           C  
ATOM    897  O   THR A 189     117.092 113.129  72.193  1.00 15.95           O  
ATOM    898  CB  THR A 189     117.029 110.579  74.247  1.00 15.95           C  
ATOM    899  OG1 THR A 189     117.581 109.280  74.477  1.00 15.95           O  
ATOM    900  CG2 THR A 189     115.826 110.448  73.331  1.00 15.95           C  
ATOM    901  N   VAL A 190     117.484 113.735  74.321  1.00 17.38           N  
ATOM    902  CA  VAL A 190     117.007 115.095  74.076  1.00 17.38           C  
ATOM    903  C   VAL A 190     117.924 115.811  73.088  1.00 17.38           C  
ATOM    904  O   VAL A 190     117.458 116.507  72.175  1.00 17.38           O  
ATOM    905  CB  VAL A 190     116.874 115.867  75.402  1.00 17.38           C  
ATOM    906  CG1 VAL A 190     116.745 117.356  75.140  1.00 17.38           C  
ATOM    907  CG2 VAL A 190     115.674 115.371  76.182  1.00 17.38           C  
ATOM    908  N   GLN A 191     119.240 115.636  73.242  1.00 22.69           N  
ATOM    909  CA  GLN A 191     120.177 116.212  72.277  1.00 22.69           C  
ATOM    910  C   GLN A 191     119.955 115.643  70.880  1.00 22.69           C  
ATOM    911  O   GLN A 191     120.005 116.376  69.884  1.00 22.69           O  
ATOM    912  CB  GLN A 191     121.617 115.966  72.722  1.00 22.69           C  
ATOM    913  CG  GLN A 191     121.959 116.500  74.094  1.00 22.69           C  
ATOM    914  CD  GLN A 191     123.421 116.305  74.438  1.00 22.69           C  
ATOM    915  OE1 GLN A 191     123.758 115.642  75.418  1.00 22.69           O  
ATOM    916  NE2 GLN A 191     124.300 116.881  73.629  1.00 22.69           N  
ATOM    917  N   PHE A 192     119.719 114.335  70.788  1.00 25.30           N  
ATOM    918  CA  PHE A 192     119.505 113.693  69.498  1.00 25.30           C  
ATOM    919  C   PHE A 192     118.244 114.214  68.822  1.00 25.30           C  
ATOM    920  O   PHE A 192     118.231 114.443  67.608  1.00 25.30           O  
ATOM    921  CB  PHE A 192     119.434 112.180  69.697  1.00 25.30           C  
ATOM    922  CG  PHE A 192     119.538 111.388  68.432  1.00 25.30           C  
ATOM    923  CD1 PHE A 192     120.660 111.479  67.630  1.00 25.30           C  
ATOM    924  CD2 PHE A 192     118.522 110.530  68.058  1.00 25.30           C  
ATOM    925  CE1 PHE A 192     120.756 110.740  66.472  1.00 25.30           C  
ATOM    926  CE2 PHE A 192     118.614 109.792  66.903  1.00 25.30           C  
ATOM    927  CZ  PHE A 192     119.731 109.897  66.109  1.00 25.30           C  
ATOM    928  N   CYS A 193     117.174 114.413  69.592  1.00 25.59           N  
ATOM    929  CA  CYS A 193     115.947 114.957  69.018  1.00 25.59           C  
ATOM    930  C   CYS A 193     116.125 116.412  68.599  1.00 25.59           C  
ATOM    931  O   CYS A 193     115.556 116.839  67.590  1.00 25.59           O  
ATOM    932  CB  CYS A 193     114.789 114.812  70.001  1.00 25.59           C  
ATOM    933  SG  CYS A 193     114.480 113.134  70.579  1.00 25.59           S  
ATOM    934  N   ASP A 194     116.909 117.189  69.354  1.00 29.31           N  
ATOM    935  CA  ASP A 194     117.244 118.543  68.912  1.00 29.31           C  
ATOM    936  C   ASP A 194     117.980 118.517  67.579  1.00 29.31           C  
ATOM    937  O   ASP A 194     117.683 119.304  66.670  1.00 29.31           O  
ATOM    938  CB  ASP A 194     118.096 119.253  69.964  1.00 29.31           C  
ATOM    939  CG  ASP A 194     117.286 119.751  71.136  1.00 29.31           C  
ATOM    940  OD1 ASP A 194     116.082 119.443  71.202  1.00 29.31           O  
ATOM    941  OD2 ASP A 194     117.849 120.474  71.983  1.00 29.31           O  
ATOM    942  N   ALA A 195     118.957 117.618  67.451  1.00 31.42           N  
ATOM    943  CA  ALA A 195     119.710 117.510  66.207  1.00 31.42           C  
ATOM    944  C   ALA A 195     118.812 117.091  65.049  1.00 31.42           C  
ATOM    945  O   ALA A 195     118.945 117.607  63.935  1.00 31.42           O  
ATOM    946  CB  ALA A 195     120.867 116.527  66.377  1.00 31.42           C  
ATOM    947  N   MET A 196     117.902 116.144  65.289  1.00 34.42           N  
ATOM    948  CA  MET A 196     116.969 115.730  64.244  1.00 34.42           C  
ATOM    949  C   MET A 196     116.041 116.869  63.842  1.00 34.42           C  
ATOM    950  O   MET A 196     115.743 117.047  62.657  1.00 34.42           O  
ATOM    951  CB  MET A 196     116.160 114.518  64.706  1.00 34.42           C  
ATOM    952  CG  MET A 196     116.970 113.241  64.843  1.00 34.42           C  
ATOM    953  SD  MET A 196     115.959 111.805  65.241  1.00 34.42           S  
ATOM    954  CE  MET A 196     114.397 112.281  64.513  1.00 34.42           C  
ATOM    955  N   ARG A 197     115.558 117.640  64.818  1.00 36.90           N  
ATOM    956  CA  ARG A 197     114.701 118.781  64.517  1.00 36.90           C  
ATOM    957  C   ARG A 197     115.431 119.799  63.653  1.00 36.90           C  
ATOM    958  O   ARG A 197     114.884 120.299  62.664  1.00 36.90           O  
ATOM    959  CB  ARG A 197     114.220 119.430  65.813  1.00 36.90           C  
ATOM    960  CG  ARG A 197     113.244 120.570  65.607  1.00 36.90           C  
ATOM    961  CD  ARG A 197     113.204 121.482  66.818  1.00 36.90           C  
ATOM    962  NE  ARG A 197     114.435 122.257  66.947  1.00 36.90           N  
ATOM    963  CZ  ARG A 197     114.849 122.824  68.075  1.00 36.90           C  
ATOM    964  NH1 ARG A 197     114.130 122.703  69.182  1.00 36.90           N  
ATOM    965  NH2 ARG A 197     115.982 123.511  68.097  1.00 36.90           N  
ATOM    966  N   ASN A 198     116.671 120.128  64.021  1.00 40.13           N  
ATOM    967  CA  ASN A 198     117.440 121.085  63.231  1.00 40.13           C  
ATOM    968  C   ASN A 198     117.734 120.548  61.835  1.00 40.13           C  
ATOM    969  O   ASN A 198     117.612 121.278  60.846  1.00 40.13           O  
ATOM    970  CB  ASN A 198     118.738 121.438  63.953  1.00 40.13           C  
ATOM    971  CG  ASN A 198     118.500 121.975  65.346  1.00 40.13           C  
ATOM    972  OD1 ASN A 198     117.375 122.320  65.707  1.00 40.13           O  
ATOM    973  ND2 ASN A 198     119.559 122.044  66.143  1.00 40.13           N  
ATOM    974  N   ALA A 199     118.120 119.275  61.734  1.00 40.99           N  
ATOM    975  CA  ALA A 199     118.493 118.686  60.455  1.00 40.99           C  
ATOM    976  C   ALA A 199     117.300 118.380  59.561  1.00 40.99           C  
ATOM    977  O   ALA A 199     117.504 118.011  58.400  1.00 40.99           O  
ATOM    978  CB  ALA A 199     119.302 117.409  60.685  1.00 40.99           C  
ATOM    979  N   GLY A 200     116.073 118.513  60.060  1.00 42.76           N  
ATOM    980  CA  GLY A 200     114.920 118.222  59.232  1.00 42.76           C  
ATOM    981  C   GLY A 200     114.659 116.753  58.990  1.00 42.76           C  
ATOM    982  O   GLY A 200     114.190 116.389  57.912  1.00 42.76           O  
ATOM    983  N   ILE A 201     114.986 115.895  59.943  1.00 43.45           N  
ATOM    984  CA  ILE A 201     114.792 114.456  59.806  1.00 43.45           C  
ATOM    985  C   ILE A 201     113.524 114.035  60.537  1.00 43.45           C  
ATOM    986  O   ILE A 201     113.246 114.498  61.649  1.00 43.45           O  
ATOM    987  CB  ILE A 201     116.025 113.697  60.332  1.00 43.45           C  
ATOM    988  CG1 ILE A 201     117.112 113.651  59.259  1.00 43.45           C  
ATOM    989  CG2 ILE A 201     115.654 112.303  60.792  1.00 43.45           C  
ATOM    990  CD1 ILE A 201     118.468 113.271  59.787  1.00 43.45           C  
ATOM    991  N   VAL A 202     112.746 113.158  59.905  1.00 39.45           N  
ATOM    992  CA  VAL A 202     111.571 112.539  60.510  1.00 39.45           C  
ATOM    993  C   VAL A 202     111.892 111.074  60.769  1.00 39.45           C  
ATOM    994  O   VAL A 202     112.397 110.380  59.879  1.00 39.45           O  
ATOM    995  CB  VAL A 202     110.333 112.675  59.608  1.00 39.45           C  
ATOM    996  CG1 VAL A 202     109.101 112.133  60.312  1.00 39.45           C  
ATOM    997  CG2 VAL A 202     110.132 114.120  59.192  1.00 39.45           C  
ATOM    998  N   GLY A 203     111.602 110.601  61.974  1.00 32.66           N  
ATOM    999  CA  GLY A 203     111.901 109.220  62.308  1.00 32.66           C  
ATOM   1000  C   GLY A 203     111.407 108.864  63.693  1.00 32.66           C  
ATOM   1001  O   GLY A 203     111.154 109.734  64.533  1.00 32.66           O  
ATOM   1002  N   VAL A 204     111.284 107.558  63.915  1.00 25.77           N  
ATOM   1003  CA  VAL A 204     110.782 106.996  65.164  1.00 25.77           C  
ATOM   1004  C   VAL A 204     111.964 106.459  65.959  1.00 25.77           C  
ATOM   1005  O   VAL A 204     112.743 105.644  65.452  1.00 25.77           O  
ATOM   1006  CB  VAL A 204     109.751 105.888  64.900  1.00 25.77           C  
ATOM   1007  CG1 VAL A 204     109.515 105.067  66.157  1.00 25.77           C  
ATOM   1008  CG2 VAL A 204     108.451 106.480  64.386  1.00 25.77           C  
ATOM   1009  N   LEU A 205     112.100 106.908  67.204  1.00 22.18           N  
ATOM   1010  CA  LEU A 205     113.165 106.422  68.071  1.00 22.18           C  
ATOM   1011  C   LEU A 205     112.756 105.121  68.750  1.00 22.18           C  
ATOM   1012  O   LEU A 205     111.613 104.964  69.186  1.00 22.18           O  
ATOM   1013  CB  LEU A 205     113.524 107.466  69.129  1.00 22.18           C  
ATOM   1014  CG  LEU A 205     114.592 108.515  68.802  1.00 22.18           C  
ATOM   1015  CD1 LEU A 205     114.434 109.083  67.401  1.00 22.18           C  
ATOM   1016  CD2 LEU A 205     114.578 109.623  69.832  1.00 22.18           C  
ATOM   1017  N   THR A 206     113.699 104.184  68.837  1.00 21.50           N  
ATOM   1018  CA  THR A 206     113.467 102.902  69.486  1.00 21.50           C  
ATOM   1019  C   THR A 206     114.610 102.608  70.447  1.00 21.50           C  
ATOM   1020  O   THR A 206     115.749 103.018  70.221  1.00 21.50           O  
ATOM   1021  CB  THR A 206     113.329 101.752  68.472  1.00 21.50           C  
ATOM   1022  OG1 THR A 206     114.629 101.314  68.060  1.00 21.50           O  
ATOM   1023  CG2 THR A 206     112.533 102.182  67.251  1.00 21.50           C  
ATOM   1024  N   LEU A 207     114.288 101.890  71.526  1.00 15.49           N  
ATOM   1025  CA  LEU A 207     115.260 101.653  72.591  1.00 15.49           C  
ATOM   1026  C   LEU A 207     116.436 100.806  72.126  1.00 15.49           C  
ATOM   1027  O   LEU A 207     117.544 100.949  72.652  1.00 15.49           O  
ATOM   1028  CB  LEU A 207     114.579 100.986  73.785  1.00 15.49           C  
ATOM   1029  CG  LEU A 207     113.580 101.819  74.583  1.00 15.49           C  
ATOM   1030  CD1 LEU A 207     112.554 100.924  75.244  1.00 15.49           C  
ATOM   1031  CD2 LEU A 207     114.310 102.641  75.624  1.00 15.49           C  
ATOM   1032  N   ASP A 208     116.224  99.918  71.157  1.00 22.39           N  
ATOM   1033  CA  ASP A 208     117.296  99.047  70.699  1.00 22.39           C  
ATOM   1034  C   ASP A 208     118.332  99.768  69.848  1.00 22.39           C  
ATOM   1035  O   ASP A 208     119.378  99.183  69.552  1.00 22.39           O  
ATOM   1036  CB  ASP A 208     116.717  97.862  69.924  1.00 22.39           C  
ATOM   1037  CG  ASP A 208     115.787  98.292  68.814  1.00 22.39           C  
ATOM   1038  OD1 ASP A 208     114.849  99.062  69.097  1.00 22.39           O  
ATOM   1039  OD2 ASP A 208     115.982  97.851  67.663  1.00 22.39           O  
ATOM   1040  N   ASN A 209     118.072 101.012  69.453  1.00 23.78           N  
ATOM   1041  CA  ASN A 209     119.015 101.806  68.680  1.00 23.78           C  
ATOM   1042  C   ASN A 209     119.878 102.707  69.550  1.00 23.78           C  
ATOM   1043  O   ASN A 209     120.591 103.560  69.016  1.00 23.78           O  
ATOM   1044  CB  ASN A 209     118.277 102.654  67.644  1.00 23.78           C  
ATOM   1045  CG  ASN A 209     117.612 101.820  66.577  1.00 23.78           C  
ATOM   1046  OD1 ASN A 209     118.008 100.685  66.327  1.00 23.78           O  
ATOM   1047  ND2 ASN A 209     116.607 102.388  65.924  1.00 23.78           N  
ATOM   1048  N   GLN A 210     119.829 102.547  70.868  1.00 17.45           N  
ATOM   1049  CA  GLN A 210     120.609 103.372  71.780  1.00 17.45           C  
ATOM   1050  C   GLN A 210     121.472 102.478  72.653  1.00 17.45           C  
ATOM   1051  O   GLN A 210     120.986 101.493  73.215  1.00 17.45           O  
ATOM   1052  CB  GLN A 210     119.711 104.250  72.654  1.00 17.45           C  
ATOM   1053  CG  GLN A 210     120.479 105.181  73.572  1.00 17.45           C  
ATOM   1054  CD  GLN A 210     119.580 105.972  74.489  1.00 17.45           C  
ATOM   1055  OE1 GLN A 210     118.597 105.454  75.009  1.00 17.45           O  
ATOM   1056  NE2 GLN A 210     119.914 107.236  74.697  1.00 17.45           N  
ATOM   1057  N   ASP A 211     122.743 102.808  72.738  1.00 26.26           N  
ATOM   1058  CA  ASP A 211     123.687 102.034  73.569  1.00 26.26           C  
ATOM   1059  C   ASP A 211     123.459 102.313  75.042  1.00 26.26           C  
ATOM   1060  O   ASP A 211     122.732 103.234  75.370  1.00 26.26           O  
ATOM   1061  CB  ASP A 211     125.121 102.440  73.233  1.00 26.26           C  
ATOM   1062  CG  ASP A 211     126.136 101.356  73.488  1.00 26.26           C  
ATOM   1063  OD1 ASP A 211     125.757 100.178  73.384  1.00 26.26           O  
ATOM   1064  OD2 ASP A 211     127.287 101.704  73.798  1.00 26.26           O  
ATOM   1065  N   LEU A 212     124.037 101.489  75.896  1.00 25.05           N  
ATOM   1066  CA  LEU A 212     124.013 101.736  77.333  1.00 25.05           C  
ATOM   1067  C   LEU A 212     124.931 102.877  77.750  1.00 25.05           C  
ATOM   1068  O   LEU A 212     124.878 103.298  78.910  1.00 25.05           O  
ATOM   1069  CB  LEU A 212     124.379 100.469  78.109  1.00 25.05           C  
ATOM   1070  CG  LEU A 212     123.351  99.337  78.058  1.00 25.05           C  
ATOM   1071  CD1 LEU A 212     123.777  98.165  78.914  1.00 25.05           C  
ATOM   1072  CD2 LEU A 212     122.004  99.844  78.518  1.00 25.05           C  
ATOM   1073  N   ASN A 213     125.767 103.379  76.844  1.00 27.83           N  
ATOM   1074  CA  ASN A 213     126.434 104.658  77.037  1.00 27.83           C  
ATOM   1075  C   ASN A 213     125.606 105.826  76.523  1.00 27.83           C  
ATOM   1076  O   ASN A 213     126.067 106.969  76.595  1.00 27.83           O  
ATOM   1077  CB  ASN A 213     127.803 104.662  76.352  1.00 27.83           C  
ATOM   1078  CG  ASN A 213     128.696 103.535  76.825  1.00 27.83           C  
ATOM   1079  OD1 ASN A 213     128.640 103.130  77.984  1.00 27.83           O  
ATOM   1080  ND2 ASN A 213     129.530 103.023  75.928  1.00 27.83           N  
ATOM   1081  N   GLY A 214     124.404 105.569  76.011  1.00 21.80           N  
ATOM   1082  CA  GLY A 214     123.524 106.611  75.528  1.00 21.80           C  
ATOM   1083  C   GLY A 214     123.741 107.049  74.097  1.00 21.80           C  
ATOM   1084  O   GLY A 214     123.002 107.917  73.619  1.00 21.80           O  
ATOM   1085  N   ASN A 215     124.719 106.484  73.397  1.00 25.48           N  
ATOM   1086  CA  ASN A 215     124.976 106.887  72.021  1.00 25.48           C  
ATOM   1087  C   ASN A 215     123.955 106.273  71.072  1.00 25.48           C  
ATOM   1088  O   ASN A 215     123.615 105.091  71.175  1.00 25.48           O  
ATOM   1089  CB  ASN A 215     126.390 106.484  71.609  1.00 25.48           C  
ATOM   1090  CG  ASN A 215     127.447 107.051  72.532  1.00 25.48           C  
ATOM   1091  OD1 ASN A 215     127.493 108.256  72.774  1.00 25.48           O  
ATOM   1092  ND2 ASN A 215     128.304 106.184  73.055  1.00 25.48           N  
ATOM   1093  N   TRP A 216     123.471 107.087  70.137  1.00 21.41           N  
ATOM   1094  CA  TRP A 216     122.494 106.658  69.147  1.00 21.41           C  
ATOM   1095  C   TRP A 216     123.207 106.281  67.855  1.00 21.41           C  
ATOM   1096  O   TRP A 216     124.119 106.984  67.413  1.00 21.41           O  
ATOM   1097  CB  TRP A 216     121.493 107.780  68.889  1.00 21.41           C  
ATOM   1098  CG  TRP A 216     120.432 107.891  69.933  1.00 21.41           C  
ATOM   1099  CD1 TRP A 216     120.415 108.748  70.993  1.00 21.41           C  
ATOM   1100  CD2 TRP A 216     119.218 107.140  70.005  1.00 21.41           C  
ATOM   1101  NE1 TRP A 216     119.273 108.567  71.729  1.00 21.41           N  
ATOM   1102  CE2 TRP A 216     118.520 107.586  71.141  1.00 21.41           C  
ATOM   1103  CE3 TRP A 216     118.656 106.130  69.222  1.00 21.41           C  
ATOM   1104  CZ2 TRP A 216     117.291 107.058  71.514  1.00 21.41           C  
ATOM   1105  CZ3 TRP A 216     117.438 105.608  69.595  1.00 21.41           C  
ATOM   1106  CH2 TRP A 216     116.768 106.071  70.729  1.00 21.41           C  
ATOM   1107  N   TYR A 217     122.791 105.168  67.245  1.00 32.56           N  
ATOM   1108  CA  TYR A 217     123.585 104.638  66.142  1.00 32.56           C  
ATOM   1109  C   TYR A 217     122.814 104.106  64.939  1.00 32.56           C  
ATOM   1110  O   TYR A 217     123.459 103.573  64.033  1.00 32.56           O  
ATOM   1111  CB  TYR A 217     124.523 103.540  66.686  1.00 32.56           C  
ATOM   1112  CG  TYR A 217     123.823 102.325  67.261  1.00 32.56           C  
ATOM   1113  CD1 TYR A 217     123.152 101.424  66.445  1.00 32.56           C  
ATOM   1114  CD2 TYR A 217     123.841 102.079  68.625  1.00 32.56           C  
ATOM   1115  CE1 TYR A 217     122.519 100.321  66.970  1.00 32.56           C  
ATOM   1116  CE2 TYR A 217     123.210 100.975  69.158  1.00 32.56           C  
ATOM   1117  CZ  TYR A 217     122.551 100.101  68.325  1.00 32.56           C  
ATOM   1118  OH  TYR A 217     121.919  99.001  68.846  1.00 32.56           O  
ATOM   1119  N   ASP A 218     121.489 104.216  64.871  1.00 40.18           N  
ATOM   1120  CA  ASP A 218     120.747 103.628  63.760  1.00 40.18           C  
ATOM   1121  C   ASP A 218     119.839 104.666  63.121  1.00 40.18           C  
ATOM   1122  O   ASP A 218     118.958 105.221  63.786  1.00 40.18           O  
ATOM   1123  CB  ASP A 218     119.926 102.423  64.222  1.00 40.18           C  
ATOM   1124  N   PHE A 219     120.048 104.910  61.822  1.00 48.53           N  
ATOM   1125  CA  PHE A 219     119.357 105.961  61.083  1.00 48.53           C  
ATOM   1126  C   PHE A 219     118.668 105.480  59.811  1.00 48.53           C  
ATOM   1127  O   PHE A 219     118.150 106.315  59.062  1.00 48.53           O  
ATOM   1128  CB  PHE A 219     120.326 107.094  60.690  1.00 48.53           C  
ATOM   1129  CG  PHE A 219     121.228 107.581  61.799  1.00 48.53           C  
ATOM   1130  CD1 PHE A 219     120.832 107.548  63.123  1.00 48.53           C  
ATOM   1131  CD2 PHE A 219     122.486 108.072  61.502  1.00 48.53           C  
ATOM   1132  CE1 PHE A 219     121.666 107.992  64.123  1.00 48.53           C  
ATOM   1133  CE2 PHE A 219     123.323 108.518  62.501  1.00 48.53           C  
ATOM   1134  CZ  PHE A 219     122.909 108.478  63.812  1.00 48.53           C  
ATOM   1135  N   GLY A 220     118.653 104.175  59.535  1.00 53.97           N  
ATOM   1136  CA  GLY A 220     118.255 103.692  58.221  1.00 53.97           C  
ATOM   1137  C   GLY A 220     116.811 103.959  57.840  1.00 53.97           C  
ATOM   1138  O   GLY A 220     116.486 103.949  56.648  1.00 53.97           O  
ATOM   1139  N   ASP A 221     115.936 104.193  58.814  1.00 53.08           N  
ATOM   1140  CA  ASP A 221     114.511 104.356  58.554  1.00 53.08           C  
ATOM   1141  C   ASP A 221     114.038 105.806  58.579  1.00 53.08           C  
ATOM   1142  O   ASP A 221     112.830 106.046  58.491  1.00 53.08           O  
ATOM   1143  CB  ASP A 221     113.699 103.523  59.552  1.00 53.08           C  
ATOM   1144  CG  ASP A 221     114.237 103.616  60.968  1.00 53.08           C  
ATOM   1145  OD1 ASP A 221     115.006 104.555  61.258  1.00 53.08           O  
ATOM   1146  OD2 ASP A 221     113.893 102.744  61.791  1.00 53.08           O  
ATOM   1147  N   PHE A 222     114.943 106.774  58.695  1.00 48.85           N  
ATOM   1148  CA  PHE A 222     114.546 108.174  58.760  1.00 48.85           C  
ATOM   1149  C   PHE A 222     114.247 108.728  57.366  1.00 48.85           C  
ATOM   1150  O   PHE A 222     114.557 108.119  56.340  1.00 48.85           O  
ATOM   1151  CB  PHE A 222     115.624 109.015  59.445  1.00 48.85           C  
ATOM   1152  CG  PHE A 222     115.984 108.554  60.839  1.00 48.85           C  
ATOM   1153  CD1 PHE A 222     115.199 107.638  61.520  1.00 48.85           C  
ATOM   1154  CD2 PHE A 222     117.081 109.092  61.489  1.00 48.85           C  
ATOM   1155  CE1 PHE A 222     115.528 107.236  62.798  1.00 48.85           C  
ATOM   1156  CE2 PHE A 222     117.412 108.691  62.767  1.00 48.85           C  
ATOM   1157  CZ  PHE A 222     116.633 107.765  63.421  1.00 48.85           C  
ATOM   1158  N   ILE A 223     113.625 109.907  57.345  1.00 48.85           N  
ATOM   1159  CA  ILE A 223     113.199 110.577  56.120  1.00 48.85           C  
ATOM   1160  C   ILE A 223     113.617 112.039  56.192  1.00 48.85           C  
ATOM   1161  O   ILE A 223     113.458 112.687  57.232  1.00 48.85           O  
ATOM   1162  CB  ILE A 223     111.673 110.463  55.914  1.00 48.85           C  
ATOM   1163  CG1 ILE A 223     111.257 109.000  55.765  1.00 48.85           C  
ATOM   1164  CG2 ILE A 223     111.224 111.272  54.709  1.00 48.85           C  
ATOM   1165  CD1 ILE A 223     109.760 108.803  55.697  1.00 48.85           C  
ATOM   1166  N   GLN A 224     114.151 112.559  55.089  1.00 52.32           N  
ATOM   1167  CA  GLN A 224     114.539 113.961  55.019  1.00 52.32           C  
ATOM   1168  C   GLN A 224     113.339 114.849  54.715  1.00 52.32           C  
ATOM   1169  O   GLN A 224     112.465 114.487  53.924  1.00 52.32           O  
ATOM   1170  CB  GLN A 224     115.604 114.175  53.943  1.00 52.32           C  
ATOM   1171  CG  GLN A 224     117.003 113.743  54.327  1.00 52.32           C  
ATOM   1172  CD  GLN A 224     117.395 112.434  53.678  1.00 52.32           C  
ATOM   1173  OE1 GLN A 224     116.588 111.510  53.581  1.00 52.32           O  
ATOM   1174  NE2 GLN A 224     118.631 112.359  53.201  1.00 52.32           N  
ATOM   1175  N   THR A 225     113.304 116.016  55.353  1.00 50.83           N  
ATOM   1176  CA  THR A 225     112.378 117.083  54.989  1.00 50.83           C  
ATOM   1177  C   THR A 225     113.102 118.414  55.181  1.00 50.83           C  
ATOM   1178  O   THR A 225     114.333 118.465  55.262  1.00 50.83           O  
ATOM   1179  CB  THR A 225     111.069 116.996  55.789  1.00 50.83           C  
ATOM   1180  OG1 THR A 225     110.185 118.042  55.370  1.00 50.83           O  
ATOM   1181  CG2 THR A 225     111.321 117.133  57.278  1.00 50.83           C  
ATOM   1182  N   THR A 226     112.336 119.498  55.237  1.00 51.28           N  
ATOM   1183  CA  THR A 226     112.924 120.826  55.347  1.00 51.28           C  
ATOM   1184  C   THR A 226     113.692 120.954  56.662  1.00 51.28           C  
ATOM   1185  O   THR A 226     113.153 120.609  57.722  1.00 51.28           O  
ATOM   1186  CB  THR A 226     111.835 121.896  55.271  1.00 51.28           C  
ATOM   1187  OG1 THR A 226     110.981 121.632  54.152  1.00 51.28           O  
ATOM   1188  CG2 THR A 226     112.450 123.280  55.114  1.00 51.28           C  
ATOM   1189  N   PRO A 227     114.938 121.429  56.636  1.00 49.12           N  
ATOM   1190  CA  PRO A 227     115.688 121.589  57.888  1.00 49.12           C  
ATOM   1191  C   PRO A 227     115.014 122.586  58.819  1.00 49.12           C  
ATOM   1192  O   PRO A 227     114.423 123.576  58.383  1.00 49.12           O  
ATOM   1193  CB  PRO A 227     117.062 122.087  57.422  1.00 49.12           C  
ATOM   1194  CG  PRO A 227     116.826 122.670  56.072  1.00 49.12           C  
ATOM   1195  CD  PRO A 227     115.720 121.854  55.467  1.00 49.12           C  
ATOM   1196  N   GLY A 228     115.115 122.313  60.119  1.00 46.50           N  
ATOM   1197  CA  GLY A 228     114.416 123.085  61.121  1.00 46.50           C  
ATOM   1198  C   GLY A 228     113.000 122.638  61.396  1.00 46.50           C  
ATOM   1199  O   GLY A 228     112.353 123.202  62.287  1.00 46.50           O  
ATOM   1200  N   SER A 229     112.493 121.640  60.666  1.00 44.62           N  
ATOM   1201  CA  SER A 229     111.121 121.176  60.831  1.00 44.62           C  
ATOM   1202  C   SER A 229     111.041 119.666  61.037  1.00 44.62           C  
ATOM   1203  O   SER A 229     110.010 119.061  60.730  1.00 44.62           O  
ATOM   1204  CB  SER A 229     110.264 121.588  59.632  1.00 44.62           C  
ATOM   1205  OG  SER A 229     110.932 121.319  58.412  1.00 44.62           O  
ATOM   1206  N   GLY A 230     112.104 119.044  61.541  1.00 39.52           N  
ATOM   1207  CA  GLY A 230     112.053 117.624  61.826  1.00 39.52           C  
ATOM   1208  C   GLY A 230     111.088 117.301  62.949  1.00 39.52           C  
ATOM   1209  O   GLY A 230     110.774 118.131  63.802  1.00 39.52           O  
ATOM   1210  N   VAL A 231     110.607 116.061  62.945  1.00 33.10           N  
ATOM   1211  CA  VAL A 231     109.614 115.620  63.922  1.00 33.10           C  
ATOM   1212  C   VAL A 231     110.008 114.257  64.478  1.00 33.10           C  
ATOM   1213  O   VAL A 231     109.707 113.227  63.859  1.00 33.10           O  
ATOM   1214  CB  VAL A 231     108.205 115.560  63.308  1.00 33.10           C  
ATOM   1215  CG1 VAL A 231     107.183 115.216  64.378  1.00 33.10           C  
ATOM   1216  CG2 VAL A 231     107.847 116.874  62.633  1.00 33.10           C  
ATOM   1217  N   PRO A 232     110.679 114.197  65.629  1.00 25.31           N  
ATOM   1218  CA  PRO A 232     110.989 112.898  66.241  1.00 25.31           C  
ATOM   1219  C   PRO A 232     109.780 112.332  66.976  1.00 25.31           C  
ATOM   1220  O   PRO A 232     109.128 113.028  67.757  1.00 25.31           O  
ATOM   1221  CB  PRO A 232     112.131 113.225  67.208  1.00 25.31           C  
ATOM   1222  CG  PRO A 232     111.917 114.651  67.567  1.00 25.31           C  
ATOM   1223  CD  PRO A 232     111.260 115.320  66.383  1.00 25.31           C  
ATOM   1224  N   VAL A 233     109.485 111.061  66.721  1.00 22.43           N  
ATOM   1225  CA  VAL A 233     108.367 110.362  67.346  1.00 22.43           C  
ATOM   1226  C   VAL A 233     108.926 109.485  68.459  1.00 22.43           C  
ATOM   1227  O   VAL A 233     109.725 108.576  68.203  1.00 22.43           O  
ATOM   1228  CB  VAL A 233     107.584 109.532  66.319  1.00 22.43           C  
ATOM   1229  CG1 VAL A 233     106.675 108.537  67.017  1.00 22.43           C  
ATOM   1230  CG2 VAL A 233     106.790 110.448  65.402  1.00 22.43           C  
ATOM   1231  N   VAL A 234     108.500 109.748  69.695  1.00 16.78           N  
ATOM   1232  CA  VAL A 234     109.170 109.205  70.872  1.00 16.78           C  
ATOM   1233  C   VAL A 234     108.183 108.559  71.836  1.00 16.78           C  
ATOM   1234  O   VAL A 234     108.519 108.305  72.996  1.00 16.78           O  
ATOM   1235  CB  VAL A 234     109.972 110.305  71.590  1.00 16.78           C  
ATOM   1236  CG1 VAL A 234     111.238 110.626  70.824  1.00 16.78           C  
ATOM   1237  CG2 VAL A 234     109.119 111.548  71.768  1.00 16.78           C  
ATOM   1238  N   ASP A 235     106.954 108.312  71.377  1.00 16.39           N  
ATOM   1239  CA  ASP A 235     105.927 107.773  72.267  1.00 16.39           C  
ATOM   1240  C   ASP A 235     106.347 106.430  72.853  1.00 16.39           C  
ATOM   1241  O   ASP A 235     106.348 106.245  74.077  1.00 16.39           O  
ATOM   1242  CB  ASP A 235     104.605 107.635  71.513  1.00 16.39           C  
ATOM   1243  CG  ASP A 235     104.255 108.874  70.718  1.00 16.39           C  
ATOM   1244  OD1 ASP A 235     104.611 109.986  71.158  1.00 16.39           O  
ATOM   1245  OD2 ASP A 235     103.621 108.736  69.651  1.00 16.39           O  
ATOM   1246  N   SER A 236     106.732 105.487  71.991  1.00 12.38           N  
ATOM   1247  CA  SER A 236     107.071 104.145  72.453  1.00 12.38           C  
ATOM   1248  C   SER A 236     108.330 104.147  73.308  1.00 12.38           C  
ATOM   1249  O   SER A 236     108.401 103.433  74.313  1.00 12.38           O  
ATOM   1250  CB  SER A 236     107.239 103.209  71.260  1.00 12.38           C  
ATOM   1251  OG  SER A 236     107.435 101.876  71.690  1.00 12.38           O  
ATOM   1252  N   TYR A 237     109.321 104.961  72.942  1.00 10.39           N  
ATOM   1253  CA  TYR A 237     110.587 104.989  73.668  1.00 10.39           C  
ATOM   1254  C   TYR A 237     110.368 105.405  75.120  1.00 10.39           C  
ATOM   1255  O   TYR A 237     110.669 104.649  76.056  1.00 10.39           O  
ATOM   1256  CB  TYR A 237     111.548 105.944  72.951  1.00 10.39           C  
ATOM   1257  CG  TYR A 237     112.864 106.209  73.646  1.00 10.39           C  
ATOM   1258  CD1 TYR A 237     113.971 105.416  73.391  1.00 10.39           C  
ATOM   1259  CD2 TYR A 237     113.006 107.260  74.541  1.00 10.39           C  
ATOM   1260  CE1 TYR A 237     115.173 105.652  74.011  1.00 10.39           C  
ATOM   1261  CE2 TYR A 237     114.205 107.499  75.171  1.00 10.39           C  
ATOM   1262  CZ  TYR A 237     115.286 106.693  74.901  1.00 10.39           C  
ATOM   1263  OH  TYR A 237     116.489 106.925  75.522  1.00 10.39           O  
ATOM   1264  N   TYR A 238     109.795 106.595  75.322  1.00  6.41           N  
ATOM   1265  CA  TYR A 238     109.543 107.074  76.676  1.00  6.41           C  
ATOM   1266  C   TYR A 238     108.554 106.183  77.411  1.00  6.41           C  
ATOM   1267  O   TYR A 238     108.749 105.887  78.592  1.00  6.41           O  
ATOM   1268  CB  TYR A 238     109.038 108.515  76.655  1.00  6.41           C  
ATOM   1269  CG  TYR A 238     110.111 109.544  76.409  1.00  6.41           C  
ATOM   1270  CD1 TYR A 238     111.190 109.658  77.270  1.00  6.41           C  
ATOM   1271  CD2 TYR A 238     110.032 110.420  75.337  1.00  6.41           C  
ATOM   1272  CE1 TYR A 238     112.170 110.596  77.060  1.00  6.41           C  
ATOM   1273  CE2 TYR A 238     111.009 111.365  75.120  1.00  6.41           C  
ATOM   1274  CZ  TYR A 238     112.076 111.448  75.986  1.00  6.41           C  
ATOM   1275  OH  TYR A 238     113.055 112.388  75.778  1.00  6.41           O  
ATOM   1276  N   SER A 239     107.495 105.733  76.733  1.00  7.40           N  
ATOM   1277  CA  SER A 239     106.475 104.949  77.420  1.00  7.40           C  
ATOM   1278  C   SER A 239     107.028 103.617  77.915  1.00  7.40           C  
ATOM   1279  O   SER A 239     106.735 103.204  79.042  1.00  7.40           O  
ATOM   1280  CB  SER A 239     105.280 104.729  76.499  1.00  7.40           C  
ATOM   1281  OG  SER A 239     104.150 104.303  77.233  1.00  7.40           O  
ATOM   1282  N   LEU A 240     107.832 102.932  77.097  1.00  7.27           N  
ATOM   1283  CA  LEU A 240     108.429 101.676  77.533  1.00  7.27           C  
ATOM   1284  C   LEU A 240     109.483 101.902  78.607  1.00  7.27           C  
ATOM   1285  O   LEU A 240     109.641 101.073  79.510  1.00  7.27           O  
ATOM   1286  CB  LEU A 240     109.035 100.939  76.341  1.00  7.27           C  
ATOM   1287  CG  LEU A 240     108.083 100.172  75.423  1.00  7.27           C  
ATOM   1288  CD1 LEU A 240     108.824  99.649  74.210  1.00  7.27           C  
ATOM   1289  CD2 LEU A 240     107.446  99.031  76.180  1.00  7.27           C  
ATOM   1290  N   LEU A 241     110.220 103.011  78.528  1.00  6.80           N  
ATOM   1291  CA  LEU A 241     111.297 103.232  79.485  1.00  6.80           C  
ATOM   1292  C   LEU A 241     110.796 103.699  80.853  1.00  6.80           C  
ATOM   1293  O   LEU A 241     111.497 103.507  81.852  1.00  6.80           O  
ATOM   1294  CB  LEU A 241     112.300 104.220  78.891  1.00  6.80           C  
ATOM   1295  CG  LEU A 241     113.427 104.786  79.747  1.00  6.80           C  
ATOM   1296  CD1 LEU A 241     114.586 103.825  79.800  1.00  6.80           C  
ATOM   1297  CD2 LEU A 241     113.866 106.093  79.143  1.00  6.80           C  
ATOM   1298  N   MET A 242     109.591 104.274  80.929  1.00  6.74           N  
ATOM   1299  CA  MET A 242     109.073 104.897  82.157  1.00  6.74           C  
ATOM   1300  C   MET A 242     109.168 104.053  83.425  1.00  6.74           C  
ATOM   1301  O   MET A 242     109.548 104.607  84.463  1.00  6.74           O  
ATOM   1302  CB  MET A 242     107.611 105.323  81.953  1.00  6.74           C  
ATOM   1303  CG  MET A 242     107.419 106.614  81.188  1.00  6.74           C  
ATOM   1304  SD  MET A 242     105.701 107.131  81.114  1.00  6.74           S  
ATOM   1305  CE  MET A 242     105.769 108.296  79.761  1.00  6.74           C  
ATOM   1306  N   PRO A 243     108.810 102.763  83.443  1.00  6.32           N  
ATOM   1307  CA  PRO A 243     108.910 102.013  84.708  1.00  6.32           C  
ATOM   1308  C   PRO A 243     110.315 101.952  85.291  1.00  6.32           C  
ATOM   1309  O   PRO A 243     110.459 101.827  86.512  1.00  6.32           O  
ATOM   1310  CB  PRO A 243     108.395 100.618  84.327  1.00  6.32           C  
ATOM   1311  CG  PRO A 243     107.509 100.852  83.175  1.00  6.32           C  
ATOM   1312  CD  PRO A 243     108.149 101.961  82.401  1.00  6.32           C  
ATOM   1313  N   ILE A 244     111.354 102.028  84.461  1.00  6.62           N  
ATOM   1314  CA  ILE A 244     112.722 101.939  84.963  1.00  6.62           C  
ATOM   1315  C   ILE A 244     113.195 103.261  85.562  1.00  6.62           C  
ATOM   1316  O   ILE A 244     114.126 103.277  86.373  1.00  6.62           O  
ATOM   1317  CB  ILE A 244     113.653 101.452  83.839  1.00  6.62           C  
ATOM   1318  CG1 ILE A 244     113.095 100.169  83.229  1.00  6.62           C  
ATOM   1319  CG2 ILE A 244     115.072 101.235  84.335  1.00  6.62           C  
ATOM   1320  CD1 ILE A 244     114.079  99.442  82.384  1.00  6.62           C  
ATOM   1321  N   LEU A 245     112.570 104.380  85.196  1.00  4.17           N  
ATOM   1322  CA  LEU A 245     113.021 105.670  85.712  1.00  4.17           C  
ATOM   1323  C   LEU A 245     112.863 105.750  87.226  1.00  4.17           C  
ATOM   1324  O   LEU A 245     113.679 106.379  87.908  1.00  4.17           O  
ATOM   1325  CB  LEU A 245     112.269 106.810  85.028  1.00  4.17           C  
ATOM   1326  CG  LEU A 245     112.404 106.870  83.506  1.00  4.17           C  
ATOM   1327  CD1 LEU A 245     111.492 107.930  82.922  1.00  4.17           C  
ATOM   1328  CD2 LEU A 245     113.842 107.113  83.099  1.00  4.17           C  
ATOM   1329  N   THR A 246     111.819 105.132  87.769  1.00  7.04           N  
ATOM   1330  CA  THR A 246     111.640 105.098  89.214  1.00  7.04           C  
ATOM   1331  C   THR A 246     112.358 103.932  89.880  1.00  7.04           C  
ATOM   1332  O   THR A 246     112.723 104.034  91.056  1.00  7.04           O  
ATOM   1333  CB  THR A 246     110.151 105.045  89.563  1.00  7.04           C  
ATOM   1334  OG1 THR A 246     109.520 103.988  88.829  1.00  7.04           O  
ATOM   1335  CG2 THR A 246     109.484 106.366  89.246  1.00  7.04           C  
ATOM   1336  N   LEU A 247     112.555 102.823  89.167  1.00  7.03           N  
ATOM   1337  CA  LEU A 247     113.211 101.667  89.766  1.00  7.03           C  
ATOM   1338  C   LEU A 247     114.700 101.919  89.976  1.00  7.03           C  
ATOM   1339  O   LEU A 247     115.284 101.442  90.955  1.00  7.03           O  
ATOM   1340  CB  LEU A 247     112.978 100.431  88.900  1.00  7.03           C  
ATOM   1341  CG  LEU A 247     113.568  99.111  89.392  1.00  7.03           C  
ATOM   1342  CD1 LEU A 247     112.657  98.458  90.408  1.00  7.03           C  
ATOM   1343  CD2 LEU A 247     113.795  98.183  88.222  1.00  7.03           C  
ATOM   1344  N   THR A 248     115.332 102.654  89.069  1.00  8.09           N  
ATOM   1345  CA  THR A 248     116.731 103.025  89.214  1.00  8.09           C  
ATOM   1346  C   THR A 248     116.923 104.377  89.888  1.00  8.09           C  
ATOM   1347  O   THR A 248     118.067 104.758  90.148  1.00  8.09           O  
ATOM   1348  CB  THR A 248     117.423 103.037  87.846  1.00  8.09           C  
ATOM   1349  OG1 THR A 248     116.661 103.827  86.928  1.00  8.09           O  
ATOM   1350  CG2 THR A 248     117.557 101.625  87.301  1.00  8.09           C  
ATOM   1351  N   ARG A 249     115.838 105.088  90.197  1.00  8.39           N  
ATOM   1352  CA  ARG A 249     115.886 106.470  90.681  1.00  8.39           C  
ATOM   1353  C   ARG A 249     116.810 107.325  89.816  1.00  8.39           C  
ATOM   1354  O   ARG A 249     117.812 107.872  90.279  1.00  8.39           O  
ATOM   1355  CB  ARG A 249     116.287 106.539  92.155  1.00  8.39           C  
ATOM   1356  CG  ARG A 249     115.568 105.554  93.057  1.00  8.39           C  
ATOM   1357  CD  ARG A 249     115.811 105.879  94.526  1.00  8.39           C  
ATOM   1358  NE  ARG A 249     116.030 104.701  95.357  1.00  8.39           N  
ATOM   1359  CZ  ARG A 249     117.226 104.285  95.761  1.00  8.39           C  
ATOM   1360  NH1 ARG A 249     118.312 104.970  95.433  1.00  8.39           N  
ATOM   1361  NH2 ARG A 249     117.335 103.201  96.516  1.00  8.39           N  
ATOM   1362  N   ALA A 250     116.460 107.426  88.531  1.00  8.94           N  
ATOM   1363  CA  ALA A 250     117.306 108.129  87.572  1.00  8.94           C  
ATOM   1364  C   ALA A 250     117.471 109.602  87.930  1.00  8.94           C  
ATOM   1365  O   ALA A 250     118.549 110.175  87.741  1.00  8.94           O  
ATOM   1366  CB  ALA A 250     116.729 107.983  86.166  1.00  8.94           C  
ATOM   1367  N   LEU A 251     116.414 110.235  88.434  1.00  9.22           N  
ATOM   1368  CA  LEU A 251     116.420 111.667  88.716  1.00  9.22           C  
ATOM   1369  C   LEU A 251     116.994 112.013  90.084  1.00  9.22           C  
ATOM   1370  O   LEU A 251     116.727 113.109  90.582  1.00  9.22           O  
ATOM   1371  CB  LEU A 251     115.003 112.234  88.602  1.00  9.22           C  
ATOM   1372  CG  LEU A 251     114.356 112.295  87.219  1.00  9.22           C  
ATOM   1373  CD1 LEU A 251     113.268 113.352  87.199  1.00  9.22           C  
ATOM   1374  CD2 LEU A 251     115.384 112.556  86.139  1.00  9.22           C  
ATOM   1375  N   THR A 252     117.755 111.110  90.705  1.00 12.64           N  
ATOM   1376  CA  THR A 252     118.344 111.396  92.011  1.00 12.64           C  
ATOM   1377  C   THR A 252     119.262 112.612  91.961  1.00 12.64           C  
ATOM   1378  O   THR A 252     119.270 113.432  92.886  1.00 12.64           O  
ATOM   1379  CB  THR A 252     119.107 110.171  92.517  1.00 12.64           C  
ATOM   1380  OG1 THR A 252     118.180 109.127  92.831  1.00 12.64           O  
ATOM   1381  CG2 THR A 252     119.910 110.510  93.759  1.00 12.64           C  
ATOM   1382  N   ALA A 253     120.039 112.748  90.885  1.00 17.47           N  
ATOM   1383  CA  ALA A 253     121.001 113.840  90.787  1.00 17.47           C  
ATOM   1384  C   ALA A 253     120.343 115.214  90.819  1.00 17.47           C  
ATOM   1385  O   ALA A 253     121.007 116.193  91.169  1.00 17.47           O  
ATOM   1386  CB  ALA A 253     121.830 113.694  89.513  1.00 17.47           C  
ATOM   1387  N   GLU A 254     119.058 115.311  90.470  1.00 16.71           N  
ATOM   1388  CA  GLU A 254     118.356 116.590  90.503  1.00 16.71           C  
ATOM   1389  C   GLU A 254     118.149 117.125  91.912  1.00 16.71           C  
ATOM   1390  O   GLU A 254     117.760 118.287  92.059  1.00 16.71           O  
ATOM   1391  CB  GLU A 254     117.007 116.467  89.796  1.00 16.71           C  
ATOM   1392  CG  GLU A 254     117.114 116.272  88.299  1.00 16.71           C  
ATOM   1393  CD  GLU A 254     117.497 117.546  87.567  1.00 16.71           C  
ATOM   1394  OE1 GLU A 254     117.624 117.502  86.328  1.00 16.71           O  
ATOM   1395  OE2 GLU A 254     117.637 118.599  88.220  1.00 16.71           O  
ATOM   1396  N   SER A 255     118.382 116.314  92.940  1.00 18.59           N  
ATOM   1397  CA  SER A 255     118.325 116.786  94.316  1.00 18.59           C  
ATOM   1398  C   SER A 255     119.593 117.510  94.743  1.00 18.59           C  
ATOM   1399  O   SER A 255     119.623 118.075  95.839  1.00 18.59           O  
ATOM   1400  CB  SER A 255     118.066 115.612  95.260  1.00 18.59           C  
ATOM   1401  OG  SER A 255     116.722 115.179  95.177  1.00 18.59           O  
ATOM   1402  N   HIS A 256     120.631 117.500  93.917  1.00 24.59           N  
ATOM   1403  CA  HIS A 256     121.930 118.054  94.261  1.00 24.59           C  
ATOM   1404  C   HIS A 256     122.122 119.419  93.611  1.00 24.59           C  
ATOM   1405  O   HIS A 256     121.504 119.733  92.591  1.00 24.59           O  
ATOM   1406  CB  HIS A 256     123.049 117.110  93.820  1.00 24.59           C  
ATOM   1407  CG  HIS A 256     123.086 115.821  94.578  1.00 24.59           C  
ATOM   1408  ND1 HIS A 256     123.707 115.693  95.800  1.00 24.59           N  
ATOM   1409  CD2 HIS A 256     122.575 114.602  94.287  1.00 24.59           C  
ATOM   1410  CE1 HIS A 256     123.579 114.450  96.229  1.00 24.59           C  
ATOM   1411  NE2 HIS A 256     122.894 113.768  95.330  1.00 24.59           N  
ATOM   1412  N   VAL A 257     122.988 120.232  94.220  1.00 28.73           N  
ATOM   1413  CA  VAL A 257     123.333 121.524  93.639  1.00 28.73           C  
ATOM   1414  C   VAL A 257     124.002 121.304  92.293  1.00 28.73           C  
ATOM   1415  O   VAL A 257     124.934 120.500  92.169  1.00 28.73           O  
ATOM   1416  CB  VAL A 257     124.237 122.320  94.591  1.00 28.73           C  
ATOM   1417  CG1 VAL A 257     124.497 123.707  94.035  1.00 28.73           C  
ATOM   1418  CG2 VAL A 257     123.604 122.420  95.965  1.00 28.73           C  
ATOM   1419  N   ASP A 258     123.525 122.020  91.271  1.00 34.45           N  
ATOM   1420  CA  ASP A 258     124.086 121.881  89.899  1.00 34.45           C  
ATOM   1421  C   ASP A 258     123.961 120.434  89.420  1.00 34.45           C  
ATOM   1422  O   ASP A 258     124.868 119.997  88.688  1.00 34.45           O  
ATOM   1423  CB  ASP A 258     125.473 122.513  89.766  1.00 34.45           C  
ATOM   1424  CG  ASP A 258     126.074 122.367  88.379  1.00 34.45           C  
ATOM   1425  OD1 ASP A 258     125.311 122.461  87.397  1.00 34.45           O  
ATOM   1426  OD2 ASP A 258     127.299 122.152  88.294  1.00 34.45           O  
ATOM   1427  N   THR A 259     122.882 119.723  89.762  1.00 30.08           N  
ATOM   1428  CA  THR A 259     122.648 118.333  89.276  1.00 30.08           C  
ATOM   1429  C   THR A 259     123.949 117.523  89.221  1.00 30.08           C  
ATOM   1430  O   THR A 259     124.138 116.799  88.226  1.00 30.08           O  
ATOM   1431  CB  THR A 259     121.850 118.322  87.968  1.00 30.08           C  
ATOM   1432  OG1 THR A 259     122.759 118.528  86.887  1.00 30.08           O  
ATOM   1433  CG2 THR A 259     120.773 119.383  87.940  1.00 30.08           C  
ATOM   1434  N   ASP A 260     124.809 117.644  90.234  1.00 31.76           N  
ATOM   1435  CA  ASP A 260     126.042 116.868  90.307  1.00 31.76           C  
ATOM   1436  C   ASP A 260     126.037 116.090  91.617  1.00 31.76           C  
ATOM   1437  O   ASP A 260     125.942 116.688  92.693  1.00 31.76           O  
ATOM   1438  CB  ASP A 260     127.263 117.787  90.221  1.00 31.76           C  
ATOM   1439  CG  ASP A 260     128.579 117.028  90.217  1.00 31.76           C  
ATOM   1440  OD1 ASP A 260     128.571 115.784  90.318  1.00 31.76           O  
ATOM   1441  OD2 ASP A 260     129.633 117.688  90.113  1.00 31.76           O  
ATOM   1442  N   LEU A 261     126.154 114.762  91.525  1.00 27.40           N  
ATOM   1443  CA  LEU A 261     126.058 113.919  92.714  1.00 27.40           C  
ATOM   1444  C   LEU A 261     127.178 114.163  93.715  1.00 27.40           C  
ATOM   1445  O   LEU A 261     127.029 113.805  94.888  1.00 27.40           O  
ATOM   1446  CB  LEU A 261     126.060 112.442  92.331  1.00 27.40           C  
ATOM   1447  CG  LEU A 261     124.852 111.876  91.594  1.00 27.40           C  
ATOM   1448  CD1 LEU A 261     125.238 110.561  90.968  1.00 27.40           C  
ATOM   1449  CD2 LEU A 261     123.678 111.693  92.537  1.00 27.40           C  
ATOM   1450  N   THR A 262     128.299 114.742  93.289  1.00 34.12           N  
ATOM   1451  CA  THR A 262     129.398 114.977  94.215  1.00 34.12           C  
ATOM   1452  C   THR A 262     129.183 116.216  95.071  1.00 34.12           C  
ATOM   1453  O   THR A 262     129.821 116.348  96.120  1.00 34.12           O  
ATOM   1454  CB  THR A 262     130.718 115.102  93.451  1.00 34.12           C  
ATOM   1455  OG1 THR A 262     130.574 116.061  92.399  1.00 34.12           O  
ATOM   1456  CG2 THR A 262     131.110 113.762  92.851  1.00 34.12           C  
ATOM   1457  N   LYS A 263     128.310 117.115  94.652  1.00 33.75           N  
ATOM   1458  CA  LYS A 263     127.994 118.327  95.388  1.00 33.75           C  
ATOM   1459  C   LYS A 263     126.821 118.083  96.330  1.00 33.75           C  
ATOM   1460  O   LYS A 263     126.059 117.129  96.153  1.00 33.75           O  
ATOM   1461  CB  LYS A 263     127.691 119.456  94.404  1.00 33.75           C  
ATOM   1462  CG  LYS A 263     128.953 120.011  93.759  1.00 33.75           C  
ATOM   1463  CD  LYS A 263     128.846 121.490  93.449  1.00 33.75           C  
ATOM   1464  CE  LYS A 263     127.856 121.743  92.336  1.00 33.75           C  
ATOM   1465  NZ  LYS A 263     128.500 121.645  90.996  1.00 33.75           N  
ATOM   1466  N   PRO A 264     126.653 118.917  97.356  1.00 31.00           N  
ATOM   1467  CA  PRO A 264     125.634 118.639  98.376  1.00 31.00           C  
ATOM   1468  C   PRO A 264     124.218 118.825  97.848  1.00 31.00           C  
ATOM   1469  O   PRO A 264     123.980 119.323  96.746  1.00 31.00           O  
ATOM   1470  CB  PRO A 264     125.955 119.651  99.479  1.00 31.00           C  
ATOM   1471  CG  PRO A 264     126.609 120.771  98.765  1.00 31.00           C  
ATOM   1472  CD  PRO A 264     127.437 120.115  97.699  1.00 31.00           C  
ATOM   1473  N   TYR A 265     123.263 118.394  98.669  1.00 29.20           N  
ATOM   1474  CA  TYR A 265     121.852 118.511  98.328  1.00 29.20           C  
ATOM   1475  C   TYR A 265     121.418 119.970  98.281  1.00 29.20           C  
ATOM   1476  O   TYR A 265     121.886 120.800  99.064  1.00 29.20           O  
ATOM   1477  CB  TYR A 265     120.993 117.764  99.347  1.00 29.20           C  
ATOM   1478  CG  TYR A 265     121.167 116.266  99.348  1.00 29.20           C  
ATOM   1479  CD1 TYR A 265     120.714 115.494  98.290  1.00 29.20           C  
ATOM   1480  CD2 TYR A 265     121.770 115.621 100.416  1.00 29.20           C  
ATOM   1481  CE1 TYR A 265     120.865 114.123  98.291  1.00 29.20           C  
ATOM   1482  CE2 TYR A 265     121.927 114.252 100.426  1.00 29.20           C  
ATOM   1483  CZ  TYR A 265     121.474 113.507  99.363  1.00 29.20           C  
ATOM   1484  OH  TYR A 265     121.630 112.141  99.372  1.00 29.20           O  
ATOM   1485  N   ILE A 266     120.513 120.281  97.350  1.00 23.74           N  
ATOM   1486  CA  ILE A 266     119.846 121.577  97.367  1.00 23.74           C  
ATOM   1487  C   ILE A 266     119.067 121.717  98.663  1.00 23.74           C  
ATOM   1488  O   ILE A 266     118.377 120.786  99.096  1.00 23.74           O  
ATOM   1489  CB  ILE A 266     118.922 121.729  96.150  1.00 23.74           C  
ATOM   1490  CG1 ILE A 266     119.717 121.674  94.849  1.00 23.74           C  
ATOM   1491  CG2 ILE A 266     118.127 123.023  96.234  1.00 23.74           C  
ATOM   1492  CD1 ILE A 266     118.844 121.681  93.621  1.00 23.74           C  
ATOM   1493  N   LYS A 267     119.178 122.881  99.296  1.00 25.23           N  
ATOM   1494  CA  LYS A 267     118.437 123.188 100.514  1.00 25.23           C  
ATOM   1495  C   LYS A 267     117.321 124.158 100.152  1.00 25.23           C  
ATOM   1496  O   LYS A 267     117.584 125.316  99.807  1.00 25.23           O  
ATOM   1497  CB  LYS A 267     119.355 123.772 101.584  1.00 25.23           C  
ATOM   1498  CG  LYS A 267     118.740 123.794 102.970  1.00 25.23           C  
ATOM   1499  CD  LYS A 267     119.556 124.648 103.925  1.00 25.23           C  
ATOM   1500  CE  LYS A 267     118.678 125.251 105.009  1.00 25.23           C  
ATOM   1501  NZ  LYS A 267     117.441 125.858 104.444  1.00 25.23           N  
ATOM   1502  N   TRP A 268     116.084 123.686 100.230  1.00 21.60           N  
ATOM   1503  CA  TRP A 268     114.917 124.476  99.876  1.00 21.60           C  
ATOM   1504  C   TRP A 268     114.396 125.247 101.082  1.00 21.60           C  
ATOM   1505  O   TRP A 268     114.646 124.894 102.237  1.00 21.60           O  
ATOM   1506  CB  TRP A 268     113.805 123.582  99.329  1.00 21.60           C  
ATOM   1507  CG  TRP A 268     114.169 122.812  98.110  1.00 21.60           C  
ATOM   1508  CD1 TRP A 268     114.586 121.518  98.056  1.00 21.60           C  
ATOM   1509  CD2 TRP A 268     114.103 123.269  96.757  1.00 21.60           C  
ATOM   1510  NE1 TRP A 268     114.808 121.146  96.755  1.00 21.60           N  
ATOM   1511  CE2 TRP A 268     114.518 122.204  95.937  1.00 21.60           C  
ATOM   1512  CE3 TRP A 268     113.745 124.481  96.159  1.00 21.60           C  
ATOM   1513  CZ2 TRP A 268     114.583 122.311  94.554  1.00 21.60           C  
ATOM   1514  CZ3 TRP A 268     113.811 124.585  94.786  1.00 21.60           C  
ATOM   1515  CH2 TRP A 268     114.226 123.508  93.998  1.00 21.60           C  
ATOM   1516  N   ASP A 269     113.661 126.316 100.795  1.00 23.52           N  
ATOM   1517  CA  ASP A 269     112.924 127.014 101.836  1.00 23.52           C  
ATOM   1518  C   ASP A 269     111.797 126.125 102.345  1.00 23.52           C  
ATOM   1519  O   ASP A 269     111.036 125.556 101.558  1.00 23.52           O  
ATOM   1520  CB  ASP A 269     112.372 128.331 101.294  1.00 23.52           C  
ATOM   1521  CG  ASP A 269     111.652 129.142 102.350  1.00 23.52           C  
ATOM   1522  OD1 ASP A 269     112.112 129.156 103.510  1.00 23.52           O  
ATOM   1523  OD2 ASP A 269     110.629 129.775 102.016  1.00 23.52           O  
ATOM   1524  N   LEU A 270     111.703 125.995 103.669  1.00 20.77           N  
ATOM   1525  CA  LEU A 270     110.704 125.110 104.258  1.00 20.77           C  
ATOM   1526  C   LEU A 270     109.284 125.555 103.937  1.00 20.77           C  
ATOM   1527  O   LEU A 270     108.360 124.736 103.956  1.00 20.77           O  
ATOM   1528  CB  LEU A 270     110.902 125.027 105.771  1.00 20.77           C  
ATOM   1529  CG  LEU A 270     111.664 123.805 106.281  1.00 20.77           C  
ATOM   1530  CD1 LEU A 270     113.085 123.792 105.754  1.00 20.77           C  
ATOM   1531  CD2 LEU A 270     111.655 123.774 107.791  1.00 20.77           C  
ATOM   1532  N   LEU A 271     109.088 126.839 103.650  1.00 23.24           N  
ATOM   1533  CA  LEU A 271     107.760 127.359 103.358  1.00 23.24           C  
ATOM   1534  C   LEU A 271     107.368 127.204 101.895  1.00 23.24           C  
ATOM   1535  O   LEU A 271     106.224 127.508 101.544  1.00 23.24           O  
ATOM   1536  CB  LEU A 271     107.673 128.834 103.757  1.00 23.24           C  
ATOM   1537  CG  LEU A 271     107.477 129.188 105.236  1.00 23.24           C  
ATOM   1538  CD1 LEU A 271     108.637 128.742 106.112  1.00 23.24           C  
ATOM   1539  CD2 LEU A 271     107.242 130.676 105.386  1.00 23.24           C  
ATOM   1540  N   LYS A 272     108.280 126.754 101.039  1.00 19.63           N  
ATOM   1541  CA  LYS A 272     107.984 126.614  99.619  1.00 19.63           C  
ATOM   1542  C   LYS A 272     107.168 125.350  99.379  1.00 19.63           C  
ATOM   1543  O   LYS A 272     107.601 124.249  99.729  1.00 19.63           O  
ATOM   1544  CB  LYS A 272     109.281 126.587  98.817  1.00 19.63           C  
ATOM   1545  CG  LYS A 272     109.094 126.790  97.329  1.00 19.63           C  
ATOM   1546  CD  LYS A 272     110.126 126.029  96.536  1.00 19.63           C  
ATOM   1547  CE  LYS A 272     110.458 126.747  95.246  1.00 19.63           C  
ATOM   1548  NZ  LYS A 272     109.248 126.967  94.415  1.00 19.63           N  
ATOM   1549  N   TYR A 273     105.977 125.510  98.801  1.00 17.22           N  
ATOM   1550  CA  TYR A 273     105.088 124.386  98.546  1.00 17.22           C  
ATOM   1551  C   TYR A 273     104.676 124.224  97.089  1.00 17.22           C  
ATOM   1552  O   TYR A 273     104.078 123.201  96.753  1.00 17.22           O  
ATOM   1553  CB  TYR A 273     103.832 124.496  99.433  1.00 17.22           C  
ATOM   1554  CG  TYR A 273     102.820 125.561  99.044  1.00 17.22           C  
ATOM   1555  CD1 TYR A 273     102.035 125.440  97.904  1.00 17.22           C  
ATOM   1556  CD2 TYR A 273     102.665 126.700  99.820  1.00 17.22           C  
ATOM   1557  CE1 TYR A 273     101.129 126.411  97.556  1.00 17.22           C  
ATOM   1558  CE2 TYR A 273     101.759 127.677  99.476  1.00 17.22           C  
ATOM   1559  CZ  TYR A 273     100.994 127.526  98.344  1.00 17.22           C  
ATOM   1560  OH  TYR A 273     100.088 128.497  97.994  1.00 17.22           O  
ATOM   1561  N   ASP A 274     104.959 125.196  96.222  1.00 17.19           N  
ATOM   1562  CA  ASP A 274     104.345 125.184  94.897  1.00 17.19           C  
ATOM   1563  C   ASP A 274     105.091 124.261  93.935  1.00 17.19           C  
ATOM   1564  O   ASP A 274     104.542 123.251  93.479  1.00 17.19           O  
ATOM   1565  CB  ASP A 274     104.271 126.609  94.344  1.00 17.19           C  
ATOM   1566  CG  ASP A 274     103.194 126.770  93.289  1.00 17.19           C  
ATOM   1567  OD1 ASP A 274     102.790 125.759  92.679  1.00 17.19           O  
ATOM   1568  OD2 ASP A 274     102.744 127.913  93.071  1.00 17.19           O  
ATOM   1569  N   PHE A 275     106.337 124.597  93.605  1.00 11.37           N  
ATOM   1570  CA  PHE A 275     107.215 123.780  92.769  1.00 11.37           C  
ATOM   1571  C   PHE A 275     106.700 123.583  91.347  1.00 11.37           C  
ATOM   1572  O   PHE A 275     107.209 122.715  90.632  1.00 11.37           O  
ATOM   1573  CB  PHE A 275     107.491 122.411  93.405  1.00 11.37           C  
ATOM   1574  CG  PHE A 275     108.291 122.480  94.670  1.00 11.37           C  
ATOM   1575  CD1 PHE A 275     109.663 122.636  94.626  1.00 11.37           C  
ATOM   1576  CD2 PHE A 275     107.675 122.385  95.901  1.00 11.37           C  
ATOM   1577  CE1 PHE A 275     110.400 122.694  95.784  1.00 11.37           C  
ATOM   1578  CE2 PHE A 275     108.411 122.446  97.060  1.00 11.37           C  
ATOM   1579  CZ  PHE A 275     109.773 122.600  97.001  1.00 11.37           C  
ATOM   1580  N   THR A 276     105.698 124.351  90.917  1.00 11.55           N  
ATOM   1581  CA  THR A 276     105.184 124.206  89.557  1.00 11.55           C  
ATOM   1582  C   THR A 276     106.254 124.524  88.515  1.00 11.55           C  
ATOM   1583  O   THR A 276     106.376 123.821  87.502  1.00 11.55           O  
ATOM   1584  CB  THR A 276     103.964 125.106  89.368  1.00 11.55           C  
ATOM   1585  OG1 THR A 276     102.960 124.751  90.325  1.00 11.55           O  
ATOM   1586  CG2 THR A 276     103.394 124.950  87.975  1.00 11.55           C  
ATOM   1587  N   GLU A 277     107.047 125.571  88.752  1.00 13.24           N  
ATOM   1588  CA  GLU A 277     108.098 125.928  87.804  1.00 13.24           C  
ATOM   1589  C   GLU A 277     109.202 124.881  87.778  1.00 13.24           C  
ATOM   1590  O   GLU A 277     109.762 124.593  86.716  1.00 13.24           O  
ATOM   1591  CB  GLU A 277     108.667 127.305  88.139  1.00 13.24           C  
ATOM   1592  CG  GLU A 277     107.709 128.465  87.896  1.00 13.24           C  
ATOM   1593  CD  GLU A 277     107.156 128.497  86.479  1.00 13.24           C  
ATOM   1594  OE1 GLU A 277     107.670 129.289  85.663  1.00 13.24           O  
ATOM   1595  OE2 GLU A 277     106.193 127.757  86.185  1.00 13.24           O  
ATOM   1596  N   GLU A 278     109.525 124.295  88.932  1.00 11.64           N  
ATOM   1597  CA  GLU A 278     110.492 123.202  88.956  1.00 11.64           C  
ATOM   1598  C   GLU A 278     109.980 121.997  88.178  1.00 11.64           C  
ATOM   1599  O   GLU A 278     110.744 121.349  87.453  1.00 11.64           O  
ATOM   1600  CB  GLU A 278     110.822 122.806  90.397  1.00 11.64           C  
ATOM   1601  CG  GLU A 278     111.623 123.820  91.219  1.00 11.64           C  
ATOM   1602  CD  GLU A 278     110.995 125.198  91.298  1.00 11.64           C  
ATOM   1603  OE1 GLU A 278     109.759 125.291  91.427  1.00 11.64           O  
ATOM   1604  OE2 GLU A 278     111.745 126.193  91.242  1.00 11.64           O  
ATOM   1605  N   ARG A 279     108.691 121.681  88.317  1.00  8.11           N  
ATOM   1606  CA  ARG A 279     108.109 120.576  87.563  1.00  8.11           C  
ATOM   1607  C   ARG A 279     108.171 120.831  86.063  1.00  8.11           C  
ATOM   1608  O   ARG A 279     108.518 119.932  85.286  1.00  8.11           O  
ATOM   1609  CB  ARG A 279     106.667 120.350  88.008  1.00  8.11           C  
ATOM   1610  CG  ARG A 279     106.531 119.650  89.339  1.00  8.11           C  
ATOM   1611  CD  ARG A 279     105.088 119.663  89.810  1.00  8.11           C  
ATOM   1612  NE  ARG A 279     104.931 119.222  91.193  1.00  8.11           N  
ATOM   1613  CZ  ARG A 279     105.111 117.974  91.613  1.00  8.11           C  
ATOM   1614  NH1 ARG A 279     105.451 117.021  90.759  1.00  8.11           N  
ATOM   1615  NH2 ARG A 279     104.938 117.677  92.891  1.00  8.11           N  
ATOM   1616  N   LEU A 280     107.842 122.053  85.634  1.00  8.82           N  
ATOM   1617  CA  LEU A 280     107.940 122.375  84.213  1.00  8.82           C  
ATOM   1618  C   LEU A 280     109.377 122.322  83.715  1.00  8.82           C  
ATOM   1619  O   LEU A 280     109.627 121.864  82.592  1.00  8.82           O  
ATOM   1620  CB  LEU A 280     107.338 123.750  83.939  1.00  8.82           C  
ATOM   1621  CG  LEU A 280     105.824 123.855  84.100  1.00  8.82           C  
ATOM   1622  CD1 LEU A 280     105.379 125.294  83.971  1.00  8.82           C  
ATOM   1623  CD2 LEU A 280     105.161 122.999  83.048  1.00  8.82           C  
ATOM   1624  N   LYS A 281     110.331 122.780  84.527  1.00  8.85           N  
ATOM   1625  CA  LYS A 281     111.731 122.707  84.132  1.00  8.85           C  
ATOM   1626  C   LYS A 281     112.192 121.264  83.988  1.00  8.85           C  
ATOM   1627  O   LYS A 281     112.917 120.934  83.047  1.00  8.85           O  
ATOM   1628  CB  LYS A 281     112.604 123.456  85.136  1.00  8.85           C  
ATOM   1629  CG  LYS A 281     112.722 124.941  84.852  1.00  8.85           C  
ATOM   1630  CD  LYS A 281     113.826 125.577  85.681  1.00  8.85           C  
ATOM   1631  CE  LYS A 281     113.472 125.615  87.158  1.00  8.85           C  
ATOM   1632  NZ  LYS A 281     112.505 126.703  87.468  1.00  8.85           N  
ATOM   1633  N   LEU A 282     111.783 120.389  84.909  1.00  7.83           N  
ATOM   1634  CA  LEU A 282     112.123 118.976  84.782  1.00  7.83           C  
ATOM   1635  C   LEU A 282     111.515 118.375  83.521  1.00  7.83           C  
ATOM   1636  O   LEU A 282     112.181 117.624  82.793  1.00  7.83           O  
ATOM   1637  CB  LEU A 282     111.656 118.211  86.019  1.00  7.83           C  
ATOM   1638  CG  LEU A 282     112.518 118.317  87.276  1.00  7.83           C  
ATOM   1639  CD1 LEU A 282     111.832 117.646  88.448  1.00  7.83           C  
ATOM   1640  CD2 LEU A 282     113.877 117.698  87.033  1.00  7.83           C  
ATOM   1641  N   PHE A 283     110.254 118.711  83.237  1.00  7.28           N  
ATOM   1642  CA  PHE A 283     109.594 118.185  82.049  1.00  7.28           C  
ATOM   1643  C   PHE A 283     110.310 118.618  80.776  1.00  7.28           C  
ATOM   1644  O   PHE A 283     110.526 117.805  79.872  1.00  7.28           O  
ATOM   1645  CB  PHE A 283     108.136 118.630  82.018  1.00  7.28           C  
ATOM   1646  CG  PHE A 283     107.304 117.887  81.020  1.00  7.28           C  
ATOM   1647  CD1 PHE A 283     106.808 116.630  81.306  1.00  7.28           C  
ATOM   1648  CD2 PHE A 283     107.025 118.445  79.788  1.00  7.28           C  
ATOM   1649  CE1 PHE A 283     106.049 115.949  80.386  1.00  7.28           C  
ATOM   1650  CE2 PHE A 283     106.267 117.767  78.866  1.00  7.28           C  
ATOM   1651  CZ  PHE A 283     105.778 116.518  79.164  1.00  7.28           C  
ATOM   1652  N   ASP A 284     110.682 119.895  80.680  1.00 12.86           N  
ATOM   1653  CA  ASP A 284     111.383 120.350  79.484  1.00 12.86           C  
ATOM   1654  C   ASP A 284     112.819 119.847  79.419  1.00 12.86           C  
ATOM   1655  O   ASP A 284     113.355 119.686  78.319  1.00 12.86           O  
ATOM   1656  CB  ASP A 284     111.363 121.874  79.396  1.00 12.86           C  
ATOM   1657  CG  ASP A 284     110.125 122.396  78.697  1.00 12.86           C  
ATOM   1658  OD1 ASP A 284     109.079 121.715  78.749  1.00 12.86           O  
ATOM   1659  OD2 ASP A 284     110.199 123.483  78.087  1.00 12.86           O  
ATOM   1660  N   ARG A 285     113.454 119.598  80.563  1.00 13.18           N  
ATOM   1661  CA  ARG A 285     114.802 119.047  80.547  1.00 13.18           C  
ATOM   1662  C   ARG A 285     114.813 117.617  80.029  1.00 13.18           C  
ATOM   1663  O   ARG A 285     115.690 117.245  79.241  1.00 13.18           O  
ATOM   1664  CB  ARG A 285     115.411 119.103  81.944  1.00 13.18           C  
ATOM   1665  CG  ARG A 285     116.850 118.634  82.000  1.00 13.18           C  
ATOM   1666  CD  ARG A 285     117.468 118.913  83.349  1.00 13.18           C  
ATOM   1667  NE  ARG A 285     117.665 120.340  83.565  1.00 13.18           N  
ATOM   1668  CZ  ARG A 285     118.641 120.852  84.304  1.00 13.18           C  
ATOM   1669  NH1 ARG A 285     118.750 122.166  84.442  1.00 13.18           N  
ATOM   1670  NH2 ARG A 285     119.507 120.051  84.906  1.00 13.18           N  
ATOM   1671  N   TYR A 286     113.852 116.797  80.454  1.00 10.15           N  
ATOM   1672  CA  TYR A 286     113.931 115.372  80.164  1.00 10.15           C  
ATOM   1673  C   TYR A 286     112.906 114.875  79.158  1.00 10.15           C  
ATOM   1674  O   TYR A 286     113.131 113.833  78.543  1.00 10.15           O  
ATOM   1675  CB  TYR A 286     113.798 114.565  81.459  1.00 10.15           C  
ATOM   1676  CG  TYR A 286     114.963 114.777  82.391  1.00 10.15           C  
ATOM   1677  CD1 TYR A 286     116.222 114.285  82.085  1.00 10.15           C  
ATOM   1678  CD2 TYR A 286     114.808 115.486  83.571  1.00 10.15           C  
ATOM   1679  CE1 TYR A 286     117.289 114.489  82.930  1.00 10.15           C  
ATOM   1680  CE2 TYR A 286     115.868 115.692  84.421  1.00 10.15           C  
ATOM   1681  CZ  TYR A 286     117.106 115.192  84.098  1.00 10.15           C  
ATOM   1682  OH  TYR A 286     118.165 115.398  84.947  1.00 10.15           O  
ATOM   1683  N   PHE A 287     111.798 115.589  78.966  1.00  8.09           N  
ATOM   1684  CA  PHE A 287     110.721 115.131  78.095  1.00  8.09           C  
ATOM   1685  C   PHE A 287     110.312 116.216  77.108  1.00  8.09           C  
ATOM   1686  O   PHE A 287     109.122 116.418  76.862  1.00  8.09           O  
ATOM   1687  CB  PHE A 287     109.515 114.674  78.914  1.00  8.09           C  
ATOM   1688  CG  PHE A 287     109.838 113.605  79.909  1.00  8.09           C  
ATOM   1689  CD1 PHE A 287     109.775 112.272  79.556  1.00  8.09           C  
ATOM   1690  CD2 PHE A 287     110.221 113.934  81.195  1.00  8.09           C  
ATOM   1691  CE1 PHE A 287     110.079 111.290  80.470  1.00  8.09           C  
ATOM   1692  CE2 PHE A 287     110.528 112.955  82.110  1.00  8.09           C  
ATOM   1693  CZ  PHE A 287     110.456 111.631  81.746  1.00  8.09           C  
ATOM   1694  N   LYS A 288     111.293 116.934  76.558  1.00 13.49           N  
ATOM   1695  CA  LYS A 288     111.009 118.088  75.710  1.00 13.49           C  
ATOM   1696  C   LYS A 288     110.096 117.738  74.542  1.00 13.49           C  
ATOM   1697  O   LYS A 288     109.215 118.524  74.176  1.00 13.49           O  
ATOM   1698  CB  LYS A 288     112.321 118.680  75.199  1.00 13.49           C  
ATOM   1699  CG  LYS A 288     112.159 119.802  74.195  1.00 13.49           C  
ATOM   1700  CD  LYS A 288     113.341 120.746  74.243  1.00 13.49           C  
ATOM   1701  CE  LYS A 288     113.431 121.576  72.977  1.00 13.49           C  
ATOM   1702  NZ  LYS A 288     112.086 121.873  72.417  1.00 13.49           N  
ATOM   1703  N   TYR A 289     110.288 116.567  73.943  1.00 16.58           N  
ATOM   1704  CA  TYR A 289     109.568 116.177  72.739  1.00 16.58           C  
ATOM   1705  C   TYR A 289     108.429 115.205  72.993  1.00 16.58           C  
ATOM   1706  O   TYR A 289     107.866 114.671  72.033  1.00 16.58           O  
ATOM   1707  CB  TYR A 289     110.546 115.599  71.717  1.00 16.58           C  
ATOM   1708  CG  TYR A 289     111.495 116.651  71.215  1.00 16.58           C  
ATOM   1709  CD1 TYR A 289     111.104 117.548  70.233  1.00 16.58           C  
ATOM   1710  CD2 TYR A 289     112.746 116.808  71.782  1.00 16.58           C  
ATOM   1711  CE1 TYR A 289     111.956 118.529  69.787  1.00 16.58           C  
ATOM   1712  CE2 TYR A 289     113.603 117.786  71.346  1.00 16.58           C  
ATOM   1713  CZ  TYR A 289     113.205 118.646  70.347  1.00 16.58           C  
ATOM   1714  OH  TYR A 289     114.058 119.630  69.911  1.00 16.58           O  
ATOM   1715  N   TRP A 290     108.082 114.952  74.250  1.00 10.85           N  
ATOM   1716  CA  TRP A 290     106.847 114.244  74.538  1.00 10.85           C  
ATOM   1717  C   TRP A 290     105.676 115.079  74.032  1.00 10.85           C  
ATOM   1718  O   TRP A 290     105.521 116.245  74.402  1.00 10.85           O  
ATOM   1719  CB  TRP A 290     106.730 113.991  76.038  1.00 10.85           C  
ATOM   1720  CG  TRP A 290     105.505 113.257  76.436  1.00 10.85           C  
ATOM   1721  CD1 TRP A 290     104.383 113.786  76.986  1.00 10.85           C  
ATOM   1722  CD2 TRP A 290     105.290 111.844  76.365  1.00 10.85           C  
ATOM   1723  NE1 TRP A 290     103.469 112.798  77.235  1.00 10.85           N  
ATOM   1724  CE2 TRP A 290     104.004 111.594  76.870  1.00 10.85           C  
ATOM   1725  CE3 TRP A 290     106.059 110.767  75.918  1.00 10.85           C  
ATOM   1726  CZ2 TRP A 290     103.466 110.314  76.940  1.00 10.85           C  
ATOM   1727  CZ3 TRP A 290     105.524 109.498  75.987  1.00 10.85           C  
ATOM   1728  CH2 TRP A 290     104.241 109.282  76.492  1.00 10.85           C  
ATOM   1729  N   ASP A 291     104.847 114.476  73.183  1.00 20.10           N  
ATOM   1730  CA  ASP A 291     103.943 115.245  72.337  1.00 20.10           C  
ATOM   1731  C   ASP A 291     102.712 115.767  73.070  1.00 20.10           C  
ATOM   1732  O   ASP A 291     102.079 116.710  72.585  1.00 20.10           O  
ATOM   1733  CB  ASP A 291     103.520 114.387  71.141  1.00 20.10           C  
ATOM   1734  CG  ASP A 291     102.636 115.133  70.167  1.00 20.10           C  
ATOM   1735  OD1 ASP A 291     102.988 116.273  69.802  1.00 20.10           O  
ATOM   1736  OD2 ASP A 291     101.596 114.577  69.756  1.00 20.10           O  
ATOM   1737  N   GLN A 292     102.366 115.201  74.221  1.00 10.60           N  
ATOM   1738  CA  GLN A 292     101.129 115.550  74.904  1.00 10.60           C  
ATOM   1739  C   GLN A 292     101.364 116.628  75.960  1.00 10.60           C  
ATOM   1740  O   GLN A 292     102.438 116.717  76.558  1.00 10.60           O  
ATOM   1741  CB  GLN A 292     100.513 114.301  75.539  1.00 10.60           C  
ATOM   1742  CG  GLN A 292      99.305 114.551  76.421  1.00 10.60           C  
ATOM   1743  CD  GLN A 292      98.388 113.355  76.501  1.00 10.60           C  
ATOM   1744  OE1 GLN A 292      98.646 112.323  75.891  1.00 10.60           O  
ATOM   1745  NE2 GLN A 292      97.315 113.484  77.266  1.00 10.60           N  
ATOM   1746  N   THR A 293     100.342 117.460  76.171  1.00 10.06           N  
ATOM   1747  CA  THR A 293     100.412 118.529  77.162  1.00 10.06           C  
ATOM   1748  C   THR A 293     100.479 117.966  78.576  1.00 10.06           C  
ATOM   1749  O   THR A 293      99.759 117.028  78.925  1.00 10.06           O  
ATOM   1750  CB  THR A 293      99.196 119.450  77.037  1.00 10.06           C  
ATOM   1751  OG1 THR A 293      99.010 119.821  75.668  1.00 10.06           O  
ATOM   1752  CG2 THR A 293      99.385 120.703  77.872  1.00 10.06           C  
ATOM   1753  N   TYR A 294     101.341 118.558  79.398  1.00  6.49           N  
ATOM   1754  CA  TYR A 294     101.516 118.154  80.786  1.00  6.49           C  
ATOM   1755  C   TYR A 294     100.957 119.246  81.688  1.00  6.49           C  
ATOM   1756  O   TYR A 294     101.254 120.428  81.489  1.00  6.49           O  
ATOM   1757  CB  TYR A 294     102.997 117.916  81.086  1.00  6.49           C  
ATOM   1758  CG  TYR A 294     103.371 117.857  82.550  1.00  6.49           C  
ATOM   1759  CD1 TYR A 294     102.680 117.037  83.431  1.00  6.49           C  
ATOM   1760  CD2 TYR A 294     104.416 118.619  83.051  1.00  6.49           C  
ATOM   1761  CE1 TYR A 294     103.024 116.971  84.758  1.00  6.49           C  
ATOM   1762  CE2 TYR A 294     104.761 118.562  84.380  1.00  6.49           C  
ATOM   1763  CZ  TYR A 294     104.062 117.735  85.229  1.00  6.49           C  
ATOM   1764  OH  TYR A 294     104.400 117.673  86.558  1.00  6.49           O  
ATOM   1765  N   HIS A 295     100.145 118.856  82.667  1.00  8.34           N  
ATOM   1766  CA  HIS A 295      99.645 119.800  83.662  1.00  8.34           C  
ATOM   1767  C   HIS A 295     100.326 119.554  84.999  1.00  8.34           C  
ATOM   1768  O   HIS A 295     100.065 118.524  85.638  1.00  8.34           O  
ATOM   1769  CB  HIS A 295      98.127 119.695  83.821  1.00  8.34           C  
ATOM   1770  CG  HIS A 295      97.366 119.920  82.555  1.00  8.34           C  
ATOM   1771  ND1 HIS A 295      96.922 118.888  81.758  1.00  8.34           N  
ATOM   1772  CD2 HIS A 295      96.979 121.062  81.942  1.00  8.34           C  
ATOM   1773  CE1 HIS A 295      96.287 119.385  80.713  1.00  8.34           C  
ATOM   1774  NE2 HIS A 295      96.310 120.702  80.800  1.00  8.34           N  
ATOM   1775  N   PRO A 296     101.187 120.458  85.468  1.00  8.02           N  
ATOM   1776  CA  PRO A 296     101.758 120.285  86.811  1.00  8.02           C  
ATOM   1777  C   PRO A 296     100.702 120.230  87.891  1.00  8.02           C  
ATOM   1778  O   PRO A 296     100.922 119.612  88.938  1.00  8.02           O  
ATOM   1779  CB  PRO A 296     102.657 121.517  86.975  1.00  8.02           C  
ATOM   1780  CG  PRO A 296     102.953 121.956  85.608  1.00  8.02           C  
ATOM   1781  CD  PRO A 296     101.758 121.617  84.771  1.00  8.02           C  
ATOM   1782  N   ASN A 297      99.562 120.877  87.670  1.00  8.70           N  
ATOM   1783  CA  ASN A 297      98.460 120.915  88.620  1.00  8.70           C  
ATOM   1784  C   ASN A 297      97.283 120.211  87.960  1.00  8.70           C  
ATOM   1785  O   ASN A 297      96.699 120.738  87.008  1.00  8.70           O  
ATOM   1786  CB  ASN A 297      98.112 122.356  88.980  1.00  8.70           C  
ATOM   1787  CG  ASN A 297      99.110 122.973  89.932  1.00  8.70           C  
ATOM   1788  OD1 ASN A 297      99.673 122.292  90.783  1.00  8.70           O  
ATOM   1789  ND2 ASN A 297      99.311 124.271  89.813  1.00  8.70           N  
ATOM   1790  N   CYS A 298      96.921 119.033  88.468  1.00  9.66           N  
ATOM   1791  CA  CYS A 298      95.904 118.223  87.806  1.00  9.66           C  
ATOM   1792  C   CYS A 298      94.512 118.835  87.870  1.00  9.66           C  
ATOM   1793  O   CYS A 298      93.605 118.325  87.206  1.00  9.66           O  
ATOM   1794  CB  CYS A 298      95.879 116.811  88.395  1.00  9.66           C  
ATOM   1795  SG  CYS A 298      97.373 115.844  88.096  1.00  9.66           S  
ATOM   1796  N   VAL A 299      94.318 119.905  88.643  1.00  8.15           N  
ATOM   1797  CA  VAL A 299      93.043 120.611  88.643  1.00  8.15           C  
ATOM   1798  C   VAL A 299      92.752 121.228  87.282  1.00  8.15           C  
ATOM   1799  O   VAL A 299      91.595 121.526  86.971  1.00  8.15           O  
ATOM   1800  CB  VAL A 299      93.030 121.673  89.763  1.00  8.15           C  
ATOM   1801  CG1 VAL A 299      93.880 122.874  89.384  1.00  8.15           C  
ATOM   1802  CG2 VAL A 299      91.607 122.091  90.089  1.00  8.15           C  
ATOM   1803  N   ASN A 300      93.777 121.423  86.456  1.00  9.07           N  
ATOM   1804  CA  ASN A 300      93.616 121.960  85.112  1.00  9.07           C  
ATOM   1805  C   ASN A 300      93.404 120.886  84.055  1.00  9.07           C  
ATOM   1806  O   ASN A 300      93.279 121.222  82.874  1.00  9.07           O  
ATOM   1807  CB  ASN A 300      94.831 122.813  84.737  1.00  9.07           C  
ATOM   1808  CG  ASN A 300      95.082 123.932  85.725  1.00  9.07           C  
ATOM   1809  OD1 ASN A 300      94.190 124.723  86.022  1.00  9.07           O  
ATOM   1810  ND2 ASN A 300      96.301 124.004  86.242  1.00  9.07           N  
ATOM   1811  N   CYS A 301      93.369 119.615  84.442  1.00 12.33           N  
ATOM   1812  CA  CYS A 301      93.239 118.530  83.483  1.00 12.33           C  
ATOM   1813  C   CYS A 301      91.870 118.562  82.806  1.00 12.33           C  
ATOM   1814  O   CYS A 301      90.948 119.258  83.234  1.00 12.33           O  
ATOM   1815  CB  CYS A 301      93.459 117.186  84.173  1.00 12.33           C  
ATOM   1816  SG  CYS A 301      95.190 116.820  84.554  1.00 12.33           S  
ATOM   1817  N   LEU A 302      91.752 117.796  81.723  1.00 15.33           N  
ATOM   1818  CA  LEU A 302      90.566 117.824  80.876  1.00 15.33           C  
ATOM   1819  C   LEU A 302      89.608 116.668  81.120  1.00 15.33           C  
ATOM   1820  O   LEU A 302      88.397 116.848  80.974  1.00 15.33           O  
ATOM   1821  CB  LEU A 302      90.978 117.822  79.401  1.00 15.33           C  
ATOM   1822  CG  LEU A 302      91.872 118.980  78.961  1.00 15.33           C  
ATOM   1823  CD1 LEU A 302      92.345 118.770  77.535  1.00 15.33           C  
ATOM   1824  CD2 LEU A 302      91.141 120.302  79.095  1.00 15.33           C  
ATOM   1825  N   ASP A 303      90.115 115.490  81.468  1.00 13.61           N  
ATOM   1826  CA  ASP A 303      89.283 114.338  81.793  1.00 13.61           C  
ATOM   1827  C   ASP A 303      90.090 113.423  82.706  1.00 13.61           C  
ATOM   1828  O   ASP A 303      91.156 113.799  83.198  1.00 13.61           O  
ATOM   1829  CB  ASP A 303      88.800 113.628  80.521  1.00 13.61           C  
ATOM   1830  CG  ASP A 303      89.934 113.269  79.576  1.00 13.61           C  
ATOM   1831  OD1 ASP A 303      91.096 113.600  79.876  1.00 13.61           O  
ATOM   1832  OD2 ASP A 303      89.660 112.651  78.526  1.00 13.61           O  
ATOM   1833  N   ASP A 304      89.579 112.212  82.939  1.00 10.18           N  
ATOM   1834  CA  ASP A 304      90.294 111.277  83.802  1.00 10.18           C  
ATOM   1835  C   ASP A 304      91.515 110.673  83.118  1.00 10.18           C  
ATOM   1836  O   ASP A 304      92.503 110.370  83.796  1.00 10.18           O  
ATOM   1837  CB  ASP A 304      89.345 110.180  84.292  1.00 10.18           C  
ATOM   1838  CG  ASP A 304      88.604 109.488  83.164  1.00 10.18           C  
ATOM   1839  OD1 ASP A 304      87.983 110.185  82.338  1.00 10.18           O  
ATOM   1840  OD2 ASP A 304      88.639 108.243  83.109  1.00 10.18           O  
ATOM   1841  N   ARG A 305      91.491 110.527  81.792  1.00  8.50           N  
ATOM   1842  CA  ARG A 305      92.683 110.097  81.070  1.00  8.50           C  
ATOM   1843  C   ARG A 305      93.793 111.139  81.130  1.00  8.50           C  
ATOM   1844  O   ARG A 305      94.968 110.779  81.283  1.00  8.50           O  
ATOM   1845  CB  ARG A 305      92.327 109.798  79.614  1.00  8.50           C  
ATOM   1846  CG  ARG A 305      91.402 108.613  79.424  1.00  8.50           C  
ATOM   1847  CD  ARG A 305      90.917 108.517  77.984  1.00  8.50           C  
ATOM   1848  NE  ARG A 305      91.959 108.116  77.039  1.00  8.50           N  
ATOM   1849  CZ  ARG A 305      92.494 106.902  76.967  1.00  8.50           C  
ATOM   1850  NH1 ARG A 305      92.093 105.942  77.784  1.00  8.50           N  
ATOM   1851  NH2 ARG A 305      93.430 106.647  76.066  1.00  8.50           N  
ATOM   1852  N   CYS A 306      93.440 112.422  81.066  1.00 10.05           N  
ATOM   1853  CA  CYS A 306      94.436 113.472  81.236  1.00 10.05           C  
ATOM   1854  C   CYS A 306      94.957 113.493  82.669  1.00 10.05           C  
ATOM   1855  O   CYS A 306      96.148 113.729  82.906  1.00 10.05           O  
ATOM   1856  CB  CYS A 306      93.839 114.823  80.842  1.00 10.05           C  
ATOM   1857  SG  CYS A 306      94.999 116.199  80.872  1.00 10.05           S  
ATOM   1858  N   ILE A 307      94.072 113.256  83.641  1.00  7.62           N  
ATOM   1859  CA  ILE A 307      94.506 113.189  85.033  1.00  7.62           C  
ATOM   1860  C   ILE A 307      95.529 112.081  85.218  1.00  7.62           C  
ATOM   1861  O   ILE A 307      96.558 112.281  85.869  1.00  7.62           O  
ATOM   1862  CB  ILE A 307      93.304 113.006  85.978  1.00  7.62           C  
ATOM   1863  CG1 ILE A 307      92.488 114.293  86.073  1.00  7.62           C  
ATOM   1864  CG2 ILE A 307      93.773 112.579  87.360  1.00  7.62           C  
ATOM   1865  CD1 ILE A 307      91.223 114.145  86.875  1.00  7.62           C  
ATOM   1866  N   LEU A 308      95.270 110.900  84.651  1.00  6.58           N  
ATOM   1867  CA  LEU A 308      96.241 109.813  84.758  1.00  6.58           C  
ATOM   1868  C   LEU A 308      97.554 110.173  84.078  1.00  6.58           C  
ATOM   1869  O   LEU A 308      98.636 109.939  84.636  1.00  6.58           O  
ATOM   1870  CB  LEU A 308      95.664 108.532  84.161  1.00  6.58           C  
ATOM   1871  CG  LEU A 308      94.680 107.761  85.038  1.00  6.58           C  
ATOM   1872  CD1 LEU A 308      94.240 106.481  84.358  1.00  6.58           C  
ATOM   1873  CD2 LEU A 308      95.318 107.455  86.381  1.00  6.58           C  
ATOM   1874  N   HIS A 309      97.473 110.779  82.891  1.00  5.94           N  
ATOM   1875  CA  HIS A 309      98.677 111.164  82.164  1.00  5.94           C  
ATOM   1876  C   HIS A 309      99.556 112.096  82.990  1.00  5.94           C  
ATOM   1877  O   HIS A 309     100.758 111.857  83.145  1.00  5.94           O  
ATOM   1878  CB  HIS A 309      98.287 111.818  80.839  1.00  5.94           C  
ATOM   1879  CG  HIS A 309      99.438 112.413  80.095  1.00  5.94           C  
ATOM   1880  ND1 HIS A 309      99.926 113.674  80.361  1.00  5.94           N  
ATOM   1881  CD2 HIS A 309     100.205 111.917  79.097  1.00  5.94           C  
ATOM   1882  CE1 HIS A 309     100.937 113.932  79.555  1.00  5.94           C  
ATOM   1883  NE2 HIS A 309     101.125 112.883  78.776  1.00  5.94           N  
ATOM   1884  N   CYS A 310      98.975 113.166  83.530  1.00  9.56           N  
ATOM   1885  CA  CYS A 310      99.783 114.141  84.256  1.00  9.56           C  
ATOM   1886  C   CYS A 310     100.164 113.670  85.656  1.00  9.56           C  
ATOM   1887  O   CYS A 310     101.236 114.034  86.154  1.00  9.56           O  
ATOM   1888  CB  CYS A 310      99.063 115.487  84.303  1.00  9.56           C  
ATOM   1889  SG  CYS A 310      98.374 115.977  82.704  1.00  9.56           S  
ATOM   1890  N   ALA A 311      99.331 112.850  86.300  1.00 16.74           N  
ATOM   1891  CA  ALA A 311      99.705 112.295  87.594  1.00 16.74           C  
ATOM   1892  C   ALA A 311     100.904 111.368  87.466  1.00 16.74           C  
ATOM   1893  O   ALA A 311     101.753 111.319  88.364  1.00 16.74           O  
ATOM   1894  CB  ALA A 311      98.518 111.561  88.216  1.00 16.74           C  
ATOM   1895  N   ASN A 312     100.995 110.625  86.358  1.00 10.22           N  
ATOM   1896  CA  ASN A 312     102.151 109.755  86.166  1.00 10.22           C  
ATOM   1897  C   ASN A 312     103.450 110.554  86.121  1.00 10.22           C  
ATOM   1898  O   ASN A 312     104.439 110.175  86.758  1.00 10.22           O  
ATOM   1899  CB  ASN A 312     101.973 108.928  84.895  1.00 10.22           C  
ATOM   1900  CG  ASN A 312     102.780 107.653  84.915  1.00 10.22           C  
ATOM   1901  OD1 ASN A 312     102.521 106.753  85.709  1.00 10.22           O  
ATOM   1902  ND2 ASN A 312     103.754 107.559  84.023  1.00 10.22           N  
ATOM   1903  N   PHE A 313     103.470 111.669  85.384  1.00  9.28           N  
ATOM   1904  CA  PHE A 313     104.644 112.540  85.404  1.00  9.28           C  
ATOM   1905  C   PHE A 313     104.883 113.142  86.781  1.00  9.28           C  
ATOM   1906  O   PHE A 313     106.033 113.288  87.204  1.00  9.28           O  
ATOM   1907  CB  PHE A 313     104.520 113.648  84.360  1.00  9.28           C  
ATOM   1908  CG  PHE A 313     104.792 113.197  82.959  1.00  9.28           C  
ATOM   1909  CD1 PHE A 313     106.029 112.672  82.620  1.00  9.28           C  
ATOM   1910  CD2 PHE A 313     103.830 113.315  81.976  1.00  9.28           C  
ATOM   1911  CE1 PHE A 313     106.295 112.264  81.333  1.00  9.28           C  
ATOM   1912  CE2 PHE A 313     104.092 112.903  80.686  1.00  9.28           C  
ATOM   1913  CZ  PHE A 313     105.325 112.380  80.365  1.00  9.28           C  
ATOM   1914  N   ASN A 314     103.816 113.522  87.487  1.00 16.74           N  
ATOM   1915  CA  ASN A 314     103.985 114.116  88.811  1.00 16.74           C  
ATOM   1916  C   ASN A 314     104.622 113.141  89.798  1.00 16.74           C  
ATOM   1917  O   ASN A 314     105.342 113.559  90.710  1.00 16.74           O  
ATOM   1918  CB  ASN A 314     102.644 114.618  89.337  1.00 16.74           C  
ATOM   1919  CG  ASN A 314     102.217 115.914  88.693  1.00 16.74           C  
ATOM   1920  OD1 ASN A 314     102.946 116.490  87.891  1.00 16.74           O  
ATOM   1921  ND2 ASN A 314     101.026 116.377  89.033  1.00 16.74           N  
ATOM   1922  N   VAL A 315     104.355 111.841  89.648  1.00 16.74           N  
ATOM   1923  CA  VAL A 315     104.989 110.852  90.523  1.00 16.74           C  
ATOM   1924  C   VAL A 315     106.508 110.899  90.399  1.00 16.74           C  
ATOM   1925  O   VAL A 315     107.229 110.812  91.400  1.00 16.74           O  
ATOM   1926  CB  VAL A 315     104.450 109.437  90.242  1.00 16.74           C  
ATOM   1927  CG1 VAL A 315     105.037 108.455  91.227  1.00 16.74           C  
ATOM   1928  CG2 VAL A 315     102.963 109.420  90.393  1.00 16.74           C  
ATOM   1929  N   LEU A 316     107.021 111.008  89.174  1.00 16.74           N  
ATOM   1930  CA  LEU A 316     108.467 111.039  88.977  1.00 16.74           C  
ATOM   1931  C   LEU A 316     109.082 112.314  89.541  1.00 16.74           C  
ATOM   1932  O   LEU A 316     110.093 112.266  90.248  1.00 16.74           O  
ATOM   1933  CB  LEU A 316     108.790 110.889  87.491  1.00 16.74           C  
ATOM   1934  CG  LEU A 316     110.255 110.637  87.136  1.00 16.74           C  
ATOM   1935  CD1 LEU A 316     110.595 109.180  87.268  1.00 16.74           C  
ATOM   1936  CD2 LEU A 316     110.526 111.120  85.729  1.00 16.74           C  
ATOM   1937  N   PHE A 317     108.490 113.467  89.232  1.00  7.40           N  
ATOM   1938  CA  PHE A 317     109.060 114.739  89.667  1.00  7.40           C  
ATOM   1939  C   PHE A 317     108.969 114.930  91.175  1.00  7.40           C  
ATOM   1940  O   PHE A 317     109.827 115.596  91.759  1.00  7.40           O  
ATOM   1941  CB  PHE A 317     108.379 115.897  88.940  1.00  7.40           C  
ATOM   1942  CG  PHE A 317     108.458 115.810  87.442  1.00  7.40           C  
ATOM   1943  CD1 PHE A 317     109.416 115.025  86.824  1.00  7.40           C  
ATOM   1944  CD2 PHE A 317     107.561 116.500  86.652  1.00  7.40           C  
ATOM   1945  CE1 PHE A 317     109.486 114.944  85.452  1.00  7.40           C  
ATOM   1946  CE2 PHE A 317     107.625 116.418  85.277  1.00  7.40           C  
ATOM   1947  CZ  PHE A 317     108.587 115.638  84.679  1.00  7.40           C  
ATOM   1948  N   SER A 318     107.952 114.364  91.823  1.00  7.82           N  
ATOM   1949  CA  SER A 318     107.796 114.531  93.263  1.00  7.82           C  
ATOM   1950  C   SER A 318     108.896 113.849  94.064  1.00  7.82           C  
ATOM   1951  O   SER A 318     109.048 114.148  95.252  1.00  7.82           O  
ATOM   1952  CB  SER A 318     106.438 113.998  93.707  1.00  7.82           C  
ATOM   1953  OG  SER A 318     105.393 114.592  92.965  1.00  7.82           O  
ATOM   1954  N   THR A 319     109.662 112.946  93.453  1.00  9.28           N  
ATOM   1955  CA  THR A 319     110.779 112.325  94.152  1.00  9.28           C  
ATOM   1956  C   THR A 319     111.947 113.283  94.336  1.00  9.28           C  
ATOM   1957  O   THR A 319     112.861 112.985  95.111  1.00  9.28           O  
ATOM   1958  CB  THR A 319     111.240 111.075  93.403  1.00  9.28           C  
ATOM   1959  OG1 THR A 319     111.686 111.436  92.093  1.00  9.28           O  
ATOM   1960  CG2 THR A 319     110.108 110.074  93.289  1.00  9.28           C  
ATOM   1961  N   VAL A 320     111.933 114.424  93.646  1.00  8.43           N  
ATOM   1962  CA  VAL A 320     113.023 115.386  93.750  1.00  8.43           C  
ATOM   1963  C   VAL A 320     112.800 116.366  94.899  1.00  8.43           C  
ATOM   1964  O   VAL A 320     113.760 116.781  95.557  1.00  8.43           O  
ATOM   1965  CB  VAL A 320     113.191 116.118  92.406  1.00  8.43           C  
ATOM   1966  CG1 VAL A 320     114.232 117.216  92.507  1.00  8.43           C  
ATOM   1967  CG2 VAL A 320     113.558 115.132  91.310  1.00  8.43           C  
ATOM   1968  N   PHE A 321     111.553 116.734  95.178  1.00  6.66           N  
ATOM   1969  CA  PHE A 321     111.233 117.794  96.122  1.00  6.66           C  
ATOM   1970  C   PHE A 321     111.187 117.265  97.550  1.00  6.66           C  
ATOM   1971  O   PHE A 321     110.947 116.077  97.777  1.00  6.66           O  
ATOM   1972  CB  PHE A 321     109.899 118.435  95.749  1.00  6.66           C  
ATOM   1973  CG  PHE A 321     109.770 118.758  94.291  1.00  6.66           C  
ATOM   1974  CD1 PHE A 321     110.774 119.441  93.630  1.00  6.66           C  
ATOM   1975  CD2 PHE A 321     108.651 118.371  93.577  1.00  6.66           C  
ATOM   1976  CE1 PHE A 321     110.661 119.735  92.288  1.00  6.66           C  
ATOM   1977  CE2 PHE A 321     108.533 118.666  92.237  1.00  6.66           C  
ATOM   1978  CZ  PHE A 321     109.539 119.349  91.592  1.00  6.66           C  
ATOM   1979  N   PRO A 322     111.422 118.128  98.539  1.00  8.26           N  
ATOM   1980  CA  PRO A 322     111.488 117.673  99.934  1.00  8.26           C  
ATOM   1981  C   PRO A 322     110.157 117.125 100.413  1.00  8.26           C  
ATOM   1982  O   PRO A 322     109.090 117.642 100.050  1.00  8.26           O  
ATOM   1983  CB  PRO A 322     111.876 118.945 100.704  1.00  8.26           C  
ATOM   1984  CG  PRO A 322     111.471 120.061  99.825  1.00  8.26           C  
ATOM   1985  CD  PRO A 322     111.683 119.571  98.429  1.00  8.26           C  
ATOM   1986  N   PRO A 323     110.181 116.070 101.231  1.00  9.85           N  
ATOM   1987  CA  PRO A 323     108.923 115.491 101.728  1.00  9.85           C  
ATOM   1988  C   PRO A 323     108.080 116.440 102.564  1.00  9.85           C  
ATOM   1989  O   PRO A 323     106.856 116.271 102.620  1.00  9.85           O  
ATOM   1990  CB  PRO A 323     109.403 114.293 102.561  1.00  9.85           C  
ATOM   1991  CG  PRO A 323     110.700 113.915 101.951  1.00  9.85           C  
ATOM   1992  CD  PRO A 323     111.336 115.219 101.550  1.00  9.85           C  
ATOM   1993  N   THR A 324     108.688 117.419 103.234  1.00 10.77           N  
ATOM   1994  CA  THR A 324     107.933 118.299 104.121  1.00 10.77           C  
ATOM   1995  C   THR A 324     107.027 119.267 103.375  1.00 10.77           C  
ATOM   1996  O   THR A 324     106.186 119.908 104.012  1.00 10.77           O  
ATOM   1997  CB  THR A 324     108.879 119.090 105.022  1.00 10.77           C  
ATOM   1998  OG1 THR A 324     109.883 119.728 104.226  1.00 10.77           O  
ATOM   1999  CG2 THR A 324     109.545 118.173 106.022  1.00 10.77           C  
ATOM   2000  N   SER A 325     107.177 119.396 102.059  1.00  8.99           N  
ATOM   2001  CA  SER A 325     106.348 120.306 101.281  1.00  8.99           C  
ATOM   2002  C   SER A 325     105.008 119.703 100.887  1.00  8.99           C  
ATOM   2003  O   SER A 325     104.148 120.429 100.383  1.00  8.99           O  
ATOM   2004  CB  SER A 325     107.100 120.753 100.026  1.00  8.99           C  
ATOM   2005  OG  SER A 325     107.321 119.668  99.143  1.00  8.99           O  
ATOM   2006  N   PHE A 326     104.806 118.412 101.105  1.00  7.41           N  
ATOM   2007  CA  PHE A 326     103.595 117.732 100.681  1.00  7.41           C  
ATOM   2008  C   PHE A 326     102.582 117.672 101.819  1.00  7.41           C  
ATOM   2009  O   PHE A 326     102.931 117.729 102.997  1.00  7.41           O  
ATOM   2010  CB  PHE A 326     103.937 116.326 100.196  1.00  7.41           C  
ATOM   2011  CG  PHE A 326     104.763 116.310  98.949  1.00  7.41           C  
ATOM   2012  CD1 PHE A 326     104.224 116.694  97.739  1.00  7.41           C  
ATOM   2013  CD2 PHE A 326     106.097 115.956  98.997  1.00  7.41           C  
ATOM   2014  CE1 PHE A 326     104.990 116.692  96.595  1.00  7.41           C  
ATOM   2015  CE2 PHE A 326     106.867 115.957  97.859  1.00  7.41           C  
ATOM   2016  CZ  PHE A 326     106.314 116.328  96.657  1.00  7.41           C  
ATOM   2017  N   GLY A 327     101.310 117.557 101.448  1.00 16.74           N  
ATOM   2018  CA  GLY A 327     100.251 117.418 102.416  1.00 16.74           C  
ATOM   2019  C   GLY A 327      99.380 118.648 102.553  1.00 16.74           C  
ATOM   2020  O   GLY A 327      99.350 119.520 101.682  1.00 16.74           O  
ATOM   2021  N   PRO A 328      98.640 118.728 103.659  1.00 12.95           N  
ATOM   2022  CA  PRO A 328      97.726 119.859 103.866  1.00 12.95           C  
ATOM   2023  C   PRO A 328      98.450 121.197 103.900  1.00 12.95           C  
ATOM   2024  O   PRO A 328      99.532 121.330 104.474  1.00 12.95           O  
ATOM   2025  CB  PRO A 328      97.077 119.546 105.219  1.00 12.95           C  
ATOM   2026  CG  PRO A 328      97.271 118.092 105.421  1.00 12.95           C  
ATOM   2027  CD  PRO A 328      98.563 117.750 104.753  1.00 12.95           C  
ATOM   2028  N   LEU A 329      97.831 122.197 103.285  1.00 13.87           N  
ATOM   2029  CA  LEU A 329      98.319 123.568 103.307  1.00 13.87           C  
ATOM   2030  C   LEU A 329      97.430 124.389 104.231  1.00 13.87           C  
ATOM   2031  O   LEU A 329      96.203 124.352 104.106  1.00 13.87           O  
ATOM   2032  CB  LEU A 329      98.324 124.157 101.898  1.00 13.87           C  
ATOM   2033  CG  LEU A 329      99.164 123.414 100.860  1.00 13.87           C  
ATOM   2034  CD1 LEU A 329      98.772 123.828  99.457  1.00 13.87           C  
ATOM   2035  CD2 LEU A 329     100.638 123.641 101.097  1.00 13.87           C  
ATOM   2036  N   VAL A 330      98.040 125.132 105.147  1.00 18.02           N  
ATOM   2037  CA  VAL A 330      97.296 125.726 106.250  1.00 18.02           C  
ATOM   2038  C   VAL A 330      97.408 127.243 106.214  1.00 18.02           C  
ATOM   2039  O   VAL A 330      98.354 127.814 105.663  1.00 18.02           O  
ATOM   2040  CB  VAL A 330      97.760 125.179 107.618  1.00 18.02           C  
ATOM   2041  CG1 VAL A 330      97.672 123.668 107.636  1.00 18.02           C  
ATOM   2042  CG2 VAL A 330      99.170 125.632 107.924  1.00 18.02           C  
ATOM   2043  N   ARG A 331      96.411 127.890 106.810  1.00 27.92           N  
ATOM   2044  CA  ARG A 331      96.282 129.337 106.834  1.00 27.92           C  
ATOM   2045  C   ARG A 331      95.676 129.743 108.171  1.00 27.92           C  
ATOM   2046  O   ARG A 331      94.978 128.958 108.816  1.00 27.92           O  
ATOM   2047  CB  ARG A 331      95.411 129.816 105.662  1.00 27.92           C  
ATOM   2048  CG  ARG A 331      95.071 131.291 105.640  1.00 27.92           C  
ATOM   2049  CD  ARG A 331      93.995 131.588 104.605  1.00 27.92           C  
ATOM   2050  NE  ARG A 331      94.286 131.010 103.297  1.00 27.92           N  
ATOM   2051  CZ  ARG A 331      95.257 131.425 102.489  1.00 27.92           C  
ATOM   2052  NH1 ARG A 331      96.034 132.439 102.842  1.00 27.92           N  
ATOM   2053  NH2 ARG A 331      95.440 130.833 101.317  1.00 27.92           N  
ATOM   2054  N   LYS A 332      95.959 130.973 108.593  1.00 40.80           N  
ATOM   2055  CA  LYS A 332      95.339 131.523 109.793  1.00 40.80           C  
ATOM   2056  C   LYS A 332      93.953 132.069 109.468  1.00 40.80           C  
ATOM   2057  O   LYS A 332      93.778 132.805 108.492  1.00 40.80           O  
ATOM   2058  CB  LYS A 332      96.211 132.624 110.393  1.00 40.80           C  
ATOM   2059  CG  LYS A 332      96.163 132.688 111.907  1.00 40.80           C  
ATOM   2060  CD  LYS A 332      97.334 133.475 112.472  1.00 40.80           C  
ATOM   2061  CE  LYS A 332      97.585 133.121 113.932  1.00 40.80           C  
ATOM   2062  NZ  LYS A 332      98.191 131.772 114.096  1.00 40.80           N  
ATOM   2063  N   ILE A 333      92.970 131.710 110.290  1.00 45.76           N  
ATOM   2064  CA  ILE A 333      91.593 132.151 110.112  1.00 45.76           C  
ATOM   2065  C   ILE A 333      91.082 132.682 111.444  1.00 45.76           C  
ATOM   2066  O   ILE A 333      91.564 132.294 112.513  1.00 45.76           O  
ATOM   2067  CB  ILE A 333      90.691 131.011 109.586  1.00 45.76           C  
ATOM   2068  CG1 ILE A 333      89.522 131.565 108.775  1.00 45.76           C  
ATOM   2069  CG2 ILE A 333      90.157 130.168 110.724  1.00 45.76           C  
ATOM   2070  CD1 ILE A 333      88.690 130.483 108.127  1.00 45.76           C  
ATOM   2071  N   PHE A 334      90.113 133.591 111.378  1.00 55.79           N  
ATOM   2072  CA  PHE A 334      89.515 134.190 112.565  1.00 55.79           C  
ATOM   2073  C   PHE A 334      88.049 133.800 112.683  1.00 55.79           C  
ATOM   2074  O   PHE A 334      87.264 134.019 111.755  1.00 55.79           O  
ATOM   2075  CB  PHE A 334      89.647 135.714 112.542  1.00 55.79           C  
ATOM   2076  CG  PHE A 334      91.059 136.196 112.419  1.00 55.79           C  
ATOM   2077  CD1 PHE A 334      91.996 135.870 113.384  1.00 55.79           C  
ATOM   2078  CD2 PHE A 334      91.449 136.982 111.351  1.00 55.79           C  
ATOM   2079  CE1 PHE A 334      93.297 136.311 113.284  1.00 55.79           C  
ATOM   2080  CE2 PHE A 334      92.752 137.427 111.243  1.00 55.79           C  
ATOM   2081  CZ  PHE A 334      93.677 137.091 112.212  1.00 55.79           C  
ATOM   2082  N   VAL A 335      87.689 133.229 113.829  1.00 58.91           N  
ATOM   2083  CA  VAL A 335      86.302 132.979 114.204  1.00 58.91           C  
ATOM   2084  C   VAL A 335      86.079 133.630 115.562  1.00 58.91           C  
ATOM   2085  O   VAL A 335      86.882 133.443 116.485  1.00 58.91           O  
ATOM   2086  CB  VAL A 335      85.970 131.478 114.231  1.00 58.91           C  
ATOM   2087  CG1 VAL A 335      86.932 130.728 115.132  1.00 58.91           C  
ATOM   2088  CG2 VAL A 335      84.534 131.263 114.684  1.00 58.91           C  
ATOM   2089  N   ASP A 336      85.016 134.429 115.672  1.00 62.06           N  
ATOM   2090  CA  ASP A 336      84.774 135.282 116.834  1.00 62.06           C  
ATOM   2091  C   ASP A 336      85.932 136.243 117.080  1.00 62.06           C  
ATOM   2092  O   ASP A 336      86.115 136.729 118.200  1.00 62.06           O  
ATOM   2093  CB  ASP A 336      84.507 134.455 118.101  1.00 62.06           C  
ATOM   2094  CG  ASP A 336      83.505 133.338 117.877  1.00 62.06           C  
ATOM   2095  OD1 ASP A 336      82.399 133.616 117.373  1.00 62.06           O  
ATOM   2096  OD2 ASP A 336      83.822 132.179 118.222  1.00 62.06           O  
ATOM   2097  N   GLY A 337      86.720 136.526 116.044  1.00 58.92           N  
ATOM   2098  CA  GLY A 337      87.962 137.250 116.199  1.00 58.92           C  
ATOM   2099  C   GLY A 337      89.102 136.436 116.766  1.00 58.92           C  
ATOM   2100  O   GLY A 337      90.197 136.979 116.948  1.00 58.92           O  
ATOM   2101  N   VAL A 338      88.882 135.155 117.046  1.00 56.79           N  
ATOM   2102  CA  VAL A 338      89.888 134.280 117.644  1.00 56.79           C  
ATOM   2103  C   VAL A 338      90.581 133.483 116.542  1.00 56.79           C  
ATOM   2104  O   VAL A 338      89.905 132.912 115.673  1.00 56.79           O  
ATOM   2105  CB  VAL A 338      89.249 133.364 118.701  1.00 56.79           C  
ATOM   2106  CG1 VAL A 338      90.173 132.230 119.053  1.00 56.79           C  
ATOM   2107  CG2 VAL A 338      88.893 134.165 119.943  1.00 56.79           C  
ATOM   2108  N   PRO A 339      91.914 133.416 116.533  1.00 53.08           N  
ATOM   2109  CA  PRO A 339      92.644 132.812 115.406  1.00 53.08           C  
ATOM   2110  C   PRO A 339      92.675 131.289 115.470  1.00 53.08           C  
ATOM   2111  O   PRO A 339      93.170 130.704 116.435  1.00 53.08           O  
ATOM   2112  CB  PRO A 339      94.051 133.407 115.540  1.00 53.08           C  
ATOM   2113  CG  PRO A 339      94.196 133.659 117.001  1.00 53.08           C  
ATOM   2114  CD  PRO A 339      92.827 134.071 117.486  1.00 53.08           C  
ATOM   2115  N   PHE A 340      92.146 130.649 114.429  1.00 46.14           N  
ATOM   2116  CA  PHE A 340      92.298 129.220 114.193  1.00 46.14           C  
ATOM   2117  C   PHE A 340      93.354 128.976 113.118  1.00 46.14           C  
ATOM   2118  O   PHE A 340      93.794 129.896 112.426  1.00 46.14           O  
ATOM   2119  CB  PHE A 340      90.979 128.579 113.746  1.00 46.14           C  
ATOM   2120  CG  PHE A 340      89.986 128.356 114.851  1.00 46.14           C  
ATOM   2121  CD1 PHE A 340      90.170 128.903 116.106  1.00 46.14           C  
ATOM   2122  CD2 PHE A 340      88.853 127.594 114.619  1.00 46.14           C  
ATOM   2123  CE1 PHE A 340      89.241 128.691 117.110  1.00 46.14           C  
ATOM   2124  CE2 PHE A 340      87.928 127.375 115.620  1.00 46.14           C  
ATOM   2125  CZ  PHE A 340      88.123 127.925 116.867  1.00 46.14           C  
ATOM   2126  N   VAL A 341      93.762 127.716 112.991  1.00 30.78           N  
ATOM   2127  CA  VAL A 341      94.587 127.253 111.879  1.00 30.78           C  
ATOM   2128  C   VAL A 341      93.782 126.216 111.107  1.00 30.78           C  
ATOM   2129  O   VAL A 341      93.424 125.167 111.654  1.00 30.78           O  
ATOM   2130  CB  VAL A 341      95.921 126.669 112.367  1.00 30.78           C  
ATOM   2131  CG1 VAL A 341      96.806 126.307 111.189  1.00 30.78           C  
ATOM   2132  CG2 VAL A 341      96.625 127.656 113.277  1.00 30.78           C  
ATOM   2133  N   VAL A 342      93.505 126.494 109.835  1.00 23.45           N  
ATOM   2134  CA  VAL A 342      92.661 125.624 109.024  1.00 23.45           C  
ATOM   2135  C   VAL A 342      93.354 125.311 107.707  1.00 23.45           C  
ATOM   2136  O   VAL A 342      94.170 126.090 107.206  1.00 23.45           O  
ATOM   2137  CB  VAL A 342      91.265 126.240 108.767  1.00 23.45           C  
ATOM   2138  CG1 VAL A 342      90.590 126.593 110.075  1.00 23.45           C  
ATOM   2139  CG2 VAL A 342      91.381 127.470 107.889  1.00 23.45           C  
ATOM   2140  N   SER A 343      93.028 124.146 107.153  1.00 17.49           N  
ATOM   2141  CA  SER A 343      93.566 123.745 105.863  1.00 17.49           C  
ATOM   2142  C   SER A 343      92.771 124.385 104.733  1.00 17.49           C  
ATOM   2143  O   SER A 343      91.556 124.199 104.630  1.00 17.49           O  
ATOM   2144  CB  SER A 343      93.540 122.224 105.732  1.00 17.49           C  
ATOM   2145  OG  SER A 343      93.748 121.824 104.390  1.00 17.49           O  
ATOM   2146  N   THR A 344      93.463 125.135 103.879  1.00 14.37           N  
ATOM   2147  CA  THR A 344      92.857 125.789 102.728  1.00 14.37           C  
ATOM   2148  C   THR A 344      93.283 125.163 101.410  1.00 14.37           C  
ATOM   2149  O   THR A 344      93.023 125.737 100.350  1.00 14.37           O  
ATOM   2150  CB  THR A 344      93.189 127.280 102.725  1.00 14.37           C  
ATOM   2151  OG1 THR A 344      94.573 127.463 102.403  1.00 14.37           O  
ATOM   2152  CG2 THR A 344      92.892 127.893 104.076  1.00 14.37           C  
ATOM   2153  N   GLY A 345      93.932 124.011 101.449  1.00  9.89           N  
ATOM   2154  CA  GLY A 345      94.402 123.383 100.235  1.00  9.89           C  
ATOM   2155  C   GLY A 345      95.205 122.148 100.565  1.00  9.89           C  
ATOM   2156  O   GLY A 345      95.320 121.741 101.723  1.00  9.89           O  
ATOM   2157  N   TYR A 346      95.751 121.546  99.514  1.00  7.92           N  
ATOM   2158  CA  TYR A 346      96.531 120.331  99.676  1.00  7.92           C  
ATOM   2159  C   TYR A 346      97.557 120.275  98.557  1.00  7.92           C  
ATOM   2160  O   TYR A 346      97.252 120.625  97.416  1.00  7.92           O  
ATOM   2161  CB  TYR A 346      95.630 119.092  99.640  1.00  7.92           C  
ATOM   2162  CG  TYR A 346      96.187 117.877 100.341  1.00  7.92           C  
ATOM   2163  CD1 TYR A 346      96.981 116.960  99.672  1.00  7.92           C  
ATOM   2164  CD2 TYR A 346      95.863 117.618 101.660  1.00  7.92           C  
ATOM   2165  CE1 TYR A 346      97.472 115.847 100.309  1.00  7.92           C  
ATOM   2166  CE2 TYR A 346      96.345 116.505 102.304  1.00  7.92           C  
ATOM   2167  CZ  TYR A 346      97.152 115.622 101.625  1.00  7.92           C  
ATOM   2168  OH  TYR A 346      97.636 114.510 102.266  1.00  7.92           O  
ATOM   2169  N   HIS A 347      98.771 119.852  98.887  1.00  7.60           N  
ATOM   2170  CA  HIS A 347      99.817 119.623  97.896  1.00  7.60           C  
ATOM   2171  C   HIS A 347      99.969 118.116  97.722  1.00  7.60           C  
ATOM   2172  O   HIS A 347     100.435 117.426  98.632  1.00  7.60           O  
ATOM   2173  CB  HIS A 347     101.133 120.268  98.328  1.00  7.60           C  
ATOM   2174  CG  HIS A 347     102.238 120.122  97.326  1.00  7.60           C  
ATOM   2175  ND1 HIS A 347     103.533 120.512  97.584  1.00  7.60           N  
ATOM   2176  CD2 HIS A 347     102.234 119.650  96.057  1.00  7.60           C  
ATOM   2177  CE1 HIS A 347     104.284 120.265  96.526  1.00  7.60           C  
ATOM   2178  NE2 HIS A 347     103.519 119.744  95.585  1.00  7.60           N  
ATOM   2179  N   PHE A 348      99.565 117.604  96.564  1.00  8.32           N  
ATOM   2180  CA  PHE A 348      99.635 116.178  96.283  1.00  8.32           C  
ATOM   2181  C   PHE A 348     100.916 115.859  95.528  1.00  8.32           C  
ATOM   2182  O   PHE A 348     101.359 116.638  94.681  1.00  8.32           O  
ATOM   2183  CB  PHE A 348      98.447 115.698  95.445  1.00  8.32           C  
ATOM   2184  CG  PHE A 348      97.120 115.779  96.140  1.00  8.32           C  
ATOM   2185  CD1 PHE A 348      96.432 116.976  96.212  1.00  8.32           C  
ATOM   2186  CD2 PHE A 348      96.562 114.658  96.727  1.00  8.32           C  
ATOM   2187  CE1 PHE A 348      95.207 117.049  96.837  1.00  8.32           C  
ATOM   2188  CE2 PHE A 348      95.342 114.730  97.364  1.00  8.32           C  
ATOM   2189  CZ  PHE A 348      94.665 115.927  97.419  1.00  8.32           C  
ATOM   2190  N   ARG A 349     101.510 114.708  95.837  1.00  8.99           N  
ATOM   2191  CA  ARG A 349     102.596 114.206  95.005  1.00  8.99           C  
ATOM   2192  C   ARG A 349     102.117 113.931  93.586  1.00  8.99           C  
ATOM   2193  O   ARG A 349     102.817 114.237  92.616  1.00  8.99           O  
ATOM   2194  CB  ARG A 349     103.201 112.948  95.625  1.00  8.99           C  
ATOM   2195  CG  ARG A 349     104.280 113.225  96.644  1.00  8.99           C  
ATOM   2196  CD  ARG A 349     104.348 112.140  97.687  1.00  8.99           C  
ATOM   2197  NE  ARG A 349     105.520 112.280  98.542  1.00  8.99           N  
ATOM   2198  CZ  ARG A 349     105.467 112.437  99.859  1.00  8.99           C  
ATOM   2199  NH1 ARG A 349     104.296 112.477 100.474  1.00  8.99           N  
ATOM   2200  NH2 ARG A 349     106.586 112.555 100.559  1.00  8.99           N  
ATOM   2201  N   GLU A 350     100.917 113.371  93.447  1.00 16.74           N  
ATOM   2202  CA  GLU A 350     100.398 112.974  92.147  1.00 16.74           C  
ATOM   2203  C   GLU A 350      99.522 114.035  91.491  1.00 16.74           C  
ATOM   2204  O   GLU A 350      99.539 114.158  90.263  1.00 16.74           O  
ATOM   2205  CB  GLU A 350      99.603 111.666  92.266  1.00 16.74           C  
ATOM   2206  CG  GLU A 350     100.289 110.528  93.028  1.00 16.74           C  
ATOM   2207  CD  GLU A 350     100.285 110.713  94.541  1.00 16.74           C  
ATOM   2208  OE1 GLU A 350     101.114 110.071  95.221  1.00 16.74           O  
ATOM   2209  OE2 GLU A 350      99.453 111.496  95.050  1.00 16.74           O  
ATOM   2210  N   LEU A 351      98.749 114.799  92.259  1.00 14.37           N  
ATOM   2211  CA  LEU A 351      97.800 115.742  91.680  1.00 14.37           C  
ATOM   2212  C   LEU A 351      98.255 117.195  91.741  1.00 14.37           C  
ATOM   2213  O   LEU A 351      97.532 118.070  91.260  1.00 14.37           O  
ATOM   2214  CB  LEU A 351      96.433 115.603  92.356  1.00 14.37           C  
ATOM   2215  CG  LEU A 351      95.869 114.190  92.496  1.00 14.37           C  
ATOM   2216  CD1 LEU A 351      94.601 114.210  93.326  1.00 14.37           C  
ATOM   2217  CD2 LEU A 351      95.612 113.567  91.137  1.00 14.37           C  
ATOM   2218  N   GLY A 352      99.426 117.478  92.305  1.00 16.74           N  
ATOM   2219  CA  GLY A 352      99.860 118.859  92.400  1.00 16.74           C  
ATOM   2220  C   GLY A 352      99.113 119.635  93.474  1.00 16.74           C  
ATOM   2221  O   GLY A 352      98.606 119.076  94.449  1.00 16.74           O  
ATOM   2222  N   VAL A 353      99.047 120.950  93.288  1.00 10.92           N  
ATOM   2223  CA  VAL A 353      98.475 121.863  94.275  1.00 10.92           C  
ATOM   2224  C   VAL A 353      96.986 122.045  94.010  1.00 10.92           C  
ATOM   2225  O   VAL A 353      96.575 122.366  92.890  1.00 10.92           O  
ATOM   2226  CB  VAL A 353      99.202 123.217  94.252  1.00 10.92           C  
ATOM   2227  CG1 VAL A 353      98.682 124.115  95.358  1.00 10.92           C  
ATOM   2228  CG2 VAL A 353     100.698 123.017  94.381  1.00 10.92           C  
ATOM   2229  N   VAL A 354      96.177 121.853  95.047  1.00  8.21           N  
ATOM   2230  CA  VAL A 354      94.735 122.069  94.996  1.00  8.21           C  
ATOM   2231  C   VAL A 354      94.375 123.073  96.083  1.00  8.21           C  
ATOM   2232  O   VAL A 354      94.802 122.921  97.232  1.00  8.21           O  
ATOM   2233  CB  VAL A 354      93.962 120.749  95.185  1.00  8.21           C  
ATOM   2234  CG1 VAL A 354      92.471 120.997  95.253  1.00  8.21           C  
ATOM   2235  CG2 VAL A 354      94.297 119.773  94.075  1.00  8.21           C  
ATOM   2236  N   HIS A 355      93.611 124.102  95.723  1.00  8.78           N  
ATOM   2237  CA  HIS A 355      93.130 125.095  96.677  1.00  8.78           C  
ATOM   2238  C   HIS A 355      91.626 124.978  96.874  1.00  8.78           C  
ATOM   2239  O   HIS A 355      90.883 124.714  95.925  1.00  8.78           O  
ATOM   2240  CB  HIS A 355      93.470 126.521  96.235  1.00  8.78           C  
ATOM   2241  CG  HIS A 355      94.931 126.837  96.264  1.00  8.78           C  
ATOM   2242  ND1 HIS A 355      95.606 127.340  95.174  1.00  8.78           N  
ATOM   2243  CD2 HIS A 355      95.842 126.748  97.262  1.00  8.78           C  
ATOM   2244  CE1 HIS A 355      96.872 127.531  95.494  1.00  8.78           C  
ATOM   2245  NE2 HIS A 355      97.042 127.181  96.755  1.00  8.78           N  
ATOM   2246  N   ASN A 356      91.187 125.180  98.113  1.00 10.48           N  
ATOM   2247  CA  ASN A 356      89.765 125.164  98.421  1.00 10.48           C  
ATOM   2248  C   ASN A 356      89.094 126.433  97.916  1.00 10.48           C  
ATOM   2249  O   ASN A 356      89.644 127.532  98.020  1.00 10.48           O  
ATOM   2250  CB  ASN A 356      89.543 125.018  99.924  1.00 10.48           C  
ATOM   2251  CG  ASN A 356      90.002 123.680 100.450  1.00 10.48           C  
ATOM   2252  OD1 ASN A 356      90.265 122.756  99.685  1.00 10.48           O  
ATOM   2253  ND2 ASN A 356      90.096 123.565 101.764  1.00 10.48           N  
ATOM   2254  N   GLN A 357      87.894 126.274  97.366  1.00 13.06           N  
ATOM   2255  CA  GLN A 357      87.159 127.395  96.799  1.00 13.06           C  
ATOM   2256  C   GLN A 357      86.349 128.164  97.835  1.00 13.06           C  
ATOM   2257  O   GLN A 357      86.191 129.382  97.703  1.00 13.06           O  
ATOM   2258  CB  GLN A 357      86.237 126.897  95.686  1.00 13.06           C  
ATOM   2259  CG  GLN A 357      86.921 125.957  94.713  1.00 13.06           C  
ATOM   2260  CD  GLN A 357      86.120 125.735  93.452  1.00 13.06           C  
ATOM   2261  OE1 GLN A 357      85.443 124.721  93.304  1.00 13.06           O  
ATOM   2262  NE2 GLN A 357      86.190 126.687  92.534  1.00 13.06           N  
ATOM   2263  N   ASP A 358      85.827 127.488  98.858  1.00 19.13           N  
ATOM   2264  CA  ASP A 358      85.018 128.133  99.893  1.00 19.13           C  
ATOM   2265  C   ASP A 358      85.883 128.366 101.128  1.00 19.13           C  
ATOM   2266  O   ASP A 358      85.903 127.578 102.074  1.00 19.13           O  
ATOM   2267  CB  ASP A 358      83.783 127.299 100.215  1.00 19.13           C  
ATOM   2268  CG  ASP A 358      83.053 126.835  98.973  1.00 19.13           C  
ATOM   2269  OD1 ASP A 358      83.069 127.567  97.963  1.00 19.13           O  
ATOM   2270  OD2 ASP A 358      82.455 125.740  99.007  1.00 19.13           O  
ATOM   2271  N   VAL A 359      86.616 129.476 101.106  1.00 28.78           N  
ATOM   2272  CA  VAL A 359      87.419 129.923 102.238  1.00 28.78           C  
ATOM   2273  C   VAL A 359      87.041 131.363 102.551  1.00 28.78           C  
ATOM   2274  O   VAL A 359      86.944 132.196 101.643  1.00 28.78           O  
ATOM   2275  CB  VAL A 359      88.930 129.799 101.958  1.00 28.78           C  
ATOM   2276  CG1 VAL A 359      89.363 128.348 102.043  1.00 28.78           C  
ATOM   2277  CG2 VAL A 359      89.268 130.366 100.591  1.00 28.78           C  
ATOM   2278  N   ASN A 360      86.817 131.653 103.831  1.00 50.52           N  
ATOM   2279  CA  ASN A 360      86.445 132.991 104.278  1.00 50.52           C  
ATOM   2280  C   ASN A 360      87.245 133.346 105.524  1.00 50.52           C  
ATOM   2281  O   ASN A 360      87.128 132.682 106.556  1.00 50.52           O  
ATOM   2282  CB  ASN A 360      84.932 133.093 104.523  1.00 50.52           C  
ATOM   2283  CG  ASN A 360      84.450 134.525 104.707  1.00 50.52           C  
ATOM   2284  OD1 ASN A 360      85.007 135.465 104.142  1.00 50.52           O  
ATOM   2285  ND2 ASN A 360      83.409 134.693 105.512  1.00 50.52           N  
ATOM   2286  N   LEU A 361      88.059 134.399 105.419  1.00 58.34           N  
ATOM   2287  CA  LEU A 361      89.045 134.689 106.456  1.00 58.34           C  
ATOM   2288  C   LEU A 361      88.399 135.126 107.765  1.00 58.34           C  
ATOM   2289  O   LEU A 361      88.985 134.931 108.835  1.00 58.34           O  
ATOM   2290  CB  LEU A 361      90.024 135.761 105.971  1.00 58.34           C  
ATOM   2291  CG  LEU A 361      90.846 135.497 104.703  1.00 58.34           C  
ATOM   2292  CD1 LEU A 361      90.068 135.823 103.434  1.00 58.34           C  
ATOM   2293  CD2 LEU A 361      92.148 136.278 104.744  1.00 58.34           C  
ATOM   2294  N   HIS A 362      87.206 135.712 107.709  1.00 62.12           N  
ATOM   2295  CA  HIS A 362      86.535 136.221 108.898  1.00 62.12           C  
ATOM   2296  C   HIS A 362      85.136 135.633 108.981  1.00 62.12           C  
ATOM   2297  O   HIS A 362      84.377 135.687 108.008  1.00 62.12           O  
ATOM   2298  CB  HIS A 362      86.471 137.752 108.884  1.00 62.12           C  
ATOM   2299  CG  HIS A 362      87.775 138.408 108.549  1.00 62.12           C  
ATOM   2300  ND1 HIS A 362      88.756 138.635 109.490  1.00 62.12           N  
ATOM   2301  CD2 HIS A 362      88.261 138.881 107.377  1.00 62.12           C  
ATOM   2302  CE1 HIS A 362      89.789 139.222 108.912  1.00 62.12           C  
ATOM   2303  NE2 HIS A 362      89.515 139.382 107.630  1.00 62.12           N  
ATOM   2304  N   SER A 363      84.796 135.084 110.145  1.00 64.04           N  
ATOM   2305  CA  SER A 363      83.504 134.453 110.367  1.00 64.04           C  
ATOM   2306  C   SER A 363      82.969 134.865 111.729  1.00 64.04           C  
ATOM   2307  O   SER A 363      83.734 135.023 112.684  1.00 64.04           O  
ATOM   2308  CB  SER A 363      83.606 132.925 110.283  1.00 64.04           C  
ATOM   2309  OG  SER A 363      83.981 132.369 111.530  1.00 64.04           O  
ATOM   2310  N   SER A 364      81.648 135.037 111.810  1.00 64.53           N  
ATOM   2311  CA  SER A 364      81.029 135.484 113.052  1.00 64.53           C  
ATOM   2312  C   SER A 364      80.747 134.325 114.002  1.00 64.53           C  
ATOM   2313  O   SER A 364      80.882 134.475 115.220  1.00 64.53           O  
ATOM   2314  CB  SER A 364      79.736 136.243 112.750  1.00 64.53           C  
ATOM   2315  OG  SER A 364      80.004 137.440 112.041  1.00 64.53           O  
ATOM   2316  N   ARG A 365      80.353 133.170 113.470  1.00 64.00           N  
ATOM   2317  CA  ARG A 365      79.953 132.049 114.308  1.00 64.00           C  
ATOM   2318  C   ARG A 365      80.211 130.773 113.516  1.00 64.00           C  
ATOM   2319  O   ARG A 365      80.239 130.786 112.284  1.00 64.00           O  
ATOM   2320  CB  ARG A 365      78.477 132.179 114.720  1.00 64.00           C  
ATOM   2321  CG  ARG A 365      77.914 131.086 115.624  1.00 64.00           C  
ATOM   2322  CD  ARG A 365      76.470 131.372 116.015  1.00 64.00           C  
ATOM   2323  NE  ARG A 365      75.568 131.344 114.868  1.00 64.00           N  
ATOM   2324  CZ  ARG A 365      75.042 130.234 114.362  1.00 64.00           C  
ATOM   2325  NH1 ARG A 365      74.232 130.301 113.314  1.00 64.00           N  
ATOM   2326  NH2 ARG A 365      75.330 129.056 114.899  1.00 64.00           N  
ATOM   2327  N   LEU A 366      80.398 129.670 114.237  1.00 51.05           N  
ATOM   2328  CA  LEU A 366      80.762 128.386 113.650  1.00 51.05           C  
ATOM   2329  C   LEU A 366      79.569 127.439 113.724  1.00 51.05           C  
ATOM   2330  O   LEU A 366      79.088 127.125 114.818  1.00 51.05           O  
ATOM   2331  CB  LEU A 366      81.968 127.791 114.375  1.00 51.05           C  
ATOM   2332  CG  LEU A 366      82.919 126.933 113.547  1.00 51.05           C  
ATOM   2333  CD1 LEU A 366      83.548 127.784 112.463  1.00 51.05           C  
ATOM   2334  CD2 LEU A 366      83.986 126.309 114.431  1.00 51.05           C  
ATOM   2335  N   SER A 367      79.100 126.981 112.566  1.00 44.65           N  
ATOM   2336  CA  SER A 367      77.985 126.048 112.524  1.00 44.65           C  
ATOM   2337  C   SER A 367      78.444 124.630 112.857  1.00 44.65           C  
ATOM   2338  O   SER A 367      79.635 124.352 113.018  1.00 44.65           O  
ATOM   2339  CB  SER A 367      77.314 126.066 111.151  1.00 44.65           C  
ATOM   2340  OG  SER A 367      76.455 124.953 110.993  1.00 44.65           O  
ATOM   2341  N   PHE A 368      77.466 123.728 112.973  1.00 41.45           N  
ATOM   2342  CA  PHE A 368      77.772 122.328 113.252  1.00 41.45           C  
ATOM   2343  C   PHE A 368      78.614 121.714 112.138  1.00 41.45           C  
ATOM   2344  O   PHE A 368      79.535 120.930 112.402  1.00 41.45           O  
ATOM   2345  CB  PHE A 368      76.475 121.542 113.447  1.00 41.45           C  
ATOM   2346  CG  PHE A 368      76.671 120.183 114.052  1.00 41.45           C  
ATOM   2347  CD1 PHE A 368      77.045 120.049 115.376  1.00 41.45           C  
ATOM   2348  CD2 PHE A 368      76.474 119.040 113.301  1.00 41.45           C  
ATOM   2349  CE1 PHE A 368      77.220 118.802 115.937  1.00 41.45           C  
ATOM   2350  CE2 PHE A 368      76.652 117.790 113.859  1.00 41.45           C  
ATOM   2351  CZ  PHE A 368      77.026 117.672 115.177  1.00 41.45           C  
ATOM   2352  N   LYS A 369      78.311 122.059 110.884  1.00 34.01           N  
ATOM   2353  CA  LYS A 369      79.082 121.542 109.758  1.00 34.01           C  
ATOM   2354  C   LYS A 369      80.532 122.012 109.804  1.00 34.01           C  
ATOM   2355  O   LYS A 369      81.456 121.220 109.580  1.00 34.01           O  
ATOM   2356  CB  LYS A 369      78.429 121.968 108.446  1.00 34.01           C  
ATOM   2357  CG  LYS A 369      78.932 121.223 107.236  1.00 34.01           C  
ATOM   2358  CD  LYS A 369      78.284 121.741 105.974  1.00 34.01           C  
ATOM   2359  CE  LYS A 369      79.112 122.856 105.364  1.00 34.01           C  
ATOM   2360  NZ  LYS A 369      80.563 122.532 105.393  1.00 34.01           N  
ATOM   2361  N   GLU A 370      80.759 123.293 110.104  1.00 40.39           N  
ATOM   2362  CA  GLU A 370      82.133 123.771 110.203  1.00 40.39           C  
ATOM   2363  C   GLU A 370      82.828 123.239 111.447  1.00 40.39           C  
ATOM   2364  O   GLU A 370      84.041 123.009 111.420  1.00 40.39           O  
ATOM   2365  CB  GLU A 370      82.181 125.299 110.177  1.00 40.39           C  
ATOM   2366  CG  GLU A 370      81.584 125.922 108.926  1.00 40.39           C  
ATOM   2367  CD  GLU A 370      80.893 127.245 109.190  1.00 40.39           C  
ATOM   2368  OE1 GLU A 370      79.738 127.235 109.655  1.00 40.39           O  
ATOM   2369  OE2 GLU A 370      81.509 128.299 108.929  1.00 40.39           O  
ATOM   2370  N   LEU A 371      82.082 123.022 112.530  1.00 38.00           N  
ATOM   2371  CA  LEU A 371      82.655 122.350 113.690  1.00 38.00           C  
ATOM   2372  C   LEU A 371      83.163 120.966 113.315  1.00 38.00           C  
ATOM   2373  O   LEU A 371      84.279 120.584 113.682  1.00 38.00           O  
ATOM   2374  CB  LEU A 371      81.612 122.253 114.802  1.00 38.00           C  
ATOM   2375  CG  LEU A 371      81.517 123.418 115.786  1.00 38.00           C  
ATOM   2376  CD1 LEU A 371      80.201 123.354 116.530  1.00 38.00           C  
ATOM   2377  CD2 LEU A 371      82.677 123.387 116.758  1.00 38.00           C  
ATOM   2378  N   LEU A 372      82.365 120.213 112.554  1.00 29.97           N  
ATOM   2379  CA  LEU A 372      82.774 118.883 112.114  1.00 29.97           C  
ATOM   2380  C   LEU A 372      83.989 118.957 111.193  1.00 29.97           C  
ATOM   2381  O   LEU A 372      84.948 118.186 111.343  1.00 29.97           O  
ATOM   2382  CB  LEU A 372      81.601 118.196 111.413  1.00 29.97           C  
ATOM   2383  CG  LEU A 372      81.589 116.673 111.305  1.00 29.97           C  
ATOM   2384  CD1 LEU A 372      81.282 116.044 112.651  1.00 29.97           C  
ATOM   2385  CD2 LEU A 372      80.585 116.226 110.262  1.00 29.97           C  
ATOM   2386  N   VAL A 373      83.971 119.895 110.243  1.00 26.30           N  
ATOM   2387  CA  VAL A 373      85.063 120.018 109.280  1.00 26.30           C  
ATOM   2388  C   VAL A 373      86.372 120.359 109.981  1.00 26.30           C  
ATOM   2389  O   VAL A 373      87.423 119.785 109.671  1.00 26.30           O  
ATOM   2390  CB  VAL A 373      84.708 121.060 108.203  1.00 26.30           C  
ATOM   2391  CG1 VAL A 373      85.945 121.472 107.429  1.00 26.30           C  
ATOM   2392  CG2 VAL A 373      83.661 120.501 107.258  1.00 26.30           C  
ATOM   2393  N   TYR A 374      86.338 121.290 110.936  1.00 31.05           N  
ATOM   2394  CA  TYR A 374      87.561 121.675 111.630  1.00 31.05           C  
ATOM   2395  C   TYR A 374      87.973 120.689 112.713  1.00 31.05           C  
ATOM   2396  O   TYR A 374      89.142 120.685 113.107  1.00 31.05           O  
ATOM   2397  CB  TYR A 374      87.422 123.078 112.224  1.00 31.05           C  
ATOM   2398  CG  TYR A 374      87.077 124.135 111.202  1.00 31.05           C  
ATOM   2399  CD1 TYR A 374      87.505 124.016 109.886  1.00 31.05           C  
ATOM   2400  CD2 TYR A 374      86.342 125.256 111.551  1.00 31.05           C  
ATOM   2401  CE1 TYR A 374      87.204 124.977 108.947  1.00 31.05           C  
ATOM   2402  CE2 TYR A 374      86.035 126.224 110.616  1.00 31.05           C  
ATOM   2403  CZ  TYR A 374      86.465 126.079 109.317  1.00 31.05           C  
ATOM   2404  OH  TYR A 374      86.161 127.040 108.384  1.00 31.05           O  
ATOM   2405  N   ALA A 375      87.056 119.855 113.204  1.00 26.12           N  
ATOM   2406  CA  ALA A 375      87.471 118.777 114.091  1.00 26.12           C  
ATOM   2407  C   ALA A 375      88.164 117.668 113.312  1.00 26.12           C  
ATOM   2408  O   ALA A 375      89.120 117.058 113.804  1.00 26.12           O  
ATOM   2409  CB  ALA A 375      86.266 118.231 114.854  1.00 26.12           C  
ATOM   2410  N   ALA A 376      87.694 117.390 112.094  1.00 20.98           N  
ATOM   2411  CA  ALA A 376      88.331 116.368 111.270  1.00 20.98           C  
ATOM   2412  C   ALA A 376      89.690 116.828 110.753  1.00 20.98           C  
ATOM   2413  O   ALA A 376      90.591 116.008 110.548  1.00 20.98           O  
ATOM   2414  CB  ALA A 376      87.419 115.988 110.107  1.00 20.98           C  
ATOM   2415  N   ASP A 377      89.845 118.126 110.524  1.00 21.17           N  
ATOM   2416  CA  ASP A 377      91.044 118.662 109.892  1.00 21.17           C  
ATOM   2417  C   ASP A 377      92.271 118.391 110.762  1.00 21.17           C  
ATOM   2418  O   ASP A 377      92.271 118.740 111.950  1.00 21.17           O  
ATOM   2419  CB  ASP A 377      90.850 120.164 109.665  1.00 21.17           C  
ATOM   2420  CG  ASP A 377      92.008 120.826 108.937  1.00 21.17           C  
ATOM   2421  OD1 ASP A 377      93.013 120.164 108.616  1.00 21.17           O  
ATOM   2422  OD2 ASP A 377      91.899 122.042 108.677  1.00 21.17           O  
ATOM   2423  N   PRO A 378      93.322 117.765 110.222  1.00 17.62           N  
ATOM   2424  CA  PRO A 378      94.532 117.530 111.025  1.00 17.62           C  
ATOM   2425  C   PRO A 378      95.312 118.787 111.367  1.00 17.62           C  
ATOM   2426  O   PRO A 378      96.252 118.700 112.165  1.00 17.62           O  
ATOM   2427  CB  PRO A 378      95.367 116.587 110.145  1.00 17.62           C  
ATOM   2428  CG  PRO A 378      94.841 116.755 108.775  1.00 17.62           C  
ATOM   2429  CD  PRO A 378      93.389 117.083 108.920  1.00 17.62           C  
ATOM   2430  N   ALA A 379      94.984 119.936 110.769  1.00 18.60           N  
ATOM   2431  CA  ALA A 379      95.759 121.154 110.995  1.00 18.60           C  
ATOM   2432  C   ALA A 379      95.847 121.499 112.476  1.00 18.60           C  
ATOM   2433  O   ALA A 379      96.935 121.744 113.006  1.00 18.60           O  
ATOM   2434  CB  ALA A 379      95.146 122.313 110.211  1.00 18.60           C  
ATOM   2435  N   MET A 380      94.705 121.508 113.164  1.00 28.32           N  
ATOM   2436  CA  MET A 380      94.676 121.879 114.576  1.00 28.32           C  
ATOM   2437  C   MET A 380      95.496 120.917 115.425  1.00 28.32           C  
ATOM   2438  O   MET A 380      96.307 121.344 116.260  1.00 28.32           O  
ATOM   2439  CB  MET A 380      93.225 121.896 115.057  1.00 28.32           C  
ATOM   2440  CG  MET A 380      92.297 122.848 114.319  1.00 28.32           C  
ATOM   2441  SD  MET A 380      92.687 124.593 114.531  1.00 28.32           S  
ATOM   2442  CE  MET A 380      93.329 124.596 116.198  1.00 28.32           C  
ATOM   2443  N   HIS A 381      95.316 119.616 115.203  1.00 21.84           N  
ATOM   2444  CA  HIS A 381      95.996 118.609 116.007  1.00 21.84           C  
ATOM   2445  C   HIS A 381      97.501 118.647 115.780  1.00 21.84           C  
ATOM   2446  O   HIS A 381      98.285 118.574 116.732  1.00 21.84           O  
ATOM   2447  CB  HIS A 381      95.426 117.230 115.681  1.00 21.84           C  
ATOM   2448  CG  HIS A 381      93.949 117.126 115.896  1.00 21.84           C  
ATOM   2449  ND1 HIS A 381      93.398 116.673 117.075  1.00 21.84           N  
ATOM   2450  CD2 HIS A 381      92.908 117.433 115.087  1.00 21.84           C  
ATOM   2451  CE1 HIS A 381      92.081 116.697 116.978  1.00 21.84           C  
ATOM   2452  NE2 HIS A 381      91.758 117.155 115.783  1.00 21.84           N  
ATOM   2453  N   ALA A 382      97.924 118.762 114.520  1.00 18.45           N  
ATOM   2454  CA  ALA A 382      99.351 118.807 114.220  1.00 18.45           C  
ATOM   2455  C   ALA A 382      99.983 120.099 114.722  1.00 18.45           C  
ATOM   2456  O   ALA A 382     101.134 120.094 115.173  1.00 18.45           O  
ATOM   2457  CB  ALA A 382      99.579 118.641 112.718  1.00 18.45           C  
ATOM   2458  N   ALA A 383      99.252 121.214 114.660  1.00 21.82           N  
ATOM   2459  CA  ALA A 383      99.802 122.481 115.123  1.00 21.82           C  
ATOM   2460  C   ALA A 383      99.888 122.546 116.642  1.00 21.82           C  
ATOM   2461  O   ALA A 383     100.747 123.254 117.177  1.00 21.82           O  
ATOM   2462  CB  ALA A 383      98.967 123.642 114.589  1.00 21.82           C  
ATOM   2463  N   SER A 384      99.021 121.828 117.354  1.00 23.48           N  
ATOM   2464  CA  SER A 384      99.064 121.858 118.811  1.00 23.48           C  
ATOM   2465  C   SER A 384      99.978 120.798 119.413  1.00 23.48           C  
ATOM   2466  O   SER A 384     100.203 120.817 120.627  1.00 23.48           O  
ATOM   2467  CB  SER A 384      97.654 121.694 119.389  1.00 23.48           C  
ATOM   2468  OG  SER A 384      97.309 120.327 119.518  1.00 23.48           O  
ATOM   2469  N   GLY A 385     100.508 119.880 118.604  1.00 22.13           N  
ATOM   2470  CA  GLY A 385     101.328 118.808 119.127  1.00 22.13           C  
ATOM   2471  C   GLY A 385     102.800 119.161 119.248  1.00 22.13           C  
ATOM   2472  O   GLY A 385     103.266 120.211 118.811  1.00 22.13           O  
ATOM   2473  N   ASN A 386     103.541 118.247 119.866  1.00 20.23           N  
ATOM   2474  CA  ASN A 386     104.988 118.348 119.952  1.00 20.23           C  
ATOM   2475  C   ASN A 386     105.639 117.754 118.708  1.00 20.23           C  
ATOM   2476  O   ASN A 386     105.053 116.934 118.000  1.00 20.23           O  
ATOM   2477  CB  ASN A 386     105.508 117.625 121.194  1.00 20.23           C  
ATOM   2478  CG  ASN A 386     105.163 118.345 122.477  1.00 20.23           C  
ATOM   2479  OD1 ASN A 386     104.920 119.551 122.481  1.00 20.23           O  
ATOM   2480  ND2 ASN A 386     105.137 117.608 123.578  1.00 20.23           N  
ATOM   2481  N   LEU A 387     106.869 118.180 118.445  1.00 17.42           N  
ATOM   2482  CA  LEU A 387     107.632 117.602 117.349  1.00 17.42           C  
ATOM   2483  C   LEU A 387     108.069 116.191 117.723  1.00 17.42           C  
ATOM   2484  O   LEU A 387     108.467 115.930 118.859  1.00 17.42           O  
ATOM   2485  CB  LEU A 387     108.845 118.476 117.033  1.00 17.42           C  
ATOM   2486  CG  LEU A 387     109.770 118.073 115.883  1.00 17.42           C  
ATOM   2487  CD1 LEU A 387     108.986 117.624 114.663  1.00 17.42           C  
ATOM   2488  CD2 LEU A 387     110.711 119.205 115.535  1.00 17.42           C  
ATOM   2489  N   LEU A 388     107.990 115.272 116.766  1.00 16.72           N  
ATOM   2490  CA  LEU A 388     108.280 113.869 117.017  1.00 16.72           C  
ATOM   2491  C   LEU A 388     109.409 113.386 116.117  1.00 16.72           C  
ATOM   2492  O   LEU A 388     109.420 113.661 114.915  1.00 16.72           O  
ATOM   2493  CB  LEU A 388     107.033 113.005 116.804  1.00 16.72           C  
ATOM   2494  CG  LEU A 388     107.236 111.491 116.834  1.00 16.72           C  
ATOM   2495  CD1 LEU A 388     107.485 111.008 118.248  1.00 16.72           C  
ATOM   2496  CD2 LEU A 388     106.045 110.783 116.225  1.00 16.72           C  
ATOM   2497  N   LEU A 389     110.357 112.662 116.712  1.00 19.10           N  
ATOM   2498  CA  LEU A 389     111.457 112.013 115.999  1.00 19.10           C  
ATOM   2499  C   LEU A 389     111.429 110.539 116.392  1.00 19.10           C  
ATOM   2500  O   LEU A 389     112.030 110.142 117.392  1.00 19.10           O  
ATOM   2501  CB  LEU A 389     112.793 112.664 116.331  1.00 19.10           C  
ATOM   2502  CG  LEU A 389     114.023 112.096 115.622  1.00 19.10           C  
ATOM   2503  CD1 LEU A 389     113.737 111.838 114.152  1.00 19.10           C  
ATOM   2504  CD2 LEU A 389     115.212 113.019 115.790  1.00 19.10           C  
ATOM   2505  N   ASP A 390     110.718 109.732 115.612  1.00 21.42           N  
ATOM   2506  CA  ASP A 390     110.545 108.315 115.909  1.00 21.42           C  
ATOM   2507  C   ASP A 390     111.549 107.517 115.082  1.00 21.42           C  
ATOM   2508  O   ASP A 390     111.427 107.433 113.856  1.00 21.42           O  
ATOM   2509  CB  ASP A 390     109.111 107.884 115.615  1.00 21.42           C  
ATOM   2510  CG  ASP A 390     108.846 106.438 115.976  1.00 21.42           C  
ATOM   2511  OD1 ASP A 390     109.713 105.806 116.610  1.00 21.42           O  
ATOM   2512  OD2 ASP A 390     107.754 105.936 115.640  1.00 21.42           O  
ATOM   2513  N   LYS A 391     112.545 106.938 115.752  1.00 22.28           N  
ATOM   2514  CA  LYS A 391     113.573 106.157 115.077  1.00 22.28           C  
ATOM   2515  C   LYS A 391     113.172 104.706 114.851  1.00 22.28           C  
ATOM   2516  O   LYS A 391     113.899 103.981 114.165  1.00 22.28           O  
ATOM   2517  CB  LYS A 391     114.879 106.201 115.877  1.00 22.28           C  
ATOM   2518  CG  LYS A 391     115.410 107.599 116.167  1.00 22.28           C  
ATOM   2519  CD  LYS A 391     115.661 108.417 114.908  1.00 22.28           C  
ATOM   2520  CE  LYS A 391     116.469 107.647 113.873  1.00 22.28           C  
ATOM   2521  NZ  LYS A 391     116.564 108.387 112.588  1.00 22.28           N  
ATOM   2522  N   ARG A 392     112.044 104.262 115.410  1.00 23.67           N  
ATOM   2523  CA  ARG A 392     111.624 102.878 115.221  1.00 23.67           C  
ATOM   2524  C   ARG A 392     111.191 102.611 113.788  1.00 23.67           C  
ATOM   2525  O   ARG A 392     111.315 101.480 113.307  1.00 23.67           O  
ATOM   2526  CB  ARG A 392     110.483 102.532 116.174  1.00 23.67           C  
ATOM   2527  CG  ARG A 392     110.860 102.538 117.638  1.00 23.67           C  
ATOM   2528  CD  ARG A 392     109.626 102.401 118.505  1.00 23.67           C  
ATOM   2529  NE  ARG A 392     108.581 103.339 118.115  1.00 23.67           N  
ATOM   2530  CZ  ARG A 392     107.403 103.435 118.718  1.00 23.67           C  
ATOM   2531  NH1 ARG A 392     107.119 102.651 119.745  1.00 23.67           N  
ATOM   2532  NH2 ARG A 392     106.510 104.315 118.297  1.00 23.67           N  
ATOM   2533  N   THR A 393     110.685 103.625 113.097  1.00 22.55           N  
ATOM   2534  CA  THR A 393     110.122 103.468 111.767  1.00 22.55           C  
ATOM   2535  C   THR A 393     110.861 104.346 110.768  1.00 22.55           C  
ATOM   2536  O   THR A 393     111.460 105.364 111.127  1.00 22.55           O  
ATOM   2537  CB  THR A 393     108.622 103.808 111.756  1.00 22.55           C  
ATOM   2538  OG1 THR A 393     108.042 103.398 110.513  1.00 22.55           O  
ATOM   2539  CG2 THR A 393     108.396 105.298 111.961  1.00 22.55           C  
ATOM   2540  N   THR A 394     110.833 103.921 109.508  1.00 23.57           N  
ATOM   2541  CA  THR A 394     111.383 104.706 108.413  1.00 23.57           C  
ATOM   2542  C   THR A 394     110.394 105.724 107.867  1.00 23.57           C  
ATOM   2543  O   THR A 394     110.750 106.484 106.961  1.00 23.57           O  
ATOM   2544  CB  THR A 394     111.848 103.786 107.280  1.00 23.57           C  
ATOM   2545  OG1 THR A 394     110.793 102.882 106.928  1.00 23.57           O  
ATOM   2546  CG2 THR A 394     113.066 102.987 107.708  1.00 23.57           C  
ATOM   2547  N   CYS A 395     109.168 105.747 108.378  1.00 20.21           N  
ATOM   2548  CA  CYS A 395     108.133 106.635 107.877  1.00 20.21           C  
ATOM   2549  C   CYS A 395     108.271 108.034 108.471  1.00 20.21           C  
ATOM   2550  O   CYS A 395     108.879 108.239 109.524  1.00 20.21           O  
ATOM   2551  CB  CYS A 395     106.747 106.069 108.179  1.00 20.21           C  
ATOM   2552  SG  CYS A 395     106.383 104.526 107.311  1.00 20.21           S  
ATOM   2553  N   PHE A 396     107.688 109.000 107.770  1.00 14.57           N  
ATOM   2554  CA  PHE A 396     107.791 110.405 108.138  1.00 14.57           C  
ATOM   2555  C   PHE A 396     106.851 110.708 109.298  1.00 14.57           C  
ATOM   2556  O   PHE A 396     105.636 110.526 109.184  1.00 14.57           O  
ATOM   2557  CB  PHE A 396     107.472 111.274 106.922  1.00 14.57           C  
ATOM   2558  CG  PHE A 396     107.629 112.747 107.158  1.00 14.57           C  
ATOM   2559  CD1 PHE A 396     108.838 113.373 106.921  1.00 14.57           C  
ATOM   2560  CD2 PHE A 396     106.557 113.513 107.580  1.00 14.57           C  
ATOM   2561  CE1 PHE A 396     108.979 114.730 107.127  1.00 14.57           C  
ATOM   2562  CE2 PHE A 396     106.693 114.867 107.788  1.00 14.57           C  
ATOM   2563  CZ  PHE A 396     107.905 115.477 107.561  1.00 14.57           C  
ATOM   2564  N   SER A 397     107.413 111.173 110.410  1.00 14.87           N  
ATOM   2565  CA  SER A 397     106.635 111.537 111.585  1.00 14.87           C  
ATOM   2566  C   SER A 397     106.192 112.988 111.488  1.00 14.87           C  
ATOM   2567  O   SER A 397     106.935 113.844 111.001  1.00 14.87           O  
ATOM   2568  CB  SER A 397     107.450 111.331 112.861  1.00 14.87           C  
ATOM   2569  OG  SER A 397     107.959 110.013 112.937  1.00 14.87           O  
ATOM   2570  N   VAL A 398     104.977 113.263 111.953  1.00 13.21           N  
ATOM   2571  CA  VAL A 398     104.442 114.617 111.897  1.00 13.21           C  
ATOM   2572  C   VAL A 398     104.546 115.267 113.268  1.00 13.21           C  
ATOM   2573  O   VAL A 398     105.286 116.238 113.451  1.00 13.21           O  
ATOM   2574  CB  VAL A 398     102.985 114.627 111.406  1.00 13.21           C  
ATOM   2575  CG1 VAL A 398     102.416 116.032 111.476  1.00 13.21           C  
ATOM   2576  CG2 VAL A 398     102.898 114.080 110.003  1.00 13.21           C  
ATOM   2577  N   ALA A 399     103.815 114.730 114.240  1.00 14.93           N  
ATOM   2578  CA  ALA A 399     103.771 115.329 115.564  1.00 14.93           C  
ATOM   2579  C   ALA A 399     103.338 114.278 116.572  1.00 14.93           C  
ATOM   2580  O   ALA A 399     102.704 113.281 116.223  1.00 14.93           O  
ATOM   2581  CB  ALA A 399     102.823 116.531 115.603  1.00 14.93           C  
ATOM   2582  N   ALA A 400     103.698 114.514 117.828  1.00 17.97           N  
ATOM   2583  CA  ALA A 400     103.217 113.714 118.944  1.00 17.97           C  
ATOM   2584  C   ALA A 400     102.100 114.481 119.639  1.00 17.97           C  
ATOM   2585  O   ALA A 400     102.324 115.580 120.154  1.00 17.97           O  
ATOM   2586  CB  ALA A 400     104.350 113.398 119.919  1.00 17.97           C  
ATOM   2587  N   LEU A 401     100.900 113.902 119.652  1.00 22.89           N  
ATOM   2588  CA  LEU A 401      99.753 114.566 120.256  1.00 22.89           C  
ATOM   2589  C   LEU A 401      99.665 114.344 121.757  1.00 22.89           C  
ATOM   2590  O   LEU A 401      98.854 115.001 122.416  1.00 22.89           O  
ATOM   2591  CB  LEU A 401      98.457 114.090 119.594  1.00 22.89           C  
ATOM   2592  CG  LEU A 401      98.305 114.297 118.086  1.00 22.89           C  
ATOM   2593  CD1 LEU A 401      96.838 114.313 117.708  1.00 22.89           C  
ATOM   2594  CD2 LEU A 401      98.987 115.574 117.626  1.00 22.89           C  
ATOM   2595  N   THR A 402     100.473 113.444 122.307  1.00 30.56           N  
ATOM   2596  CA  THR A 402     100.433 113.100 123.717  1.00 30.56           C  
ATOM   2597  C   THR A 402     101.859 113.084 124.253  1.00 30.56           C  
ATOM   2598  O   THR A 402     102.807 112.790 123.522  1.00 30.56           O  
ATOM   2599  CB  THR A 402      99.743 111.730 123.919  1.00 30.56           C  
ATOM   2600  OG1 THR A 402      98.352 111.846 123.600  1.00 30.56           O  
ATOM   2601  CG2 THR A 402      99.868 111.240 125.355  1.00 30.56           C  
ATOM   2602  N   ASN A 403     102.007 113.414 125.538  1.00 36.01           N  
ATOM   2603  CA  ASN A 403     103.320 113.412 126.171  1.00 36.01           C  
ATOM   2604  C   ASN A 403     103.900 112.014 126.343  1.00 36.01           C  
ATOM   2605  O   ASN A 403     105.080 111.896 126.691  1.00 36.01           O  
ATOM   2606  CB  ASN A 403     103.246 114.098 127.536  1.00 36.01           C  
ATOM   2607  CG  ASN A 403     102.702 115.507 127.451  1.00 36.01           C  
ATOM   2608  OD1 ASN A 403     102.428 116.015 126.364  1.00 36.01           O  
ATOM   2609  ND2 ASN A 403     102.541 116.150 128.601  1.00 36.01           N  
ATOM   2610  N   ASN A 404     103.115 110.961 126.120  1.00 34.65           N  
ATOM   2611  CA  ASN A 404     103.559 109.595 126.354  1.00 34.65           C  
ATOM   2612  C   ASN A 404     103.215 108.714 125.163  1.00 34.65           C  
ATOM   2613  O   ASN A 404     102.109 108.789 124.622  1.00 34.65           O  
ATOM   2614  CB  ASN A 404     102.923 109.016 127.622  1.00 34.65           C  
ATOM   2615  CG  ASN A 404     103.474 109.640 128.887  1.00 34.65           C  
ATOM   2616  OD1 ASN A 404     104.582 110.176 128.898  1.00 34.65           O  
ATOM   2617  ND2 ASN A 404     102.701 109.573 129.964  1.00 34.65           N  
ATOM   2618  N   VAL A 405     104.172 107.874 124.767  1.00 26.94           N  
ATOM   2619  CA  VAL A 405     103.953 106.916 123.691  1.00 26.94           C  
ATOM   2620  C   VAL A 405     103.136 105.737 124.208  1.00 26.94           C  
ATOM   2621  O   VAL A 405     103.264 105.331 125.370  1.00 26.94           O  
ATOM   2622  CB  VAL A 405     105.304 106.457 123.115  1.00 26.94           C  
ATOM   2623  CG1 VAL A 405     105.107 105.551 121.913  1.00 26.94           C  
ATOM   2624  CG2 VAL A 405     106.145 107.658 122.738  1.00 26.94           C  
ATOM   2625  N   ALA A 406     102.279 105.190 123.348  1.00 25.10           N  
ATOM   2626  CA  ALA A 406     101.440 104.048 123.685  1.00 25.10           C  
ATOM   2627  C   ALA A 406     102.044 102.762 123.132  1.00 25.10           C  
ATOM   2628  O   ALA A 406     102.529 102.727 121.998  1.00 25.10           O  
ATOM   2629  CB  ALA A 406     100.024 104.232 123.141  1.00 25.10           C  
ATOM   2630  N   PHE A 407     102.000 101.701 123.941  1.00 26.61           N  
ATOM   2631  CA  PHE A 407     102.637 100.420 123.629  1.00 26.61           C  
ATOM   2632  C   PHE A 407     101.625  99.280 123.772  1.00 26.61           C  
ATOM   2633  O   PHE A 407     101.870  98.290 124.460  1.00 26.61           O  
ATOM   2634  CB  PHE A 407     103.854 100.172 124.517  1.00 26.61           C  
ATOM   2635  CG  PHE A 407     104.890 101.256 124.447  1.00 26.61           C  
ATOM   2636  CD1 PHE A 407     105.782 101.308 123.393  1.00 26.61           C  
ATOM   2637  CD2 PHE A 407     104.978 102.214 125.441  1.00 26.61           C  
ATOM   2638  CE1 PHE A 407     106.735 102.298 123.327  1.00 26.61           C  
ATOM   2639  CE2 PHE A 407     105.930 103.205 125.380  1.00 26.61           C  
ATOM   2640  CZ  PHE A 407     106.810 103.247 124.322  1.00 26.61           C  
ATOM   2641  N   GLN A 408     100.467  99.436 123.134  1.00 30.96           N  
ATOM   2642  CA  GLN A 408      99.378  98.477 123.286  1.00 30.96           C  
ATOM   2643  C   GLN A 408      99.792  97.078 122.831  1.00 30.96           C  
ATOM   2644  O   GLN A 408     100.454  96.909 121.803  1.00 30.96           O  
ATOM   2645  CB  GLN A 408      98.146  98.956 122.515  1.00 30.96           C  
ATOM   2646  CG  GLN A 408      98.137  98.632 121.027  1.00 30.96           C  
ATOM   2647  CD  GLN A 408      96.762  98.773 120.408  1.00 30.96           C  
ATOM   2648  OE1 GLN A 408      95.816  98.098 120.808  1.00 30.96           O  
ATOM   2649  NE2 GLN A 408      96.646  99.655 119.424  1.00 30.96           N  
ATOM   2650  N   THR A 409      99.425  96.079 123.629  1.00 30.45           N  
ATOM   2651  CA  THR A 409      99.761  94.684 123.394  1.00 30.45           C  
ATOM   2652  C   THR A 409      98.550  93.914 122.865  1.00 30.45           C  
ATOM   2653  O   THR A 409      97.434  94.430 122.787  1.00 30.45           O  
ATOM   2654  CB  THR A 409     100.275  94.043 124.682  1.00 30.45           C  
ATOM   2655  OG1 THR A 409      99.346  94.293 125.742  1.00 30.45           O  
ATOM   2656  CG2 THR A 409     101.619  94.631 125.067  1.00 30.45           C  
ATOM   2657  N   VAL A 410      98.784  92.656 122.493  1.00 27.90           N  
ATOM   2658  CA  VAL A 410      97.726  91.740 122.079  1.00 27.90           C  
ATOM   2659  C   VAL A 410      97.703  90.564 123.044  1.00 27.90           C  
ATOM   2660  O   VAL A 410      98.741  89.945 123.303  1.00 27.90           O  
ATOM   2661  CB  VAL A 410      97.914  91.251 120.631  1.00 27.90           C  
ATOM   2662  CG1 VAL A 410      96.866  90.209 120.286  1.00 27.90           C  
ATOM   2663  CG2 VAL A 410      97.822  92.407 119.667  1.00 27.90           C  
ATOM   2664  N   LYS A 411      96.520  90.262 123.572  1.00 29.02           N  
ATOM   2665  CA  LYS A 411      96.359  89.179 124.522  1.00 29.02           C  
ATOM   2666  C   LYS A 411      96.375  87.823 123.818  1.00 29.02           C  
ATOM   2667  O   LYS A 411      96.083  87.724 122.625  1.00 29.02           O  
ATOM   2668  CB  LYS A 411      95.050  89.345 125.286  1.00 29.02           C  
ATOM   2669  CG  LYS A 411      95.081  90.419 126.352  1.00 29.02           C  
ATOM   2670  CD  LYS A 411      93.762  90.476 127.098  1.00 29.02           C  
ATOM   2671  CE  LYS A 411      93.100  91.830 126.935  1.00 29.02           C  
ATOM   2672  NZ  LYS A 411      92.328  92.221 128.146  1.00 29.02           N  
ATOM   2673  N   PRO A 412      96.730  86.762 124.539  1.00 29.60           N  
ATOM   2674  CA  PRO A 412      96.494  85.414 124.025  1.00 29.60           C  
ATOM   2675  C   PRO A 412      95.022  85.044 124.121  1.00 29.60           C  
ATOM   2676  O   PRO A 412      94.243  85.649 124.860  1.00 29.60           O  
ATOM   2677  CB  PRO A 412      97.350  84.536 124.939  1.00 29.60           C  
ATOM   2678  CG  PRO A 412      97.323  85.260 126.233  1.00 29.60           C  
ATOM   2679  CD  PRO A 412      97.353  86.729 125.873  1.00 29.60           C  
ATOM   2680  N   GLY A 413      94.646  84.028 123.354  1.00 32.66           N  
ATOM   2681  CA  GLY A 413      93.269  83.596 123.331  1.00 32.66           C  
ATOM   2682  C   GLY A 413      92.905  82.697 124.496  1.00 32.66           C  
ATOM   2683  O   GLY A 413      93.754  82.098 125.151  1.00 32.66           O  
ATOM   2684  N   ASN A 414      91.605  82.617 124.754  1.00 33.65           N  
ATOM   2685  CA  ASN A 414      91.087  81.756 125.804  1.00 33.65           C  
ATOM   2686  C   ASN A 414      90.895  80.342 125.276  1.00 33.65           C  
ATOM   2687  O   ASN A 414      90.690  80.126 124.079  1.00 33.65           O  
ATOM   2688  CB  ASN A 414      89.767  82.304 126.338  1.00 33.65           C  
ATOM   2689  CG  ASN A 414      89.830  83.789 126.608  1.00 33.65           C  
ATOM   2690  OD1 ASN A 414      90.905  84.348 126.817  1.00 33.65           O  
ATOM   2691  ND2 ASN A 414      88.679  84.441 126.590  1.00 33.65           N  
ATOM   2692  N   PHE A 415      90.968  79.373 126.181  1.00 32.51           N  
ATOM   2693  CA  PHE A 415      90.946  77.963 125.821  1.00 32.51           C  
ATOM   2694  C   PHE A 415      89.629  77.333 126.254  1.00 32.51           C  
ATOM   2695  O   PHE A 415      89.194  77.511 127.397  1.00 32.51           O  
ATOM   2696  CB  PHE A 415      92.134  77.237 126.451  1.00 32.51           C  
ATOM   2697  CG  PHE A 415      92.239  75.797 126.062  1.00 32.51           C  
ATOM   2698  CD1 PHE A 415      92.387  75.437 124.737  1.00 32.51           C  
ATOM   2699  CD2 PHE A 415      92.234  74.805 127.023  1.00 32.51           C  
ATOM   2700  CE1 PHE A 415      92.492  74.115 124.374  1.00 32.51           C  
ATOM   2701  CE2 PHE A 415      92.346  73.480 126.664  1.00 32.51           C  
ATOM   2702  CZ  PHE A 415      92.475  73.136 125.339  1.00 32.51           C  
ATOM   2703  N   ASN A 416      88.995  76.611 125.333  1.00 34.34           N  
ATOM   2704  CA  ASN A 416      87.736  75.913 125.595  1.00 34.34           C  
ATOM   2705  C   ASN A 416      88.019  74.441 125.898  1.00 34.34           C  
ATOM   2706  O   ASN A 416      87.810  73.551 125.075  1.00 34.34           O  
ATOM   2707  CB  ASN A 416      86.787  76.074 124.412  1.00 34.34           C  
ATOM   2708  CG  ASN A 416      85.332  75.905 124.801  1.00 34.34           C  
ATOM   2709  OD1 ASN A 416      84.979  75.969 125.976  1.00 34.34           O  
ATOM   2710  ND2 ASN A 416      84.477  75.696 123.809  1.00 34.34           N  
ATOM   2711  N   LYS A 417      88.527  74.202 127.110  1.00 35.00           N  
ATOM   2712  CA  LYS A 417      88.916  72.847 127.494  1.00 35.00           C  
ATOM   2713  C   LYS A 417      87.728  71.895 127.526  1.00 35.00           C  
ATOM   2714  O   LYS A 417      87.908  70.681 127.378  1.00 35.00           O  
ATOM   2715  CB  LYS A 417      89.617  72.858 128.852  1.00 35.00           C  
ATOM   2716  CG  LYS A 417      90.543  71.671 129.064  1.00 35.00           C  
ATOM   2717  CD  LYS A 417      90.789  71.401 130.535  1.00 35.00           C  
ATOM   2718  CE  LYS A 417      91.736  70.229 130.719  1.00 35.00           C  
ATOM   2719  NZ  LYS A 417      93.157  70.661 130.836  1.00 35.00           N  
ATOM   2720  N   ASP A 418      86.514  72.414 127.725  1.00 39.08           N  
ATOM   2721  CA  ASP A 418      85.332  71.557 127.686  1.00 39.08           C  
ATOM   2722  C   ASP A 418      85.186  70.883 126.328  1.00 39.08           C  
ATOM   2723  O   ASP A 418      84.844  69.698 126.245  1.00 39.08           O  
ATOM   2724  CB  ASP A 418      84.079  72.368 128.009  1.00 39.08           C  
ATOM   2725  CG  ASP A 418      84.251  73.247 129.226  1.00 39.08           C  
ATOM   2726  OD1 ASP A 418      84.289  72.706 130.350  1.00 39.08           O  
ATOM   2727  OD2 ASP A 418      84.348  74.481 129.060  1.00 39.08           O  
ATOM   2728  N   PHE A 419      85.443  71.626 125.252  1.00 33.58           N  
ATOM   2729  CA  PHE A 419      85.369  71.062 123.910  1.00 33.58           C  
ATOM   2730  C   PHE A 419      86.594  70.207 123.595  1.00 33.58           C  
ATOM   2731  O   PHE A 419      86.489  69.200 122.887  1.00 33.58           O  
ATOM   2732  CB  PHE A 419      85.211  72.190 122.888  1.00 33.58           C  
ATOM   2733  CG  PHE A 419      85.275  71.735 121.461  1.00 33.58           C  
ATOM   2734  CD1 PHE A 419      84.171  71.170 120.853  1.00 33.58           C  
ATOM   2735  CD2 PHE A 419      86.439  71.873 120.727  1.00 33.58           C  
ATOM   2736  CE1 PHE A 419      84.226  70.751 119.544  1.00 33.58           C  
ATOM   2737  CE2 PHE A 419      86.501  71.454 119.417  1.00 33.58           C  
ATOM   2738  CZ  PHE A 419      85.393  70.894 118.824  1.00 33.58           C  
ATOM   2739  N   TYR A 420      87.765  70.600 124.102  1.00 38.91           N  
ATOM   2740  CA  TYR A 420      88.977  69.828 123.848  1.00 38.91           C  
ATOM   2741  C   TYR A 420      88.905  68.446 124.484  1.00 38.91           C  
ATOM   2742  O   TYR A 420      89.330  67.456 123.877  1.00 38.91           O  
ATOM   2743  CB  TYR A 420      90.199  70.592 124.357  1.00 38.91           C  
ATOM   2744  CG  TYR A 420      91.510  69.905 124.064  1.00 38.91           C  
ATOM   2745  CD1 TYR A 420      92.102  69.995 122.815  1.00 38.91           C  
ATOM   2746  CD2 TYR A 420      92.162  69.173 125.045  1.00 38.91           C  
ATOM   2747  CE1 TYR A 420      93.300  69.367 122.548  1.00 38.91           C  
ATOM   2748  CE2 TYR A 420      93.361  68.544 124.789  1.00 38.91           C  
ATOM   2749  CZ  TYR A 420      93.926  68.644 123.539  1.00 38.91           C  
ATOM   2750  OH  TYR A 420      95.121  68.017 123.279  1.00 38.91           O  
ATOM   2751  N   ASP A 421      88.388  68.358 125.712  1.00 39.34           N  
ATOM   2752  CA  ASP A 421      88.227  67.056 126.352  1.00 39.34           C  
ATOM   2753  C   ASP A 421      87.288  66.169 125.548  1.00 39.34           C  
ATOM   2754  O   ASP A 421      87.543  64.971 125.376  1.00 39.34           O  
ATOM   2755  CB  ASP A 421      87.709  67.233 127.777  1.00 39.34           C  
ATOM   2756  CG  ASP A 421      88.719  67.902 128.685  1.00 39.34           C  
ATOM   2757  OD1 ASP A 421      89.927  67.854 128.371  1.00 39.34           O  
ATOM   2758  OD2 ASP A 421      88.304  68.480 129.710  1.00 39.34           O  
ATOM   2759  N   PHE A 422      86.200  66.748 125.043  1.00 37.79           N  
ATOM   2760  CA  PHE A 422      85.270  66.006 124.202  1.00 37.79           C  
ATOM   2761  C   PHE A 422      85.958  65.506 122.938  1.00 37.79           C  
ATOM   2762  O   PHE A 422      85.780  64.350 122.537  1.00 37.79           O  
ATOM   2763  CB  PHE A 422      84.079  66.900 123.854  1.00 37.79           C  
ATOM   2764  CG  PHE A 422      82.912  66.165 123.270  1.00 37.79           C  
ATOM   2765  CD1 PHE A 422      82.273  65.170 123.984  1.00 37.79           C  
ATOM   2766  CD2 PHE A 422      82.448  66.477 122.006  1.00 37.79           C  
ATOM   2767  CE1 PHE A 422      81.195  64.500 123.447  1.00 37.79           C  
ATOM   2768  CE2 PHE A 422      81.374  65.808 121.465  1.00 37.79           C  
ATOM   2769  CZ  PHE A 422      80.748  64.818 122.186  1.00 37.79           C  
ATOM   2770  N   ALA A 423      86.751  66.367 122.298  1.00 38.65           N  
ATOM   2771  CA  ALA A 423      87.429  65.977 121.064  1.00 38.65           C  
ATOM   2772  C   ALA A 423      88.434  64.857 121.304  1.00 38.65           C  
ATOM   2773  O   ALA A 423      88.518  63.911 120.514  1.00 38.65           O  
ATOM   2774  CB  ALA A 423      88.115  67.189 120.438  1.00 38.65           C  
ATOM   2775  N   VAL A 424      89.212  64.949 122.385  1.00 40.42           N  
ATOM   2776  CA  VAL A 424      90.189  63.905 122.684  1.00 40.42           C  
ATOM   2777  C   VAL A 424      89.489  62.604 123.058  1.00 40.42           C  
ATOM   2778  O   VAL A 424      89.969  61.512 122.732  1.00 40.42           O  
ATOM   2779  CB  VAL A 424      91.161  64.366 123.784  1.00 40.42           C  
ATOM   2780  CG1 VAL A 424      92.238  63.322 124.006  1.00 40.42           C  
ATOM   2781  CG2 VAL A 424      91.806  65.674 123.388  1.00 40.42           C  
ATOM   2782  N   SER A 425      88.351  62.694 123.751  1.00 41.98           N  
ATOM   2783  CA  SER A 425      87.594  61.491 124.080  1.00 41.98           C  
ATOM   2784  C   SER A 425      87.158  60.749 122.823  1.00 41.98           C  
ATOM   2785  O   SER A 425      87.169  59.514 122.787  1.00 41.98           O  
ATOM   2786  CB  SER A 425      86.382  61.852 124.937  1.00 41.98           C  
ATOM   2787  OG  SER A 425      86.770  62.591 126.081  1.00 41.98           O  
ATOM   2788  N   LYS A 426      86.772  61.483 121.781  1.00 42.53           N  
ATOM   2789  CA  LYS A 426      86.313  60.876 120.539  1.00 42.53           C  
ATOM   2790  C   LYS A 426      87.448  60.457 119.614  1.00 42.53           C  
ATOM   2791  O   LYS A 426      87.176  60.006 118.497  1.00 42.53           O  
ATOM   2792  CB  LYS A 426      85.367  61.831 119.807  1.00 42.53           C  
ATOM   2793  CG  LYS A 426      83.980  61.894 120.425  1.00 42.53           C  
ATOM   2794  CD  LYS A 426      83.546  60.519 120.910  1.00 42.53           C  
ATOM   2795  CE  LYS A 426      82.268  60.582 121.723  1.00 42.53           C  
ATOM   2796  NZ  LYS A 426      82.317  61.661 122.741  1.00 42.53           N  
ATOM   2797  N   GLY A 427      88.701  60.592 120.036  1.00 41.44           N  
ATOM   2798  CA  GLY A 427      89.816  60.029 119.305  1.00 41.44           C  
ATOM   2799  C   GLY A 427      90.579  60.959 118.388  1.00 41.44           C  
ATOM   2800  O   GLY A 427      91.375  60.475 117.578  1.00 41.44           O  
ATOM   2801  N   PHE A 428      90.367  62.268 118.479  1.00 40.85           N  
ATOM   2802  CA  PHE A 428      91.190  63.191 117.713  1.00 40.85           C  
ATOM   2803  C   PHE A 428      92.537  63.409 118.401  1.00 40.85           C  
ATOM   2804  O   PHE A 428      92.783  62.952 119.520  1.00 40.85           O  
ATOM   2805  CB  PHE A 428      90.473  64.527 117.515  1.00 40.85           C  
ATOM   2806  CG  PHE A 428      89.252  64.439 116.644  1.00 40.85           C  
ATOM   2807  CD1 PHE A 428      88.046  63.988 117.151  1.00 40.85           C  
ATOM   2808  CD2 PHE A 428      89.316  64.814 115.314  1.00 40.85           C  
ATOM   2809  CE1 PHE A 428      86.930  63.907 116.344  1.00 40.85           C  
ATOM   2810  CE2 PHE A 428      88.204  64.737 114.505  1.00 40.85           C  
ATOM   2811  CZ  PHE A 428      87.010  64.283 115.020  1.00 40.85           C  
ATOM   2812  N   PHE A 429      93.423  64.110 117.695  1.00 44.64           N  
ATOM   2813  CA  PHE A 429      94.713  64.584 118.190  1.00 44.64           C  
ATOM   2814  C   PHE A 429      95.669  63.462 118.578  1.00 44.64           C  
ATOM   2815  O   PHE A 429      96.700  63.728 119.208  1.00 44.64           O  
ATOM   2816  CB  PHE A 429      94.539  65.552 119.366  1.00 44.64           C  
ATOM   2817  CG  PHE A 429      93.497  66.603 119.129  1.00 44.64           C  
ATOM   2818  CD1 PHE A 429      93.503  67.347 117.963  1.00 44.64           C  
ATOM   2819  CD2 PHE A 429      92.514  66.850 120.069  1.00 44.64           C  
ATOM   2820  CE1 PHE A 429      92.548  68.316 117.737  1.00 44.64           C  
ATOM   2821  CE2 PHE A 429      91.558  67.819 119.849  1.00 44.64           C  
ATOM   2822  CZ  PHE A 429      91.575  68.553 118.682  1.00 44.64           C  
ATOM   2823  N   LYS A 430      95.365  62.216 118.228  1.00 49.89           N  
ATOM   2824  CA  LYS A 430      96.352  61.156 118.368  1.00 49.89           C  
ATOM   2825  C   LYS A 430      97.483  61.358 117.367  1.00 49.89           C  
ATOM   2826  O   LYS A 430      97.310  61.985 116.318  1.00 49.89           O  
ATOM   2827  CB  LYS A 430      95.714  59.782 118.170  1.00 49.89           C  
ATOM   2828  CG  LYS A 430      94.301  59.650 118.711  1.00 49.89           C  
ATOM   2829  CD  LYS A 430      94.248  59.967 120.199  1.00 49.89           C  
ATOM   2830  CE  LYS A 430      93.018  59.363 120.853  1.00 49.89           C  
ATOM   2831  NZ  LYS A 430      92.902  57.906 120.573  1.00 49.89           N  
ATOM   2832  N   GLU A 431      98.655  60.829 117.707  1.00 62.05           N  
ATOM   2833  CA  GLU A 431      99.825  61.004 116.860  1.00 62.05           C  
ATOM   2834  C   GLU A 431      99.621  60.336 115.505  1.00 62.05           C  
ATOM   2835  O   GLU A 431      98.952  59.306 115.385  1.00 62.05           O  
ATOM   2836  CB  GLU A 431     101.070  60.435 117.546  1.00 62.05           C  
ATOM   2837  CG  GLU A 431     101.548  61.166 118.815  1.00 62.05           C  
ATOM   2838  CD  GLU A 431     102.752  60.539 119.527  1.00 62.05           C  
ATOM   2839  OE1 GLU A 431     103.120  59.408 119.145  1.00 62.05           O  
ATOM   2840  OE2 GLU A 431     103.372  61.171 120.409  1.00 62.05           O  
ATOM   2841  N   GLY A 432     100.206  60.942 114.475  1.00 56.82           N  
ATOM   2842  CA  GLY A 432     100.098  60.447 113.120  1.00 56.82           C  
ATOM   2843  C   GLY A 432      98.815  60.802 112.404  1.00 56.82           C  
ATOM   2844  O   GLY A 432      98.662  60.439 111.231  1.00 56.82           O  
ATOM   2845  N   SER A 433      97.891  61.496 113.060  1.00 49.71           N  
ATOM   2846  CA  SER A 433      96.667  61.915 112.396  1.00 49.71           C  
ATOM   2847  C   SER A 433      96.961  63.012 111.383  1.00 49.71           C  
ATOM   2848  O   SER A 433      97.837  63.856 111.593  1.00 49.71           O  
ATOM   2849  CB  SER A 433      95.646  62.407 113.420  1.00 49.71           C  
ATOM   2850  OG  SER A 433      94.403  62.691 112.801  1.00 49.71           O  
ATOM   2851  N   SER A 434      96.224  62.995 110.273  1.00 46.07           N  
ATOM   2852  CA  SER A 434      96.333  64.066 109.294  1.00 46.07           C  
ATOM   2853  C   SER A 434      95.659  65.346 109.760  1.00 46.07           C  
ATOM   2854  O   SER A 434      95.860  66.394 109.138  1.00 46.07           O  
ATOM   2855  CB  SER A 434      95.737  63.623 107.958  1.00 46.07           C  
ATOM   2856  OG  SER A 434      95.537  64.730 107.097  1.00 46.07           O  
ATOM   2857  N   VAL A 435      94.873  65.286 110.832  1.00 42.34           N  
ATOM   2858  CA  VAL A 435      94.168  66.438 111.377  1.00 42.34           C  
ATOM   2859  C   VAL A 435      94.853  66.840 112.676  1.00 42.34           C  
ATOM   2860  O   VAL A 435      94.922  66.045 113.621  1.00 42.34           O  
ATOM   2861  CB  VAL A 435      92.683  66.127 111.611  1.00 42.34           C  
ATOM   2862  CG1 VAL A 435      92.066  67.171 112.498  1.00 42.34           C  
ATOM   2863  CG2 VAL A 435      91.945  66.057 110.296  1.00 42.34           C  
ATOM   2864  N   GLU A 436      95.353  68.072 112.724  1.00 39.32           N  
ATOM   2865  CA  GLU A 436      96.053  68.573 113.897  1.00 39.32           C  
ATOM   2866  C   GLU A 436      95.844  70.077 113.993  1.00 39.32           C  
ATOM   2867  O   GLU A 436      95.580  70.744 112.991  1.00 39.32           O  
ATOM   2868  CB  GLU A 436      97.546  68.233 113.841  1.00 39.32           C  
ATOM   2869  CG  GLU A 436      98.218  68.632 112.540  1.00 39.32           C  
ATOM   2870  CD  GLU A 436      99.712  68.381 112.551  1.00 39.32           C  
ATOM   2871  OE1 GLU A 436     100.463  69.226 112.020  1.00 39.32           O  
ATOM   2872  OE2 GLU A 436     100.136  67.338 113.089  1.00 39.32           O  
ATOM   2873  N   LEU A 437      95.961  70.603 115.210  1.00 32.28           N  
ATOM   2874  CA  LEU A 437      95.751  72.028 115.432  1.00 32.28           C  
ATOM   2875  C   LEU A 437      96.887  72.843 114.827  1.00 32.28           C  
ATOM   2876  O   LEU A 437      98.065  72.545 115.043  1.00 32.28           O  
ATOM   2877  CB  LEU A 437      95.634  72.325 116.925  1.00 32.28           C  
ATOM   2878  CG  LEU A 437      94.397  71.818 117.665  1.00 32.28           C  
ATOM   2879  CD1 LEU A 437      94.164  72.644 118.917  1.00 32.28           C  
ATOM   2880  CD2 LEU A 437      93.179  71.870 116.762  1.00 32.28           C  
ATOM   2881  N   LYS A 438      96.527  73.873 114.060  1.00 24.79           N  
ATOM   2882  CA  LYS A 438      97.508  74.794 113.498  1.00 24.79           C  
ATOM   2883  C   LYS A 438      97.100  76.257 113.569  1.00 24.79           C  
ATOM   2884  O   LYS A 438      97.921  77.113 113.234  1.00 24.79           O  
ATOM   2885  CB  LYS A 438      97.813  74.433 112.038  1.00 24.79           C  
ATOM   2886  CG  LYS A 438      98.501  73.093 111.869  1.00 24.79           C  
ATOM   2887  CD  LYS A 438      98.614  72.703 110.411  1.00 24.79           C  
ATOM   2888  CE  LYS A 438      99.949  72.039 110.133  1.00 24.79           C  
ATOM   2889  NZ  LYS A 438     100.559  72.521 108.865  1.00 24.79           N  
ATOM   2890  N   HIS A 439      95.880  76.577 113.985  1.00 21.23           N  
ATOM   2891  CA  HIS A 439      95.387  77.946 114.036  1.00 21.23           C  
ATOM   2892  C   HIS A 439      95.249  78.376 115.488  1.00 21.23           C  
ATOM   2893  O   HIS A 439      94.558  77.717 116.271  1.00 21.23           O  
ATOM   2894  CB  HIS A 439      94.044  78.065 113.314  1.00 21.23           C  
ATOM   2895  CG  HIS A 439      94.160  78.095 111.823  1.00 21.23           C  
ATOM   2896  ND1 HIS A 439      94.205  76.951 111.057  1.00 21.23           N  
ATOM   2897  CD2 HIS A 439      94.222  79.131 110.955  1.00 21.23           C  
ATOM   2898  CE1 HIS A 439      94.301  77.281 109.782  1.00 21.23           C  
ATOM   2899  NE2 HIS A 439      94.309  78.598 109.693  1.00 21.23           N  
ATOM   2900  N   PHE A 440      95.894  79.485 115.839  1.00 24.33           N  
ATOM   2901  CA  PHE A 440      95.961  79.936 117.219  1.00 24.33           C  
ATOM   2902  C   PHE A 440      95.782  81.445 117.262  1.00 24.33           C  
ATOM   2903  O   PHE A 440      95.882  82.135 116.245  1.00 24.33           O  
ATOM   2904  CB  PHE A 440      97.299  79.549 117.863  1.00 24.33           C  
ATOM   2905  CG  PHE A 440      97.593  78.078 117.811  1.00 24.33           C  
ATOM   2906  CD1 PHE A 440      97.015  77.208 118.714  1.00 24.33           C  
ATOM   2907  CD2 PHE A 440      98.438  77.566 116.843  1.00 24.33           C  
ATOM   2908  CE1 PHE A 440      97.284  75.860 118.660  1.00 24.33           C  
ATOM   2909  CE2 PHE A 440      98.706  76.218 116.784  1.00 24.33           C  
ATOM   2910  CZ  PHE A 440      98.129  75.364 117.693  1.00 24.33           C  
ATOM   2911  N   PHE A 441      95.498  81.954 118.456  1.00 25.41           N  
ATOM   2912  CA  PHE A 441      95.662  83.373 118.735  1.00 25.41           C  
ATOM   2913  C   PHE A 441      97.107  83.611 119.157  1.00 25.41           C  
ATOM   2914  O   PHE A 441      97.552  83.081 120.179  1.00 25.41           O  
ATOM   2915  CB  PHE A 441      94.700  83.822 119.832  1.00 25.41           C  
ATOM   2916  CG  PHE A 441      93.253  83.766 119.437  1.00 25.41           C  
ATOM   2917  CD1 PHE A 441      92.782  84.502 118.371  1.00 25.41           C  
ATOM   2918  CD2 PHE A 441      92.370  82.950 120.117  1.00 25.41           C  
ATOM   2919  CE1 PHE A 441      91.452  84.446 118.010  1.00 25.41           C  
ATOM   2920  CE2 PHE A 441      91.044  82.889 119.754  1.00 25.41           C  
ATOM   2921  CZ  PHE A 441      90.586  83.635 118.697  1.00 25.41           C  
ATOM   2922  N   PHE A 442      97.839  84.399 118.377  1.00 24.85           N  
ATOM   2923  CA  PHE A 442      99.246  84.670 118.641  1.00 24.85           C  
ATOM   2924  C   PHE A 442      99.372  85.997 119.378  1.00 24.85           C  
ATOM   2925  O   PHE A 442      98.858  87.020 118.917  1.00 24.85           O  
ATOM   2926  CB  PHE A 442     100.053  84.695 117.345  1.00 24.85           C  
ATOM   2927  CG  PHE A 442     100.337  83.333 116.777  1.00 24.85           C  
ATOM   2928  CD1 PHE A 442      99.377  82.660 116.043  1.00 24.85           C  
ATOM   2929  CD2 PHE A 442     101.564  82.727 116.975  1.00 24.85           C  
ATOM   2930  CE1 PHE A 442      99.635  81.411 115.521  1.00 24.85           C  
ATOM   2931  CE2 PHE A 442     101.826  81.477 116.455  1.00 24.85           C  
ATOM   2932  CZ  PHE A 442     100.861  80.819 115.727  1.00 24.85           C  
ATOM   2933  N   ALA A 443     100.042  85.972 120.525  1.00 25.32           N  
ATOM   2934  CA  ALA A 443     100.229  87.174 121.320  1.00 25.32           C  
ATOM   2935  C   ALA A 443     101.233  88.113 120.664  1.00 25.32           C  
ATOM   2936  O   ALA A 443     102.092  87.697 119.883  1.00 25.32           O  
ATOM   2937  CB  ALA A 443     100.693  86.811 122.727  1.00 25.32           C  
ATOM   2938  N   GLN A 444     101.101  89.401 120.995  1.00 26.72           N  
ATOM   2939  CA  GLN A 444     102.011  90.433 120.436  1.00 26.72           C  
ATOM   2940  C   GLN A 444     102.411  91.388 121.561  1.00 26.72           C  
ATOM   2941  O   GLN A 444     101.524  91.779 122.343  1.00 26.72           O  
ATOM   2942  CB  GLN A 444     101.333  91.204 119.298  1.00 26.72           C  
ATOM   2943  CG  GLN A 444     100.796  90.336 118.169  1.00 26.72           C  
ATOM   2944  CD  GLN A 444     101.884  89.613 117.416  1.00 26.72           C  
ATOM   2945  OE1 GLN A 444     103.051  89.995 117.448  1.00 26.72           O  
ATOM   2946  NE2 GLN A 444     101.505  88.548 116.728  1.00 26.72           N  
ATOM   2947  N   ASP A 445     103.689  91.752 121.631  1.00 29.01           N  
ATOM   2948  CA  ASP A 445     104.215  92.677 122.620  1.00 29.01           C  
ATOM   2949  C   ASP A 445     103.979  94.121 122.176  1.00 29.01           C  
ATOM   2950  O   ASP A 445     103.360  94.388 121.144  1.00 29.01           O  
ATOM   2951  CB  ASP A 445     105.689  92.370 122.900  1.00 29.01           C  
ATOM   2952  CG  ASP A 445     106.583  92.542 121.679  1.00 29.01           C  
ATOM   2953  OD1 ASP A 445     106.266  93.338 120.773  1.00 29.01           O  
ATOM   2954  OD2 ASP A 445     107.622  91.852 121.621  1.00 29.01           O  
ATOM   2955  N   GLY A 446     104.482  95.069 122.966  1.00 25.95           N  
ATOM   2956  CA  GLY A 446     104.156  96.475 122.787  1.00 25.95           C  
ATOM   2957  C   GLY A 446     104.683  97.109 121.515  1.00 25.95           C  
ATOM   2958  O   GLY A 446     104.244  98.211 121.173  1.00 25.95           O  
ATOM   2959  N   ASN A 447     105.601  96.453 120.812  1.00 28.54           N  
ATOM   2960  CA  ASN A 447     106.118  96.988 119.559  1.00 28.54           C  
ATOM   2961  C   ASN A 447     105.251  96.639 118.357  1.00 28.54           C  
ATOM   2962  O   ASN A 447     105.556  97.088 117.249  1.00 28.54           O  
ATOM   2963  CB  ASN A 447     107.542  96.480 119.316  1.00 28.54           C  
ATOM   2964  CG  ASN A 447     108.480  96.808 120.456  1.00 28.54           C  
ATOM   2965  OD1 ASN A 447     108.348  97.844 121.105  1.00 28.54           O  
ATOM   2966  ND2 ASN A 447     109.436  95.924 120.708  1.00 28.54           N  
ATOM   2967  N   ALA A 448     104.185  95.860 118.552  1.00 25.83           N  
ATOM   2968  CA  ALA A 448     103.455  95.276 117.430  1.00 25.83           C  
ATOM   2969  C   ALA A 448     102.850  96.341 116.522  1.00 25.83           C  
ATOM   2970  O   ALA A 448     102.951  96.252 115.292  1.00 25.83           O  
ATOM   2971  CB  ALA A 448     102.366  94.346 117.956  1.00 25.83           C  
ATOM   2972  N   ALA A 449     102.204  97.351 117.108  1.00 24.54           N  
ATOM   2973  CA  ALA A 449     101.464  98.316 116.301  1.00 24.54           C  
ATOM   2974  C   ALA A 449     102.392  99.131 115.411  1.00 24.54           C  
ATOM   2975  O   ALA A 449     102.083  99.370 114.237  1.00 24.54           O  
ATOM   2976  CB  ALA A 449     100.641  99.235 117.202  1.00 24.54           C  
ATOM   2977  N   ILE A 450     103.532  99.565 115.945  1.00 22.80           N  
ATOM   2978  CA  ILE A 450     104.456 100.347 115.134  1.00 22.80           C  
ATOM   2979  C   ILE A 450     105.265  99.448 114.208  1.00 22.80           C  
ATOM   2980  O   ILE A 450     105.654  99.872 113.115  1.00 22.80           O  
ATOM   2981  CB  ILE A 450     105.363 101.212 116.026  1.00 22.80           C  
ATOM   2982  CG1 ILE A 450     106.004 102.329 115.203  1.00 22.80           C  
ATOM   2983  CG2 ILE A 450     106.423 100.370 116.721  1.00 22.80           C  
ATOM   2984  CD1 ILE A 450     105.052 103.440 114.848  1.00 22.80           C  
ATOM   2985  N   SER A 451     105.536  98.208 114.618  1.00 21.34           N  
ATOM   2986  CA  SER A 451     106.258  97.287 113.748  1.00 21.34           C  
ATOM   2987  C   SER A 451     105.439  96.945 112.512  1.00 21.34           C  
ATOM   2988  O   SER A 451     105.988  96.809 111.413  1.00 21.34           O  
ATOM   2989  CB  SER A 451     106.624  96.018 114.515  1.00 21.34           C  
ATOM   2990  OG  SER A 451     107.616  95.276 113.832  1.00 21.34           O  
ATOM   2991  N   ASP A 452     104.124  96.790 112.674  1.00 21.54           N  
ATOM   2992  CA  ASP A 452     103.276  96.454 111.536  1.00 21.54           C  
ATOM   2993  C   ASP A 452     103.132  97.643 110.596  1.00 21.54           C  
ATOM   2994  O   ASP A 452     103.183  97.490 109.371  1.00 21.54           O  
ATOM   2995  CB  ASP A 452     101.908  95.985 112.017  1.00 21.54           C  
ATOM   2996  CG  ASP A 452     100.939  95.782 110.879  1.00 21.54           C  
ATOM   2997  OD1 ASP A 452     101.313  95.116 109.892  1.00 21.54           O  
ATOM   2998  OD2 ASP A 452      99.799  96.270 110.968  1.00 21.54           O  
ATOM   2999  N   TYR A 453     102.921  98.836 111.157  1.00 18.91           N  
ATOM   3000  CA  TYR A 453     102.871 100.053 110.353  1.00 18.91           C  
ATOM   3001  C   TYR A 453     104.110 100.200 109.481  1.00 18.91           C  
ATOM   3002  O   TYR A 453     104.035 100.719 108.363  1.00 18.91           O  
ATOM   3003  CB  TYR A 453     102.712 101.273 111.261  1.00 18.91           C  
ATOM   3004  CG  TYR A 453     102.811 102.582 110.520  1.00 18.91           C  
ATOM   3005  CD1 TYR A 453     101.809 102.988 109.651  1.00 18.91           C  
ATOM   3006  CD2 TYR A 453     103.914 103.405 110.675  1.00 18.91           C  
ATOM   3007  CE1 TYR A 453     101.901 104.176 108.964  1.00 18.91           C  
ATOM   3008  CE2 TYR A 453     104.014 104.593 109.992  1.00 18.91           C  
ATOM   3009  CZ  TYR A 453     103.005 104.974 109.139  1.00 18.91           C  
ATOM   3010  OH  TYR A 453     103.099 106.157 108.456  1.00 18.91           O  
ATOM   3011  N   ASP A 454     105.268  99.759 109.938  1.00 19.60           N  
ATOM   3012  CA  ASP A 454     106.537  99.945 109.199  1.00 19.60           C  
ATOM   3013  C   ASP A 454     106.576  99.128 107.912  1.00 19.60           C  
ATOM   3014  O   ASP A 454     107.503  99.328 107.168  1.00 19.60           O  
ATOM   3015  CB  ASP A 454     107.749  99.729 110.104  1.00 19.60           C  
ATOM   3016  CG  ASP A 454     109.077 100.113 109.481  1.00 19.60           C  
ATOM   3017  OD1 ASP A 454     109.141 101.165 108.829  1.00 19.60           O  
ATOM   3018  OD2 ASP A 454     110.039  99.352 109.661  1.00 19.60           O  
ATOM   3019  N   TYR A 455     105.637  98.226 107.676  1.00 17.49           N  
ATOM   3020  CA  TYR A 455     105.623  97.536 106.389  1.00 17.49           C  
ATOM   3021  C   TYR A 455     105.189  98.425 105.229  1.00 17.49           C  
ATOM   3022  O   TYR A 455     105.184  97.956 104.087  1.00 17.49           O  
ATOM   3023  CB  TYR A 455     104.734  96.291 106.443  1.00 17.49           C  
ATOM   3024  CG  TYR A 455     105.123  95.302 107.516  1.00 17.49           C  
ATOM   3025  CD1 TYR A 455     106.437  94.881 107.650  1.00 17.49           C  
ATOM   3026  CD2 TYR A 455     104.177  94.769 108.378  1.00 17.49           C  
ATOM   3027  CE1 TYR A 455     106.801  93.976 108.626  1.00 17.49           C  
ATOM   3028  CE2 TYR A 455     104.531  93.862 109.357  1.00 17.49           C  
ATOM   3029  CZ  TYR A 455     105.844  93.468 109.475  1.00 17.49           C  
ATOM   3030  OH  TYR A 455     106.204  92.563 110.446  1.00 17.49           O  
ATOM   3031  N   TYR A 456     104.819  99.682 105.480  1.00 13.94           N  
ATOM   3032  CA  TYR A 456     104.600 100.615 104.380  1.00 13.94           C  
ATOM   3033  C   TYR A 456     105.891 100.981 103.664  1.00 13.94           C  
ATOM   3034  O   TYR A 456     105.836 101.631 102.617  1.00 13.94           O  
ATOM   3035  CB  TYR A 456     103.897 101.875 104.877  1.00 13.94           C  
ATOM   3036  CG  TYR A 456     102.420 101.681 105.121  1.00 13.94           C  
ATOM   3037  CD1 TYR A 456     101.549 101.484 104.061  1.00 13.94           C  
ATOM   3038  CD2 TYR A 456     101.896 101.688 106.403  1.00 13.94           C  
ATOM   3039  CE1 TYR A 456     100.201 101.306 104.269  1.00 13.94           C  
ATOM   3040  CE2 TYR A 456     100.545 101.509 106.621  1.00 13.94           C  
ATOM   3041  CZ  TYR A 456      99.703 101.318 105.549  1.00 13.94           C  
ATOM   3042  OH  TYR A 456      98.358 101.138 105.753  1.00 13.94           O  
ATOM   3043  N   ARG A 457     107.043 100.584 104.205  1.00 14.88           N  
ATOM   3044  CA  ARG A 457     108.318 100.751 103.518  1.00 14.88           C  
ATOM   3045  C   ARG A 457     108.386  99.970 102.212  1.00 14.88           C  
ATOM   3046  O   ARG A 457     109.273 100.231 101.395  1.00 14.88           O  
ATOM   3047  CB  ARG A 457     109.446 100.330 104.457  1.00 14.88           C  
ATOM   3048  CG  ARG A 457     109.384  98.864 104.822  1.00 14.88           C  
ATOM   3049  CD  ARG A 457     110.685  98.329 105.359  1.00 14.88           C  
ATOM   3050  NE  ARG A 457     110.550  96.912 105.678  1.00 14.88           N  
ATOM   3051  CZ  ARG A 457     110.529  96.425 106.913  1.00 14.88           C  
ATOM   3052  NH1 ARG A 457     110.623  97.242 107.949  1.00 14.88           N  
ATOM   3053  NH2 ARG A 457     110.402  95.122 107.112  1.00 14.88           N  
ATOM   3054  N   TYR A 458     107.482  99.014 101.999  1.00 13.69           N  
ATOM   3055  CA  TYR A 458     107.378  98.329 100.717  1.00 13.69           C  
ATOM   3056  C   TYR A 458     106.623  99.136  99.671  1.00 13.69           C  
ATOM   3057  O   TYR A 458     106.636  98.754  98.496  1.00 13.69           O  
ATOM   3058  CB  TYR A 458     106.698  96.968 100.890  1.00 13.69           C  
ATOM   3059  CG  TYR A 458     107.382  96.057 101.879  1.00 13.69           C  
ATOM   3060  CD1 TYR A 458     108.763  95.962 101.922  1.00 13.69           C  
ATOM   3061  CD2 TYR A 458     106.645  95.271 102.751  1.00 13.69           C  
ATOM   3062  CE1 TYR A 458     109.392  95.128 102.817  1.00 13.69           C  
ATOM   3063  CE2 TYR A 458     107.265  94.433 103.649  1.00 13.69           C  
ATOM   3064  CZ  TYR A 458     108.639  94.364 103.678  1.00 13.69           C  
ATOM   3065  OH  TYR A 458     109.264  93.527 104.570  1.00 13.69           O  
ATOM   3066  N   ASN A 459     105.963 100.223 100.059  1.00 10.21           N  
ATOM   3067  CA  ASN A 459     105.347 101.119  99.091  1.00 10.21           C  
ATOM   3068  C   ASN A 459     106.404 102.064  98.539  1.00 10.21           C  
ATOM   3069  O   ASN A 459     107.014 102.828  99.292  1.00 10.21           O  
ATOM   3070  CB  ASN A 459     104.202 101.904  99.722  1.00 10.21           C  
ATOM   3071  CG  ASN A 459     103.197 102.384  98.697  1.00 10.21           C  
ATOM   3072  OD1 ASN A 459     103.291 103.501  98.196  1.00 10.21           O  
ATOM   3073  ND2 ASN A 459     102.233 101.536  98.375  1.00 10.21           N  
ATOM   3074  N   LEU A 460     106.617 102.010  97.229  1.00  7.65           N  
ATOM   3075  CA  LEU A 460     107.624 102.809  96.566  1.00  7.65           C  
ATOM   3076  C   LEU A 460     106.994 103.599  95.428  1.00  7.65           C  
ATOM   3077  O   LEU A 460     106.034 103.130  94.810  1.00  7.65           O  
ATOM   3078  CB  LEU A 460     108.745 101.917  96.013  1.00  7.65           C  
ATOM   3079  CG  LEU A 460     109.489 101.045  97.025  1.00  7.65           C  
ATOM   3080  CD1 LEU A 460     110.246  99.949  96.307  1.00  7.65           C  
ATOM   3081  CD2 LEU A 460     110.429 101.872  97.874  1.00  7.65           C  
ATOM   3082  N   PRO A 461     107.492 104.800  95.138  1.00  6.48           N  
ATOM   3083  CA  PRO A 461     106.976 105.554  93.988  1.00  6.48           C  
ATOM   3084  C   PRO A 461     107.240 104.814  92.687  1.00  6.48           C  
ATOM   3085  O   PRO A 461     108.388 104.581  92.302  1.00  6.48           O  
ATOM   3086  CB  PRO A 461     107.738 106.881  94.062  1.00  6.48           C  
ATOM   3087  CG  PRO A 461     108.954 106.580  94.849  1.00  6.48           C  
ATOM   3088  CD  PRO A 461     108.555 105.532  95.841  1.00  6.48           C  
ATOM   3089  N   THR A 462     106.160 104.442  92.010  1.00  6.52           N  
ATOM   3090  CA  THR A 462     106.224 103.639  90.798  1.00  6.52           C  
ATOM   3091  C   THR A 462     105.652 104.442  89.639  1.00  6.52           C  
ATOM   3092  O   THR A 462     104.495 104.869  89.686  1.00  6.52           O  
ATOM   3093  CB  THR A 462     105.455 102.327  90.978  1.00  6.52           C  
ATOM   3094  OG1 THR A 462     106.006 101.594  92.077  1.00  6.52           O  
ATOM   3095  CG2 THR A 462     105.531 101.473  89.721  1.00  6.52           C  
ATOM   3096  N   MET A 463     106.461 104.646  88.607  1.00  9.03           N  
ATOM   3097  CA  MET A 463     105.980 105.217  87.360  1.00  9.03           C  
ATOM   3098  C   MET A 463     105.498 104.102  86.444  1.00  9.03           C  
ATOM   3099  O   MET A 463     106.154 103.067  86.306  1.00  9.03           O  
ATOM   3100  CB  MET A 463     107.075 106.028  86.668  1.00  9.03           C  
ATOM   3101  CG  MET A 463     106.570 107.199  85.856  1.00  9.03           C  
ATOM   3102  SD  MET A 463     107.823 107.836  84.732  1.00  9.03           S  
ATOM   3103  CE  MET A 463     107.015 109.307  84.119  1.00  9.03           C  
ATOM   3104  N   CYS A 464     104.348 104.316  85.827  1.00  8.04           N  
ATOM   3105  CA  CYS A 464     103.738 103.326  84.957  1.00  8.04           C  
ATOM   3106  C   CYS A 464     104.036 103.640  83.497  1.00  8.04           C  
ATOM   3107  O   CYS A 464     104.319 104.781  83.126  1.00  8.04           O  
ATOM   3108  CB  CYS A 464     102.226 103.270  85.186  1.00  8.04           C  
ATOM   3109  SG  CYS A 464     101.740 102.423  86.707  1.00  8.04           S  
ATOM   3110  N   ASP A 465     103.992 102.599  82.670  1.00  6.79           N  
ATOM   3111  CA  ASP A 465     103.964 102.778  81.225  1.00  6.79           C  
ATOM   3112  C   ASP A 465     102.609 103.393  80.908  1.00  6.79           C  
ATOM   3113  O   ASP A 465     101.579 102.721  81.020  1.00  6.79           O  
ATOM   3114  CB  ASP A 465     104.195 101.433  80.524  1.00  6.79           C  
ATOM   3115  CG  ASP A 465     104.025 101.488  79.006  1.00  6.79           C  
ATOM   3116  OD1 ASP A 465     103.511 102.481  78.454  1.00  6.79           O  
ATOM   3117  OD2 ASP A 465     104.441 100.511  78.348  1.00  6.79           O  
ATOM   3118  N   ILE A 466     102.592 104.674  80.535  1.00  5.13           N  
ATOM   3119  CA  ILE A 466     101.338 105.419  80.561  1.00  5.13           C  
ATOM   3120  C   ILE A 466     100.425 105.003  79.413  1.00  5.13           C  
ATOM   3121  O   ILE A 466      99.205 104.937  79.576  1.00  5.13           O  
ATOM   3122  CB  ILE A 466     101.607 106.938  80.577  1.00  5.13           C  
ATOM   3123  CG1 ILE A 466     100.305 107.704  80.804  1.00  5.13           C  
ATOM   3124  CG2 ILE A 466     102.270 107.401  79.298  1.00  5.13           C  
ATOM   3125  CD1 ILE A 466      99.669 107.447  82.147  1.00  5.13           C  
ATOM   3126  N   ARG A 467     100.987 104.711  78.240  1.00  6.90           N  
ATOM   3127  CA  ARG A 467     100.147 104.315  77.114  1.00  6.90           C  
ATOM   3128  C   ARG A 467      99.502 102.955  77.366  1.00  6.90           C  
ATOM   3129  O   ARG A 467      98.309 102.751  77.087  1.00  6.90           O  
ATOM   3130  CB  ARG A 467     100.980 104.295  75.834  1.00  6.90           C  
ATOM   3131  CG  ARG A 467     101.489 105.664  75.398  1.00  6.90           C  
ATOM   3132  CD  ARG A 467     100.366 106.653  75.150  1.00  6.90           C  
ATOM   3133  NE  ARG A 467     100.877 107.952  74.720  1.00  6.90           N  
ATOM   3134  CZ  ARG A 467     100.398 109.123  75.130  1.00  6.90           C  
ATOM   3135  NH1 ARG A 467      99.389 109.170  75.986  1.00  6.90           N  
ATOM   3136  NH2 ARG A 467     100.932 110.249  74.686  1.00  6.90           N  
ATOM   3137  N   GLN A 468     100.275 102.031  77.932  1.00  5.35           N  
ATOM   3138  CA  GLN A 468      99.752 100.724  78.307  1.00  5.35           C  
ATOM   3139  C   GLN A 468      98.649 100.851  79.350  1.00  5.35           C  
ATOM   3140  O   GLN A 468      97.594 100.220  79.235  1.00  5.35           O  
ATOM   3141  CB  GLN A 468     100.900  99.860  78.818  1.00  5.35           C  
ATOM   3142  CG  GLN A 468     100.538  98.449  79.186  1.00  5.35           C  
ATOM   3143  CD  GLN A 468     101.520  97.871  80.177  1.00  5.35           C  
ATOM   3144  OE1 GLN A 468     102.415  97.115  79.810  1.00  5.35           O  
ATOM   3145  NE2 GLN A 468     101.377  98.248  81.436  1.00  5.35           N  
ATOM   3146  N   LEU A 469      98.881 101.663  80.381  1.00  4.71           N  
ATOM   3147  CA  LEU A 469      97.877 101.861  81.421  1.00  4.71           C  
ATOM   3148  C   LEU A 469      96.614 102.510  80.863  1.00  4.71           C  
ATOM   3149  O   LEU A 469      95.499 102.163  81.267  1.00  4.71           O  
ATOM   3150  CB  LEU A 469      98.465 102.708  82.549  1.00  4.71           C  
ATOM   3151  CG  LEU A 469      97.575 102.998  83.753  1.00  4.71           C  
ATOM   3152  CD1 LEU A 469      97.023 101.709  84.314  1.00  4.71           C  
ATOM   3153  CD2 LEU A 469      98.355 103.745  84.806  1.00  4.71           C  
ATOM   3154  N   LEU A 470      96.770 103.466  79.947  1.00  5.25           N  
ATOM   3155  CA  LEU A 470      95.620 104.127  79.346  1.00  5.25           C  
ATOM   3156  C   LEU A 470      94.817 103.198  78.448  1.00  5.25           C  
ATOM   3157  O   LEU A 470      93.621 103.429  78.258  1.00  5.25           O  
ATOM   3158  CB  LEU A 470      96.066 105.351  78.547  1.00  5.25           C  
ATOM   3159  CG  LEU A 470      96.388 106.612  79.348  1.00  5.25           C  
ATOM   3160  CD1 LEU A 470      97.391 107.480  78.608  1.00  5.25           C  
ATOM   3161  CD2 LEU A 470      95.129 107.392  79.663  1.00  5.25           C  
ATOM   3162  N   PHE A 471      95.442 102.173  77.870  1.00  5.57           N  
ATOM   3163  CA  PHE A 471      94.639 101.166  77.180  1.00  5.57           C  
ATOM   3164  C   PHE A 471      93.962 100.225  78.179  1.00  5.57           C  
ATOM   3165  O   PHE A 471      92.770  99.899  78.048  1.00  5.57           O  
ATOM   3166  CB  PHE A 471      95.507 100.384  76.195  1.00  5.57           C  
ATOM   3167  CG  PHE A 471      94.798  99.232  75.550  1.00  5.57           C  
ATOM   3168  CD1 PHE A 471      93.947  99.443  74.483  1.00  5.57           C  
ATOM   3169  CD2 PHE A 471      94.977  97.942  76.011  1.00  5.57           C  
ATOM   3170  CE1 PHE A 471      93.288  98.393  73.890  1.00  5.57           C  
ATOM   3171  CE2 PHE A 471      94.322  96.891  75.418  1.00  5.57           C  
ATOM   3172  CZ  PHE A 471      93.476  97.117  74.357  1.00  5.57           C  
ATOM   3173  N   VAL A 472      94.717  99.792  79.192  1.00  4.59           N  
ATOM   3174  CA  VAL A 472      94.206  98.852  80.185  1.00  4.59           C  
ATOM   3175  C   VAL A 472      92.972  99.414  80.879  1.00  4.59           C  
ATOM   3176  O   VAL A 472      92.008  98.686  81.140  1.00  4.59           O  
ATOM   3177  CB  VAL A 472      95.319  98.485  81.187  1.00  4.59           C  
ATOM   3178  CG1 VAL A 472      94.749  97.821  82.423  1.00  4.59           C  
ATOM   3179  CG2 VAL A 472      96.334  97.566  80.529  1.00  4.59           C  
ATOM   3180  N   VAL A 473      92.966 100.719  81.170  1.00  5.86           N  
ATOM   3181  CA  VAL A 473      91.817 101.299  81.866  1.00  5.86           C  
ATOM   3182  C   VAL A 473      90.565 101.229  81.004  1.00  5.86           C  
ATOM   3183  O   VAL A 473      89.456 101.075  81.525  1.00  5.86           O  
ATOM   3184  CB  VAL A 473      92.085 102.751  82.308  1.00  5.86           C  
ATOM   3185  CG1 VAL A 473      93.175 102.792  83.326  1.00  5.86           C  
ATOM   3186  CG2 VAL A 473      92.401 103.648  81.124  1.00  5.86           C  
ATOM   3187  N   GLU A 474      90.706 101.354  79.687  1.00  8.28           N  
ATOM   3188  CA  GLU A 474      89.549 101.199  78.817  1.00  8.28           C  
ATOM   3189  C   GLU A 474      89.095  99.753  78.739  1.00  8.28           C  
ATOM   3190  O   GLU A 474      87.894  99.494  78.611  1.00  8.28           O  
ATOM   3191  CB  GLU A 474      89.858 101.731  77.418  1.00  8.28           C  
ATOM   3192  CG  GLU A 474      90.253 103.184  77.402  1.00  8.28           C  
ATOM   3193  CD  GLU A 474      89.225 104.062  78.076  1.00  8.28           C  
ATOM   3194  OE1 GLU A 474      89.622 104.996  78.801  1.00  8.28           O  
ATOM   3195  OE2 GLU A 474      88.016 103.820  77.882  1.00  8.28           O  
ATOM   3196  N   VAL A 475      90.024  98.801  78.811  1.00  6.43           N  
ATOM   3197  CA  VAL A 475      89.591  97.406  78.847  1.00  6.43           C  
ATOM   3198  C   VAL A 475      89.018  97.044  80.213  1.00  6.43           C  
ATOM   3199  O   VAL A 475      88.016  96.330  80.306  1.00  6.43           O  
ATOM   3200  CB  VAL A 475      90.741  96.472  78.443  1.00  6.43           C  
ATOM   3201  CG1 VAL A 475      90.245  95.044  78.375  1.00  6.43           C  
ATOM   3202  CG2 VAL A 475      91.278  96.891  77.103  1.00  6.43           C  
ATOM   3203  N   VAL A 476      89.637  97.527  81.290  1.00  6.31           N  
ATOM   3204  CA  VAL A 476      89.138  97.243  82.633  1.00  6.31           C  
ATOM   3205  C   VAL A 476      87.743  97.825  82.822  1.00  6.31           C  
ATOM   3206  O   VAL A 476      86.882  97.216  83.467  1.00  6.31           O  
ATOM   3207  CB  VAL A 476      90.130  97.764  83.689  1.00  6.31           C  
ATOM   3208  CG1 VAL A 476      89.485  97.823  85.065  1.00  6.31           C  
ATOM   3209  CG2 VAL A 476      91.361  96.882  83.719  1.00  6.31           C  
ATOM   3210  N   ASP A 477      87.494  99.008  82.258  1.00  8.71           N  
ATOM   3211  CA  ASP A 477      86.183  99.634  82.380  1.00  8.71           C  
ATOM   3212  C   ASP A 477      85.076  98.811  81.737  1.00  8.71           C  
ATOM   3213  O   ASP A 477      83.906  98.986  82.091  1.00  8.71           O  
ATOM   3214  CB  ASP A 477      86.217 101.029  81.762  1.00  8.71           C  
ATOM   3215  CG  ASP A 477      85.135 101.932  82.305  1.00  8.71           C  
ATOM   3216  OD1 ASP A 477      85.204 102.291  83.499  1.00  8.71           O  
ATOM   3217  OD2 ASP A 477      84.222 102.296  81.535  1.00  8.71           O  
ATOM   3218  N   LYS A 478      85.412  97.923  80.800  1.00  7.40           N  
ATOM   3219  CA  LYS A 478      84.399  97.086  80.167  1.00  7.40           C  
ATOM   3220  C   LYS A 478      83.843  96.048  81.133  1.00  7.40           C  
ATOM   3221  O   LYS A 478      82.701  95.608  80.980  1.00  7.40           O  
ATOM   3222  CB  LYS A 478      84.988  96.405  78.935  1.00  7.40           C  
ATOM   3223  CG  LYS A 478      85.135  97.335  77.754  1.00  7.40           C  
ATOM   3224  CD  LYS A 478      83.810  97.567  77.069  1.00  7.40           C  
ATOM   3225  CE  LYS A 478      83.927  98.663  76.034  1.00  7.40           C  
ATOM   3226  NZ  LYS A 478      82.666  99.441  75.918  1.00  7.40           N  
ATOM   3227  N   TYR A 479      84.636  95.644  82.125  1.00  5.96           N  
ATOM   3228  CA  TYR A 479      84.178  94.698  83.132  1.00  5.96           C  
ATOM   3229  C   TYR A 479      83.142  95.301  84.068  1.00  5.96           C  
ATOM   3230  O   TYR A 479      82.462  94.558  84.782  1.00  5.96           O  
ATOM   3231  CB  TYR A 479      85.376  94.183  83.931  1.00  5.96           C  
ATOM   3232  CG  TYR A 479      86.200  93.154  83.191  1.00  5.96           C  
ATOM   3233  CD1 TYR A 479      85.795  91.830  83.125  1.00  5.96           C  
ATOM   3234  CD2 TYR A 479      87.370  93.512  82.539  1.00  5.96           C  
ATOM   3235  CE1 TYR A 479      86.536  90.891  82.449  1.00  5.96           C  
ATOM   3236  CE2 TYR A 479      88.118  92.577  81.855  1.00  5.96           C  
ATOM   3237  CZ  TYR A 479      87.696  91.267  81.815  1.00  5.96           C  
ATOM   3238  OH  TYR A 479      88.432  90.327  81.137  1.00  5.96           O  
ATOM   3239  N   PHE A 480      83.005  96.625  84.082  1.00  8.15           N  
ATOM   3240  CA  PHE A 480      82.079  97.319  84.965  1.00  8.15           C  
ATOM   3241  C   PHE A 480      80.948  98.003  84.209  1.00  8.15           C  
ATOM   3242  O   PHE A 480      80.321  98.919  84.747  1.00  8.15           O  
ATOM   3243  CB  PHE A 480      82.849  98.321  85.824  1.00  8.15           C  
ATOM   3244  CG  PHE A 480      83.785  97.666  86.792  1.00  8.15           C  
ATOM   3245  CD1 PHE A 480      83.354  97.310  88.056  1.00  8.15           C  
ATOM   3246  CD2 PHE A 480      85.091  97.393  86.434  1.00  8.15           C  
ATOM   3247  CE1 PHE A 480      84.208  96.698  88.944  1.00  8.15           C  
ATOM   3248  CE2 PHE A 480      85.946  96.779  87.318  1.00  8.15           C  
ATOM   3249  CZ  PHE A 480      85.504  96.432  88.574  1.00  8.15           C  
ATOM   3250  N   ASP A 481      80.676  97.578  82.975  1.00 14.83           N  
ATOM   3251  CA  ASP A 481      79.658  98.235  82.161  1.00 14.83           C  
ATOM   3252  C   ASP A 481      78.243  97.949  82.652  1.00 14.83           C  
ATOM   3253  O   ASP A 481      77.342  98.767  82.436  1.00 14.83           O  
ATOM   3254  CB  ASP A 481      79.801  97.801  80.703  1.00 14.83           C  
ATOM   3255  CG  ASP A 481      80.587  98.791  79.876  1.00 14.83           C  
ATOM   3256  OD1 ASP A 481      80.990  99.838  80.424  1.00 14.83           O  
ATOM   3257  OD2 ASP A 481      80.802  98.522  78.677  1.00 14.83           O  
ATOM   3258  N   CYS A 482      78.023  96.808  83.300  1.00 17.67           N  
ATOM   3259  CA  CYS A 482      76.676  96.339  83.607  1.00 17.67           C  
ATOM   3260  C   CYS A 482      76.105  96.898  84.908  1.00 17.67           C  
ATOM   3261  O   CYS A 482      74.969  96.559  85.255  1.00 17.67           O  
ATOM   3262  CB  CYS A 482      76.657  94.809  83.653  1.00 17.67           C  
ATOM   3263  SG  CYS A 482      77.866  94.081  84.777  1.00 17.67           S  
ATOM   3264  N   TYR A 483      76.842  97.735  85.628  1.00 13.94           N  
ATOM   3265  CA  TYR A 483      76.405  98.270  86.910  1.00 13.94           C  
ATOM   3266  C   TYR A 483      75.919  99.707  86.780  1.00 13.94           C  
ATOM   3267  O   TYR A 483      76.465 100.491  86.001  1.00 13.94           O  
ATOM   3268  CB  TYR A 483      77.531  98.200  87.944  1.00 13.94           C  
ATOM   3269  CG  TYR A 483      78.247  96.872  88.010  1.00 13.94           C  
ATOM   3270  CD1 TYR A 483      77.532  95.686  88.120  1.00 13.94           C  
ATOM   3271  CD2 TYR A 483      79.630  96.798  87.941  1.00 13.94           C  
ATOM   3272  CE1 TYR A 483      78.171  94.468  88.187  1.00 13.94           C  
ATOM   3273  CE2 TYR A 483      80.282  95.581  88.005  1.00 13.94           C  
ATOM   3274  CZ  TYR A 483      79.545  94.418  88.125  1.00 13.94           C  
ATOM   3275  OH  TYR A 483      80.184  93.203  88.187  1.00 13.94           O  
ATOM   3276  N   ASP A 484      74.872 100.032  87.533  1.00 18.86           N  
ATOM   3277  CA  ASP A 484      74.370 101.390  87.654  1.00 18.86           C  
ATOM   3278  C   ASP A 484      75.085 102.128  88.783  1.00 18.86           C  
ATOM   3279  O   ASP A 484      75.594 101.525  89.730  1.00 18.86           O  
ATOM   3280  CB  ASP A 484      72.861 101.383  87.905  1.00 18.86           C  
ATOM   3281  CG  ASP A 484      72.232 102.754  87.732  1.00 18.86           C  
ATOM   3282  OD1 ASP A 484      72.867 103.627  87.104  1.00 18.86           O  
ATOM   3283  OD2 ASP A 484      71.101 102.957  88.219  1.00 18.86           O  
ATOM   3284  N   GLY A 485      75.106 103.450  88.681  1.00 15.45           N  
ATOM   3285  CA  GLY A 485      75.772 104.247  89.687  1.00 15.45           C  
ATOM   3286  C   GLY A 485      75.323 105.688  89.632  1.00 15.45           C  
ATOM   3287  O   GLY A 485      74.393 106.044  88.908  1.00 15.45           O  
ATOM   3288  N   GLY A 486      76.009 106.517  90.404  1.00 10.15           N  
ATOM   3289  CA  GLY A 486      75.681 107.921  90.529  1.00 10.15           C  
ATOM   3290  C   GLY A 486      75.380 108.315  91.965  1.00 10.15           C  
ATOM   3291  O   GLY A 486      75.208 107.484  92.853  1.00 10.15           O  
ATOM   3292  N   CYS A 487      75.325 109.627  92.166  1.00 11.38           N  
ATOM   3293  CA  CYS A 487      75.170 110.187  93.500  1.00 11.38           C  
ATOM   3294  C   CYS A 487      73.729 110.036  93.985  1.00 11.38           C  
ATOM   3295  O   CYS A 487      72.777 110.098  93.204  1.00 11.38           O  
ATOM   3296  CB  CYS A 487      75.587 111.660  93.497  1.00 11.38           C  
ATOM   3297  SG  CYS A 487      77.360 111.957  93.151  1.00 11.38           S  
ATOM   3298  N   ILE A 488      73.576 109.837  95.296  1.00  9.64           N  
ATOM   3299  CA  ILE A 488      72.272 109.694  95.930  1.00  9.64           C  
ATOM   3300  C   ILE A 488      72.151 110.726  97.044  1.00  9.64           C  
ATOM   3301  O   ILE A 488      73.125 111.370  97.434  1.00  9.64           O  
ATOM   3302  CB  ILE A 488      72.032 108.271  96.485  1.00  9.64           C  
ATOM   3303  CG1 ILE A 488      72.967 107.991  97.666  1.00  9.64           C  
ATOM   3304  CG2 ILE A 488      72.179 107.232  95.389  1.00  9.64           C  
ATOM   3305  CD1 ILE A 488      72.876 106.589  98.208  1.00  9.64           C  
ATOM   3306  N   ASN A 489      70.926 110.903  97.530  1.00 13.16           N  
ATOM   3307  CA  ASN A 489      70.675 111.814  98.635  1.00 13.16           C  
ATOM   3308  C   ASN A 489      70.966 111.139  99.973  1.00 13.16           C  
ATOM   3309  O   ASN A 489      71.018 109.914 100.083  1.00 13.16           O  
ATOM   3310  CB  ASN A 489      69.234 112.320  98.602  1.00 13.16           C  
ATOM   3311  CG  ASN A 489      68.953 113.192  97.398  1.00 13.16           C  
ATOM   3312  OD1 ASN A 489      68.012 112.948  96.645  1.00 13.16           O  
ATOM   3313  ND2 ASN A 489      69.765 114.225  97.217  1.00 13.16           N  
ATOM   3314  N   ALA A 490      71.164 111.967 101.000  1.00 15.40           N  
ATOM   3315  CA  ALA A 490      71.476 111.441 102.325  1.00 15.40           C  
ATOM   3316  C   ALA A 490      70.305 110.675 102.922  1.00 15.40           C  
ATOM   3317  O   ALA A 490      70.504 109.814 103.786  1.00 15.40           O  
ATOM   3318  CB  ALA A 490      71.888 112.576 103.260  1.00 15.40           C  
ATOM   3319  N   ASN A 491      69.082 110.977 102.485  1.00 18.01           N  
ATOM   3320  CA  ASN A 491      67.898 110.339 103.045  1.00 18.01           C  
ATOM   3321  C   ASN A 491      67.721 108.903 102.572  1.00 18.01           C  
ATOM   3322  O   ASN A 491      66.856 108.199 103.102  1.00 18.01           O  
ATOM   3323  CB  ASN A 491      66.654 111.174 102.719  1.00 18.01           C  
ATOM   3324  CG  ASN A 491      66.087 110.886 101.342  1.00 18.01           C  
ATOM   3325  OD1 ASN A 491      65.427 109.872 101.126  1.00 18.01           O  
ATOM   3326  ND2 ASN A 491      66.331 111.791 100.405  1.00 18.01           N  
ATOM   3327  N   GLN A 492      68.514 108.452 101.602  1.00 14.59           N  
ATOM   3328  CA  GLN A 492      68.401 107.099 101.074  1.00 14.59           C  
ATOM   3329  C   GLN A 492      69.690 106.300 101.213  1.00 14.59           C  
ATOM   3330  O   GLN A 492      69.827 105.249 100.578  1.00 14.59           O  
ATOM   3331  CB  GLN A 492      67.947 107.146  99.613  1.00 14.59           C  
ATOM   3332  CG  GLN A 492      68.912 107.835  98.685  1.00 14.59           C  
ATOM   3333  CD  GLN A 492      68.229 108.369  97.445  1.00 14.59           C  
ATOM   3334  OE1 GLN A 492      68.561 107.989  96.325  1.00 14.59           O  
ATOM   3335  NE2 GLN A 492      67.263 109.255  97.640  1.00 14.59           N  
ATOM   3336  N   VAL A 493      70.638 106.771 102.023  1.00 11.54           N  
ATOM   3337  CA  VAL A 493      71.831 105.992 102.329  1.00 11.54           C  
ATOM   3338  C   VAL A 493      71.479 104.875 103.303  1.00 11.54           C  
ATOM   3339  O   VAL A 493      70.748 105.084 104.280  1.00 11.54           O  
ATOM   3340  CB  VAL A 493      72.929 106.912 102.893  1.00 11.54           C  
ATOM   3341  CG1 VAL A 493      74.026 106.107 103.559  1.00 11.54           C  
ATOM   3342  CG2 VAL A 493      73.506 107.777 101.791  1.00 11.54           C  
ATOM   3343  N   ILE A 494      71.994 103.677 103.040  1.00 14.94           N  
ATOM   3344  CA  ILE A 494      71.810 102.523 103.913  1.00 14.94           C  
ATOM   3345  C   ILE A 494      73.088 102.325 104.714  1.00 14.94           C  
ATOM   3346  O   ILE A 494      74.147 102.038 104.143  1.00 14.94           O  
ATOM   3347  CB  ILE A 494      71.469 101.256 103.111  1.00 14.94           C  
ATOM   3348  CG1 ILE A 494      70.466 101.560 101.999  1.00 14.94           C  
ATOM   3349  CG2 ILE A 494      70.938 100.171 104.030  1.00 14.94           C  
ATOM   3350  CD1 ILE A 494      69.105 101.983 102.497  1.00 14.94           C  
ATOM   3351  N   VAL A 495      72.999 102.466 106.032  1.00 21.83           N  
ATOM   3352  CA  VAL A 495      74.144 102.295 106.917  1.00 21.83           C  
ATOM   3353  C   VAL A 495      73.920 101.010 107.701  1.00 21.83           C  
ATOM   3354  O   VAL A 495      72.952 100.898 108.464  1.00 21.83           O  
ATOM   3355  CB  VAL A 495      74.332 103.493 107.855  1.00 21.83           C  
ATOM   3356  CG1 VAL A 495      75.281 103.123 108.977  1.00 21.83           C  
ATOM   3357  CG2 VAL A 495      74.829 104.701 107.085  1.00 21.83           C  
ATOM   3358  N   ASN A 496      74.817 100.039 107.516  1.00 29.75           N  
ATOM   3359  CA  ASN A 496      74.598  98.706 108.071  1.00 29.75           C  
ATOM   3360  C   ASN A 496      74.632  98.706 109.594  1.00 29.75           C  
ATOM   3361  O   ASN A 496      73.808  98.046 110.236  1.00 29.75           O  
ATOM   3362  CB  ASN A 496      75.639  97.735 107.519  1.00 29.75           C  
ATOM   3363  CG  ASN A 496      75.225  97.131 106.197  1.00 29.75           C  
ATOM   3364  OD1 ASN A 496      74.067  97.233 105.790  1.00 29.75           O  
ATOM   3365  ND2 ASN A 496      76.169  96.490 105.518  1.00 29.75           N  
ATOM   3366  N   ASN A 497      75.571  99.435 110.193  1.00 35.40           N  
ATOM   3367  CA  ASN A 497      75.774  99.358 111.638  1.00 35.40           C  
ATOM   3368  C   ASN A 497      76.161 100.738 112.148  1.00 35.40           C  
ATOM   3369  O   ASN A 497      77.205 101.272 111.765  1.00 35.40           O  
ATOM   3370  CB  ASN A 497      76.844  98.324 111.982  1.00 35.40           C  
ATOM   3371  CG  ASN A 497      76.567  97.611 113.292  1.00 35.40           C  
ATOM   3372  OD1 ASN A 497      75.510  97.008 113.472  1.00 35.40           O  
ATOM   3373  ND2 ASN A 497      77.520  97.673 114.212  1.00 35.40           N  
ATOM   3374  N   LEU A 498      75.318 101.310 113.007  1.00 36.25           N  
ATOM   3375  CA  LEU A 498      75.574 102.618 113.594  1.00 36.25           C  
ATOM   3376  C   LEU A 498      76.402 102.559 114.869  1.00 36.25           C  
ATOM   3377  O   LEU A 498      77.010 103.568 115.239  1.00 36.25           O  
ATOM   3378  CB  LEU A 498      74.250 103.326 113.898  1.00 36.25           C  
ATOM   3379  CG  LEU A 498      73.394 103.793 112.724  1.00 36.25           C  
ATOM   3380  CD1 LEU A 498      72.171 104.524 113.223  1.00 36.25           C  
ATOM   3381  CD2 LEU A 498      74.212 104.723 111.869  1.00 36.25           C  
ATOM   3382  N   ASP A 499      76.444 101.416 115.547  1.00 39.44           N  
ATOM   3383  CA  ASP A 499      77.140 101.303 116.829  1.00 39.44           C  
ATOM   3384  C   ASP A 499      78.608 100.928 116.651  1.00 39.44           C  
ATOM   3385  O   ASP A 499      79.092  99.961 117.235  1.00 39.44           O  
ATOM   3386  CB  ASP A 499      76.425 100.293 117.718  1.00 39.44           C  
ATOM   3387  CG  ASP A 499      74.970 100.649 117.951  1.00 39.44           C  
ATOM   3388  OD1 ASP A 499      74.533 101.710 117.461  1.00 39.44           O  
ATOM   3389  OD2 ASP A 499      74.266  99.874 118.632  1.00 39.44           O  
ATOM   3390  N   LYS A 500      79.335 101.701 115.848  1.00 35.74           N  
ATOM   3391  CA  LYS A 500      80.750 101.451 115.623  1.00 35.74           C  
ATOM   3392  C   LYS A 500      81.506 102.773 115.592  1.00 35.74           C  
ATOM   3393  O   LYS A 500      80.912 103.854 115.573  1.00 35.74           O  
ATOM   3394  CB  LYS A 500      80.981 100.646 114.340  1.00 35.74           C  
ATOM   3395  CG  LYS A 500      80.870  99.149 114.573  1.00 35.74           C  
ATOM   3396  CD  LYS A 500      81.154  98.345 113.324  1.00 35.74           C  
ATOM   3397  CE  LYS A 500      81.007  96.860 113.594  1.00 35.74           C  
ATOM   3398  NZ  LYS A 500      81.035  96.573 115.055  1.00 35.74           N  
ATOM   3399  N   SER A 501      82.834 102.666 115.598  1.00 33.70           N  
ATOM   3400  CA  SER A 501      83.691 103.823 115.822  1.00 33.70           C  
ATOM   3401  C   SER A 501      83.561 104.852 114.707  1.00 33.70           C  
ATOM   3402  O   SER A 501      83.449 104.509 113.527  1.00 33.70           O  
ATOM   3403  CB  SER A 501      85.147 103.379 115.945  1.00 33.70           C  
ATOM   3404  OG  SER A 501      85.287 102.382 116.940  1.00 33.70           O  
ATOM   3405  N   ALA A 502      83.581 106.125 115.097  1.00 23.19           N  
ATOM   3406  CA  ALA A 502      83.575 107.247 114.171  1.00 23.19           C  
ATOM   3407  C   ALA A 502      84.974 107.745 113.832  1.00 23.19           C  
ATOM   3408  O   ALA A 502      85.105 108.708 113.072  1.00 23.19           O  
ATOM   3409  CB  ALA A 502      82.748 108.399 114.747  1.00 23.19           C  
ATOM   3410  N   GLY A 503      86.016 107.119 114.373  1.00 22.23           N  
ATOM   3411  CA  GLY A 503      87.375 107.538 114.107  1.00 22.23           C  
ATOM   3412  C   GLY A 503      87.785 108.741 114.934  1.00 22.23           C  
ATOM   3413  O   GLY A 503      87.016 109.302 115.713  1.00 22.23           O  
ATOM   3414  N   PHE A 504      89.036 109.146 114.745  1.00 19.58           N  
ATOM   3415  CA  PHE A 504      89.664 110.234 115.485  1.00 19.58           C  
ATOM   3416  C   PHE A 504      89.355 111.573 114.821  1.00 19.58           C  
ATOM   3417  O   PHE A 504      89.399 111.678 113.592  1.00 19.58           O  
ATOM   3418  CB  PHE A 504      91.177 110.029 115.549  1.00 19.58           C  
ATOM   3419  CG  PHE A 504      91.904 111.058 116.368  1.00 19.58           C  
ATOM   3420  CD1 PHE A 504      92.117 110.860 117.718  1.00 19.58           C  
ATOM   3421  CD2 PHE A 504      92.391 112.214 115.785  1.00 19.58           C  
ATOM   3422  CE1 PHE A 504      92.787 111.800 118.469  1.00 19.58           C  
ATOM   3423  CE2 PHE A 504      93.062 113.154 116.534  1.00 19.58           C  
ATOM   3424  CZ  PHE A 504      93.261 112.946 117.876  1.00 19.58           C  
ATOM   3425  N   PRO A 505      89.038 112.622 115.596  1.00 22.19           N  
ATOM   3426  CA  PRO A 505      88.856 112.635 117.047  1.00 22.19           C  
ATOM   3427  C   PRO A 505      87.420 112.350 117.465  1.00 22.19           C  
ATOM   3428  O   PRO A 505      87.082 112.485 118.638  1.00 22.19           O  
ATOM   3429  CB  PRO A 505      89.250 114.060 117.419  1.00 22.19           C  
ATOM   3430  CG  PRO A 505      88.730 114.847 116.281  1.00 22.19           C  
ATOM   3431  CD  PRO A 505      88.978 113.988 115.051  1.00 22.19           C  
ATOM   3432  N   PHE A 506      86.581 111.982 116.495  1.00 21.15           N  
ATOM   3433  CA  PHE A 506      85.159 111.797 116.763  1.00 21.15           C  
ATOM   3434  C   PHE A 506      84.898 110.629 117.704  1.00 21.15           C  
ATOM   3435  O   PHE A 506      83.898 110.633 118.428  1.00 21.15           O  
ATOM   3436  CB  PHE A 506      84.412 111.609 115.447  1.00 21.15           C  
ATOM   3437  CG  PHE A 506      84.612 112.737 114.482  1.00 21.15           C  
ATOM   3438  CD1 PHE A 506      84.242 114.025 114.821  1.00 21.15           C  
ATOM   3439  CD2 PHE A 506      85.190 112.516 113.248  1.00 21.15           C  
ATOM   3440  CE1 PHE A 506      84.429 115.066 113.940  1.00 21.15           C  
ATOM   3441  CE2 PHE A 506      85.377 113.552 112.362  1.00 21.15           C  
ATOM   3442  CZ  PHE A 506      84.998 114.828 112.709  1.00 21.15           C  
ATOM   3443  N   ASN A 507      85.779 109.629 117.721  1.00 24.55           N  
ATOM   3444  CA  ASN A 507      85.609 108.511 118.640  1.00 24.55           C  
ATOM   3445  C   ASN A 507      85.781 108.918 120.095  1.00 24.55           C  
ATOM   3446  O   ASN A 507      85.465 108.124 120.987  1.00 24.55           O  
ATOM   3447  CB  ASN A 507      86.578 107.377 118.278  1.00 24.55           C  
ATOM   3448  CG  ASN A 507      88.042 107.768 118.424  1.00 24.55           C  
ATOM   3449  OD1 ASN A 507      88.383 108.756 119.070  1.00 24.55           O  
ATOM   3450  ND2 ASN A 507      88.917 106.986 117.807  1.00 24.55           N  
ATOM   3451  N   LYS A 508      86.277 110.128 120.349  1.00 28.32           N  
ATOM   3452  CA  LYS A 508      86.458 110.608 121.710  1.00 28.32           C  
ATOM   3453  C   LYS A 508      85.135 110.917 122.399  1.00 28.32           C  
ATOM   3454  O   LYS A 508      85.089 110.953 123.632  1.00 28.32           O  
ATOM   3455  CB  LYS A 508      87.352 111.848 121.694  1.00 28.32           C  
ATOM   3456  CG  LYS A 508      87.911 112.263 123.037  1.00 28.32           C  
ATOM   3457  CD  LYS A 508      89.401 112.535 122.925  1.00 28.32           C  
ATOM   3458  CE  LYS A 508      89.705 113.485 121.779  1.00 28.32           C  
ATOM   3459  NZ  LYS A 508      91.168 113.700 121.619  1.00 28.32           N  
ATOM   3460  N   TRP A 509      84.058 111.129 121.641  1.00 30.97           N  
ATOM   3461  CA  TRP A 509      82.776 111.490 122.234  1.00 30.97           C  
ATOM   3462  C   TRP A 509      81.604 110.600 121.838  1.00 30.97           C  
ATOM   3463  O   TRP A 509      80.593 110.615 122.548  1.00 30.97           O  
ATOM   3464  CB  TRP A 509      82.410 112.945 121.896  1.00 30.97           C  
ATOM   3465  CG  TRP A 509      83.561 113.905 121.934  1.00 30.97           C  
ATOM   3466  CD1 TRP A 509      84.208 114.360 123.044  1.00 30.97           C  
ATOM   3467  CD2 TRP A 509      84.161 114.576 120.819  1.00 30.97           C  
ATOM   3468  NE1 TRP A 509      85.195 115.244 122.688  1.00 30.97           N  
ATOM   3469  CE2 TRP A 509      85.184 115.397 121.327  1.00 30.97           C  
ATOM   3470  CE3 TRP A 509      83.941 114.550 119.440  1.00 30.97           C  
ATOM   3471  CZ2 TRP A 509      85.984 116.185 120.506  1.00 30.97           C  
ATOM   3472  CZ3 TRP A 509      84.737 115.333 118.627  1.00 30.97           C  
ATOM   3473  CH2 TRP A 509      85.745 116.139 119.162  1.00 30.97           C  
ATOM   3474  N   GLY A 510      81.685 109.840 120.751  1.00 28.64           N  
ATOM   3475  CA  GLY A 510      80.538 109.031 120.375  1.00 28.64           C  
ATOM   3476  C   GLY A 510      80.836 108.102 119.220  1.00 28.64           C  
ATOM   3477  O   GLY A 510      81.910 108.143 118.614  1.00 28.64           O  
ATOM   3478  N   LYS A 511      79.858 107.245 118.939  1.00 32.06           N  
ATOM   3479  CA  LYS A 511      79.877 106.330 117.808  1.00 32.06           C  
ATOM   3480  C   LYS A 511      79.237 106.987 116.586  1.00 32.06           C  
ATOM   3481  O   LYS A 511      78.762 108.123 116.636  1.00 32.06           O  
ATOM   3482  CB  LYS A 511      79.143 105.035 118.157  1.00 32.06           C  
ATOM   3483  CG  LYS A 511      79.311 104.582 119.601  1.00 32.06           C  
ATOM   3484  CD  LYS A 511      80.732 104.147 119.910  1.00 32.06           C  
ATOM   3485  CE  LYS A 511      81.078 102.857 119.192  1.00 32.06           C  
ATOM   3486  NZ  LYS A 511      82.545 102.624 119.139  1.00 32.06           N  
ATOM   3487  N   ALA A 512      79.232 106.251 115.470  1.00 29.07           N  
ATOM   3488  CA  ALA A 512      78.628 106.756 114.240  1.00 29.07           C  
ATOM   3489  C   ALA A 512      77.148 107.075 114.415  1.00 29.07           C  
ATOM   3490  O   ALA A 512      76.613 107.950 113.721  1.00 29.07           O  
ATOM   3491  CB  ALA A 512      78.819 105.741 113.113  1.00 29.07           C  
ATOM   3492  N   ARG A 513      76.468 106.362 115.319  1.00 34.07           N  
ATOM   3493  CA  ARG A 513      75.071 106.660 115.621  1.00 34.07           C  
ATOM   3494  C   ARG A 513      74.889 108.111 116.039  1.00 34.07           C  
ATOM   3495  O   ARG A 513      73.940 108.774 115.609  1.00 34.07           O  
ATOM   3496  CB  ARG A 513      74.563 105.726 116.721  1.00 34.07           C  
ATOM   3497  CG  ARG A 513      73.087 105.894 117.050  1.00 34.07           C  
ATOM   3498  CD  ARG A 513      72.583 104.804 117.986  1.00 34.07           C  
ATOM   3499  NE  ARG A 513      72.738 103.468 117.426  1.00 34.07           N  
ATOM   3500  CZ  ARG A 513      71.911 102.938 116.530  1.00 34.07           C  
ATOM   3501  NH1 ARG A 513      70.863 103.629 116.103  1.00 34.07           N  
ATOM   3502  NH2 ARG A 513      72.124 101.715 116.067  1.00 34.07           N  
ATOM   3503  N   LEU A 514      75.800 108.624 116.869  1.00 28.52           N  
ATOM   3504  CA  LEU A 514      75.678 109.991 117.364  1.00 28.52           C  
ATOM   3505  C   LEU A 514      75.673 110.991 116.218  1.00 28.52           C  
ATOM   3506  O   LEU A 514      74.840 111.901 116.174  1.00 28.52           O  
ATOM   3507  CB  LEU A 514      76.825 110.292 118.329  1.00 28.52           C  
ATOM   3508  CG  LEU A 514      77.036 111.722 118.835  1.00 28.52           C  
ATOM   3509  CD1 LEU A 514      75.728 112.392 119.220  1.00 28.52           C  
ATOM   3510  CD2 LEU A 514      78.005 111.729 120.000  1.00 28.52           C  
ATOM   3511  N   TYR A 515      76.592 110.828 115.272  1.00 26.55           N  
ATOM   3512  CA  TYR A 515      76.742 111.816 114.213  1.00 26.55           C  
ATOM   3513  C   TYR A 515      75.687 111.652 113.126  1.00 26.55           C  
ATOM   3514  O   TYR A 515      75.272 112.641 112.514  1.00 26.55           O  
ATOM   3515  CB  TYR A 515      78.162 111.752 113.652  1.00 26.55           C  
ATOM   3516  CG  TYR A 515      79.197 111.955 114.737  1.00 26.55           C  
ATOM   3517  CD1 TYR A 515      79.651 113.225 115.054  1.00 26.55           C  
ATOM   3518  CD2 TYR A 515      79.698 110.883 115.461  1.00 26.55           C  
ATOM   3519  CE1 TYR A 515      80.579 113.421 116.050  1.00 26.55           C  
ATOM   3520  CE2 TYR A 515      80.626 111.071 116.459  1.00 26.55           C  
ATOM   3521  CZ  TYR A 515      81.065 112.342 116.749  1.00 26.55           C  
ATOM   3522  OH  TYR A 515      81.995 112.538 117.741  1.00 26.55           O  
ATOM   3523  N   TYR A 516      75.239 110.422 112.864  1.00 24.31           N  
ATOM   3524  CA  TYR A 516      74.122 110.259 111.939  1.00 24.31           C  
ATOM   3525  C   TYR A 516      72.810 110.766 112.530  1.00 24.31           C  
ATOM   3526  O   TYR A 516      71.935 111.215 111.783  1.00 24.31           O  
ATOM   3527  CB  TYR A 516      73.990 108.801 111.509  1.00 24.31           C  
ATOM   3528  CG  TYR A 516      74.848 108.449 110.320  1.00 24.31           C  
ATOM   3529  CD1 TYR A 516      74.441 108.775 109.037  1.00 24.31           C  
ATOM   3530  CD2 TYR A 516      76.061 107.798 110.475  1.00 24.31           C  
ATOM   3531  CE1 TYR A 516      75.214 108.464 107.942  1.00 24.31           C  
ATOM   3532  CE2 TYR A 516      76.843 107.483 109.384  1.00 24.31           C  
ATOM   3533  CZ  TYR A 516      76.413 107.816 108.120  1.00 24.31           C  
ATOM   3534  OH  TYR A 516      77.180 107.504 107.023  1.00 24.31           O  
ATOM   3535  N   ASP A 517      72.648 110.705 113.854  1.00 34.50           N  
ATOM   3536  CA  ASP A 517      71.431 111.226 114.466  1.00 34.50           C  
ATOM   3537  C   ASP A 517      71.466 112.744 114.599  1.00 34.50           C  
ATOM   3538  O   ASP A 517      70.447 113.410 114.388  1.00 34.50           O  
ATOM   3539  CB  ASP A 517      71.216 110.586 115.837  1.00 34.50           C  
ATOM   3540  CG  ASP A 517      70.908 109.106 115.748  1.00 34.50           C  
ATOM   3541  OD1 ASP A 517      70.633 108.620 114.632  1.00 34.50           O  
ATOM   3542  OD2 ASP A 517      70.942 108.429 116.796  1.00 34.50           O  
ATOM   3543  N   SER A 518      72.624 113.305 114.953  1.00 34.55           N  
ATOM   3544  CA  SER A 518      72.710 114.739 115.207  1.00 34.55           C  
ATOM   3545  C   SER A 518      72.560 115.553 113.930  1.00 34.55           C  
ATOM   3546  O   SER A 518      71.977 116.643 113.958  1.00 34.55           O  
ATOM   3547  CB  SER A 518      74.035 115.069 115.888  1.00 34.55           C  
ATOM   3548  OG  SER A 518      74.026 114.659 117.243  1.00 34.55           O  
ATOM   3549  N   MET A 519      73.074 115.050 112.811  1.00 32.85           N  
ATOM   3550  CA  MET A 519      73.010 115.776 111.552  1.00 32.85           C  
ATOM   3551  C   MET A 519      71.694 115.492 110.840  1.00 32.85           C  
ATOM   3552  O   MET A 519      71.332 114.332 110.626  1.00 32.85           O  
ATOM   3553  CB  MET A 519      74.182 115.387 110.653  1.00 32.85           C  
ATOM   3554  CG  MET A 519      75.551 115.644 111.249  1.00 32.85           C  
ATOM   3555  SD  MET A 519      76.854 115.585 110.006  1.00 32.85           S  
ATOM   3556  CE  MET A 519      76.853 117.280 109.433  1.00 32.85           C  
ATOM   3557  N   SER A 520      70.981 116.552 110.476  1.00 30.39           N  
ATOM   3558  CA  SER A 520      69.809 116.398 109.631  1.00 30.39           C  
ATOM   3559  C   SER A 520      70.233 116.029 108.211  1.00 30.39           C  
ATOM   3560  O   SER A 520      71.409 116.096 107.848  1.00 30.39           O  
ATOM   3561  CB  SER A 520      68.976 117.680 109.625  1.00 30.39           C  
ATOM   3562  OG  SER A 520      69.793 118.823 109.450  1.00 30.39           O  
ATOM   3563  N   TYR A 521      69.253 115.614 107.406  1.00 25.99           N  
ATOM   3564  CA  TYR A 521      69.549 115.261 106.022  1.00 25.99           C  
ATOM   3565  C   TYR A 521      70.054 116.458 105.227  1.00 25.99           C  
ATOM   3566  O   TYR A 521      70.907 116.299 104.346  1.00 25.99           O  
ATOM   3567  CB  TYR A 521      68.316 114.659 105.351  1.00 25.99           C  
ATOM   3568  CG  TYR A 521      67.903 113.324 105.922  1.00 25.99           C  
ATOM   3569  CD1 TYR A 521      68.853 112.381 106.280  1.00 25.99           C  
ATOM   3570  CD2 TYR A 521      66.565 113.007 106.103  1.00 25.99           C  
ATOM   3571  CE1 TYR A 521      68.484 111.160 106.799  1.00 25.99           C  
ATOM   3572  CE2 TYR A 521      66.186 111.787 106.620  1.00 25.99           C  
ATOM   3573  CZ  TYR A 521      67.150 110.867 106.968  1.00 25.99           C  
ATOM   3574  OH  TYR A 521      66.781 109.650 107.486  1.00 25.99           O  
ATOM   3575  N   GLU A 522      69.560 117.661 105.527  1.00 29.27           N  
ATOM   3576  CA  GLU A 522      70.051 118.842 104.829  1.00 29.27           C  
ATOM   3577  C   GLU A 522      71.481 119.186 105.222  1.00 29.27           C  
ATOM   3578  O   GLU A 522      72.254 119.633 104.369  1.00 29.27           O  
ATOM   3579  CB  GLU A 522      69.132 120.036 105.093  1.00 29.27           C  
ATOM   3580  CG  GLU A 522      67.684 119.825 104.667  1.00 29.27           C  
ATOM   3581  CD  GLU A 522      66.848 119.138 105.732  1.00 29.27           C  
ATOM   3582  OE1 GLU A 522      66.307 118.047 105.455  1.00 29.27           O  
ATOM   3583  OE2 GLU A 522      66.732 119.691 106.846  1.00 29.27           O  
ATOM   3584  N   ASP A 523      71.865 118.945 106.477  1.00 27.52           N  
ATOM   3585  CA  ASP A 523      73.252 119.145 106.881  1.00 27.52           C  
ATOM   3586  C   ASP A 523      74.176 118.132 106.219  1.00 27.52           C  
ATOM   3587  O   ASP A 523      75.283 118.480 105.796  1.00 27.52           O  
ATOM   3588  CB  ASP A 523      73.374 119.059 108.402  1.00 27.52           C  
ATOM   3589  CG  ASP A 523      73.126 120.390 109.083  1.00 27.52           C  
ATOM   3590  OD1 ASP A 523      73.086 121.421 108.378  1.00 27.52           O  
ATOM   3591  OD2 ASP A 523      72.973 120.406 110.322  1.00 27.52           O  
ATOM   3592  N   GLN A 524      73.739 116.875 106.122  1.00 21.95           N  
ATOM   3593  CA  GLN A 524      74.528 115.864 105.428  1.00 21.95           C  
ATOM   3594  C   GLN A 524      74.687 116.211 103.954  1.00 21.95           C  
ATOM   3595  O   GLN A 524      75.773 116.056 103.383  1.00 21.95           O  
ATOM   3596  CB  GLN A 524      73.869 114.498 105.593  1.00 21.95           C  
ATOM   3597  CG  GLN A 524      74.089 113.865 106.949  1.00 21.95           C  
ATOM   3598  CD  GLN A 524      73.299 112.588 107.125  1.00 21.95           C  
ATOM   3599  OE1 GLN A 524      73.183 111.784 106.204  1.00 21.95           O  
ATOM   3600  NE2 GLN A 524      72.750 112.394 108.314  1.00 21.95           N  
ATOM   3601  N   ASP A 525      73.613 116.689 103.322  1.00 22.29           N  
ATOM   3602  CA  ASP A 525      73.691 117.094 101.923  1.00 22.29           C  
ATOM   3603  C   ASP A 525      74.601 118.300 101.729  1.00 22.29           C  
ATOM   3604  O   ASP A 525      75.314 118.375 100.724  1.00 22.29           O  
ATOM   3605  CB  ASP A 525      72.294 117.395 101.388  1.00 22.29           C  
ATOM   3606  CG  ASP A 525      71.428 116.158 101.305  1.00 22.29           C  
ATOM   3607  OD1 ASP A 525      71.991 115.047 101.241  1.00 22.29           O  
ATOM   3608  OD2 ASP A 525      70.187 116.293 101.295  1.00 22.29           O  
ATOM   3609  N   ALA A 526      74.594 119.246 102.671  1.00 18.08           N  
ATOM   3610  CA  ALA A 526      75.477 120.402 102.567  1.00 18.08           C  
ATOM   3611  C   ALA A 526      76.930 120.037 102.833  1.00 18.08           C  
ATOM   3612  O   ALA A 526      77.832 120.679 102.287  1.00 18.08           O  
ATOM   3613  CB  ALA A 526      75.028 121.497 103.533  1.00 18.08           C  
ATOM   3614  N   LEU A 527      77.179 119.033 103.674  1.00 14.93           N  
ATOM   3615  CA  LEU A 527      78.536 118.520 103.826  1.00 14.93           C  
ATOM   3616  C   LEU A 527      79.009 117.820 102.558  1.00 14.93           C  
ATOM   3617  O   LEU A 527      80.161 117.985 102.145  1.00 14.93           O  
ATOM   3618  CB  LEU A 527      78.612 117.568 105.018  1.00 14.93           C  
ATOM   3619  CG  LEU A 527      80.022 117.166 105.455  1.00 14.93           C  
ATOM   3620  CD1 LEU A 527      80.729 118.309 106.153  1.00 14.93           C  
ATOM   3621  CD2 LEU A 527      79.975 115.940 106.344  1.00 14.93           C  
ATOM   3622  N   PHE A 528      78.139 117.020 101.939  1.00 10.14           N  
ATOM   3623  CA  PHE A 528      78.510 116.355 100.695  1.00 10.14           C  
ATOM   3624  C   PHE A 528      78.772 117.361  99.582  1.00 10.14           C  
ATOM   3625  O   PHE A 528      79.727 117.208  98.813  1.00 10.14           O  
ATOM   3626  CB  PHE A 528      77.425 115.361 100.287  1.00 10.14           C  
ATOM   3627  CG  PHE A 528      77.760 114.571  99.058  1.00 10.14           C  
ATOM   3628  CD1 PHE A 528      78.878 113.762  99.021  1.00 10.14           C  
ATOM   3629  CD2 PHE A 528      76.936 114.609  97.954  1.00 10.14           C  
ATOM   3630  CE1 PHE A 528      79.184 113.036  97.895  1.00 10.14           C  
ATOM   3631  CE2 PHE A 528      77.232 113.876  96.833  1.00 10.14           C  
ATOM   3632  CZ  PHE A 528      78.359 113.092  96.801  1.00 10.14           C  
ATOM   3633  N   ALA A 529      77.928 118.389  99.470  1.00 11.14           N  
ATOM   3634  CA  ALA A 529      78.141 119.415  98.455  1.00 11.14           C  
ATOM   3635  C   ALA A 529      79.433 120.184  98.695  1.00 11.14           C  
ATOM   3636  O   ALA A 529      80.058 120.664  97.744  1.00 11.14           O  
ATOM   3637  CB  ALA A 529      76.954 120.375  98.419  1.00 11.14           C  
ATOM   3638  N   TYR A 530      79.838 120.319  99.956  1.00 12.28           N  
ATOM   3639  CA  TYR A 530      81.059 121.047 100.276  1.00 12.28           C  
ATOM   3640  C   TYR A 530      82.295 120.294  99.795  1.00 12.28           C  
ATOM   3641  O   TYR A 530      83.277 120.912  99.372  1.00 12.28           O  
ATOM   3642  CB  TYR A 530      81.111 121.307 101.783  1.00 12.28           C  
ATOM   3643  CG  TYR A 530      82.386 121.927 102.296  1.00 12.28           C  
ATOM   3644  CD1 TYR A 530      82.525 123.304 102.369  1.00 12.28           C  
ATOM   3645  CD2 TYR A 530      83.433 121.141 102.749  1.00 12.28           C  
ATOM   3646  CE1 TYR A 530      83.680 123.879 102.848  1.00 12.28           C  
ATOM   3647  CE2 TYR A 530      84.592 121.708 103.231  1.00 12.28           C  
ATOM   3648  CZ  TYR A 530      84.710 123.076 103.280  1.00 12.28           C  
ATOM   3649  OH  TYR A 530      85.865 123.643 103.760  1.00 12.28           O  
ATOM   3650  N   THR A 531      82.269 118.960  99.851  1.00  8.84           N  
ATOM   3651  CA  THR A 531      83.394 118.163  99.375  1.00  8.84           C  
ATOM   3652  C   THR A 531      83.497 118.116  97.857  1.00  8.84           C  
ATOM   3653  O   THR A 531      84.505 117.625  97.343  1.00  8.84           O  
ATOM   3654  CB  THR A 531      83.318 116.737  99.926  1.00  8.84           C  
ATOM   3655  OG1 THR A 531      82.246 116.029  99.296  1.00  8.84           O  
ATOM   3656  CG2 THR A 531      83.122 116.745 101.424  1.00  8.84           C  
ATOM   3657  N   LYS A 532      82.496 118.599  97.131  1.00  8.44           N  
ATOM   3658  CA  LYS A 532      82.630 118.748  95.689  1.00  8.44           C  
ATOM   3659  C   LYS A 532      83.310 120.050  95.304  1.00  8.44           C  
ATOM   3660  O   LYS A 532      83.513 120.301  94.113  1.00  8.44           O  
ATOM   3661  CB  LYS A 532      81.264 118.661  95.011  1.00  8.44           C  
ATOM   3662  CG  LYS A 532      80.494 117.399  95.315  1.00  8.44           C  
ATOM   3663  CD  LYS A 532      79.474 117.140  94.232  1.00  8.44           C  
ATOM   3664  CE  LYS A 532      78.665 115.898  94.512  1.00  8.44           C  
ATOM   3665  NZ  LYS A 532      77.320 115.968  93.889  1.00  8.44           N  
ATOM   3666  N   ARG A 533      83.802 120.837  96.251  1.00  9.90           N  
ATOM   3667  CA  ARG A 533      84.421 122.140  95.947  1.00  9.90           C  
ATOM   3668  C   ARG A 533      85.608 122.363  96.880  1.00  9.90           C  
ATOM   3669  O   ARG A 533      86.343 123.279  96.641  1.00  9.90           O  
ATOM   3670  CB  ARG A 533      83.399 123.276  96.025  1.00  9.90           C  
ATOM   3671  CG  ARG A 533      82.060 123.026  95.354  1.00  9.90           C  
ATOM   3672  CD  ARG A 533      81.637 124.267  94.609  1.00  9.90           C  
ATOM   3673  NE  ARG A 533      81.981 125.469  95.347  1.00  9.90           N  
ATOM   3674  CZ  ARG A 533      82.144 126.662  94.793  1.00  9.90           C  
ATOM   3675  NH1 ARG A 533      82.464 127.703  95.539  1.00  9.90           N  
ATOM   3676  NH2 ARG A 533      81.999 126.811  93.492  1.00  9.90           N  
ATOM   3677  N   ASN A 534      85.782 121.525  97.898  1.00  9.92           N  
ATOM   3678  CA  ASN A 534      86.851 121.729  98.861  1.00  9.92           C  
ATOM   3679  C   ASN A 534      87.401 120.374  99.280  1.00  9.92           C  
ATOM   3680  O   ASN A 534      86.678 119.376  99.300  1.00  9.92           O  
ATOM   3681  CB  ASN A 534      86.342 122.490 100.088  1.00  9.92           C  
ATOM   3682  CG  ASN A 534      85.706 123.814  99.728  1.00  9.92           C  
ATOM   3683  OD1 ASN A 534      86.388 124.817  99.554  1.00  9.92           O  
ATOM   3684  ND2 ASN A 534      84.389 123.815  99.594  1.00  9.92           N  
ATOM   3685  N   VAL A 535      88.682 120.348  99.622  1.00  7.69           N  
ATOM   3686  CA  VAL A 535      89.330 119.141 100.121  1.00  7.69           C  
ATOM   3687  C   VAL A 535      89.303 119.152 101.643  1.00  7.69           C  
ATOM   3688  O   VAL A 535      89.714 120.133 102.273  1.00  7.69           O  
ATOM   3689  CB  VAL A 535      90.769 119.029  99.593  1.00  7.69           C  
ATOM   3690  CG1 VAL A 535      91.470 117.842 100.219  1.00  7.69           C  
ATOM   3691  CG2 VAL A 535      90.764 118.893  98.089  1.00  7.69           C  
ATOM   3692  N   ILE A 536      88.813 118.069 102.232  1.00  9.82           N  
ATOM   3693  CA  ILE A 536      88.826 117.882 103.683  1.00  9.82           C  
ATOM   3694  C   ILE A 536      89.838 116.786 103.996  1.00  9.82           C  
ATOM   3695  O   ILE A 536      89.565 115.608 103.710  1.00  9.82           O  
ATOM   3696  CB  ILE A 536      87.438 117.518 104.222  1.00  9.82           C  
ATOM   3697  CG1 ILE A 536      86.504 118.720 104.172  1.00  9.82           C  
ATOM   3698  CG2 ILE A 536      87.535 117.043 105.661  1.00  9.82           C  
ATOM   3699  CD1 ILE A 536      85.059 118.331 104.088  1.00  9.82           C  
ATOM   3700  N   PRO A 537      91.007 117.109 104.543  1.00 12.44           N  
ATOM   3701  CA  PRO A 537      91.896 116.059 105.047  1.00 12.44           C  
ATOM   3702  C   PRO A 537      91.409 115.518 106.383  1.00 12.44           C  
ATOM   3703  O   PRO A 537      90.849 116.249 107.203  1.00 12.44           O  
ATOM   3704  CB  PRO A 537      93.245 116.771 105.178  1.00 12.44           C  
ATOM   3705  CG  PRO A 537      92.900 118.190 105.399  1.00 12.44           C  
ATOM   3706  CD  PRO A 537      91.590 118.452 104.700  1.00 12.44           C  
ATOM   3707  N   THR A 538      91.626 114.222 106.597  1.00 14.00           N  
ATOM   3708  CA  THR A 538      91.178 113.548 107.807  1.00 14.00           C  
ATOM   3709  C   THR A 538      92.302 112.672 108.345  1.00 14.00           C  
ATOM   3710  O   THR A 538      93.298 112.414 107.666  1.00 14.00           O  
ATOM   3711  CB  THR A 538      89.922 112.702 107.558  1.00 14.00           C  
ATOM   3712  OG1 THR A 538      90.137 111.842 106.434  1.00 14.00           O  
ATOM   3713  CG2 THR A 538      88.713 113.589 107.289  1.00 14.00           C  
ATOM   3714  N   ILE A 539      92.130 112.213 109.583  1.00 15.44           N  
ATOM   3715  CA  ILE A 539      93.108 111.384 110.278  1.00 15.44           C  
ATOM   3716  C   ILE A 539      92.552 109.973 110.403  1.00 15.44           C  
ATOM   3717  O   ILE A 539      91.445 109.777 110.916  1.00 15.44           O  
ATOM   3718  CB  ILE A 539      93.450 111.957 111.664  1.00 15.44           C  
ATOM   3719  CG1 ILE A 539      94.299 113.220 111.533  1.00 15.44           C  
ATOM   3720  CG2 ILE A 539      94.170 110.922 112.509  1.00 15.44           C  
ATOM   3721  CD1 ILE A 539      93.993 114.260 112.580  1.00 15.44           C  
ATOM   3722  N   THR A 540      93.315 108.993 109.926  1.00 17.89           N  
ATOM   3723  CA  THR A 540      92.963 107.592 110.104  1.00 17.89           C  
ATOM   3724  C   THR A 540      93.649 107.022 111.343  1.00 17.89           C  
ATOM   3725  O   THR A 540      94.824 107.290 111.598  1.00 17.89           O  
ATOM   3726  CB  THR A 540      93.355 106.790 108.863  1.00 17.89           C  
ATOM   3727  OG1 THR A 540      92.518 107.170 107.764  1.00 17.89           O  
ATOM   3728  CG2 THR A 540      93.195 105.311 109.109  1.00 17.89           C  
ATOM   3729  N   GLN A 541      92.907 106.235 112.114  1.00 25.73           N  
ATOM   3730  CA  GLN A 541      93.424 105.582 113.308  1.00 25.73           C  
ATOM   3731  C   GLN A 541      93.630 104.098 113.044  1.00 25.73           C  
ATOM   3732  O   GLN A 541      92.780 103.443 112.435  1.00 25.73           O  
ATOM   3733  CB  GLN A 541      92.469 105.770 114.485  1.00 25.73           C  
ATOM   3734  CG  GLN A 541      93.063 105.399 115.823  1.00 25.73           C  
ATOM   3735  CD  GLN A 541      92.262 105.951 116.976  1.00 25.73           C  
ATOM   3736  OE1 GLN A 541      91.049 106.125 116.874  1.00 25.73           O  
ATOM   3737  NE2 GLN A 541      92.937 106.238 118.081  1.00 25.73           N  
ATOM   3738  N   MET A 542      94.760 103.568 113.501  1.00 30.80           N  
ATOM   3739  CA  MET A 542      95.111 102.172 113.276  1.00 30.80           C  
ATOM   3740  C   MET A 542      95.042 101.396 114.583  1.00 30.80           C  
ATOM   3741  O   MET A 542      95.593 101.829 115.599  1.00 30.80           O  
ATOM   3742  CB  MET A 542      96.501 102.046 112.658  1.00 30.80           C  
ATOM   3743  CG  MET A 542      96.527 102.331 111.169  1.00 30.80           C  
ATOM   3744  SD  MET A 542      97.711 101.279 110.322  1.00 30.80           S  
ATOM   3745  CE  MET A 542      99.162 101.585 111.316  1.00 30.80           C  
ATOM   3746  N   ASN A 543      94.367 100.249 114.548  1.00 35.85           N  
ATOM   3747  CA  ASN A 543      94.150  99.421 115.725  1.00 35.85           C  
ATOM   3748  C   ASN A 543      94.515  97.976 115.417  1.00 35.85           C  
ATOM   3749  O   ASN A 543      94.301  97.498 114.300  1.00 35.85           O  
ATOM   3750  CB  ASN A 543      92.691  99.495 116.189  1.00 35.85           C  
ATOM   3751  CG  ASN A 543      92.164 100.914 116.231  1.00 35.85           C  
ATOM   3752  OD1 ASN A 543      92.520 101.696 117.111  1.00 35.85           O  
ATOM   3753  ND2 ASN A 543      91.309 101.255 115.273  1.00 35.85           N  
ATOM   3754  N   LEU A 544      95.064  97.290 116.415  1.00 30.19           N  
ATOM   3755  CA  LEU A 544      95.382  95.874 116.289  1.00 30.19           C  
ATOM   3756  C   LEU A 544      94.118  95.022 116.330  1.00 30.19           C  
ATOM   3757  O   LEU A 544      93.193  95.290 117.101  1.00 30.19           O  
ATOM   3758  CB  LEU A 544      96.334  95.457 117.410  1.00 30.19           C  
ATOM   3759  CG  LEU A 544      97.756  96.014 117.354  1.00 30.19           C  
ATOM   3760  CD1 LEU A 544      98.524  95.671 118.606  1.00 30.19           C  
ATOM   3761  CD2 LEU A 544      98.466  95.408 116.168  1.00 30.19           C  
ATOM   3762  N   LYS A 545      94.076  93.995 115.484  1.00 31.06           N  
ATOM   3763  CA  LYS A 545      92.989  93.028 115.522  1.00 31.06           C  
ATOM   3764  C   LYS A 545      93.231  91.955 116.574  1.00 31.06           C  
ATOM   3765  O   LYS A 545      94.343  91.758 117.070  1.00 31.06           O  
ATOM   3766  CB  LYS A 545      92.792  92.338 114.174  1.00 31.06           C  
ATOM   3767  CG  LYS A 545      92.323  93.221 113.051  1.00 31.06           C  
ATOM   3768  CD  LYS A 545      91.655  92.378 111.974  1.00 31.06           C  
ATOM   3769  CE  LYS A 545      90.437  91.641 112.509  1.00 31.06           C  
ATOM   3770  NZ  LYS A 545      89.591  92.494 113.386  1.00 31.06           N  
ATOM   3771  N   TYR A 546      92.155  91.248 116.899  1.00 30.97           N  
ATOM   3772  CA  TYR A 546      92.185  90.068 117.751  1.00 30.97           C  
ATOM   3773  C   TYR A 546      91.509  88.963 116.950  1.00 30.97           C  
ATOM   3774  O   TYR A 546      90.278  88.927 116.858  1.00 30.97           O  
ATOM   3775  CB  TYR A 546      91.466  90.353 119.069  1.00 30.97           C  
ATOM   3776  CG  TYR A 546      91.691  89.357 120.181  1.00 30.97           C  
ATOM   3777  CD1 TYR A 546      92.661  88.371 120.083  1.00 30.97           C  
ATOM   3778  CD2 TYR A 546      90.951  89.433 121.352  1.00 30.97           C  
ATOM   3779  CE1 TYR A 546      92.870  87.472 121.112  1.00 30.97           C  
ATOM   3780  CE2 TYR A 546      91.152  88.542 122.385  1.00 30.97           C  
ATOM   3781  CZ  TYR A 546      92.111  87.564 122.261  1.00 30.97           C  
ATOM   3782  OH  TYR A 546      92.306  86.679 123.295  1.00 30.97           O  
ATOM   3783  N   ALA A 547      92.306  88.078 116.350  1.00 24.09           N  
ATOM   3784  CA  ALA A 547      91.773  87.125 115.384  1.00 24.09           C  
ATOM   3785  C   ALA A 547      92.676  85.904 115.295  1.00 24.09           C  
ATOM   3786  O   ALA A 547      93.889  86.005 115.488  1.00 24.09           O  
ATOM   3787  CB  ALA A 547      91.624  87.765 114.000  1.00 24.09           C  
ATOM   3788  N   ILE A 548      92.068  84.753 114.998  1.00 22.54           N  
ATOM   3789  CA  ILE A 548      92.806  83.500 114.901  1.00 22.54           C  
ATOM   3790  C   ILE A 548      93.559  83.445 113.580  1.00 22.54           C  
ATOM   3791  O   ILE A 548      93.118  84.004 112.567  1.00 22.54           O  
ATOM   3792  CB  ILE A 548      91.847  82.305 115.060  1.00 22.54           C  
ATOM   3793  CG1 ILE A 548      92.577  81.097 115.641  1.00 22.54           C  
ATOM   3794  CG2 ILE A 548      91.215  81.927 113.737  1.00 22.54           C  
ATOM   3795  CD1 ILE A 548      91.651  80.035 116.167  1.00 22.54           C  
ATOM   3796  N   SER A 549      94.721  82.795 113.589  1.00 22.74           N  
ATOM   3797  CA  SER A 549      95.504  82.644 112.372  1.00 22.74           C  
ATOM   3798  C   SER A 549      96.536  81.546 112.559  1.00 22.74           C  
ATOM   3799  O   SER A 549      96.806  81.103 113.678  1.00 22.74           O  
ATOM   3800  CB  SER A 549      96.197  83.950 111.981  1.00 22.74           C  
ATOM   3801  OG  SER A 549      97.196  83.722 111.004  1.00 22.74           O  
ATOM   3802  N   ALA A 550      97.102  81.107 111.436  1.00 23.93           N  
ATOM   3803  CA  ALA A 550      98.247  80.208 111.438  1.00 23.93           C  
ATOM   3804  C   ALA A 550      99.581  80.945 111.436  1.00 23.93           C  
ATOM   3805  O   ALA A 550     100.626  80.297 111.545  1.00 23.93           O  
ATOM   3806  CB  ALA A 550      98.182  79.268 110.233  1.00 23.93           C  
ATOM   3807  N   LYS A 551      99.571  82.270 111.312  1.00 30.57           N  
ATOM   3808  CA  LYS A 551     100.780  83.064 111.146  1.00 30.57           C  
ATOM   3809  C   LYS A 551     100.996  83.969 112.352  1.00 30.57           C  
ATOM   3810  O   LYS A 551     100.038  84.472 112.946  1.00 30.57           O  
ATOM   3811  CB  LYS A 551     100.708  83.907 109.872  1.00 30.57           C  
ATOM   3812  CG  LYS A 551     100.216  83.141 108.656  1.00 30.57           C  
ATOM   3813  CD  LYS A 551     101.029  83.479 107.421  1.00 30.57           C  
ATOM   3814  CE  LYS A 551     100.265  83.149 106.151  1.00 30.57           C  
ATOM   3815  NZ  LYS A 551     101.146  83.181 104.952  1.00 30.57           N  
ATOM   3816  N   ASN A 552     102.268  84.164 112.707  1.00 33.09           N  
ATOM   3817  CA  ASN A 552     102.643  84.986 113.852  1.00 33.09           C  
ATOM   3818  C   ASN A 552     102.364  86.470 113.641  1.00 33.09           C  
ATOM   3819  O   ASN A 552     102.342  87.225 114.618  1.00 33.09           O  
ATOM   3820  CB  ASN A 552     104.124  84.771 114.164  1.00 33.09           C  
ATOM   3821  CG  ASN A 552     104.530  85.351 115.496  1.00 33.09           C  
ATOM   3822  OD1 ASN A 552     103.734  85.407 116.432  1.00 33.09           O  
ATOM   3823  ND2 ASN A 552     105.778  85.774 115.594  1.00 33.09           N  
ATOM   3824  N   ARG A 553     102.151  86.899 112.398  1.00 36.45           N  
ATOM   3825  CA  ARG A 553     101.998  88.316 112.087  1.00 36.45           C  
ATOM   3826  C   ARG A 553     100.863  88.965 112.873  1.00 36.45           C  
ATOM   3827  O   ARG A 553      99.785  88.388 113.036  1.00 36.45           O  
ATOM   3828  CB  ARG A 553     101.742  88.498 110.592  1.00 36.45           C  
ATOM   3829  CG  ARG A 553     102.960  88.344 109.709  1.00 36.45           C  
ATOM   3830  CD  ARG A 553     102.673  88.807 108.283  1.00 36.45           C  
ATOM   3831  NE  ARG A 553     102.070  90.140 108.239  1.00 36.45           N  
ATOM   3832  CZ  ARG A 553     100.769  90.374 108.090  1.00 36.45           C  
ATOM   3833  NH1 ARG A 553      99.922  89.362 107.964  1.00 36.45           N  
ATOM   3834  NH2 ARG A 553     100.315  91.620 108.066  1.00 36.45           N  
ATOM   3835  N   ALA A 554     101.087  90.202 113.322  1.00 30.50           N  
ATOM   3836  CA  ALA A 554     100.005  90.960 113.989  1.00 30.50           C  
ATOM   3837  C   ALA A 554      99.261  91.735 112.900  1.00 30.50           C  
ATOM   3838  O   ALA A 554      99.940  92.340 112.047  1.00 30.50           O  
ATOM   3839  CB  ALA A 554     100.609  91.917 114.977  1.00 30.50           C  
ATOM   3840  N   ARG A 555      97.927  91.742 112.943  1.00 31.47           N  
ATOM   3841  CA  ARG A 555      97.144  92.435 111.889  1.00 31.47           C  
ATOM   3842  C   ARG A 555      96.526  93.712 112.464  1.00 31.47           C  
ATOM   3843  O   ARG A 555      95.900  93.628 113.533  1.00 31.47           O  
ATOM   3844  CB  ARG A 555      96.055  91.521 111.326  1.00 31.47           C  
ATOM   3845  CG  ARG A 555      95.487  92.021 110.005  1.00 31.47           C  
ATOM   3846  CD  ARG A 555      94.374  91.178 109.415  1.00 31.47           C  
ATOM   3847  NE  ARG A 555      94.083  91.601 108.052  1.00 31.47           N  
ATOM   3848  CZ  ARG A 555      93.434  92.714 107.731  1.00 31.47           C  
ATOM   3849  NH1 ARG A 555      93.004  93.527 108.680  1.00 31.47           N  
ATOM   3850  NH2 ARG A 555      93.219  93.014 106.463  1.00 31.47           N  
ATOM   3851  N   THR A 556      96.698  94.844 111.774  1.00 32.96           N  
ATOM   3852  CA  THR A 556      96.060  96.109 112.218  1.00 32.96           C  
ATOM   3853  C   THR A 556      94.923  96.470 111.262  1.00 32.96           C  
ATOM   3854  O   THR A 556      94.976  96.037 110.094  1.00 32.96           O  
ATOM   3855  CB  THR A 556      97.020  97.306 112.224  1.00 32.96           C  
ATOM   3856  OG1 THR A 556      97.679  97.380 110.960  1.00 32.96           O  
ATOM   3857  CG2 THR A 556      98.017  97.294 113.360  1.00 32.96           C  
ATOM   3858  N   VAL A 557      93.918  97.197 111.753  1.00 30.01           N  
ATOM   3859  CA  VAL A 557      92.820  97.676 110.864  1.00 30.01           C  
ATOM   3860  C   VAL A 557      92.799  99.205 110.906  1.00 30.01           C  
ATOM   3861  O   VAL A 557      93.086  99.766 111.978  1.00 30.01           O  
ATOM   3862  CB  VAL A 557      91.453  97.068 111.225  1.00 30.01           C  
ATOM   3863  CG1 VAL A 557      91.287  95.689 110.616  1.00 30.01           C  
ATOM   3864  CG2 VAL A 557      91.219  97.035 112.726  1.00 30.01           C  
ATOM   3865  N   ALA A 558      92.529  99.844 109.767  1.00 23.96           N  
ATOM   3866  CA  ALA A 558      92.542 101.319 109.693  1.00 23.96           C  
ATOM   3867  C   ALA A 558      91.130 101.871 109.890  1.00 23.96           C  
ATOM   3868  O   ALA A 558      90.273 101.592 109.043  1.00 23.96           O  
ATOM   3869  CB  ALA A 558      93.120 101.737 108.371  1.00 23.96           C  
ATOM   3870  N   GLY A 559      90.904 102.628 110.967  1.00 20.75           N  
ATOM   3871  CA  GLY A 559      89.614 103.248 111.203  1.00 20.75           C  
ATOM   3872  C   GLY A 559      89.520 104.660 110.662  1.00 20.75           C  
ATOM   3873  O   GLY A 559      90.213 105.560 111.142  1.00 20.75           O  
ATOM   3874  N   VAL A 560      88.667 104.870 109.662  1.00 19.04           N  
ATOM   3875  CA  VAL A 560      88.566 106.174 109.017  1.00 19.04           C  
ATOM   3876  C   VAL A 560      87.544 107.049 109.742  1.00 19.04           C  
ATOM   3877  O   VAL A 560      86.691 106.572 110.495  1.00 19.04           O  
ATOM   3878  CB  VAL A 560      88.222 106.021 107.526  1.00 19.04           C  
ATOM   3879  CG1 VAL A 560      89.236 105.120 106.847  1.00 19.04           C  
ATOM   3880  CG2 VAL A 560      86.831 105.455 107.362  1.00 19.04           C  
ATOM   3881  N   SER A 561      87.649 108.358 109.513  1.00 17.75           N  
ATOM   3882  CA  SER A 561      86.772 109.325 110.161  1.00 17.75           C  
ATOM   3883  C   SER A 561      85.348 109.226 109.632  1.00 17.75           C  
ATOM   3884  O   SER A 561      85.120 108.881 108.470  1.00 17.75           O  
ATOM   3885  CB  SER A 561      87.294 110.744 109.948  1.00 17.75           C  
ATOM   3886  OG  SER A 561      88.550 110.932 110.568  1.00 17.75           O  
ATOM   3887  N   ILE A 562      84.382 109.533 110.503  1.00 17.74           N  
ATOM   3888  CA  ILE A 562      82.978 109.555 110.098  1.00 17.74           C  
ATOM   3889  C   ILE A 562      82.743 110.599 109.017  1.00 17.74           C  
ATOM   3890  O   ILE A 562      81.872 110.429 108.155  1.00 17.74           O  
ATOM   3891  CB  ILE A 562      82.068 109.787 111.326  1.00 17.74           C  
ATOM   3892  CG1 ILE A 562      80.594 109.615 110.955  1.00 17.74           C  
ATOM   3893  CG2 ILE A 562      82.283 111.166 111.912  1.00 17.74           C  
ATOM   3894  CD1 ILE A 562      80.230 108.218 110.524  1.00 17.74           C  
ATOM   3895  N   CYS A 563      83.512 111.691 109.038  1.00 15.71           N  
ATOM   3896  CA  CYS A 563      83.348 112.742 108.038  1.00 15.71           C  
ATOM   3897  C   CYS A 563      83.639 112.220 106.637  1.00 15.71           C  
ATOM   3898  O   CYS A 563      82.932 112.554 105.680  1.00 15.71           O  
ATOM   3899  CB  CYS A 563      84.258 113.923 108.375  1.00 15.71           C  
ATOM   3900  SG  CYS A 563      84.082 115.362 107.303  1.00 15.71           S  
ATOM   3901  N   SER A 564      84.675 111.394 106.499  1.00 13.29           N  
ATOM   3902  CA  SER A 564      85.003 110.806 105.208  1.00 13.29           C  
ATOM   3903  C   SER A 564      84.013 109.716 104.819  1.00 13.29           C  
ATOM   3904  O   SER A 564      83.576 109.653 103.664  1.00 13.29           O  
ATOM   3905  CB  SER A 564      86.423 110.243 105.245  1.00 13.29           C  
ATOM   3906  OG  SER A 564      86.740 109.581 104.035  1.00 13.29           O  
ATOM   3907  N   THR A 565      83.655 108.856 105.774  1.00 13.46           N  
ATOM   3908  CA  THR A 565      82.752 107.745 105.495  1.00 13.46           C  
ATOM   3909  C   THR A 565      81.391 108.245 105.029  1.00 13.46           C  
ATOM   3910  O   THR A 565      80.797 107.692 104.097  1.00 13.46           O  
ATOM   3911  CB  THR A 565      82.598 106.876 106.743  1.00 13.46           C  
ATOM   3912  OG1 THR A 565      83.887 106.582 107.284  1.00 13.46           O  
ATOM   3913  CG2 THR A 565      81.910 105.577 106.400  1.00 13.46           C  
ATOM   3914  N   MET A 566      80.877 109.289 105.679  1.00 14.20           N  
ATOM   3915  CA  MET A 566      79.528 109.762 105.392  1.00 14.20           C  
ATOM   3916  C   MET A 566      79.401 110.252 103.956  1.00 14.20           C  
ATOM   3917  O   MET A 566      78.405 109.967 103.283  1.00 14.20           O  
ATOM   3918  CB  MET A 566      79.152 110.859 106.386  1.00 14.20           C  
ATOM   3919  CG  MET A 566      77.864 111.585 106.081  1.00 14.20           C  
ATOM   3920  SD  MET A 566      77.456 112.750 107.389  1.00 14.20           S  
ATOM   3921  CE  MET A 566      77.554 111.682 108.822  1.00 14.20           C  
ATOM   3922  N   THR A 567      80.398 110.990 103.467  1.00 10.64           N  
ATOM   3923  CA  THR A 567      80.365 111.457 102.085  1.00 10.64           C  
ATOM   3924  C   THR A 567      80.736 110.361 101.094  1.00 10.64           C  
ATOM   3925  O   THR A 567      80.216 110.348  99.970  1.00 10.64           O  
ATOM   3926  CB  THR A 567      81.292 112.660 101.910  1.00 10.64           C  
ATOM   3927  OG1 THR A 567      82.638 112.279 102.216  1.00 10.64           O  
ATOM   3928  CG2 THR A 567      80.873 113.794 102.820  1.00 10.64           C  
ATOM   3929  N   ASN A 568      81.612 109.430 101.478  1.00 10.95           N  
ATOM   3930  CA  ASN A 568      81.953 108.349 100.561  1.00 10.95           C  
ATOM   3931  C   ASN A 568      80.776 107.417 100.323  1.00 10.95           C  
ATOM   3932  O   ASN A 568      80.620 106.901  99.214  1.00 10.95           O  
ATOM   3933  CB  ASN A 568      83.157 107.569 101.084  1.00 10.95           C  
ATOM   3934  CG  ASN A 568      84.472 108.182 100.661  1.00 10.95           C  
ATOM   3935  OD1 ASN A 568      84.559 109.384 100.417  1.00 10.95           O  
ATOM   3936  ND2 ASN A 568      85.504 107.358 100.566  1.00 10.95           N  
ATOM   3937  N   ARG A 569      79.944 107.180 101.339  1.00 10.26           N  
ATOM   3938  CA  ARG A 569      78.730 106.399 101.114  1.00 10.26           C  
ATOM   3939  C   ARG A 569      77.798 107.103 100.140  1.00 10.26           C  
ATOM   3940  O   ARG A 569      77.226 106.469  99.247  1.00 10.26           O  
ATOM   3941  CB  ARG A 569      78.015 106.129 102.435  1.00 10.26           C  
ATOM   3942  CG  ARG A 569      78.868 105.435 103.464  1.00 10.26           C  
ATOM   3943  CD  ARG A 569      78.083 104.380 104.205  1.00 10.26           C  
ATOM   3944  NE  ARG A 569      78.895 103.706 105.212  1.00 10.26           N  
ATOM   3945  CZ  ARG A 569      78.859 103.984 106.510  1.00 10.26           C  
ATOM   3946  NH1 ARG A 569      78.067 104.944 106.959  1.00 10.26           N  
ATOM   3947  NH2 ARG A 569      79.628 103.317 107.356  1.00 10.26           N  
ATOM   3948  N   GLN A 570      77.664 108.421 100.277  1.00  8.60           N  
ATOM   3949  CA  GLN A 570      76.758 109.177  99.424  1.00  8.60           C  
ATOM   3950  C   GLN A 570      77.287 109.280  97.999  1.00  8.60           C  
ATOM   3951  O   GLN A 570      76.513 109.511  97.065  1.00  8.60           O  
ATOM   3952  CB  GLN A 570      76.532 110.558 100.038  1.00  8.60           C  
ATOM   3953  CG  GLN A 570      75.254 111.238  99.618  1.00  8.60           C  
ATOM   3954  CD  GLN A 570      74.886 112.386 100.529  1.00  8.60           C  
ATOM   3955  OE1 GLN A 570      75.200 112.373 101.717  1.00  8.60           O  
ATOM   3956  NE2 GLN A 570      74.202 113.381  99.983  1.00  8.60           N  
ATOM   3957  N   PHE A 571      78.599 109.117  97.817  1.00  7.46           N  
ATOM   3958  CA  PHE A 571      79.176 109.061  96.475  1.00  7.46           C  
ATOM   3959  C   PHE A 571      79.112 107.669  95.852  1.00  7.46           C  
ATOM   3960  O   PHE A 571      78.800 107.540  94.664  1.00  7.46           O  
ATOM   3961  CB  PHE A 571      80.623 109.549  96.506  1.00  7.46           C  
ATOM   3962  CG  PHE A 571      81.124 110.040  95.180  1.00  7.46           C  
ATOM   3963  CD1 PHE A 571      80.654 111.214  94.627  1.00  7.46           C  
ATOM   3964  CD2 PHE A 571      82.091 109.326  94.494  1.00  7.46           C  
ATOM   3965  CE1 PHE A 571      81.119 111.648  93.402  1.00  7.46           C  
ATOM   3966  CE2 PHE A 571      82.562 109.760  93.276  1.00  7.46           C  
ATOM   3967  CZ  PHE A 571      82.080 110.924  92.730  1.00  7.46           C  
ATOM   3968  N   HIS A 572      79.417 106.621  96.617  1.00  7.68           N  
ATOM   3969  CA  HIS A 572      79.703 105.316  96.033  1.00  7.68           C  
ATOM   3970  C   HIS A 572      78.634 104.255  96.253  1.00  7.68           C  
ATOM   3971  O   HIS A 572      78.661 103.240  95.553  1.00  7.68           O  
ATOM   3972  CB  HIS A 572      81.035 104.777  96.569  1.00  7.68           C  
ATOM   3973  CG  HIS A 572      82.238 105.393  95.931  1.00  7.68           C  
ATOM   3974  ND1 HIS A 572      82.425 105.428  94.568  1.00  7.68           N  
ATOM   3975  CD2 HIS A 572      83.303 106.029  96.473  1.00  7.68           C  
ATOM   3976  CE1 HIS A 572      83.563 106.040  94.298  1.00  7.68           C  
ATOM   3977  NE2 HIS A 572      84.115 106.416  95.437  1.00  7.68           N  
ATOM   3978  N   GLN A 573      77.705 104.443  97.193  1.00  9.30           N  
ATOM   3979  CA  GLN A 573      76.905 103.310  97.652  1.00  9.30           C  
ATOM   3980  C   GLN A 573      76.019 102.723  96.560  1.00  9.30           C  
ATOM   3981  O   GLN A 573      75.763 101.516  96.569  1.00  9.30           O  
ATOM   3982  CB  GLN A 573      76.054 103.714  98.850  1.00  9.30           C  
ATOM   3983  CG  GLN A 573      75.849 102.581  99.825  1.00  9.30           C  
ATOM   3984  CD  GLN A 573      74.760 102.865 100.821  1.00  9.30           C  
ATOM   3985  OE1 GLN A 573      73.723 103.430 100.480  1.00  9.30           O  
ATOM   3986  NE2 GLN A 573      74.984 102.471 102.066  1.00  9.30           N  
ATOM   3987  N   LYS A 574      75.537 103.542  95.623  1.00 16.74           N  
ATOM   3988  CA  LYS A 574      74.681 103.023  94.559  1.00 16.74           C  
ATOM   3989  C   LYS A 574      75.418 101.998  93.702  1.00 16.74           C  
ATOM   3990  O   LYS A 574      74.889 100.915  93.416  1.00 16.74           O  
ATOM   3991  CB  LYS A 574      74.177 104.182  93.703  1.00 16.74           C  
ATOM   3992  CG  LYS A 574      73.195 103.801  92.621  1.00 16.74           C  
ATOM   3993  CD  LYS A 574      72.133 104.865  92.479  1.00 16.74           C  
ATOM   3994  CE  LYS A 574      71.770 105.092  91.028  1.00 16.74           C  
ATOM   3995  NZ  LYS A 574      70.968 106.333  90.863  1.00 16.74           N  
ATOM   3996  N   LEU A 575      76.656 102.307  93.316  1.00  8.44           N  
ATOM   3997  CA  LEU A 575      77.450 101.373  92.529  1.00  8.44           C  
ATOM   3998  C   LEU A 575      77.851 100.149  93.339  1.00  8.44           C  
ATOM   3999  O   LEU A 575      77.871  99.033  92.811  1.00  8.44           O  
ATOM   4000  CB  LEU A 575      78.688 102.072  91.980  1.00  8.44           C  
ATOM   4001  CG  LEU A 575      79.591 101.196  91.113  1.00  8.44           C  
ATOM   4002  CD1 LEU A 575      79.092 101.129  89.692  1.00  8.44           C  
ATOM   4003  CD2 LEU A 575      81.003 101.723  91.160  1.00  8.44           C  
ATOM   4004  N   LEU A 576      78.202 100.335  94.611  1.00  7.27           N  
ATOM   4005  CA  LEU A 576      78.595  99.189  95.423  1.00  7.27           C  
ATOM   4006  C   LEU A 576      77.428  98.230  95.612  1.00  7.27           C  
ATOM   4007  O   LEU A 576      77.597  97.009  95.516  1.00  7.27           O  
ATOM   4008  CB  LEU A 576      79.131  99.657  96.773  1.00  7.27           C  
ATOM   4009  CG  LEU A 576      80.336 100.601  96.787  1.00  7.27           C  
ATOM   4010  CD1 LEU A 576      81.066 100.514  98.115  1.00  7.27           C  
ATOM   4011  CD2 LEU A 576      81.288 100.331  95.631  1.00  7.27           C  
ATOM   4012  N   LYS A 577      76.232  98.769  95.855  1.00  9.07           N  
ATOM   4013  CA  LYS A 577      75.048  97.928  95.965  1.00  9.07           C  
ATOM   4014  C   LYS A 577      74.735  97.242  94.645  1.00  9.07           C  
ATOM   4015  O   LYS A 577      74.337  96.071  94.633  1.00  9.07           O  
ATOM   4016  CB  LYS A 577      73.851  98.764  96.417  1.00  9.07           C  
ATOM   4017  CG  LYS A 577      73.966  99.335  97.818  1.00  9.07           C  
ATOM   4018  CD  LYS A 577      73.926  98.266  98.882  1.00  9.07           C  
ATOM   4019  CE  LYS A 577      74.017  98.878 100.267  1.00  9.07           C  
ATOM   4020  NZ  LYS A 577      74.047  97.842 101.330  1.00  9.07           N  
ATOM   4021  N   SER A 578      74.924  97.944  93.525  1.00  7.48           N  
ATOM   4022  CA  SER A 578      74.653  97.338  92.226  1.00  7.48           C  
ATOM   4023  C   SER A 578      75.620  96.198  91.936  1.00  7.48           C  
ATOM   4024  O   SER A 578      75.229  95.178  91.359  1.00  7.48           O  
ATOM   4025  CB  SER A 578      74.726  98.398  91.130  1.00  7.48           C  
ATOM   4026  OG  SER A 578      74.123  97.936  89.937  1.00  7.48           O  
ATOM   4027  N   ILE A 579      76.889  96.358  92.311  1.00  8.52           N  
ATOM   4028  CA  ILE A 579      77.860  95.281  92.137  1.00  8.52           C  
ATOM   4029  C   ILE A 579      77.499  94.097  93.023  1.00  8.52           C  
ATOM   4030  O   ILE A 579      77.479  92.945  92.575  1.00  8.52           O  
ATOM   4031  CB  ILE A 579      79.287  95.779  92.429  1.00  8.52           C  
ATOM   4032  CG1 ILE A 579      79.784  96.698  91.319  1.00  8.52           C  
ATOM   4033  CG2 ILE A 579      80.233  94.609  92.589  1.00  8.52           C  
ATOM   4034  CD1 ILE A 579      80.996  97.510  91.702  1.00  8.52           C  
ATOM   4035  N   ALA A 580      77.208  94.362  94.298  1.00  8.31           N  
ATOM   4036  CA  ALA A 580      76.921  93.285  95.235  1.00  8.31           C  
ATOM   4037  C   ALA A 580      75.608  92.576  94.933  1.00  8.31           C  
ATOM   4038  O   ALA A 580      75.395  91.464  95.424  1.00  8.31           O  
ATOM   4039  CB  ALA A 580      76.907  93.819  96.665  1.00  8.31           C  
ATOM   4040  N   ALA A 581      74.719  93.188  94.151  1.00  9.07           N  
ATOM   4041  CA  ALA A 581      73.456  92.551  93.803  1.00  9.07           C  
ATOM   4042  C   ALA A 581      73.517  91.720  92.527  1.00  9.07           C  
ATOM   4043  O   ALA A 581      72.585  90.953  92.265  1.00  9.07           O  
ATOM   4044  CB  ALA A 581      72.356  93.606  93.660  1.00  9.07           C  
ATOM   4045  N   THR A 582      74.574  91.849  91.732  1.00 10.94           N  
ATOM   4046  CA  THR A 582      74.639  91.195  90.433  1.00 10.94           C  
ATOM   4047  C   THR A 582      75.169  89.770  90.560  1.00 10.94           C  
ATOM   4048  O   THR A 582      76.064  89.486  91.361  1.00 10.94           O  
ATOM   4049  CB  THR A 582      75.519  92.012  89.481  1.00 10.94           C  
ATOM   4050  OG1 THR A 582      74.862  93.244  89.165  1.00 10.94           O  
ATOM   4051  CG2 THR A 582      75.794  91.260  88.192  1.00 10.94           C  
ATOM   4052  N   ARG A 583      74.603  88.867  89.759  1.00 11.74           N  
ATOM   4053  CA  ARG A 583      75.039  87.480  89.705  1.00 11.74           C  
ATOM   4054  C   ARG A 583      75.517  87.134  88.303  1.00 11.74           C  
ATOM   4055  O   ARG A 583      75.030  87.681  87.309  1.00 11.74           O  
ATOM   4056  CB  ARG A 583      73.920  86.516  90.108  1.00 11.74           C  
ATOM   4057  CG  ARG A 583      73.168  86.922  91.353  1.00 11.74           C  
ATOM   4058  CD  ARG A 583      73.821  86.366  92.598  1.00 11.74           C  
ATOM   4059  NE  ARG A 583      73.392  87.105  93.778  1.00 11.74           N  
ATOM   4060  CZ  ARG A 583      74.099  88.066  94.358  1.00 11.74           C  
ATOM   4061  NH1 ARG A 583      73.623  88.682  95.428  1.00 11.74           N  
ATOM   4062  NH2 ARG A 583      75.278  88.415  93.870  1.00 11.74           N  
ATOM   4063  N   GLY A 584      76.475  86.214  88.232  1.00 16.74           N  
ATOM   4064  CA  GLY A 584      77.005  85.760  86.964  1.00 16.74           C  
ATOM   4065  C   GLY A 584      78.054  86.648  86.339  1.00 16.74           C  
ATOM   4066  O   GLY A 584      78.456  86.391  85.200  1.00 16.74           O  
ATOM   4067  N   ALA A 585      78.514  87.679  87.042  1.00 10.70           N  
ATOM   4068  CA  ALA A 585      79.508  88.600  86.518  1.00 10.70           C  
ATOM   4069  C   ALA A 585      80.912  88.165  86.934  1.00 10.70           C  
ATOM   4070  O   ALA A 585      81.100  87.191  87.665  1.00 10.70           O  
ATOM   4071  CB  ALA A 585      79.207  90.021  86.988  1.00 10.70           C  
ATOM   4072  N   THR A 586      81.920  88.898  86.452  1.00  6.26           N  
ATOM   4073  CA  THR A 586      83.301  88.582  86.808  1.00  6.26           C  
ATOM   4074  C   THR A 586      83.557  88.814  88.291  1.00  6.26           C  
ATOM   4075  O   THR A 586      84.162  87.971  88.962  1.00  6.26           O  
ATOM   4076  CB  THR A 586      84.265  89.410  85.959  1.00  6.26           C
[truncated: 373,249 more chars]
