# Supplementary material for: Mapping major SARS-CoV-2 drug targets and assessment of druggability using computational fragment screening: Identification of an allosteric small-molecule binding site on the Nsp13 helicase
Source: PLoS One. 2021 Feb 17;16(2):e0246181. doi: 10.1371/journal.pone.0246181 (PMC7888625; doi:10.1371/journal.pone.0246181)
Supplement: S2 File — (ZIP) [file pone.0246181.s002.zip › SUPP_PDBs/Nsp12_RdRp/Knowledge/reference_inhibitor_pharmacophores/01_REF04_BEN.pdb]

REMARK  0001 RUN NUMBER      9                                                        
REMARK       ROTATION NUMBER 3  100.717 DEGREES                                       
REMARK                AXIS   18.8556 9.76977 21.0874 CENTER -4.72175 -4.93058 7.96167 
REMARK  0001 RMS 2.06882 DG -1.803 -8.43 -3.9                                         
REMARK   DATE:    12/15/20     18:16:43      CREATED BY USER: rsa002                  
ATOM      1  C0  UNK     1      -5.380  -5.380   7.433  1.00  0.00      SEG2
ATOM      2  C1  UNK     1      -6.004  -4.281   8.014  1.00  0.00      SEG2
ATOM      3  C2  UNK     1      -5.265  -3.143   8.316  1.00  0.00      SEG2
ATOM      4  C3  UNK     1      -3.903  -3.106   8.042  1.00  0.00      SEG2
ATOM      5  C4  UNK     1      -3.288  -4.195   7.434  1.00  0.00      SEG2
ATOM      6  C   UNK     1      -4.028  -5.329   7.125  1.00  0.00      SEG2
ATOM      7  H0  UNK     1      -5.945  -6.276   7.214  1.00  0.00      SEG2
ATOM      8  H1  UNK     1      -7.063  -4.313   8.224  1.00  0.00      SEG2
ATOM      9  H2  UNK     1      -5.753  -2.288   8.760  1.00  0.00      SEG2
ATOM     10  H3  UNK     1      -3.323  -2.230   8.294  1.00  0.00      SEG2
ATOM     11  H4  UNK     1      -2.233  -4.160   7.201  1.00  0.00      SEG2
ATOM     12  H   UNK     1      -3.558  -6.178   6.639  1.00  0.00      SEG2
TER      13      UNK      1
END
