# Supplementary material for: Mapping major SARS-CoV-2 drug targets and assessment of druggability using computational fragment screening: Identification of an allosteric small-molecule binding site on the Nsp13 helicase
Source: PLoS One. 2021 Feb 17;16(2):e0246181. doi: 10.1371/journal.pone.0246181 (PMC7888625; doi:10.1371/journal.pone.0246181)
Supplement: S2 File — (ZIP) [file pone.0246181.s002.zip › SUPP_PDBs/Nsp12_RdRp/Knowledge/reference_inhibitor_pharmacophores/01_REF04_pharmacophore_from_7bv2.pdb]

REMARK
HETATM 8607  C8  F86 P 101      -7.110  -4.181   8.150  0.50 17.13           C
HETATM 8611  C2  F86 P 101      -4.672  -3.776   8.742  0.50 17.13           C
HETATM 8612  N3  F86 P 101      -8.067  -3.744   7.665  0.50 17.13           N
HETATM 8613  C4  F86 P 101      -4.322  -5.609   7.246  0.50 17.13           C
HETATM 8614  O2  F86 P 101      -4.963  -2.559   8.072  0.50 17.13           O
HETATM 8620  C1  F86 P 101      -5.887  -4.740   8.764  0.50 17.13           C
HETATM 8624  C3  F86 P 101      -3.565  -4.562   8.039  0.50 17.13           C
HETATM 8627  O1  F86 P 101      -5.508  -5.859   7.970  0.50 17.13           O
HETATM 8628  O3  F86 P 101      -2.779  -3.788   7.154  0.50 17.13           O
TER
