# Supplementary material for: Mapping major SARS-CoV-2 drug targets and assessment of druggability using computational fragment screening: Identification of an allosteric small-molecule binding site on the Nsp13 helicase
Source: PLoS One. 2021 Feb 17;16(2):e0246181. doi: 10.1371/journal.pone.0246181 (PMC7888625; doi:10.1371/journal.pone.0246181)
Supplement: S2 File — (ZIP) [file pone.0246181.s002.zip › SUPP_PDBs/Nsp12_RdRp/Knowledge/reference_inhibitor_pharmacophores/02_REF03_BEN.pdb]

REMARK  0001 RUN NUMBER      9                                                        
REMARK       ROTATION NUMBER 1  139.943 DEGREES                                       
REMARK                AXIS   25.6313 26.0839 6.63309 CENTER -7.40833 -4.19867 12.2324 
REMARK  0001 RMS 3.01328 DG -1.23 -6.06 -0.6                                          
REMARK   DATE:    12/15/20     18:16:15      CREATED BY USER: rsa002                  
ATOM      1  C0  UNK     1      -8.190  -3.597  11.279  1.00  0.00      SEG2
ATOM      2  C1  UNK     1      -7.647  -4.411  12.269  1.00  0.00      SEG2
ATOM      3  C2  UNK     1      -7.853  -4.107  13.607  1.00  0.00      SEG2
ATOM      4  C3  UNK     1      -8.647  -3.020  13.959  1.00  0.00      SEG2
ATOM      5  C4  UNK     1      -9.193  -2.212  12.972  1.00  0.00      SEG2
ATOM      6  C   UNK     1      -8.945  -2.488  11.632  1.00  0.00      SEG2
ATOM      7  H0  UNK     1      -8.030  -3.829  10.236  1.00  0.00      SEG2
ATOM      8  H1  UNK     1      -7.076  -5.284  11.990  1.00  0.00      SEG2
ATOM      9  H2  UNK     1      -7.407  -4.723  14.374  1.00  0.00      SEG2
ATOM     10  H3  UNK     1      -8.846  -2.803  14.998  1.00  0.00      SEG2
ATOM     11  H4  UNK     1      -9.812  -1.365  13.233  1.00  0.00      SEG2
ATOM     12  H   UNK     1      -9.348  -1.835  10.869  1.00  0.00      SEG2
TER      13      UNK      1
END
