# Supplementary material for: Mapping major SARS-CoV-2 drug targets and assessment of druggability using computational fragment screening: Identification of an allosteric small-molecule binding site on the Nsp13 helicase
Source: PLoS One. 2021 Feb 17;16(2):e0246181. doi: 10.1371/journal.pone.0246181 (PMC7888625; doi:10.1371/journal.pone.0246181)
Supplement: S2 File — (ZIP) [file pone.0246181.s002.zip › SUPP_PDBs/Nsp12_RdRp/Knowledge/reference_inhibitor_pharmacophores/02_REF03_pharmacophore_from_7bv2.pdb]

REMARK
HETATM 8610  N1  F86 P 101      -6.827  -4.616  11.132  0.50 17.13           N
HETATM 8615  N2  F86 P 101      -7.342  -3.387  11.058  0.50 17.13           N
HETATM 8617  N4  F86 P 101      -7.995  -3.729  13.392  0.50 17.13           N
HETATM 8622  C11 F86 P 101      -7.458  -4.970  13.388  0.50 17.13           C
HETATM 8623  C12 F86 P 101      -7.921  -3.021  12.232  0.50 17.13           C
HETATM 8625  C9  F86 P 101      -6.841  -5.458  12.214  0.50 17.13           C
TER
