# Supplementary material for: Mapping major SARS-CoV-2 drug targets and assessment of druggability using computational fragment screening: Identification of an allosteric small-molecule binding site on the Nsp13 helicase
Source: PLoS One. 2021 Feb 17;16(2):e0246181. doi: 10.1371/journal.pone.0246181 (PMC7888625; doi:10.1371/journal.pone.0246181)
Supplement: S2 File — (ZIP) [file pone.0246181.s002.zip › SUPP_PDBs/Nsp12_RdRp/Knowledge/reference_inhibitor_pharmacophores/03_REF06_BEN.pdb]

REMARK  0001 RUN NUMBER      5                                                        
REMARK       ROTATION NUMBER 1  89.6837 DEGREES                                       
REMARK                AXIS   19.3289 8.49435 13.8577 CENTER -14.8515 -14.617 7.88608  
REMARK  0001 RMS 2.31856 DG -1.843 -9.14 -0.5                                         
REMARK   DATE:    12/15/20     18: 9:22      CREATED BY USER: rsa002                  
ATOM      1  C0  UNK     1     -16.194 -14.862   7.703  1.00  0.00      SEG2
ATOM      2  C1  UNK     1     -15.076 -15.315   8.388  1.00  0.00      SEG2
ATOM      3  C2  UNK     1     -13.979 -15.807   7.684  1.00  0.00      SEG2
ATOM      4  C3  UNK     1     -14.011 -15.849   6.298  1.00  0.00      SEG2
ATOM      5  C4  UNK     1     -15.152 -15.438   5.613  1.00  0.00      SEG2
ATOM      6  C   UNK     1     -16.236 -14.933   6.313  1.00  0.00      SEG2
ATOM      7  H0  UNK     1     -17.030 -14.445   8.245  1.00  0.00      SEG2
ATOM      8  H1  UNK     1     -15.050 -15.269   9.467  1.00  0.00      SEG2
ATOM      9  H2  UNK     1     -13.096 -16.141   8.211  1.00  0.00      SEG2
ATOM     10  H3  UNK     1     -13.145 -16.192   5.748  1.00  0.00      SEG2
ATOM     11  H4  UNK     1     -15.188 -15.503   4.535  1.00  0.00      SEG2
ATOM     12  H   UNK     1     -17.108 -14.584   5.778  1.00  0.00      SEG2
TER      13      UNK      1
END
