# Supplementary material for: Mapping major SARS-CoV-2 drug targets and assessment of druggability using computational fragment screening: Identification of an allosteric small-molecule binding site on the Nsp13 helicase
Source: PLoS One. 2021 Feb 17;16(2):e0246181. doi: 10.1371/journal.pone.0246181 (PMC7888625; doi:10.1371/journal.pone.0246181)
Supplement: S2 File — (ZIP) [file pone.0246181.s002.zip › SUPP_PDBs/Nsp12_RdRp/Knowledge/reference_inhibitor_pharmacophores/03_REF06_pharmacophore_from_3cwj.pdb]

REMARK
HETATM 8723  C13 321 B1002     -13.190 -12.161   7.863  1.00 50.85           C
HETATM 8724  C15 321 B1002     -14.203 -12.381   8.730  1.00 51.31           C
HETATM 8726  C16 321 B1002     -12.747 -13.361   7.050  1.00 52.39           C
HETATM 8728  N25 321 B1002     -13.322 -14.592   7.366  1.00 52.75           N
HETATM 8734  N23 321 B1002     -14.059 -14.816   8.491  1.00 53.16           N
HETATM 8735  C12 321 B1002     -14.512 -13.780   9.135  1.00 52.92           C
END
