# Supplementary material for: Mapping major SARS-CoV-2 drug targets and assessment of druggability using computational fragment screening: Identification of an allosteric small-molecule binding site on the Nsp13 helicase
Source: PLoS One. 2021 Feb 17;16(2):e0246181. doi: 10.1371/journal.pone.0246181 (PMC7888625; doi:10.1371/journal.pone.0246181)
Supplement: S2 File — (ZIP) [file pone.0246181.s002.zip › SUPP_PDBs/Nsp12_RdRp/Knowledge/reference_inhibitor_pharmacophores/04_REF05_BEN.pdb]

REMARK  0001 RUN NUMBER      6                                                        
REMARK       ROTATION NUMBER 10  40.9415 DEGREES                                      
REMARK                AXIS   26.128 6.97302 8.49393 CENTER -9.61992 -8.85508 6.29333  
REMARK  0001 RMS 4.40498 DG -1.473 -7.41 0.3                                          
REMARK   DATE:    12/15/20     19:30:55      CREATED BY USER: rsa002                  
ATOM      1  C0  UNK     1      -6.473  -4.709   7.218  1.00  0.00      SEG2
ATOM      2  C1  UNK     1      -5.993  -6.013   7.213  1.00  0.00      SEG2
ATOM      3  C2  UNK     1      -6.883  -7.079   7.186  1.00  0.00      SEG2
ATOM      4  C3  UNK     1      -8.252  -6.842   7.183  1.00  0.00      SEG2
ATOM      5  C4  UNK     1      -8.730  -5.540   7.223  1.00  0.00      SEG2
ATOM      6  C   UNK     1      -7.842  -4.472   7.224  1.00  0.00      SEG2
ATOM      7  H0  UNK     1      -5.783  -3.878   7.211  1.00  0.00      SEG2
ATOM      8  H1  UNK     1      -4.930  -6.210   7.219  1.00  0.00      SEG2
ATOM      9  H2  UNK     1      -6.504  -8.091   7.160  1.00  0.00      SEG2
ATOM     10  H3  UNK     1      -8.940  -7.675   7.148  1.00  0.00      SEG2
ATOM     11  H4  UNK     1      -9.796  -5.359   7.248  1.00  0.00      SEG2
ATOM     12  H   UNK     1      -8.212  -3.457   7.227  1.00  0.00      SEG2
TER      13      UNK      1
END
