# Supplementary material for: Mapping major SARS-CoV-2 drug targets and assessment of druggability using computational fragment screening: Identification of an allosteric small-molecule binding site on the Nsp13 helicase
Source: PLoS One. 2021 Feb 17;16(2):e0246181. doi: 10.1371/journal.pone.0246181 (PMC7888625; doi:10.1371/journal.pone.0246181)
Supplement: S2 File — (ZIP) [file pone.0246181.s002.zip › SUPP_PDBs/Nsp12_RdRp/Knowledge/reference_inhibitor_pharmacophores/04_REF05_pharmacophore_from_3cwj.pdb]

REMARK
HETATM 8711  C8  321 B1002      -8.785  -7.797   5.853  1.00 50.57           C
HETATM 8712  C3  321 B1002      -8.610  -9.084   5.344  1.00 50.38           C
HETATM 8713  C5  321 B1002      -9.853  -7.527   6.724  1.00 49.73           C
HETATM 8714  C9  321 B1002     -10.722  -8.575   7.066  1.00 49.12           C
HETATM 8721  C7  321 B1002     -10.543  -9.867   6.550  1.00 49.55           C
HETATM 8722  C2  321 B1002      -9.477 -10.115   5.689  1.00 50.15           C
END
