# Supplementary material for: Mapping major SARS-CoV-2 drug targets and assessment of druggability using computational fragment screening: Identification of an allosteric small-molecule binding site on the Nsp13 helicase
Source: PLoS One. 2021 Feb 17;16(2):e0246181. doi: 10.1371/journal.pone.0246181 (PMC7888625; doi:10.1371/journal.pone.0246181)
Supplement: S2 File — (ZIP) [file pone.0246181.s002.zip › SUPP_PDBs/Nsp12_RdRp/Knowledge/reference_inhibitor_pharmacophores/05_REF01_BEN.pdb]

REMARK  0001 RUN NUMBER      2                                                        
REMARK       ROTATION NUMBER 6  127.138 DEGREES                                       
REMARK                AXIS   20.1784 26.4663 21.0082 CENTER -11.3391 -15.0874 10.3165 
REMARK  0001 RMS 4.6322 DG -1.654 -7.94 -2.2                                          
REMARK   DATE:    12/15/20     18: 4:30      CREATED BY USER: rsa002                  
ATOM      1  C0  UNK     1     -10.667 -16.298  13.657  1.00  0.00      SEG2
ATOM      2  C1  UNK     1     -11.513 -16.905  14.577  1.00  0.00      SEG2
ATOM      3  C2  UNK     1     -11.526 -18.289  14.702  1.00  0.00      SEG2
ATOM      4  C3  UNK     1     -10.669 -19.063  13.927  1.00  0.00      SEG2
ATOM      5  C4  UNK     1      -9.805 -18.454  13.025  1.00  0.00      SEG2
ATOM      6  C   UNK     1      -9.814 -17.072  12.882  1.00  0.00      SEG2
ATOM      7  H0  UNK     1     -10.678 -15.224  13.534  1.00  0.00      SEG2
ATOM      8  H1  UNK     1     -12.175 -16.306  15.187  1.00  0.00      SEG2
ATOM      9  H2  UNK     1     -12.210 -18.766  15.390  1.00  0.00      SEG2
ATOM     10  H3  UNK     1     -10.680 -20.138  14.021  1.00  0.00      SEG2
ATOM     11  H4  UNK     1      -9.130 -19.055  12.433  1.00  0.00      SEG2
ATOM     12  H   UNK     1      -9.159 -16.602  12.160  1.00  0.00      SEG2
TER      13      UNK      1
END
