# Supplementary material for: Mapping major SARS-CoV-2 drug targets and assessment of druggability using computational fragment screening: Identification of an allosteric small-molecule binding site on the Nsp13 helicase
Source: PLoS One. 2021 Feb 17;16(2):e0246181. doi: 10.1371/journal.pone.0246181 (PMC7888625; doi:10.1371/journal.pone.0246181)
Supplement: S2 File — (ZIP) [file pone.0246181.s002.zip › SUPP_PDBs/Nsp12_RdRp/Knowledge/reference_inhibitor_pharmacophores/05_REF01_pharmacophore_from_5f3z.pdb]

REMARK
HETATM 4785  C2  5V5 A1003     -10.753 -15.093  11.813  1.00 31.59           C
HETATM 4786  C3  5V5 A1003     -10.102 -14.757  10.619  1.00 31.69           C
HETATM 4790  C12 5V5 A1003     -12.093 -15.451  11.814  1.00 30.85           C
HETATM 4793  C4  5V5 A1003     -10.756 -14.807   9.391  1.00 29.22           C
HETATM 4794  C5  5V5 A1003     -12.117 -15.163   9.345  1.00 30.18           C
HETATM 4796  C7  5V5 A1003     -12.807 -15.511  10.621  1.00 30.77           C
