# Supplementary material for: Mapping major SARS-CoV-2 drug targets and assessment of druggability using computational fragment screening: Identification of an allosteric small-molecule binding site on the Nsp13 helicase
Source: PLoS One. 2021 Feb 17;16(2):e0246181. doi: 10.1371/journal.pone.0246181 (PMC7888625; doi:10.1371/journal.pone.0246181)
Supplement: S2 File — (ZIP) [file pone.0246181.s002.zip › SUPP_PDBs/Nsp12_RdRp/Knowledge/reference_inhibitor_pharmacophores/06_REF02_BEN.pdb]

REMARK  0001 RUN NUMBER      5                                                        
REMARK       ROTATION NUMBER 10  82.1608 DEGREES                                      
REMARK                AXIS   13.0438 8.63964 5.55759 CENTER -15.5036 -16.5028 10.881  
REMARK  0001 RMS 4.17366 DG -1.485 -7.23 -1.3                                         
REMARK   DATE:    12/15/20     18:10:42      CREATED BY USER: rsa002                  
ATOM      1  C0  UNK     1     -15.988 -14.663   6.386  1.00  0.00      SEG2
ATOM      2  C1  UNK     1     -14.621 -14.925   6.390  1.00  0.00      SEG2
ATOM      3  C2  UNK     1     -13.968 -15.199   7.581  1.00  0.00      SEG2
ATOM      4  C3  UNK     1     -14.668 -15.148   8.785  1.00  0.00      SEG2
ATOM      5  C4  UNK     1     -16.029 -14.875   8.783  1.00  0.00      SEG2
ATOM      6  C   UNK     1     -16.696 -14.668   7.576  1.00  0.00      SEG2
ATOM      7  H0  UNK     1     -16.493 -14.448   5.455  1.00  0.00      SEG2
ATOM      8  H1  UNK     1     -14.074 -14.904   5.457  1.00  0.00      SEG2
ATOM      9  H2  UNK     1     -12.912 -15.436   7.581  1.00  0.00      SEG2
ATOM     10  H3  UNK     1     -14.139 -15.308   9.714  1.00  0.00      SEG2
ATOM     11  H4  UNK     1     -16.575 -14.808   9.713  1.00  0.00      SEG2
ATOM     12  H   UNK     1     -17.762 -14.495   7.561  1.00  0.00      SEG2
TER      13      UNK      1
END
