# Supplementary material for: Mapping major SARS-CoV-2 drug targets and assessment of druggability using computational fragment screening: Identification of an allosteric small-molecule binding site on the Nsp13 helicase
Source: PLoS One. 2021 Feb 17;16(2):e0246181. doi: 10.1371/journal.pone.0246181 (PMC7888625; doi:10.1371/journal.pone.0246181)
Supplement: S2 File — (ZIP) [file pone.0246181.s002.zip › SUPP_PDBs/Nsp12_RdRp/Knowledge/reference_inhibitor_pharmacophores/06_REF02_pharmacophore_from_5f3z.pdb]

REMARK
HETATM 4789  C11 5V5 A1003     -16.692 -16.291  10.089  1.00 29.04           C
HETATM 4797  C8  5V5 A1003     -14.221 -15.970  10.687  1.00 30.39           C
HETATM 4798  C9  5V5 A1003     -14.880 -16.850  11.533  1.00 25.32           C
HETATM 4799  C10 5V5 A1003     -16.235 -16.993  11.198  1.00 28.75           C
HETATM 4800  S   5V5 A1003     -15.335 -15.389   9.502  1.00 34.06           S
END
