# Supplementary material for: Mapping major SARS-CoV-2 drug targets and assessment of druggability using computational fragment screening: Identification of an allosteric small-molecule binding site on the Nsp13 helicase
Source: PLoS One. 2021 Feb 17;16(2):e0246181. doi: 10.1371/journal.pone.0246181 (PMC7888625; doi:10.1371/journal.pone.0246181)
Supplement: S2 File — (ZIP) [file pone.0246181.s002.zip › SUPP_PDBs/Nsp12_RdRp/protein_PAA1.pdb]

REMARK  GENERATED BY CHARMM-GUI (HTTP://WWW.CHARMM-GUI.ORG) V2.0 ON JUN, 07. 2020. JOB
REMARK  SETUP PERIODIC BOUNDARY CONDITION                                             
REMARK   DATE:     6/ 7/20     17:15: 4      CREATED BY USER: apache                  
ATOM      1  N   VAL    31      25.282 -12.955 -25.329  1.00  0.00      PAA1
ATOM      2  HT1 VAL    31      24.560 -13.594 -25.722  1.00  0.00      PAA1
ATOM      3  HT2 VAL    31      26.198 -13.451 -25.298  1.00  0.00      PAA1
ATOM      4  HT3 VAL    31      25.375 -12.133 -25.966  1.00  0.00      PAA1
ATOM      5  CA  VAL    31      24.922 -12.475 -24.001  1.00  0.00      PAA1
ATOM      6  HA  VAL    31      24.708 -13.338 -23.384  1.00  0.00      PAA1
ATOM      7  CB  VAL    31      26.075 -11.676 -23.366  1.00  0.00      PAA1
ATOM      8  HB  VAL    31      25.694 -11.135 -22.463  1.00  0.00      PAA1
ATOM      9  CG1 VAL    31      27.174 -12.617 -22.892  1.00  0.00      PAA1
ATOM     10 HG11 VAL    31      27.654 -13.173 -23.725  1.00  0.00      PAA1
ATOM     11 HG12 VAL    31      26.803 -13.351 -22.142  1.00  0.00      PAA1
ATOM     12 HG13 VAL    31      27.964 -12.012 -22.399  1.00  0.00      PAA1
ATOM     13  CG2 VAL    31      26.624 -10.654 -24.354  1.00  0.00      PAA1
ATOM     14 HG21 VAL    31      25.835  -9.973 -24.741  1.00  0.00      PAA1
ATOM     15 HG22 VAL    31      27.152 -11.123 -25.212  1.00  0.00      PAA1
ATOM     16 HG23 VAL    31      27.377 -10.010 -23.845  1.00  0.00      PAA1
ATOM     17  C   VAL    31      23.651 -11.635 -24.062  1.00  0.00      PAA1
ATOM     18  O   VAL    31      23.459 -10.841 -24.983  1.00  0.00      PAA1
ATOM     19  N   TYR    32      22.785 -11.814 -23.070  1.00  0.00      PAA1
ATOM     20  HN  TYR    32      22.923 -12.449 -22.316  1.00  0.00      PAA1
ATOM     21  CA  TYR    32      21.520 -11.097 -23.031  1.00  0.00      PAA1
ATOM     22  HA  TYR    32      21.150 -10.955 -24.039  1.00  0.00      PAA1
ATOM     23  CB  TYR    32      20.486 -11.889 -22.230  1.00  0.00      PAA1
ATOM     24  HB1 TYR    32      19.557 -11.297 -22.136  1.00  0.00      PAA1
ATOM     25  HB2 TYR    32      20.859 -12.101 -21.204  1.00  0.00      PAA1
ATOM     26  CG  TYR    32      20.088 -13.189 -22.885  1.00  0.00      PAA1
ATOM     27  CD1 TYR    32      19.334 -13.198 -24.049  1.00  0.00      PAA1
ATOM     28  HD1 TYR    32      18.990 -12.262 -24.464  1.00  0.00      PAA1
ATOM     29  CE1 TYR    32      18.971 -14.386 -24.656  1.00  0.00      PAA1
ATOM     30  HE1 TYR    32      18.334 -14.389 -25.529  1.00  0.00      PAA1
ATOM     31  CZ  TYR    32      19.364 -15.584 -24.100  1.00  0.00      PAA1
ATOM     32  OH  TYR    32      19.004 -16.766 -24.703  1.00  0.00      PAA1
ATOM     33  HH  TYR    32      19.155 -17.481 -24.079  1.00  0.00      PAA1
ATOM     34  CD2 TYR    32      20.474 -14.408 -22.344  1.00  0.00      PAA1
ATOM     35  HD2 TYR    32      21.048 -14.437 -21.427  1.00  0.00      PAA1
ATOM     36  CE2 TYR    32      20.116 -15.601 -22.944  1.00  0.00      PAA1
ATOM     37  HE2 TYR    32      20.417 -16.540 -22.496  1.00  0.00      PAA1
ATOM     38  C   TYR    32      21.710  -9.714 -22.422  1.00  0.00      PAA1
ATOM     39  O   TYR    32      22.457  -9.539 -21.456  1.00  0.00      PAA1
ATOM     40  N   ARG    33      21.027  -8.729 -22.999  1.00  0.00      PAA1
ATOM     41  HN  ARG    33      20.436  -8.869 -23.798  1.00  0.00      PAA1
ATOM     42  CA  ARG    33      21.084  -7.357 -22.524  1.00  0.00      PAA1
ATOM     43  HA  ARG    33      21.375  -7.323 -21.484  1.00  0.00      PAA1
ATOM     44  CB  ARG    33      22.024  -6.502 -23.383  1.00  0.00      PAA1
ATOM     45  HB1 ARG    33      21.827  -5.415 -23.189  1.00  0.00      PAA1
ATOM     46  HB2 ARG    33      21.801  -6.671 -24.459  1.00  0.00      PAA1
ATOM     47  CG  ARG    33      23.504  -6.735 -23.130  1.00  0.00      PAA1
ATOM     48  HG1 ARG    33      24.069  -6.037 -23.796  1.00  0.00      PAA1
ATOM     49  HG2 ARG    33      23.782  -7.773 -23.412  1.00  0.00      PAA1
ATOM     50  CD  ARG    33      23.884  -6.457 -21.688  1.00  0.00      PAA1
ATOM     51  HD1 ARG    33      23.395  -7.132 -20.953  1.00  0.00      PAA1
ATOM     52  HD2 ARG    33      23.517  -5.429 -21.431  1.00  0.00      PAA1
ATOM     53  NE  ARG    33      25.333  -6.437 -21.505  1.00  0.00      PAA1
ATOM     54  HE  ARG    33      25.737  -5.518 -21.423  1.00  0.00      PAA1
ATOM     55  CZ  ARG    33      26.067  -7.506 -21.209  1.00  0.00      PAA1
ATOM     56  NH1 ARG    33      25.490  -8.688 -21.053  1.00  0.00      PAA1
ATOM     57 HH11 ARG    33      24.489  -8.659 -21.093  1.00  0.00      PAA1
ATOM     58 HH12 ARG    33      25.941  -9.325 -20.449  1.00  0.00      PAA1
ATOM     59  NH2 ARG    33      27.379  -7.390 -21.065  1.00  0.00      PAA1
ATOM     60 HH21 ARG    33      27.614  -6.407 -21.045  1.00  0.00      PAA1
ATOM     61 HH22 ARG    33      27.841  -7.861 -21.805  1.00  0.00      PAA1
ATOM     62  C   ARG    33      19.681  -6.774 -22.547  1.00  0.00      PAA1
ATOM     63  O   ARG    33      18.834  -7.197 -23.336  1.00  0.00      PAA1
ATOM     64  N   ALA    34      19.437  -5.803 -21.674  1.00  0.00      PAA1
ATOM     65  HN  ALA    34      20.141  -5.380 -21.095  1.00  0.00      PAA1
ATOM     66  CA  ALA    34      18.139  -5.148 -21.620  1.00  0.00      PAA1
ATOM     67  HA  ALA    34      17.357  -5.871 -21.810  1.00  0.00      PAA1
ATOM     68  CB  ALA    34      17.908  -4.540 -20.238  1.00  0.00      PAA1
ATOM     69  HB1 ALA    34      18.697  -3.788 -20.009  1.00  0.00      PAA1
ATOM     70  HB2 ALA    34      17.943  -5.324 -19.454  1.00  0.00      PAA1
ATOM     71  HB3 ALA    34      16.920  -4.032 -20.182  1.00  0.00      PAA1
ATOM     72  C   ALA    34      18.030  -4.072 -22.694  1.00  0.00      PAA1
ATOM     73  O   ALA    34      18.958  -3.286 -22.903  1.00  0.00      PAA1
ATOM     74  N   PHE    35      16.887  -4.044 -23.378  1.00  0.00      PAA1
ATOM     75  HN  PHE    35      16.149  -4.700 -23.223  1.00  0.00      PAA1
ATOM     76  CA  PHE    35      16.586  -3.027 -24.376  1.00  0.00      PAA1
ATOM     77  HA  PHE    35      17.237  -2.170 -24.239  1.00  0.00      PAA1
ATOM     78  CB  PHE    35      16.737  -3.543 -25.816  1.00  0.00      PAA1
ATOM     79  HB1 PHE    35      16.570  -2.677 -26.501  1.00  0.00      PAA1
ATOM     80  HB2 PHE    35      15.955  -4.287 -26.038  1.00  0.00      PAA1
ATOM     81  CG  PHE    35      18.090  -4.107 -26.137  1.00  0.00      PAA1
ATOM     82  CD1 PHE    35      18.431  -5.393 -25.764  1.00  0.00      PAA1
ATOM     83  HD1 PHE    35      17.714  -5.978 -25.206  1.00  0.00      PAA1
ATOM     84  CE1 PHE    35      19.673  -5.909 -26.067  1.00  0.00      PAA1
ATOM     85  HE1 PHE    35      19.922  -6.914 -25.760  1.00  0.00      PAA1
ATOM     86  CZ  PHE    35      20.588  -5.141 -26.751  1.00  0.00      PAA1
ATOM     87  HZ  PHE    35      21.568  -5.527 -26.994  1.00  0.00      PAA1
ATOM     88  CD2 PHE    35      19.018  -3.350 -26.830  1.00  0.00      PAA1
ATOM     89  HD2 PHE    35      18.761  -2.344 -27.146  1.00  0.00      PAA1
ATOM     90  CE2 PHE    35      20.260  -3.860 -27.133  1.00  0.00      PAA1
ATOM     91  HE2 PHE    35      20.838  -3.295 -27.831  1.00  0.00      PAA1
ATOM     92  C   PHE    35      15.159  -2.539 -24.190  1.00  0.00      PAA1
ATOM     93  O   PHE    35      14.269  -3.323 -23.853  1.00  0.00      PAA1
ATOM     94  N   ASP    36      14.947  -1.246 -24.418  1.00  0.00      PAA1
ATOM     95  HN  ASP    36      15.679  -0.616 -24.694  1.00  0.00      PAA1
ATOM     96  CA  ASP    36      13.606  -0.675 -24.500  1.00  0.00      PAA1
ATOM     97  HA  ASP    36      12.870  -1.334 -24.059  1.00  0.00      PAA1
ATOM     98  CB  ASP    36      13.545   0.670 -23.779  1.00  0.00      PAA1
ATOM     99  HB1 ASP    36      14.442   1.269 -24.053  1.00  0.00      PAA1
ATOM    100  HB2 ASP    36      13.536   0.538 -22.681  1.00  0.00      PAA1
ATOM    101  CG  ASP    36      12.329   1.493 -24.166  1.00  0.00      PAA1
ATOM    102  OD1 ASP    36      11.237   0.912 -24.333  1.00  0.00      PAA1
ATOM    103  OD2 ASP    36      12.459   2.728 -24.283  1.00  0.00      PAA1
ATOM    104  C   ASP    36      13.256  -0.539 -25.978  1.00  0.00      PAA1
ATOM    105  O   ASP    36      13.842   0.283 -26.688  1.00  0.00      PAA1
ATOM    106  N   ILE    37      12.302  -1.341 -26.441  1.00  0.00      PAA1
ATOM    107  HN  ILE    37      11.697  -1.804 -25.788  1.00  0.00      PAA1
ATOM    108  CA  ILE    37      12.020  -1.504 -27.863  1.00  0.00      PAA1
ATOM    109  HA  ILE    37      12.687  -0.879 -28.441  1.00  0.00      PAA1
ATOM    110  CB  ILE    37      12.169  -2.980 -28.285  1.00  0.00      PAA1
ATOM    111  HB  ILE    37      11.498  -3.598 -27.640  1.00  0.00      PAA1
ATOM    112  CG2 ILE    37      11.766  -3.181 -29.735  1.00  0.00      PAA1
ATOM    113 HG21 ILE    37      12.332  -2.485 -30.392  1.00  0.00      PAA1
ATOM    114 HG22 ILE    37      10.684  -2.997 -29.891  1.00  0.00      PAA1
ATOM    115 HG23 ILE    37      11.980  -4.219 -30.062  1.00  0.00      PAA1
ATOM    116  CG1 ILE    37      13.605  -3.454 -28.072  1.00  0.00      PAA1
ATOM    117 HG11 ILE    37      13.739  -4.449 -28.548  1.00  0.00      PAA1
ATOM    118 HG12 ILE    37      13.769  -3.568 -26.974  1.00  0.00      PAA1
ATOM    119  CD  ILE    37      14.649  -2.485 -28.576  1.00  0.00      PAA1
ATOM    120  HD1 ILE    37      14.728  -1.574 -27.949  1.00  0.00      PAA1
ATOM    121  HD2 ILE    37      14.436  -2.155 -29.615  1.00  0.00      PAA1
ATOM    122  HD3 ILE    37      15.657  -2.952 -28.572  1.00  0.00      PAA1
ATOM    123  C   ILE    37      10.624  -0.986 -28.178  1.00  0.00      PAA1
ATOM    124  O   ILE    37       9.680  -1.197 -27.408  1.00  0.00      PAA1
ATOM    125  N   TYR    38      10.503  -0.291 -29.311  1.00  0.00      PAA1
ATOM    126  HN  TYR    38      11.308  -0.025 -29.836  1.00  0.00      PAA1
ATOM    127  CA  TYR    38       9.204   0.016 -29.908  1.00  0.00      PAA1
ATOM    128  HA  TYR    38       8.524  -0.802 -29.711  1.00  0.00      PAA1
ATOM    129  CB  TYR    38       8.614   1.306 -29.358  1.00  0.00      PAA1
ATOM    130  HB1 TYR    38       9.291   2.161 -29.575  1.00  0.00      PAA1
ATOM    131  HB2 TYR    38       8.549   1.213 -28.254  1.00  0.00      PAA1
ATOM    132  CG  TYR    38       7.236   1.605 -29.904  1.00  0.00      PAA1
ATOM    133  CD1 TYR    38       6.110   0.980 -29.391  1.00  0.00      PAA1
ATOM    134  HD1 TYR    38       6.245   0.226 -28.639  1.00  0.00      PAA1
ATOM    135  CE1 TYR    38       4.853   1.251 -29.892  1.00  0.00      PAA1
ATOM    136  HE1 TYR    38       3.992   0.726 -29.501  1.00  0.00      PAA1
ATOM    137  CZ  TYR    38       4.711   2.161 -30.916  1.00  0.00      PAA1
ATOM    138  OH  TYR    38       3.464   2.442 -31.421  1.00  0.00      PAA1
ATOM    139  HH  TYR    38       2.793   1.970 -30.920  1.00  0.00      PAA1
ATOM    140  CD2 TYR    38       7.063   2.518 -30.934  1.00  0.00      PAA1
ATOM    141  HD2 TYR    38       7.932   2.984 -31.380  1.00  0.00      PAA1
ATOM    142  CE2 TYR    38       5.813   2.796 -31.438  1.00  0.00      PAA1
ATOM    143  HE2 TYR    38       5.690   3.487 -32.262  1.00  0.00      PAA1
ATOM    144  C   TYR    38       9.395   0.093 -31.420  1.00  0.00      PAA1
ATOM    145  O   TYR    38       9.795   1.134 -31.946  1.00  0.00      PAA1
ATOM    146  N   ASN    39       9.097  -1.007 -32.101  1.00  0.00      PAA1
ATOM    147  HN  ASN    39       8.775  -1.809 -31.594  1.00  0.00      PAA1
ATOM    148  CA  ASN    39       9.118  -1.089 -33.550  1.00  0.00      PAA1
ATOM    149  HA  ASN    39       9.636  -0.225 -33.952  1.00  0.00      PAA1
ATOM    150  CB  ASN    39       9.817  -2.372 -34.006  1.00  0.00      PAA1
ATOM    151  HB1 ASN    39       9.884  -2.391 -35.116  1.00  0.00      PAA1
ATOM    152  HB2 ASN    39       9.242  -3.247 -33.646  1.00  0.00      PAA1
ATOM    153  CG  ASN    39      11.217  -2.503 -33.459  1.00  0.00      PAA1
ATOM    154  OD1 ASN    39      11.652  -1.702 -32.633  1.00  0.00      PAA1
ATOM    155  ND2 ASN    39      11.932  -3.523 -33.912  1.00  0.00      PAA1
ATOM    156 HD21 ASN    39      12.875  -3.528 -33.588  1.00  0.00      PAA1
ATOM    157 HD22 ASN    39      11.603  -4.058 -34.677  1.00  0.00      PAA1
ATOM    158  C   ASN    39       7.689  -1.035 -34.079  1.00  0.00      PAA1
ATOM    159  O   ASN    39       6.736  -0.775 -33.341  1.00  0.00      PAA1
ATOM    160  N   ASP    40       7.536  -1.262 -35.384  1.00  0.00      PAA1
ATOM    161  HN  ASP    40       8.204  -0.951 -36.059  1.00  0.00      PAA1
ATOM    162  CA  ASP    40       6.237  -1.659 -35.909  1.00  0.00      PAA1
ATOM    163  HA  ASP    40       5.463  -1.068 -35.428  1.00  0.00      PAA1
ATOM    164  CB  ASP    40       6.170  -1.404 -37.415  1.00  0.00      PAA1
ATOM    165  HB1 ASP    40       5.156  -1.642 -37.802  1.00  0.00      PAA1
ATOM    166  HB2 ASP    40       6.915  -2.021 -37.957  1.00  0.00      PAA1
ATOM    167  CG  ASP    40       6.442   0.045 -37.776  1.00  0.00      PAA1
ATOM    168  OD1 ASP    40       5.505   0.865 -37.694  1.00  0.00      PAA1
ATOM    169  OD2 ASP    40       7.592   0.361 -38.148  1.00  0.00      PAA1
ATOM    170  C   ASP    40       5.942  -3.123 -35.614  1.00  0.00      PAA1
ATOM    171  O   ASP    40       4.779  -3.535 -35.675  1.00  0.00      PAA1
ATOM    172  N   LYS    41       6.970  -3.913 -35.298  1.00  0.00      PAA1
ATOM    173  HN  LYS    41       7.856  -3.470 -35.242  1.00  0.00      PAA1
ATOM    174  CA  LYS    41       6.832  -5.348 -35.087  1.00  0.00      PAA1
ATOM    175  HA  LYS    41       5.910  -5.685 -35.540  1.00  0.00      PAA1
ATOM    176  CB  LYS    41       8.009  -6.085 -35.733  1.00  0.00      PAA1
ATOM    177  HB1 LYS    41       7.918  -7.168 -35.555  1.00  0.00      PAA1
ATOM    178  HB2 LYS    41       8.909  -5.787 -35.131  1.00  0.00      PAA1
ATOM    179  CG  LYS    41       8.350  -5.620 -37.139  1.00  0.00      PAA1
ATOM    180  HG1 LYS    41       9.432  -5.835 -37.323  1.00  0.00      PAA1
ATOM    181  HG2 LYS    41       8.242  -4.523 -37.292  1.00  0.00      PAA1
ATOM    182  CD  LYS    41       7.545  -6.366 -38.190  1.00  0.00      PAA1
ATOM    183  HD1 LYS    41       7.804  -5.974 -39.201  1.00  0.00      PAA1
ATOM    184  HD2 LYS    41       6.472  -6.121 -38.001  1.00  0.00      PAA1
ATOM    185  CE  LYS    41       7.791  -7.865 -38.114  1.00  0.00      PAA1
ATOM    186  HE1 LYS    41       7.811  -8.297 -37.097  1.00  0.00      PAA1
ATOM    187  HE2 LYS    41       8.772  -8.101 -38.587  1.00  0.00      PAA1
ATOM    188  NZ  LYS    41       6.739  -8.637 -38.830  1.00  0.00      PAA1
ATOM    189  HZ1 LYS    41       6.732  -8.347 -39.829  1.00  0.00      PAA1
ATOM    190  HZ2 LYS    41       5.821  -8.407 -38.399  1.00  0.00      PAA1
ATOM    191  HZ3 LYS    41       6.928  -9.655 -38.750  1.00  0.00      PAA1
ATOM    192  C   LYS    41       6.751  -5.728 -33.613  1.00  0.00      PAA1
ATOM    193  O   LYS    41       5.954  -6.597 -33.243  1.00  0.00      PAA1
ATOM    194  N   VAL    42       7.559  -5.099 -32.760  1.00  0.00      PAA1
ATOM    195  HN  VAL    42       8.019  -4.249 -32.997  1.00  0.00      PAA1
ATOM    196  CA  VAL    42       7.729  -5.539 -31.380  1.00  0.00      PAA1
ATOM    197  HA  VAL    42       6.843  -6.061 -31.045  1.00  0.00      PAA1
ATOM    198  CB  VAL    42       8.960  -6.475 -31.246  1.00  0.00      PAA1
ATOM    199  HB  VAL    42       9.815  -6.001 -31.788  1.00  0.00      PAA1
ATOM    200  CG1 VAL    42       9.378  -6.648 -29.796  1.00  0.00      PAA1
ATOM    201 HG11 VAL    42       8.527  -6.991 -29.167  1.00  0.00      PAA1
ATOM    202 HG12 VAL    42       9.779  -5.706 -29.359  1.00  0.00      PAA1
ATOM    203 HG13 VAL    42      10.186  -7.406 -29.711  1.00  0.00      PAA1
ATOM    204  CG2 VAL    42       8.673  -7.831 -31.869  1.00  0.00      PAA1
ATOM    205 HG21 VAL    42       8.561  -7.761 -32.970  1.00  0.00      PAA1
ATOM    206 HG22 VAL    42       7.740  -8.262 -31.445  1.00  0.00      PAA1
ATOM    207 HG23 VAL    42       9.504  -8.529 -31.648  1.00  0.00      PAA1
ATOM    208  C   VAL    42       7.860  -4.313 -30.486  1.00  0.00      PAA1
ATOM    209  O   VAL    42       8.423  -3.290 -30.883  1.00  0.00      PAA1
ATOM    210  N   ALA    43       7.324  -4.421 -29.271  1.00  0.00      PAA1
ATOM    211  HN  ALA    43       6.881  -5.251 -28.944  1.00  0.00      PAA1
ATOM    212  CA  ALA    43       7.473  -3.395 -28.252  1.00  0.00      PAA1
ATOM    213  HA  ALA    43       8.363  -2.820 -28.460  1.00  0.00      PAA1
ATOM    214  CB  ALA    43       6.258  -2.464 -28.208  1.00  0.00      PAA1
ATOM    215  HB1 ALA    43       5.336  -3.014 -27.930  1.00  0.00      PAA1
ATOM    216  HB2 ALA    43       6.104  -1.993 -29.203  1.00  0.00      PAA1
ATOM    217  HB3 ALA    43       6.429  -1.654 -27.470  1.00  0.00      PAA1
ATOM    218  C   ALA    43       7.683  -4.070 -26.904  1.00  0.00      PAA1
ATOM    219  O   ALA    43       7.336  -5.238 -26.710  1.00  0.00      PAA1
ATOM    220  N   GLY    44       8.263  -3.326 -25.965  1.00  0.00      PAA1
ATOM    221  HN  GLY    44       8.617  -2.403 -26.169  1.00  0.00      PAA1
ATOM    222  CA  GLY    44       8.508  -3.861 -24.639  1.00  0.00      PAA1
ATOM    223  HA1 GLY    44       8.534  -4.943 -24.658  1.00  0.00      PAA1
ATOM    224  HA2 GLY    44       7.729  -3.477 -23.999  1.00  0.00      PAA1
ATOM    225  C   GLY    44       9.824  -3.433 -24.024  1.00  0.00      PAA1
ATOM    226  O   GLY    44      10.543  -2.607 -24.591  1.00  0.00      PAA1
ATOM    227  N   PHE    45      10.145  -3.988 -22.853  1.00  0.00      PAA1
ATOM    228  HN  PHE    45       9.527  -4.648 -22.422  1.00  0.00      PAA1
ATOM    229  CA  PHE    45      11.395  -3.701 -22.141  1.00  0.00      PAA1
ATOM    230  HA  PHE    45      12.134  -3.335 -22.838  1.00  0.00      PAA1
ATOM    231  CB  PHE    45      11.175  -2.660 -21.048  1.00  0.00      PAA1
ATOM    232  HB1 PHE    45      10.314  -2.960 -20.410  1.00  0.00      PAA1
ATOM    233  HB2 PHE    45      10.909  -1.688 -21.526  1.00  0.00      PAA1
ATOM    234  CG  PHE    45      12.374  -2.420 -20.172  1.00  0.00      PAA1
ATOM    235  CD1 PHE    45      13.493  -1.775 -20.668  1.00  0.00      PAA1
ATOM    236  HD1 PHE    45      13.504  -1.459 -21.702  1.00  0.00      PAA1
ATOM    237  CE1 PHE    45      14.592  -1.546 -19.863  1.00  0.00      PAA1
ATOM    238  HE1 PHE    45      15.456  -1.039 -20.275  1.00  0.00      PAA1
ATOM    239  CZ  PHE    45      14.578  -1.948 -18.548  1.00  0.00      PAA1
ATOM    240  HZ  PHE    45      15.444  -1.764 -17.926  1.00  0.00      PAA1
ATOM    241  CD2 PHE    45      12.370  -2.811 -18.845  1.00  0.00      PAA1
ATOM    242  HD2 PHE    45      11.499  -3.317 -18.451  1.00  0.00      PAA1
ATOM    243  CE2 PHE    45      13.466  -2.579 -18.037  1.00  0.00      PAA1
ATOM    244  HE2 PHE    45      13.450  -2.893 -17.003  1.00  0.00      PAA1
ATOM    245  C   PHE    45      11.895  -5.034 -21.584  1.00  0.00      PAA1
ATOM    246  O   PHE    45      11.536  -5.428 -20.473  1.00  0.00      PAA1
ATOM    247  N   ALA    46      12.730  -5.721 -22.362  1.00  0.00      PAA1
ATOM    248  HN  ALA    46      13.090  -5.308 -23.199  1.00  0.00      PAA1
ATOM    249  CA  ALA    46      13.087  -7.101 -22.067  1.00  0.00      PAA1
ATOM    250  HA  ALA    46      13.055  -7.255 -20.998  1.00  0.00      PAA1
ATOM    251  CB  ALA    46      12.131  -8.082 -22.749  1.00  0.00      PAA1
ATOM    252  HB1 ALA    46      12.210  -8.007 -23.855  1.00  0.00      PAA1
ATOM    253  HB2 ALA    46      11.083  -7.832 -22.476  1.00  0.00      PAA1
ATOM    254  HB3 ALA    46      12.324  -9.133 -22.449  1.00  0.00      PAA1
ATOM    255  C   ALA    46      14.514  -7.380 -22.513  1.00  0.00      PAA1
ATOM    256  O   ALA    46      15.105  -6.626 -23.289  1.00  0.00      PAA1
ATOM    257  N   LYS    47      15.061  -8.483 -22.004  1.00  0.00      PAA1
ATOM    258  HN  LYS    47      14.519  -9.068 -21.411  1.00  0.00      PAA1
ATOM    259  CA  LYS    47      16.385  -8.939 -22.401  1.00  0.00      PAA1
ATOM    260  HA  LYS    47      17.023  -8.078 -22.419  1.00  0.00      PAA1
ATOM    261  CB  LYS    47      16.925  -9.959 -21.399  1.00  0.00      PAA1
ATOM    262  HB1 LYS    47      17.735 -10.557 -21.854  1.00  0.00      PAA1
ATOM    263  HB2 LYS    47      16.089 -10.669 -21.183  1.00  0.00      PAA1
ATOM    264  CG  LYS    47      17.413  -9.358 -20.101  1.00  0.00      PAA1
ATOM    265  HG1 LYS    47      16.700  -8.566 -19.760  1.00  0.00      PAA1
ATOM    266  HG2 LYS    47      18.385  -8.848 -20.293  1.00  0.00      PAA1
ATOM    267  CD  LYS    47      17.523 -10.412 -19.022  1.00  0.00      PAA1
ATOM    268  HD1 LYS    47      17.845 -11.389 -19.445  1.00  0.00      PAA1
ATOM    269  HD2 LYS    47      16.491 -10.572 -18.619  1.00  0.00      PAA1
ATOM    270  CE  LYS    47      18.422  -9.947 -17.897  1.00  0.00      PAA1
ATOM    271  HE1 LYS    47      18.033 -10.332 -16.925  1.00  0.00      PAA1
ATOM    272  HE2 LYS    47      18.461  -8.837 -17.837  1.00  0.00      PAA1
ATOM    273  NZ  LYS    47      19.806 -10.469 -18.044  1.00  0.00      PAA1
ATOM    274  HZ1 LYS    47      20.207 -10.114 -18.933  1.00  0.00      PAA1
ATOM    275  HZ2 LYS    47      19.782 -11.506 -18.026  1.00  0.00      PAA1
ATOM    276  HZ3 LYS    47      20.376 -10.121 -17.241  1.00  0.00      PAA1
ATOM    277  C   LYS    47      16.342  -9.552 -23.794  1.00  0.00      PAA1
ATOM    278  O   LYS    47      15.461 -10.362 -24.099  1.00  0.00      PAA1
ATOM    279  N   PHE    48      17.297  -9.166 -24.637  1.00  0.00      PAA1
ATOM    280  HN  PHE    48      17.890  -8.399 -24.369  1.00  0.00      PAA1
ATOM    281  CA  PHE    48      17.413  -9.681 -25.992  1.00  0.00      PAA1
ATOM    282  HA  PHE    48      16.769 -10.544 -26.107  1.00  0.00      PAA1
ATOM    283  CB  PHE    48      17.029  -8.616 -27.024  1.00  0.00      PAA1
ATOM    284  HB1 PHE    48      17.208  -8.986 -28.054  1.00  0.00      PAA1
ATOM    285  HB2 PHE    48      17.646  -7.705 -26.874  1.00  0.00      PAA1
ATOM    286  CG  PHE    48      15.582  -8.230 -26.979  1.00  0.00      PAA1
ATOM    287  CD1 PHE    48      14.595  -9.172 -27.191  1.00  0.00      PAA1
ATOM    288  HD1 PHE    48      14.843 -10.210 -27.365  1.00  0.00      PAA1
ATOM    289  CE1 PHE    48      13.263  -8.819 -27.146  1.00  0.00      PAA1
ATOM    290  HE1 PHE    48      12.476  -9.527 -27.212  1.00  0.00      PAA1
ATOM    291  CZ  PHE    48      12.902  -7.518 -26.878  1.00  0.00      PAA1
ATOM    292  HZ  PHE    48      11.857  -7.244 -26.800  1.00  0.00      PAA1
ATOM    293  CD2 PHE    48      15.207  -6.928 -26.705  1.00  0.00      PAA1
ATOM    294  HD2 PHE    48      15.969  -6.197 -26.524  1.00  0.00      PAA1
ATOM    295  CE2 PHE    48      13.875  -6.573 -26.655  1.00  0.00      PAA1
ATOM    296  HE2 PHE    48      13.588  -5.570 -26.371  1.00  0.00      PAA1
ATOM    297  C   PHE    48      18.837 -10.160 -26.234  1.00  0.00      PAA1
ATOM    298  O   PHE    48      19.790  -9.643 -25.646  1.00  0.00      PAA1
ATOM    299  N   LEU    49      18.972 -11.160 -27.101  1.00  0.00      PAA1
ATOM    300  HN  LEU    49      18.177 -11.552 -27.555  1.00  0.00      PAA1
ATOM    301  CA  LEU    49      20.274 -11.755 -27.380  1.00  0.00      PAA1
ATOM    302  HA  LEU    49      20.834 -11.750 -26.456  1.00  0.00      PAA1
ATOM    303  CB  LEU    49      20.102 -13.184 -27.888  1.00  0.00      PAA1
ATOM    304  HB1 LEU    49      19.595 -13.186 -28.880  1.00  0.00      PAA1
ATOM    305  HB2 LEU    49      19.405 -13.697 -27.195  1.00  0.00      PAA1
ATOM    306  CG  LEU    49      21.361 -14.046 -27.975  1.00  0.00      PAA1
ATOM    307  HG  LEU    49      21.950 -13.724 -28.871  1.00  0.00      PAA1
ATOM    308  CD1 LEU    49      22.225 -13.862 -26.739  1.00  0.00      PAA1
ATOM    309 HD11 LEU    49      21.622 -14.048 -25.822  1.00  0.00      PAA1
ATOM    310 HD12 LEU    49      22.649 -12.838 -26.703  1.00  0.00      PAA1
ATOM    311 HD13 LEU    49      23.056 -14.600 -26.764  1.00  0.00      PAA1
ATOM    312  CD2 LEU    49      20.988 -15.506 -28.154  1.00  0.00      PAA1
ATOM    313 HD21 LEU    49      20.374 -15.643 -29.071  1.00  0.00      PAA1
ATOM    314 HD22 LEU    49      20.400 -15.875 -27.285  1.00  0.00      PAA1
ATOM    315 HD23 LEU    49      21.895 -16.140 -28.253  1.00  0.00      PAA1
ATOM    316  C   LEU    49      21.029 -10.917 -28.403  1.00  0.00      PAA1
ATOM    317  O   LEU    49      20.724 -10.966 -29.599  1.00  0.00      PAA1
ATOM    318  N   LYS    50      22.029 -10.172 -27.938  1.00  0.00      PAA1
ATOM    319  HN  LYS    50      22.132 -10.043 -26.954  1.00  0.00      PAA1
ATOM    320  CA  LYS    50      22.950  -9.450 -28.815  1.00  0.00      PAA1
ATOM    321  HA  LYS    50      22.768  -9.690 -29.855  1.00  0.00      PAA1
ATOM    322  CB  LYS    50      22.848  -7.933 -28.611  1.00  0.00      PAA1
ATOM    323  HB1 LYS    50      23.841  -7.426 -28.685  1.00  0.00      PAA1
ATOM    324  HB2 LYS    50      22.476  -7.741 -27.577  1.00  0.00      PAA1
ATOM    325  CG  LYS    50      21.938  -7.194 -29.594  1.00  0.00      PAA1
ATOM    326  HG1 LYS    50      22.496  -7.082 -30.556  1.00  0.00      PAA1
ATOM    327  HG2 LYS    50      21.741  -6.161 -29.221  1.00  0.00      PAA1
ATOM    328  CD  LYS    50      20.640  -7.923 -29.867  1.00  0.00      PAA1
ATOM    329  HD1 LYS    50      20.034  -7.997 -28.937  1.00  0.00      PAA1
ATOM    330  HD2 LYS    50      20.893  -8.915 -30.267  1.00  0.00      PAA1
ATOM    331  CE  LYS    50      19.890  -7.311 -31.037  1.00  0.00      PAA1
ATOM    332  HE1 LYS    50      20.401  -7.522 -32.001  1.00  0.00      PAA1
ATOM    333  HE2 LYS    50      19.830  -6.205 -30.905  1.00  0.00      PAA1
ATOM    334  NZ  LYS    50      18.492  -7.816 -31.116  1.00  0.00      PAA1
ATOM    335  HZ1 LYS    50      17.987  -7.524 -30.252  1.00  0.00      PAA1
ATOM    336  HZ2 LYS    50      18.487  -8.849 -31.203  1.00  0.00      PAA1
ATOM    337  HZ3 LYS    50      18.017  -7.377 -31.932  1.00  0.00      PAA1
ATOM    338  C   LYS    50      24.385  -9.910 -28.579  1.00  0.00      PAA1
ATOM    339  O   LYS    50      25.057 -10.377 -29.499  1.00  0.00      PAA1
ATOM    340  N   GLU    84      25.518   7.530 -37.954  1.00  0.00      PAA1
ATOM    341  HN  GLU    84      25.907   8.199 -37.319  1.00  0.00      PAA1
ATOM    342  CA  GLU    84      25.188   8.358 -39.106  1.00  0.00      PAA1
ATOM    343  HA  GLU    84      25.507   7.830 -39.992  1.00  0.00      PAA1
ATOM    344  CB  GLU    84      23.674   8.607 -39.168  1.00  0.00      PAA1
ATOM    345  HB1 GLU    84      23.299   9.057 -38.220  1.00  0.00      PAA1
ATOM    346  HB2 GLU    84      23.204   7.593 -39.219  1.00  0.00      PAA1
ATOM    347  CG  GLU    84      23.190   9.435 -40.355  1.00  0.00      PAA1
ATOM    348  HG1 GLU    84      23.762   9.139 -41.263  1.00  0.00      PAA1
ATOM    349  HG2 GLU    84      23.304  10.524 -40.202  1.00  0.00      PAA1
ATOM    350  CD  GLU    84      21.741   9.171 -40.708  1.00  0.00      PAA1
ATOM    351  OE1 GLU    84      21.343   9.485 -41.849  1.00  0.00      PAA1
ATOM    352  OE2 GLU    84      21.000   8.656 -39.846  1.00  0.00      PAA1
ATOM    353  C   GLU    84      25.974   9.667 -39.014  1.00  0.00      PAA1
ATOM    354  O   GLU    84      26.521   9.993 -37.961  1.00  0.00      PAA1
ATOM    355  N   THR    85      26.037  10.412 -40.121  1.00  0.00      PAA1
ATOM    356  HN  THR    85      25.490  10.183 -40.927  1.00  0.00      PAA1
ATOM    357  CA  THR    85      26.781  11.666 -40.170  1.00  0.00      PAA1
ATOM    358  HA  THR    85      27.797  11.470 -39.863  1.00  0.00      PAA1
ATOM    359  CB  THR    85      26.786  12.216 -41.598  1.00  0.00      PAA1
ATOM    360  HB  THR    85      27.224  13.245 -41.607  1.00  0.00      PAA1
ATOM    361  OG1 THR    85      25.446  12.262 -42.100  1.00  0.00      PAA1
ATOM    362  HG1 THR    85      25.465  12.661 -42.973  1.00  0.00      PAA1
ATOM    363  CG2 THR    85      27.631  11.334 -42.503  1.00  0.00      PAA1
ATOM    364 HG21 THR    85      27.044  10.500 -42.945  1.00  0.00      PAA1
ATOM    365 HG22 THR    85      28.444  10.888 -41.900  1.00  0.00      PAA1
ATOM    366 HG23 THR    85      28.138  11.927 -43.282  1.00  0.00      PAA1
ATOM    367  C   THR    85      26.237  12.726 -39.219  1.00  0.00      PAA1
ATOM    368  O   THR    85      26.837  13.802 -39.118  1.00  0.00      PAA1
ATOM    369  N   ILE    86      25.124  12.463 -38.529  1.00  0.00      PAA1
ATOM    370  HN  ILE    86      24.584  11.636 -38.680  1.00  0.00      PAA1
ATOM    371  CA  ILE    86      24.626  13.392 -37.522  1.00  0.00      PAA1
ATOM    372  HA  ILE    86      24.627  14.380 -37.955  1.00  0.00      PAA1
ATOM    373  CB  ILE    86      23.181  13.043 -37.114  1.00  0.00      PAA1
ATOM    374  HB  ILE    86      22.731  13.925 -36.599  1.00  0.00      PAA1
ATOM    375  CG2 ILE    86      22.352  12.714 -38.336  1.00  0.00      PAA1
ATOM    376 HG21 ILE    86      22.393  11.628 -38.574  1.00  0.00      PAA1
ATOM    377 HG22 ILE    86      22.727  13.269 -39.213  1.00  0.00      PAA1
ATOM    378 HG23 ILE    86      21.279  12.962 -38.183  1.00  0.00      PAA1
ATOM    379  CG1 ILE    86      23.164  11.859 -36.152  1.00  0.00      PAA1
ATOM    380 HG11 ILE    86      23.663  12.107 -35.186  1.00  0.00      PAA1
ATOM    381 HG12 ILE    86      23.710  10.995 -36.598  1.00  0.00      PAA1
ATOM    382  CD  ILE    86      21.775  11.412 -35.803  1.00  0.00      PAA1
ATOM    383  HD1 ILE    86      20.997  12.081 -36.227  1.00  0.00      PAA1
ATOM    384  HD2 ILE    86      21.603  11.419 -34.715  1.00  0.00      PAA1
ATOM    385  HD3 ILE    86      21.571  10.392 -36.198  1.00  0.00      PAA1
ATOM    386  C   ILE    86      25.503  13.433 -36.281  1.00  0.00      PAA1
ATOM    387  O   ILE    86      25.297  14.292 -35.417  1.00  0.00      PAA1
ATOM    388  N   TYR    87      26.467  12.515 -36.164  1.00  0.00      PAA1
ATOM    389  HN  TYR    87      26.498  11.737 -36.795  1.00  0.00      PAA1
ATOM    390  CA  TYR    87      27.413  12.569 -35.054  1.00  0.00      PAA1
ATOM    391  HA  TYR    87      26.857  12.562 -34.124  1.00  0.00      PAA1
ATOM    392  CB  TYR    87      28.347  11.360 -35.103  1.00  0.00      PAA1
ATOM    393  HB1 TYR    87      28.656  11.172 -36.155  1.00  0.00      PAA1
ATOM    394  HB2 TYR    87      27.798  10.454 -34.759  1.00  0.00      PAA1
ATOM    395  CG  TYR    87      29.590  11.508 -34.257  1.00  0.00      PAA1
ATOM    396  CD1 TYR    87      29.516  11.490 -32.872  1.00  0.00      PAA1
ATOM    397  HD1 TYR    87      28.601  11.421 -32.389  1.00  0.00      PAA1
ATOM    398  CE1 TYR    87      30.650  11.623 -32.094  1.00  0.00      PAA1
ATOM    399  HE1 TYR    87      30.557  11.606 -31.016  1.00  0.00      PAA1
ATOM    400  CZ  TYR    87      31.877  11.778 -32.700  1.00  0.00      PAA1
ATOM    401  OH  TYR    87      33.008  11.912 -31.929  1.00  0.00      PAA1
ATOM    402  HH  TYR    87      32.691  11.930 -31.019  1.00  0.00      PAA1
ATOM    403  CD2 TYR    87      30.839  11.664 -34.844  1.00  0.00      PAA1
ATOM    404  HD2 TYR    87      30.917  11.675 -35.923  1.00  0.00      PAA1
ATOM    405  CE2 TYR    87      31.977  11.799 -34.074  1.00  0.00      PAA1
ATOM    406  HE2 TYR    87      32.947  11.905 -34.539  1.00  0.00      PAA1
ATOM    407  C   TYR    87      28.211  13.867 -35.076  1.00  0.00      PAA1
ATOM    408  O   TYR    87      28.560  14.407 -34.020  1.00  0.00      PAA1
ATOM    409  N   ASN    88      28.516  14.377 -36.273  1.00  0.00      PAA1
ATOM    410  HN  ASN    88      28.151  13.953 -37.099  1.00  0.00      PAA1
ATOM    411  CA  ASN    88      29.211  15.654 -36.389  1.00  0.00      PAA1
ATOM    412  HA  ASN    88      30.117  15.610 -35.799  1.00  0.00      PAA1
ATOM    413  CB  ASN    88      29.530  15.947 -37.855  1.00  0.00      PAA1
ATOM    414  HB1 ASN    88      29.500  17.045 -38.060  1.00  0.00      PAA1
ATOM    415  HB2 ASN    88      28.781  15.482 -38.528  1.00  0.00      PAA1
ATOM    416  CG  ASN    88      30.937  15.539 -38.239  1.00  0.00      PAA1
ATOM    417  OD1 ASN    88      31.864  16.346 -38.188  1.00  0.00      PAA1
ATOM    418  ND2 ASN    88      31.102  14.281 -38.629  1.00  0.00      PAA1
ATOM    419 HD21 ASN    88      32.014  14.014 -38.928  1.00  0.00      PAA1
ATOM    420 HD22 ASN    88      30.313  13.680 -38.697  1.00  0.00      PAA1
ATOM    421  C   ASN    88      28.410  16.806 -35.797  1.00  0.00      PAA1
ATOM    422  O   ASN    88      29.003  17.788 -35.338  1.00  0.00      PAA1
ATOM    423  N   LEU    89      27.080  16.710 -35.794  1.00  0.00      PAA1
ATOM    424  HN  LEU    89      26.592  15.905 -36.124  1.00  0.00      PAA1
ATOM    425  CA  LEU    89      26.239  17.734 -35.188  1.00  0.00      PAA1
ATOM    426  HA  LEU    89      26.649  18.711 -35.408  1.00  0.00      PAA1
ATOM    427  CB  LEU    89      24.821  17.663 -35.764  1.00  0.00      PAA1
ATOM    428  HB1 LEU    89      24.181  18.431 -35.276  1.00  0.00      PAA1
ATOM    429  HB2 LEU    89      24.392  16.672 -35.486  1.00  0.00      PAA1
ATOM    430  CG  LEU    89      24.670  17.832 -37.277  1.00  0.00      PAA1
ATOM    431  HG  LEU    89      25.543  17.364 -37.792  1.00  0.00      PAA1
ATOM    432  CD1 LEU    89      23.427  17.117 -37.774  1.00  0.00      PAA1
ATOM    433 HD11 LEU    89      22.519  17.572 -37.317  1.00  0.00      PAA1
ATOM    434 HD12 LEU    89      23.438  16.045 -37.493  1.00  0.00      PAA1
ATOM    435 HD13 LEU    89      23.336  17.198 -38.877  1.00  0.00      PAA1
ATOM    436  CD2 LEU    89      24.623  19.304 -37.645  1.00  0.00      PAA1
ATOM    437 HD21 LEU    89      25.559  19.825 -37.351  1.00  0.00      PAA1
ATOM    438 HD22 LEU    89      23.765  19.806 -37.146  1.00  0.00      PAA1
ATOM    439 HD23 LEU    89      24.483  19.386 -38.739  1.00  0.00      PAA1
ATOM    440  C   LEU    89      26.174  17.623 -33.672  1.00  0.00      PAA1
ATOM    441  O   LEU    89      25.601  18.507 -33.026  1.00  0.00      PAA1
ATOM    442  N   LEU    90      26.742  16.565 -33.094  1.00  0.00      PAA1
ATOM    443  HN  LEU    90      27.139  15.845 -33.654  1.00  0.00      PAA1
ATOM    444  CA  LEU    90      26.666  16.327 -31.661  1.00  0.00      PAA1
ATOM    445  HA  LEU    90      26.267  17.197 -31.154  1.00  0.00      PAA1
ATOM    446  CB  LEU    90      25.754  15.125 -31.367  1.00  0.00      PAA1
ATOM    447  HB1 LEU    90      25.953  14.689 -30.362  1.00  0.00      PAA1
ATOM    448  HB2 LEU    90      26.008  14.334 -32.111  1.00  0.00      PAA1
ATOM    449  CG  LEU    90      24.245  15.361 -31.419  1.00  0.00      PAA1
ATOM    450  HG  LEU    90      24.026  16.101 -32.229  1.00  0.00      PAA1
ATOM    451  CD1 LEU    90      23.526  14.070 -31.769  1.00  0.00      PAA1
ATOM    452 HD11 LEU    90      23.748  13.279 -31.020  1.00  0.00      PAA1
ATOM    453 HD12 LEU    90      23.837  13.700 -32.770  1.00  0.00      PAA1
ATOM    454 HD13 LEU    90      22.426  14.226 -31.783  1.00  0.00      PAA1
ATOM    455  CD2 LEU    90      23.736  15.915 -30.104  1.00  0.00      PAA1
ATOM    456 HD21 LEU    90      24.249  16.872 -29.874  1.00  0.00      PAA1
ATOM    457 HD22 LEU    90      23.921  15.203 -29.272  1.00  0.00      PAA1
ATOM    458 HD23 LEU    90      22.643  16.109 -30.157  1.00  0.00      PAA1
ATOM    459  C   LEU    90      28.016  16.082 -31.004  1.00  0.00      PAA1
ATOM    460  O   LEU    90      28.072  16.016 -29.772  1.00  0.00      PAA1
ATOM    461  N   LYS    91      29.098  15.944 -31.778  1.00  0.00      PAA1
ATOM    462  HN  LYS    91      28.995  15.961 -32.769  1.00  0.00      PAA1
ATOM    463  CA  LYS    91      30.388  15.559 -31.210  1.00  0.00      PAA1
ATOM    464  HA  LYS    91      30.247  14.621 -30.687  1.00  0.00      PAA1
ATOM    465  CB  LYS    91      31.418  15.385 -32.326  1.00  0.00      PAA1
ATOM    466  HB1 LYS    91      30.992  14.643 -33.044  1.00  0.00      PAA1
ATOM    467  HB2 LYS    91      32.302  14.906 -31.858  1.00  0.00      PAA1
ATOM    468  CG  LYS    91      31.737  16.663 -33.091  1.00  0.00      PAA1
ATOM    469  HG1 LYS    91      32.131  17.452 -32.412  1.00  0.00      PAA1
ATOM    470  HG2 LYS    91      30.798  17.083 -33.529  1.00  0.00      PAA1
ATOM    471  CD  LYS    91      32.724  16.414 -34.223  1.00  0.00      PAA1
ATOM    472  HD1 LYS    91      33.032  17.393 -34.657  1.00  0.00      PAA1
ATOM    473  HD2 LYS    91      32.217  15.848 -35.039  1.00  0.00      PAA1
ATOM    474  CE  LYS    91      33.939  15.616 -33.763  1.00  0.00      PAA1
ATOM    475  HE1 LYS    91      34.727  15.644 -34.547  1.00  0.00      PAA1
ATOM    476  HE2 LYS    91      33.667  14.550 -33.595  1.00  0.00      PAA1
ATOM    477  NZ  LYS    91      34.532  16.136 -32.496  1.00  0.00      PAA1
ATOM    478  HZ1 LYS    91      33.785  16.125 -31.766  1.00  0.00      PAA1
ATOM    479  HZ2 LYS    91      34.830  17.121 -32.638  1.00  0.00      PAA1
ATOM    480  HZ3 LYS    91      35.331  15.554 -32.185  1.00  0.00      PAA1
ATOM    481  C   LYS    91      30.892  16.565 -30.181  1.00  0.00      PAA1
ATOM    482  O   LYS    91      31.652  16.196 -29.279  1.00  0.00      PAA1
ATOM    483  N   ASP    92      30.486  17.832 -30.292  1.00  0.00      PAA1
ATOM    484  HN  ASP    92      29.718  18.147 -30.863  1.00  0.00      PAA1
ATOM    485  CA  ASP    92      30.963  18.845 -29.358  1.00  0.00      PAA1
ATOM    486  HA  ASP    92      32.026  18.719 -29.212  1.00  0.00      PAA1
ATOM    487  CB  ASP    92      30.710  20.243 -29.924  1.00  0.00      PAA1
ATOM    488  HB1 ASP    92      31.190  20.344 -30.918  1.00  0.00      PAA1
ATOM    489  HB2 ASP    92      31.129  21.025 -29.254  1.00  0.00      PAA1
ATOM    490  CG  ASP    92      29.235  20.539 -30.113  1.00  0.00      PAA1
ATOM    491  OD1 ASP    92      28.471  19.595 -30.405  1.00  0.00      PAA1
ATOM    492  OD2 ASP    92      28.839  21.714 -29.970  1.00  0.00      PAA1
ATOM    493  C   ASP    92      30.321  18.718 -27.981  1.00  0.00      PAA1
ATOM    494  O   ASP    92      30.856  19.266 -27.011  1.00  0.00      PAA1
ATOM    495  N   CYS    93      29.201  18.017 -27.875  1.00  0.00      PAA1
ATOM    496  HN  CYS    93      28.773  17.633 -28.696  1.00  0.00      PAA1
ATOM    497  CA  CYS    93      28.538  17.825 -26.588  1.00  0.00      PAA1
ATOM    498  HA  CYS    93      28.437  18.802 -26.144  1.00  0.00      PAA1
ATOM    499  CB  CYS    93      27.141  17.249 -26.795  1.00  0.00      PAA1
ATOM    500  HB1 CYS    93      27.214  16.379 -27.473  1.00  0.00      PAA1
ATOM    501  HB2 CYS    93      26.553  18.003 -27.368  1.00  0.00      PAA1
ATOM    502  SG  CYS    93      26.275  16.817 -25.269  1.00  0.00      PAA1
ATOM    503  HG1 CYS    93      25.600  17.957 -25.164  1.00  0.00      PAA1
ATOM    504  C   CYS    93      29.368  16.905 -25.701  1.00  0.00      PAA1
ATOM    505  O   CYS    93      29.732  15.804 -26.136  1.00  0.00      PAA1
ATOM    506  N   PRO    94      29.692  17.304 -24.467  1.00  0.00      PAA1
ATOM    507  CD  PRO    94      29.286  18.549 -23.794  1.00  0.00      PAA1
ATOM    508  HD1 PRO    94      28.183  18.682 -23.838  1.00  0.00      PAA1
ATOM    509  HD2 PRO    94      29.798  19.401 -24.299  1.00  0.00      PAA1
ATOM    510  CA  PRO    94      30.523  16.452 -23.605  1.00  0.00      PAA1
ATOM    511  HA  PRO    94      31.373  16.097 -24.172  1.00  0.00      PAA1
ATOM    512  CB  PRO    94      30.913  17.396 -22.459  1.00  0.00      PAA1
ATOM    513  HB1 PRO    94      31.841  17.937 -22.764  1.00  0.00      PAA1
ATOM    514  HB2 PRO    94      31.120  16.873 -21.501  1.00  0.00      PAA1
ATOM    515  CG  PRO    94      29.787  18.367 -22.382  1.00  0.00      PAA1
ATOM    516  HG1 PRO    94      28.976  17.887 -21.788  1.00  0.00      PAA1
ATOM    517  HG2 PRO    94      30.069  19.329 -21.903  1.00  0.00      PAA1
ATOM    518  C   PRO    94      29.809  15.217 -23.076  1.00  0.00      PAA1
ATOM    519  O   PRO    94      30.443  14.405 -22.393  1.00  0.00      PAA1
ATOM    520  N   ALA    95      28.519  15.051 -23.359  1.00  0.00      PAA1
ATOM    521  HN  ALA    95      28.035  15.725 -23.911  1.00  0.00      PAA1
ATOM    522  CA  ALA    95      27.773  13.858 -22.985  1.00  0.00      PAA1
ATOM    523  HA  ALA    95      28.216  13.422 -22.100  1.00  0.00      PAA1
ATOM    524  CB  ALA    95      26.322  14.223 -22.663  1.00  0.00      PAA1
ATOM    525  HB1 ALA    95      25.777  14.556 -23.572  1.00  0.00      PAA1
ATOM    526  HB2 ALA    95      26.281  15.046 -21.919  1.00  0.00      PAA1
ATOM    527  HB3 ALA    95      25.775  13.351 -22.244  1.00  0.00      PAA1
ATOM    528  C   ALA    95      27.805  12.780 -24.061  1.00  0.00      PAA1
ATOM    529  O   ALA    95      27.144  11.749 -23.906  1.00  0.00      PAA1
ATOM    530  N   VAL    96      28.545  12.995 -25.145  1.00  0.00      PAA1
ATOM    531  HN  VAL    96      29.066  13.840 -25.263  1.00  0.00      PAA1
ATOM    532  CA  VAL    96      28.613  12.064 -26.265  1.00  0.00      PAA1
ATOM    533  HA  VAL    96      27.775  11.383 -26.222  1.00  0.00      PAA1
ATOM    534  CB  VAL    96      28.544  12.811 -27.607  1.00  0.00      PAA1
ATOM    535  HB  VAL    96      29.441  13.472 -27.717  1.00  0.00      PAA1
ATOM    536  CG1 VAL    96      28.502  11.827 -28.757  1.00  0.00      PAA1
ATOM    537 HG11 VAL    96      27.963  10.902 -28.463  1.00  0.00      PAA1
ATOM    538 HG12 VAL    96      29.532  11.522 -29.031  1.00  0.00      PAA1
ATOM    539 HG13 VAL    96      28.035  12.283 -29.656  1.00  0.00      PAA1
ATOM    540  CG2 VAL    96      27.326  13.713 -27.640  1.00  0.00      PAA1
ATOM    541 HG21 VAL    96      27.384  14.484 -26.849  1.00  0.00      PAA1
ATOM    542 HG22 VAL    96      26.413  13.110 -27.455  1.00  0.00      PAA1
ATOM    543 HG23 VAL    96      27.214  14.203 -28.623  1.00  0.00      PAA1
ATOM    544  C   VAL    96      29.895  11.252 -26.163  1.00  0.00      PAA1
ATOM    545  O   VAL    96      30.976  11.808 -25.932  1.00  0.00      PAA1
ATOM    546  N   ALA    97      29.777   9.938 -26.331  1.00  0.00      PAA1
ATOM    547  HN  ALA    97      28.877   9.535 -26.523  1.00  0.00      PAA1
ATOM    548  CA  ALA    97      30.952   9.087 -26.410  1.00  0.00      PAA1
ATOM    549  HA  ALA    97      31.622   9.361 -25.605  1.00  0.00      PAA1
ATOM    550  CB  ALA    97      30.562   7.615 -26.269  1.00  0.00      PAA1
ATOM    551  HB1 ALA    97      29.876   7.321 -27.095  1.00  0.00      PAA1
ATOM    552  HB2 ALA    97      30.020   7.457 -25.312  1.00  0.00      PAA1
ATOM    553  HB3 ALA    97      31.448   6.947 -26.282  1.00  0.00      PAA1
ATOM    554  C   ALA    97      31.682   9.314 -27.731  1.00  0.00      PAA1
ATOM    555  O   ALA    97      31.095   9.723 -28.736  1.00  0.00      PAA1
ATOM    556  N   LYS    98      32.985   9.043 -27.718  1.00  0.00      PAA1
ATOM    557  HN  LYS    98      33.416   8.718 -26.886  1.00  0.00      PAA1
ATOM    558  CA  LYS    98      33.823   9.254 -28.892  1.00  0.00      PAA1
ATOM    559  HA  LYS    98      33.521  10.169 -29.384  1.00  0.00      PAA1
ATOM    560  CB  LYS    98      35.290   9.364 -28.483  1.00  0.00      PAA1
ATOM    561  HB1 LYS    98      35.411   8.875 -27.488  1.00  0.00      PAA1
ATOM    562  HB2 LYS    98      35.543  10.439 -28.348  1.00  0.00      PAA1
ATOM    563  CG  LYS    98      36.304   8.690 -29.432  1.00  0.00      PAA1
ATOM    564  HG1 LYS    98      36.200   9.123 -30.454  1.00  0.00      PAA1
ATOM    565  HG2 LYS    98      36.115   7.593 -29.510  1.00  0.00      PAA1
ATOM    566  CD  LYS    98      37.764   8.835 -28.966  1.00  0.00      PAA1
ATOM    567  HD1 LYS    98      37.845   8.384 -27.950  1.00  0.00      PAA1
ATOM    568  HD2 LYS    98      37.991   9.922 -28.882  1.00  0.00      PAA1
ATOM    569  CE  LYS    98      38.752   8.157 -29.924  1.00  0.00      PAA1
ATOM    570  HE1 LYS    98      38.674   8.603 -30.942  1.00  0.00      PAA1
ATOM    571  HE2 LYS    98      38.526   7.069 -30.003  1.00  0.00      PAA1
ATOM    572  NZ  LYS    98      40.122   8.320 -29.444  1.00  0.00      PAA1
ATOM    573  HZ1 LYS    98      40.218   7.912 -28.495  1.00  0.00      PAA1
ATOM    574  HZ2 LYS    98      40.381   9.326 -29.421  1.00  0.00      PAA1
ATOM    575  HZ3 LYS    98      40.764   7.817 -30.096  1.00  0.00      PAA1
ATOM    576  C   LYS    98      33.627   8.117 -29.889  1.00  0.00      PAA1
ATOM    577  O   LYS    98      33.736   6.940 -29.527  1.00  0.00      PAA1
ATOM    578  N   HSD    99      33.344   8.467 -31.141  1.00  0.00      PAA1
ATOM    579  HN  HSD    99      33.216   9.419 -31.404  1.00  0.00      PAA1
ATOM    580  CA  HSD    99      33.211   7.504 -32.226  1.00  0.00      PAA1
ATOM    581  HA  HSD    99      33.253   6.495 -31.840  1.00  0.00      PAA1
ATOM    582  CB  HSD    99      31.891   7.694 -32.977  1.00  0.00      PAA1
ATOM    583  HB1 HSD    99      31.863   7.048 -33.883  1.00  0.00      PAA1
ATOM    584  HB2 HSD    99      31.798   8.749 -33.317  1.00  0.00      PAA1
ATOM    585  ND1 HSD    99      30.523   6.139 -31.534  1.00  0.00      PAA1
ATOM    586  HD1 HSD    99      31.061   5.335 -31.779  1.00  0.00      PAA1
ATOM    587  CG  HSD    99      30.677   7.353 -32.170  1.00  0.00      PAA1
ATOM    588  CE1 HSD    99      29.360   6.118 -30.908  1.00  0.00      PAA1
ATOM    589  HE1 HSD    99      28.889   5.273 -30.400  1.00  0.00      PAA1
ATOM    590  NE2 HSD    99      28.753   7.272 -31.117  1.00  0.00      PAA1
ATOM    591  CD2 HSD    99      29.555   8.062 -31.905  1.00  0.00      PAA1
ATOM    592  HD2 HSD    99      29.224   9.040 -32.214  1.00  0.00      PAA1
ATOM    593  C   HSD    99      34.383   7.658 -33.186  1.00  0.00      PAA1
ATOM    594  O   HSD    99      34.719   8.778 -33.586  1.00  0.00      PAA1
ATOM    595  N   ASP   100      34.997   6.538 -33.553  1.00  0.00      PAA1
ATOM    596  HN  ASP   100      34.818   5.652 -33.140  1.00  0.00      PAA1
ATOM    597  CA  ASP   100      36.139   6.554 -34.463  1.00  0.00      PAA1
ATOM    598  HA  ASP   100      36.836   7.312 -34.127  1.00  0.00      PAA1
ATOM    599  CB  ASP   100      36.839   5.194 -34.469  1.00  0.00      PAA1
ATOM    600  HB1 ASP   100      37.646   5.162 -35.233  1.00  0.00      PAA1
ATOM    601  HB2 ASP   100      36.121   4.378 -34.694  1.00  0.00      PAA1
ATOM    602  CG  ASP   100      37.504   4.873 -33.138  1.00  0.00      PAA1
ATOM    603  OD1 ASP   100      38.110   3.777 -33.031  1.00  0.00      PAA1
ATOM    604  OD2 ASP   100      37.256   5.625 -32.166  1.00  0.00      PAA1
ATOM    605  C   ASP   100      35.713   6.930 -35.878  1.00  0.00      PAA1
ATOM    606  O   ASP   100      34.841   6.289 -36.466  1.00  0.00      PAA1
ATOM    607  N   ARG   118      36.239   3.630 -22.924  1.00  0.00      PAA1
ATOM    608  HN  ARG   118      37.009   3.927 -22.373  1.00  0.00      PAA1
ATOM    609  CA  ARG   118      35.350   4.425 -23.763  1.00  0.00      PAA1
ATOM    610  HA  ARG   118      35.532   5.470 -23.558  1.00  0.00      PAA1
ATOM    611  CB  ARG   118      35.600   4.119 -25.241  1.00  0.00      PAA1
ATOM    612  HB1 ARG   118      35.676   3.006 -25.309  1.00  0.00      PAA1
ATOM    613  HB2 ARG   118      36.592   4.518 -25.547  1.00  0.00      PAA1
ATOM    614  CG  ARG   118      34.506   4.583 -26.187  1.00  0.00      PAA1
ATOM    615  HG1 ARG   118      34.805   5.595 -26.555  1.00  0.00      PAA1
ATOM    616  HG2 ARG   118      33.516   4.756 -25.749  1.00  0.00      PAA1
ATOM    617  CD  ARG   118      34.406   3.665 -27.395  1.00  0.00      PAA1
ATOM    618  HD1 ARG   118      34.175   2.649 -26.991  1.00  0.00      PAA1
ATOM    619  HD2 ARG   118      35.382   3.625 -27.936  1.00  0.00      PAA1
ATOM    620  NE  ARG   118      33.372   4.094 -28.331  1.00  0.00      PAA1
ATOM    621  HE  ARG   118      33.312   5.069 -28.569  1.00  0.00      PAA1
ATOM    622  CZ  ARG   118      32.676   3.268 -29.104  1.00  0.00      PAA1
ATOM    623  NH1 ARG   118      32.904   1.963 -29.053  1.00  0.00      PAA1
ATOM    624 HH11 ARG   118      33.651   1.642 -28.492  1.00  0.00      PAA1
ATOM    625 HH12 ARG   118      32.415   1.365 -29.673  1.00  0.00      PAA1
ATOM    626  NH2 ARG   118      31.754   3.744 -29.928  1.00  0.00      PAA1
ATOM    627 HH21 ARG   118      31.494   4.696 -29.791  1.00  0.00      PAA1
ATOM    628 HH22 ARG   118      31.111   3.106 -30.335  1.00  0.00      PAA1
ATOM    629  C   ARG   118      33.896   4.157 -23.389  1.00  0.00      PAA1
ATOM    630  O   ARG   118      33.102   5.083 -23.229  1.00  0.00      PAA1
ATOM    631  N   LEU   119      33.560   2.878 -23.242  1.00  0.00      PAA1
ATOM    632  HN  LEU   119      34.249   2.160 -23.285  1.00  0.00      PAA1
ATOM    633  CA  LEU   119      32.240   2.460 -22.797  1.00  0.00      PAA1
ATOM    634  HA  LEU   119      31.772   3.254 -22.227  1.00  0.00      PAA1
ATOM    635  CB  LEU   119      31.334   2.075 -23.975  1.00  0.00      PAA1
ATOM    636  HB1 LEU   119      30.344   1.736 -23.586  1.00  0.00      PAA1
ATOM    637  HB2 LEU   119      31.798   1.201 -24.486  1.00  0.00      PAA1
ATOM    638  CG  LEU   119      31.070   3.145 -25.039  1.00  0.00      PAA1
ATOM    639  HG  LEU   119      32.023   3.618 -25.309  1.00  0.00      PAA1
ATOM    640  CD1 LEU   119      30.525   2.520 -26.312  1.00  0.00      PAA1
ATOM    641 HD11 LEU   119      29.551   2.023 -26.099  1.00  0.00      PAA1
ATOM    642 HD12 LEU   119      31.223   1.759 -26.717  1.00  0.00      PAA1
ATOM    643 HD13 LEU   119      30.342   3.299 -27.082  1.00  0.00      PAA1
ATOM    644  CD2 LEU   119      30.121   4.210 -24.517  1.00  0.00      PAA1
ATOM    645 HD21 LEU   119      30.550   4.726 -23.631  1.00  0.00      PAA1
ATOM    646 HD22 LEU   119      29.161   3.742 -24.203  1.00  0.00      PAA1
ATOM    647 HD23 LEU   119      29.898   4.965 -25.298  1.00  0.00      PAA1
ATOM    648  C   LEU   119      32.416   1.288 -21.845  1.00  0.00      PAA1
ATOM    649  O   LEU   119      33.430   0.587 -21.878  1.00  0.00      PAA1
ATOM    650  N   THR   120      31.423   1.081 -20.989  1.00  0.00      PAA1
ATOM    651  HN  THR   120      30.601   1.664 -21.002  1.00  0.00      PAA1
ATOM    652  CA  THR   120      31.500   0.059 -19.956  1.00  0.00      PAA1
ATOM    653  HA  THR   120      32.523  -0.266 -19.829  1.00  0.00      PAA1
ATOM    654  CB  THR   120      31.013   0.598 -18.607  1.00  0.00      PAA1
ATOM    655  HB  THR   120      30.920  -0.204 -17.839  1.00  0.00      PAA1
ATOM    656  OG1 THR   120      29.728   1.205 -18.765  1.00  0.00      PAA1
ATOM    657  HG1 THR   120      29.557   1.589 -19.655  1.00  0.00      PAA1
ATOM    658  CG2 THR   120      31.989   1.628 -18.067  1.00  0.00      PAA1
ATOM    659 HG21 THR   120      32.169   2.428 -18.816  1.00  0.00      PAA1
ATOM    660 HG22 THR   120      32.934   1.105 -17.826  1.00  0.00      PAA1
ATOM    661 HG23 THR   120      31.594   2.102 -17.144  1.00  0.00      PAA1
ATOM    662  C   THR   120      30.691  -1.168 -20.354  1.00  0.00      PAA1
ATOM    663  O   THR   120      29.959  -1.175 -21.348  1.00  0.00      PAA1
ATOM    664  N   LYS   121      30.848  -2.223 -19.552  1.00  0.00      PAA1
ATOM    665  HN  LYS   121      31.438  -2.174 -18.754  1.00  0.00      PAA1
ATOM    666  CA  LYS   121      30.194  -3.493 -19.843  1.00  0.00      PAA1
ATOM    667  HA  LYS   121      30.483  -3.782 -20.844  1.00  0.00      PAA1
ATOM    668  CB  LYS   121      30.651  -4.551 -18.839  1.00  0.00      PAA1
ATOM    669  HB1 LYS   121      30.097  -4.420 -17.878  1.00  0.00      PAA1
ATOM    670  HB2 LYS   121      31.726  -4.367 -18.596  1.00  0.00      PAA1
ATOM    671  CG  LYS   121      30.534  -5.980 -19.329  1.00  0.00      PAA1
ATOM    672  HG1 LYS   121      31.407  -6.198 -19.989  1.00  0.00      PAA1
ATOM    673  HG2 LYS   121      29.610  -6.071 -19.940  1.00  0.00      PAA1
ATOM    674  CD  LYS   121      30.469  -6.950 -18.164  1.00  0.00      PAA1
ATOM    675  HD1 LYS   121      29.556  -6.797 -17.561  1.00  0.00      PAA1
ATOM    676  HD2 LYS   121      31.333  -6.727 -17.486  1.00  0.00      PAA1
ATOM    677  CE  LYS   121      30.625  -8.386 -18.633  1.00  0.00      PAA1
ATOM    678  HE1 LYS   121      30.874  -9.043 -17.766  1.00  0.00      PAA1
ATOM    679  HE2 LYS   121      31.451  -8.468 -19.373  1.00  0.00      PAA1
ATOM    680  NZ  LYS   121      29.379  -8.916 -19.250  1.00  0.00      PAA1
ATOM    681  HZ1 LYS   121      28.908  -8.143 -19.761  1.00  0.00      PAA1
ATOM    682  HZ2 LYS   121      28.777  -9.202 -18.443  1.00  0.00      PAA1
ATOM    683  HZ3 LYS   121      29.600  -9.733 -19.847  1.00  0.00      PAA1
ATOM    684  C   LYS   121      28.677  -3.371 -19.821  1.00  0.00      PAA1
ATOM    685  O   LYS   121      27.991  -4.050 -20.592  1.00  0.00      PAA1
ATOM    686  N   TYR   122      28.138  -2.516 -18.957  1.00  0.00      PAA1
ATOM    687  HN  TYR   122      28.683  -1.810 -18.512  1.00  0.00      PAA1
ATOM    688  CA  TYR   122      26.706  -2.445 -18.709  1.00  0.00      PAA1
ATOM    689  HA  TYR   122      26.167  -3.072 -19.406  1.00  0.00      PAA1
ATOM    690  CB  TYR   122      26.383  -2.869 -17.276  1.00  0.00      PAA1
ATOM    691  HB1 TYR   122      25.302  -2.714 -17.062  1.00  0.00      PAA1
ATOM    692  HB2 TYR   122      26.961  -2.241 -16.563  1.00  0.00      PAA1
ATOM    693  CG  TYR   122      26.668  -4.325 -16.992  1.00  0.00      PAA1
ATOM    694  CD1 TYR   122      26.039  -5.329 -17.710  1.00  0.00      PAA1
ATOM    695  HD1 TYR   122      25.324  -5.057 -18.474  1.00  0.00      PAA1
ATOM    696  CE1 TYR   122      26.299  -6.658 -17.454  1.00  0.00      PAA1
ATOM    697  HE1 TYR   122      25.774  -7.424 -18.003  1.00  0.00      PAA1
ATOM    698  CZ  TYR   122      27.196  -6.996 -16.466  1.00  0.00      PAA1
ATOM    699  OH  TYR   122      27.458  -8.320 -16.205  1.00  0.00      PAA1
ATOM    700  HH  TYR   122      27.908  -8.356 -15.344  1.00  0.00      PAA1
ATOM    701  CD2 TYR   122      27.568  -4.693 -16.003  1.00  0.00      PAA1
ATOM    702  HD2 TYR   122      28.064  -3.925 -15.420  1.00  0.00      PAA1
ATOM    703  CE2 TYR   122      27.832  -6.018 -15.739  1.00  0.00      PAA1
ATOM    704  HE2 TYR   122      28.530  -6.263 -14.949  1.00  0.00      PAA1
ATOM    705  C   TYR   122      26.202  -1.031 -18.955  1.00  0.00      PAA1
ATOM    706  O   TYR   122      26.925  -0.057 -18.726  1.00  0.00      PAA1
ATOM    707  N   THR   123      24.966  -0.925 -19.433  1.00  0.00      PAA1
ATOM    708  HN  THR   123      24.403  -1.751 -19.544  1.00  0.00      PAA1
ATOM    709  CA  THR   123      24.316   0.353 -19.673  1.00  0.00      PAA1
ATOM    710  HA  THR   123      25.047   1.150 -19.699  1.00  0.00      PAA1
ATOM    711  CB  THR   123      23.592   0.343 -21.018  1.00  0.00      PAA1
ATOM    712  HB  THR   123      22.956   1.247 -21.172  1.00  0.00      PAA1
ATOM    713  OG1 THR   123      22.746  -0.809 -21.093  1.00  0.00      PAA1
ATOM    714  HG1 THR   123      23.325  -1.571 -21.191  1.00  0.00      PAA1
ATOM    715  CG2 THR   123      24.592   0.297 -22.150  1.00  0.00      PAA1
ATOM    716 HG21 THR   123      25.323  -0.529 -22.036  1.00  0.00      PAA1
ATOM    717 HG22 THR   123      25.152   1.255 -22.220  1.00  0.00      PAA1
ATOM    718 HG23 THR   123      24.047   0.144 -23.105  1.00  0.00      PAA1
ATOM    719  C   THR   123      23.345   0.675 -18.539  1.00  0.00      PAA1
ATOM    720  O   THR   123      23.193  -0.082 -17.580  1.00  0.00      PAA1
ATOM    721  N   MET   124      22.685   1.831 -18.653  1.00  0.00      PAA1
ATOM    722  HN  MET   124      22.866   2.470 -19.409  1.00  0.00      PAA1
ATOM    723  CA  MET   124      21.648   2.206 -17.699  1.00  0.00      PAA1
ATOM    724  HA  MET   124      22.050   2.119 -16.701  1.00  0.00      PAA1
ATOM    725  CB  MET   124      21.178   3.636 -17.974  1.00  0.00      PAA1
ATOM    726  HB1 MET   124      20.181   3.811 -17.500  1.00  0.00      PAA1
ATOM    727  HB2 MET   124      21.035   3.776 -19.071  1.00  0.00      PAA1
ATOM    728  CG  MET   124      22.093   4.723 -17.449  1.00  0.00      PAA1
ATOM    729  HG1 MET   124      21.632   5.712 -17.642  1.00  0.00      PAA1
ATOM    730  HG2 MET   124      23.050   4.690 -18.019  1.00  0.00      PAA1
ATOM    731  SD  MET   124      22.425   4.557 -15.689  1.00  0.00      PAA1
ATOM    732  CE  MET   124      21.129   5.586 -15.008  1.00  0.00      PAA1
ATOM    733  HE1 MET   124      20.143   5.305 -15.437  1.00  0.00      PAA1
ATOM    734  HE2 MET   124      21.303   6.657 -15.246  1.00  0.00      PAA1
ATOM    735  HE3 MET   124      21.061   5.477 -13.909  1.00  0.00      PAA1
ATOM    736  C   MET   124      20.457   1.261 -17.738  1.00  0.00      PAA1
ATOM    737  O   MET   124      19.800   1.059 -16.708  1.00  0.00      PAA1
ATOM    738  N   ALA   125      20.173   0.664 -18.895  1.00  0.00      PAA1
ATOM    739  HN  ALA   125      20.679   0.871 -19.732  1.00  0.00      PAA1
ATOM    740  CA  ALA   125      19.063  -0.272 -18.989  1.00  0.00      PAA1
ATOM    741  HA  ALA   125      18.188   0.180 -18.541  1.00  0.00      PAA1
ATOM    742  CB  ALA   125      18.750  -0.582 -20.452  1.00  0.00      PAA1
ATOM    743  HB1 ALA   125      19.639  -0.999 -20.977  1.00  0.00      PAA1
ATOM    744  HB2 ALA   125      18.443   0.341 -20.983  1.00  0.00      PAA1
ATOM    745  HB3 ALA   125      17.918  -1.311 -20.548  1.00  0.00      PAA1
ATOM    746  C   ALA   125      19.348  -1.556 -18.229  1.00  0.00      PAA1
ATOM    747  O   ALA   125      18.418  -2.187 -17.725  1.00  0.00      PAA1
ATOM    748  N   ASP   126      20.618  -1.940 -18.106  1.00  0.00      PAA1
ATOM    749  HN  ASP   126      21.359  -1.453 -18.567  1.00  0.00      PAA1
ATOM    750  CA  ASP   126      20.946  -3.119 -17.316  1.00  0.00      PAA1
ATOM    751  HA  ASP   126      20.310  -3.936 -17.633  1.00  0.00      PAA1
ATOM    752  CB  ASP   126      22.410  -3.499 -17.525  1.00  0.00      PAA1
ATOM    753  HB1 ASP   126      22.695  -4.330 -16.845  1.00  0.00      PAA1
ATOM    754  HB2 ASP   126      23.069  -2.631 -17.312  1.00  0.00      PAA1
ATOM    755  CG  ASP   126      22.685  -3.979 -18.930  1.00  0.00      PAA1
ATOM    756  OD1 ASP   126      21.859  -4.744 -19.463  1.00  0.00      PAA1
ATOM    757  OD2 ASP   126      23.726  -3.595 -19.503  1.00  0.00      PAA1
ATOM    758  C   ASP   126      20.654  -2.887 -15.840  1.00  0.00      PAA1
ATOM    759  O   ASP   126      20.069  -3.749 -15.177  1.00  0.00      PAA1
ATOM    760  N   LEU   127      21.026  -1.719 -15.318  1.00  0.00      PAA1
ATOM    761  HN  LEU   127      21.490  -1.036 -15.882  1.00  0.00      PAA1
ATOM    762  CA  LEU   127      20.700  -1.386 -13.936  1.00  0.00      PAA1
ATOM    763  HA  LEU   127      21.070  -2.177 -13.298  1.00  0.00      PAA1
ATOM    764  CB  LEU   127      21.370  -0.069 -13.551  1.00  0.00      PAA1
ATOM    765  HB1 LEU   127      20.892   0.755 -14.133  1.00  0.00      PAA1
ATOM    766  HB2 LEU   127      22.433  -0.098 -13.885  1.00  0.00      PAA1
ATOM    767  CG  LEU   127      21.355   0.296 -12.069  1.00  0.00      PAA1
ATOM    768  HG  LEU   127      20.385  -0.032 -11.624  1.00  0.00      PAA1
ATOM    769  CD1 LEU   127      22.483  -0.393 -11.338  1.00  0.00      PAA1
ATOM    770 HD11 LEU   127      23.457   0.044 -11.648  1.00  0.00      PAA1
ATOM    771 HD12 LEU   127      22.489  -1.483 -11.550  1.00  0.00      PAA1
ATOM    772 HD13 LEU   127      22.375  -0.261 -10.241  1.00  0.00      PAA1
ATOM    773  CD2 LEU   127      21.448   1.798 -11.908  1.00  0.00      PAA1
ATOM    774 HD21 LEU   127      20.591   2.302 -12.406  1.00  0.00      PAA1
ATOM    775 HD22 LEU   127      22.387   2.184 -12.361  1.00  0.00      PAA1
ATOM    776 HD23 LEU   127      21.438   2.079 -10.832  1.00  0.00      PAA1
ATOM    777  C   LEU   127      19.193  -1.302 -13.732  1.00  0.00      PAA1
ATOM    778  O   LEU   127      18.657  -1.807 -12.734  1.00  0.00      PAA1
ATOM    779  N   VAL   128      18.492  -0.663 -14.671  1.00  0.00      PAA1
ATOM    780  HN  VAL   128      18.937  -0.210 -15.449  1.00  0.00      PAA1
ATOM    781  CA  VAL   128      17.049  -0.497 -14.524  1.00  0.00      PAA1
ATOM    782  HA  VAL   128      16.847  -0.075 -13.578  1.00  0.00      PAA1
ATOM    783  CB  VAL   128      16.507   0.447 -15.612  1.00  0.00      PAA1
ATOM    784  HB  VAL   128      16.946   0.138 -16.592  1.00  0.00      PAA1
ATOM    785  CG1 VAL   128      14.997   0.347 -15.709  1.00  0.00      PAA1
ATOM    786 HG11 VAL   128      14.543   0.635 -14.740  1.00  0.00      PAA1
ATOM    787 HG12 VAL   128      14.633  -0.656 -16.007  1.00  0.00      PAA1
ATOM    788 HG13 VAL   128      14.623   1.065 -16.473  1.00  0.00      PAA1
ATOM    789  CG2 VAL   128      16.928   1.875 -15.322  1.00  0.00      PAA1
ATOM    790 HG21 VAL   128      18.013   1.956 -15.100  1.00  0.00      PAA1
ATOM    791 HG22 VAL   128      16.352   2.290 -14.469  1.00  0.00      PAA1
ATOM    792 HG23 VAL   128      16.715   2.524 -16.198  1.00  0.00      PAA1
ATOM    793  C   VAL   128      16.351  -1.852 -14.536  1.00  0.00      PAA1
ATOM    794  O   VAL   128      15.479  -2.124 -13.701  1.00  0.00      PAA1
ATOM    795  N   TYR   129      16.739  -2.733 -15.462  1.00  0.00      PAA1
ATOM    796  HN  TYR   129      17.427  -2.493 -16.156  1.00  0.00      PAA1
ATOM    797  CA  TYR   129      16.136  -4.058 -15.532  1.00  0.00      PAA1
ATOM    798  HA  TYR   129      15.061  -3.937 -15.538  1.00  0.00      PAA1
ATOM    799  CB  TYR   129      16.570  -4.767 -16.815  1.00  0.00      PAA1
ATOM    800  HB1 TYR   129      17.649  -5.036 -16.785  1.00  0.00      PAA1
ATOM    801  HB2 TYR   129      16.446  -4.055 -17.663  1.00  0.00      PAA1
ATOM    802  CG  TYR   129      15.753  -5.997 -17.141  1.00  0.00      PAA1
ATOM    803  CD1 TYR   129      16.117  -7.245 -16.663  1.00  0.00      PAA1
ATOM    804  HD1 TYR   129      16.982  -7.326 -16.017  1.00  0.00      PAA1
ATOM    805  CE1 TYR   129      15.371  -8.363 -16.954  1.00  0.00      PAA1
ATOM    806  HE1 TYR   129      15.636  -9.326 -16.540  1.00  0.00      PAA1
ATOM    807  CZ  TYR   129      14.251  -8.248 -17.742  1.00  0.00      PAA1
ATOM    808  OH  TYR   129      13.506  -9.364 -18.037  1.00  0.00      PAA1
ATOM    809  HH  TYR   129      12.653  -9.060 -18.370  1.00  0.00      PAA1
ATOM    810  CD2 TYR   129      14.621  -5.907 -17.934  1.00  0.00      PAA1
ATOM    811  HD2 TYR   129      14.325  -4.956 -18.349  1.00  0.00      PAA1
ATOM    812  CE2 TYR   129      13.871  -7.021 -18.232  1.00  0.00      PAA1
ATOM    813  HE2 TYR   129      12.974  -6.910 -18.828  1.00  0.00      PAA1
ATOM    814  C   TYR   129      16.496  -4.897 -14.314  1.00  0.00      PAA1
ATOM    815  O   TYR   129      15.667  -5.671 -13.825  1.00  0.00      PAA1
ATOM    816  N   ALA   130      17.732  -4.781 -13.823  1.00  0.00      PAA1
ATOM    817  HN  ALA   130      18.418  -4.179 -14.242  1.00  0.00      PAA1
ATOM    818  CA  ALA   130      18.140  -5.567 -12.666  1.00  0.00      PAA1
ATOM    819  HA  ALA   130      17.924  -6.609 -12.861  1.00  0.00      PAA1
ATOM    820  CB  ALA   130      19.636  -5.396 -12.412  1.00  0.00      PAA1
ATOM    821  HB1 ALA   130      19.881  -4.329 -12.211  1.00  0.00      PAA1
ATOM    822  HB2 ALA   130      20.214  -5.711 -13.307  1.00  0.00      PAA1
ATOM    823  HB3 ALA   130      19.966  -6.006 -11.545  1.00  0.00      PAA1
ATOM    824  C   ALA   130      17.346  -5.182 -11.429  1.00  0.00      PAA1
ATOM    825  O   ALA   130      16.905  -6.054 -10.672  1.00  0.00      PAA1
ATOM    826  N   LEU   131      17.144  -3.883 -11.202  1.00  0.00      PAA1
ATOM    827  HN  LEU   131      17.537  -3.168 -11.786  1.00  0.00      PAA1
ATOM    828  CA  LEU   131      16.409  -3.480 -10.009  1.00  0.00      PAA1
ATOM    829  HA  LEU   131      16.643  -4.148  -9.190  1.00  0.00      PAA1
ATOM    830  CB  LEU   131      16.813  -2.069  -9.587  1.00  0.00      PAA1
ATOM    831  HB1 LEU   131      16.127  -1.683  -8.796  1.00  0.00      PAA1
ATOM    832  HB2 LEU   131      16.705  -1.401 -10.473  1.00  0.00      PAA1
ATOM    833  CG  LEU   131      18.239  -1.927  -9.051  1.00  0.00      PAA1
ATOM    834  HG  LEU   131      18.938  -2.483  -9.725  1.00  0.00      PAA1
ATOM    835  CD1 LEU   131      18.678  -0.476  -9.053  1.00  0.00      PAA1
ATOM    836 HD11 LEU   131      17.926   0.165  -8.549  1.00  0.00      PAA1
ATOM    837 HD12 LEU   131      18.804  -0.125 -10.095  1.00  0.00      PAA1
ATOM    838 HD13 LEU   131      19.654  -0.358  -8.533  1.00  0.00      PAA1
ATOM    839  CD2 LEU   131      18.353  -2.517  -7.660  1.00  0.00      PAA1
ATOM    840 HD21 LEU   131      18.146  -3.609  -7.670  1.00  0.00      PAA1
ATOM    841 HD22 LEU   131      17.628  -2.044  -6.969  1.00  0.00      PAA1
ATOM    842 HD23 LEU   131      19.374  -2.367  -7.247  1.00  0.00      PAA1
ATOM    843  C   LEU   131      14.897  -3.558 -10.182  1.00  0.00      PAA1
ATOM    844  O   LEU   131      14.178  -3.593  -9.180  1.00  0.00      PAA1
ATOM    845  N   ARG   132      14.385  -3.628 -11.405  1.00  0.00      PAA1
ATOM    846  HN  ARG   132      14.990  -3.500 -12.190  1.00  0.00      PAA1
ATOM    847  CA  ARG   132      12.932  -3.732 -11.687  1.00  0.00      PAA1
ATOM    848  HA  ARG   132      12.389  -3.402 -10.811  1.00  0.00      PAA1
ATOM    849  CB  ARG   132      12.483  -2.809 -12.821  1.00  0.00      PAA1
ATOM    850  HB1 ARG   132      11.535  -3.213 -13.254  1.00  0.00      PAA1
ATOM    851  HB2 ARG   132      13.238  -2.847 -13.632  1.00  0.00      PAA1
ATOM    852  CG  ARG   132      12.174  -1.381 -12.400  1.00  0.00      PAA1
ATOM    853  HG1 ARG   132      13.021  -0.975 -11.798  1.00  0.00      PAA1
ATOM    854  HG2 ARG   132      11.269  -1.372 -11.751  1.00  0.00      PAA1
ATOM    855  CD  ARG   132      11.988  -0.544 -13.642  1.00  0.00      PAA1
ATOM    856  HD1 ARG   132      12.077  -1.137 -14.582  1.00  0.00      PAA1
ATOM    857  HD2 ARG   132      12.836   0.180 -13.675  1.00  0.00      PAA1
ATOM    858  NE  ARG   132      10.787   0.271 -13.670  1.00  0.00      PAA1
ATOM    859  HE  ARG   132      10.851   1.244 -13.466  1.00  0.00      PAA1
ATOM    860  CZ  ARG   132       9.624  -0.138 -14.147  1.00  0.00      PAA1
ATOM    861  NH1 ARG   132       9.495  -1.360 -14.627  1.00  0.00      PAA1
ATOM    862 HH11 ARG   132      10.242  -1.992 -14.520  1.00  0.00      PAA1
ATOM    863 HH12 ARG   132       8.592  -1.658 -14.932  1.00  0.00      PAA1
ATOM    864  NH2 ARG   132       8.590   0.671 -14.140  1.00  0.00      PAA1
ATOM    865 HH21 ARG   132       8.733   1.647 -14.295  1.00  0.00      PAA1
ATOM    866 HH22 ARG   132       7.780   0.393 -14.658  1.00  0.00      PAA1
ATOM    867  C   ARG   132      12.495  -5.187 -11.862  1.00  0.00      PAA1
ATOM    868  O   ARG   132      11.298  -5.428 -11.834  1.00  0.00      PAA1
ATOM    869  N   HSD   133      13.431  -6.118 -12.040  1.00  0.00      PAA1
ATOM    870  HN  HSD   133      14.399  -5.875 -12.104  1.00  0.00      PAA1
ATOM    871  CA  HSD   133      13.084  -7.519 -12.219  1.00  0.00      PAA1
ATOM    872  HA  HSD   133      12.058  -7.699 -11.946  1.00  0.00      PAA1
ATOM    873  CB  HSD   133      13.242  -7.938 -13.675  1.00  0.00      PAA1
ATOM    874  HB1 HSD   133      12.933  -9.000 -13.796  1.00  0.00      PAA1
ATOM    875  HB2 HSD   133      14.308  -7.861 -13.983  1.00  0.00      PAA1
ATOM    876  ND1 HSD   133      12.677  -5.785 -14.860  1.00  0.00      PAA1
ATOM    877  HD1 HSD   133      13.464  -5.305 -14.468  1.00  0.00      PAA1
ATOM    878  CG  HSD   133      12.430  -7.118 -14.626  1.00  0.00      PAA1
ATOM    879  CE1 HSD   133      11.801  -5.325 -15.734  1.00  0.00      PAA1
ATOM    880  HE1 HSD   133      11.775  -4.315 -16.144  1.00  0.00      PAA1
ATOM    881  NE2 HSD   133      10.983  -6.307 -16.062  1.00  0.00      PAA1
ATOM    882  CD2 HSD   133      11.353  -7.439 -15.380  1.00  0.00      PAA1
ATOM    883  HD2 HSD   133      10.813  -8.370 -15.494  1.00  0.00      PAA1
ATOM    884  C   HSD   133      13.932  -8.387 -11.311  1.00  0.00      PAA1
ATOM    885  O   HSD   133      14.494  -9.400 -11.731  1.00  0.00      PAA1
ATOM    886  N   PHE   134      14.035  -7.989 -10.048  1.00  0.00      PAA1
ATOM    887  HN  PHE   134      13.575  -7.169  -9.727  1.00  0.00      PAA1
ATOM    888  CA  PHE   134      14.922  -8.660  -9.112  1.00  0.00      PAA1
ATOM    889  HA  PHE   134      15.914  -8.667  -9.546  1.00  0.00      PAA1
ATOM    890  CB  PHE   134      14.950  -7.905  -7.788  1.00  0.00      PAA1
ATOM    891  HB1 PHE   134      13.931  -7.871  -7.339  1.00  0.00      PAA1
ATOM    892  HB2 PHE   134      15.264  -6.852  -7.969  1.00  0.00      PAA1
ATOM    893  CG  PHE   134      15.902  -8.481  -6.792  1.00  0.00      PAA1
ATOM    894  CD1 PHE   134      17.265  -8.376  -6.978  1.00  0.00      PAA1
ATOM    895  HD1 PHE   134      17.641  -7.858  -7.850  1.00  0.00      PAA1
ATOM    896  CE1 PHE   134      18.143  -8.913  -6.064  1.00  0.00      PAA1
ATOM    897  HE1 PHE   134      19.210  -8.831  -6.218  1.00  0.00      PAA1
ATOM    898  CZ  PHE   134      17.662  -9.564  -4.954  1.00  0.00      PAA1
ATOM    899  HZ  PHE   134      18.348 -10.011  -4.247  1.00  0.00      PAA1
ATOM    900  CD2 PHE   134      15.433  -9.142  -5.675  1.00  0.00      PAA1
ATOM    901  HD2 PHE   134      14.367  -9.244  -5.519  1.00  0.00      PAA1
ATOM    902  CE2 PHE   134      16.306  -9.678  -4.758  1.00  0.00      PAA1
ATOM    903  HE2 PHE   134      15.929 -10.204  -3.889  1.00  0.00      PAA1
ATOM    904  C   PHE   134      14.504 -10.105  -8.876  1.00  0.00      PAA1
ATOM    905  O   PHE   134      13.325 -10.403  -8.664  1.00  0.00      PAA1
ATOM    906  N   ASP   135      15.484 -11.001  -8.914  1.00  0.00      PAA1
ATOM    907  HN  ASP   135      16.414 -10.760  -9.160  1.00  0.00      PAA1
ATOM    908  CA  ASP   135      15.303 -12.386  -8.515  1.00  0.00      PAA1
ATOM    909  HA  ASP   135      14.503 -12.459  -7.787  1.00  0.00      PAA1
ATOM    910  CB  ASP   135      14.995 -13.281  -9.719  1.00  0.00      PAA1
ATOM    911  HB1 ASP   135      15.816 -13.251 -10.462  1.00  0.00      PAA1
ATOM    912  HB2 ASP   135      14.069 -12.904 -10.201  1.00  0.00      PAA1
ATOM    913  CG  ASP   135      14.732 -14.715  -9.322  1.00  0.00      PAA1
ATOM    914  OD1 ASP   135      14.097 -14.931  -8.268  1.00  0.00      PAA1
ATOM    915  OD2 ASP   135      15.154 -15.627 -10.061  1.00  0.00      PAA1
ATOM    916  C   ASP   135      16.576 -12.843  -7.827  1.00  0.00      PAA1
ATOM    917  O   ASP   135      17.654 -12.781  -8.421  1.00  0.00      PAA1
ATOM    918  N   GLU   136      16.457 -13.286  -6.580  1.00  0.00      PAA1
ATOM    919  HN  GLU   136      15.570 -13.582  -6.184  1.00  0.00      PAA1
ATOM    920  CA  GLU   136      17.625 -13.783  -5.869  1.00  0.00      PAA1
ATOM    921  HA  GLU   136      18.436 -13.092  -6.047  1.00  0.00      PAA1
ATOM    922  CB  GLU   136      17.362 -13.831  -4.360  1.00  0.00      PAA1
ATOM    923  HB1 GLU   136      16.821 -12.897  -4.077  1.00  0.00      PAA1
ATOM    924  HB2 GLU   136      18.343 -13.810  -3.835  1.00  0.00      PAA1
ATOM    925  CG  GLU   136      16.588 -15.032  -3.813  1.00  0.00      PAA1
ATOM    926  HG1 GLU   136      16.383 -14.921  -2.734  1.00  0.00      PAA1
ATOM    927  HG2 GLU   136      17.174 -15.967  -3.944  1.00  0.00      PAA1
ATOM    928  CD  GLU   136      15.242 -15.269  -4.475  1.00  0.00      PAA1
ATOM    929  OE1 GLU   136      14.648 -16.338  -4.223  1.00  0.00      PAA1
ATOM    930  OE2 GLU   136      14.752 -14.386  -5.209  1.00  0.00      PAA1
ATOM    931  C   GLU   136      18.026 -15.153  -6.407  1.00  0.00      PAA1
ATOM    932  O   GLU   136      17.180 -15.990  -6.731  1.00  0.00      PAA1
ATOM    933  N   GLY   137      19.331 -15.364  -6.534  1.00  0.00      PAA1
ATOM    934  HN  GLY   137      19.956 -14.666  -6.216  1.00  0.00      PAA1
ATOM    935  CA  GLY   137      19.856 -16.536  -7.196  1.00  0.00      PAA1
ATOM    936  HA1 GLY   137      19.247 -17.394  -6.937  1.00  0.00      PAA1
ATOM    937  HA2 GLY   137      20.880 -16.662  -6.885  1.00  0.00      PAA1
ATOM    938  C   GLY   137      19.865 -16.458  -8.706  1.00  0.00      PAA1
ATOM    939  O   GLY   137      20.343 -17.396  -9.356  1.00  0.00      PAA1
ATOM    940  N   ASN   138      19.343 -15.381  -9.283  1.00  0.00      PAA1
ATOM    941  HN  ASN   138      18.743 -14.785  -8.743  1.00  0.00      PAA1
ATOM    942  CA  ASN   138      19.429 -15.092 -10.706  1.00  0.00      PAA1
ATOM    943  HA  ASN   138      20.265 -15.646 -11.112  1.00  0.00      PAA1
ATOM    944  CB  ASN   138      18.129 -15.476 -11.413  1.00  0.00      PAA1
ATOM    945  HB1 ASN   138      17.292 -14.859 -11.023  1.00  0.00      PAA1
ATOM    946  HB2 ASN   138      17.875 -16.535 -11.193  1.00  0.00      PAA1
ATOM    947  CG  ASN   138      18.198 -15.284 -12.915  1.00  0.00      PAA1
ATOM    948  OD1 ASN   138      17.288 -14.721 -13.523  1.00  0.00      PAA1
ATOM    949  ND2 ASN   138      19.280 -15.755 -13.524  1.00  0.00      PAA1
ATOM    950 HD21 ASN   138      19.292 -15.699 -14.512  1.00  0.00      PAA1
ATOM    951 HD22 ASN   138      19.906 -16.327 -12.998  1.00  0.00      PAA1
ATOM    952  C   ASN   138      19.768 -13.608 -10.848  1.00  0.00      PAA1
ATOM    953  O   ASN   138      19.161 -12.860 -11.610  1.00  0.00      PAA1
ATOM    954  N   CYS   139      20.757 -13.154 -10.074  1.00  0.00      PAA1
ATOM    955  HN  CYS   139      21.212 -13.794  -9.462  1.00  0.00      PAA1
ATOM    956  CA  CYS   139      21.030 -11.729  -9.926  1.00  0.00      PAA1
ATOM    957  HA  CYS   139      20.554 -11.184 -10.729  1.00  0.00      PAA1
ATOM    958  CB  CYS   139      20.452 -11.209  -8.607  1.00  0.00      PAA1
ATOM    959  HB1 CYS   139      19.395 -11.475  -8.527  1.00  0.00      PAA1
ATOM    960  HB2 CYS   139      20.446 -10.095  -8.658  1.00  0.00      PAA1
ATOM    961  SG  CYS   139      21.359 -11.689  -7.125  1.00  0.00      PAA1
ATOM    962  HG1 CYS   139      22.397 -10.914  -7.433  1.00  0.00      PAA1
ATOM    963  C   CYS   139      22.520 -11.412 -10.025  1.00  0.00      PAA1
ATOM    964  O   CYS   139      23.008 -10.496  -9.356  1.00  0.00      PAA1
ATOM    965  N   ASP   140      23.254 -12.139 -10.868  1.00  0.00      PAA1
ATOM    966  HN  ASP   140      22.912 -12.979 -11.286  1.00  0.00      PAA1
ATOM    967  CA  ASP   140      24.688 -11.906 -10.990  1.00  0.00      PAA1
ATOM    968  HA  ASP   140      25.132 -11.841 -10.005  1.00  0.00      PAA1
ATOM    969  CB  ASP   140      25.345 -13.067 -11.736  1.00  0.00      PAA1
ATOM    970  HB1 ASP   140      26.378 -12.791 -12.058  1.00  0.00      PAA1
ATOM    971  HB2 ASP   140      24.771 -13.358 -12.636  1.00  0.00      PAA1
ATOM    972  CG  ASP   140      25.521 -14.293 -10.862  1.00  0.00      PAA1
ATOM    973  OD1 ASP   140      24.586 -15.116 -10.795  1.00  0.00      PAA1
ATOM    974  OD2 ASP   140      26.593 -14.430 -10.237  1.00  0.00      PAA1
ATOM    975  C   ASP   140      25.017 -10.591 -11.688  1.00  0.00      PAA1
ATOM    976  O   ASP   140      26.094 -10.034 -11.452  1.00  0.00      PAA1
ATOM    977  N   THR   141      24.119 -10.077 -12.530  1.00  0.00      PAA1
ATOM    978  HN  THR   141      23.291 -10.586 -12.742  1.00  0.00      PAA1
ATOM    979  CA  THR   141      24.347  -8.775 -13.148  1.00  0.00      PAA1
ATOM    980  HA  THR   141      25.329  -8.770 -13.603  1.00  0.00      PAA1
ATOM    981  CB  THR   141      23.283  -8.508 -14.213  1.00  0.00      PAA1
ATOM    982  HB  THR   141      22.266  -8.513 -13.753  1.00  0.00      PAA1
ATOM    983  OG1 THR   141      23.324  -9.541 -15.203  1.00  0.00      PAA1
ATOM    984  HG1 THR   141      24.260  -9.763 -15.269  1.00  0.00      PAA1
ATOM    985  CG2 THR   141      23.521  -7.169 -14.886  1.00  0.00      PAA1
ATOM    986 HG21 THR   141      24.571  -7.074 -15.233  1.00  0.00      PAA1
ATOM    987 HG22 THR   141      23.313  -6.328 -14.191  1.00  0.00      PAA1
ATOM    988 HG23 THR   141      22.849  -7.040 -15.762  1.00  0.00      PAA1
ATOM    989  C   THR   141      24.349  -7.668 -12.101  1.00  0.00      PAA1
ATOM    990  O   THR   141      25.205  -6.775 -12.124  1.00  0.00      PAA1
ATOM    991  N   LEU   142      23.392  -7.713 -11.173  1.00  0.00      PAA1
ATOM    992  HN  LEU   142      22.738  -8.459 -11.124  1.00  0.00      PAA1
ATOM    993  CA  LEU   142      23.359  -6.738 -10.089  1.00  0.00      PAA1
ATOM    994  HA  LEU   142      23.371  -5.752 -10.531  1.00  0.00      PAA1
ATOM    995  CB  LEU   142      22.095  -6.927  -9.252  1.00  0.00      PAA1
ATOM    996  HB1 LEU   142      22.151  -7.901  -8.712  1.00  0.00      PAA1
ATOM    997  HB2 LEU   142      21.228  -7.001  -9.946  1.00  0.00      PAA1
ATOM    998  CG  LEU   142      21.766  -5.828  -8.245  1.00  0.00      PAA1
ATOM    999  HG  LEU   142      22.644  -5.686  -7.564  1.00  0.00      PAA1
ATOM   1000  CD1 LEU   142      21.502  -4.517  -8.957  1.00  0.00      PAA1
ATOM   1001 HD11 LEU   142      20.648  -4.612  -9.660  1.00  0.00      PAA1
ATOM   1002 HD12 LEU   142      22.394  -4.169  -9.519  1.00  0.00      PAA1
ATOM   1003 HD13 LEU   142      21.245  -3.726  -8.218  1.00  0.00      PAA1
ATOM   1004  CD2 LEU   142      20.580  -6.224  -7.392  1.00  0.00      PAA1
ATOM   1005 HD21 LEU   142      20.792  -7.153  -6.821  1.00  0.00      PAA1
ATOM   1006 HD22 LEU   142      19.682  -6.397  -8.024  1.00  0.00      PAA1
ATOM   1007 HD23 LEU   142      20.332  -5.418  -6.668  1.00  0.00      PAA1
ATOM   1008  C   LEU   142      24.600  -6.848  -9.214  1.00  0.00      PAA1
ATOM   1009  O   LEU   142      25.168  -5.831  -8.803  1.00  0.00      PAA1
ATOM   1010  N   LYS   143      25.031  -8.075  -8.911  1.00  0.00      PAA1
ATOM   1011  HN  LYS   143      24.550  -8.897  -9.205  1.00  0.00      PAA1
ATOM   1012  CA  LYS   143      26.246  -8.257  -8.125  1.00  0.00      PAA1
ATOM   1013  HA  LYS   143      26.151  -7.735  -7.181  1.00  0.00      PAA1
ATOM   1014  CB  LYS   143      26.487  -9.742  -7.864  1.00  0.00      PAA1
ATOM   1015  HB1 LYS   143      27.577  -9.939  -7.691  1.00  0.00      PAA1
ATOM   1016  HB2 LYS   143      26.219 -10.305  -8.785  1.00  0.00      PAA1
ATOM   1017  CG  LYS   143      25.771 -10.302  -6.654  1.00  0.00      PAA1
ATOM   1018  HG1 LYS   143      24.793  -9.771  -6.559  1.00  0.00      PAA1
ATOM   1019  HG2 LYS   143      26.337 -10.091  -5.726  1.00  0.00      PAA1
ATOM   1020  CD  LYS   143      25.495 -11.780  -6.829  1.00  0.00      PAA1
ATOM   1021  HD1 LYS   143      26.478 -12.310  -6.799  1.00  0.00      PAA1
ATOM   1022  HD2 LYS   143      25.049 -11.966  -7.833  1.00  0.00      PAA1
ATOM   1023  CE  LYS   143      24.555 -12.293  -5.764  1.00  0.00      PAA1
ATOM   1024  HE1 LYS   143      23.546 -11.898  -5.880  1.00  0.00      PAA1
ATOM   1025  HE2 LYS   143      24.925 -11.961  -4.765  1.00  0.00      PAA1
ATOM   1026  NZ  LYS   143      24.518 -13.777  -5.735  1.00  0.00      PAA1
ATOM   1027  HZ1 LYS   143      25.452 -14.125  -5.429  1.00  0.00      PAA1
ATOM   1028  HZ2 LYS   143      24.357 -14.132  -6.703  1.00  0.00      PAA1
ATOM   1029  HZ3 LYS   143      23.786 -14.135  -5.095  1.00  0.00      PAA1
ATOM   1030  C   LYS   143      27.450  -7.650  -8.829  1.00  0.00      PAA1
ATOM   1031  O   LYS   143      28.274  -6.973  -8.200  1.00  0.00      PAA1
ATOM   1032  N   GLU   144      27.565  -7.877 -10.139  1.00  0.00      PAA1
ATOM   1033  HN  GLU   144      26.967  -8.520 -10.616  1.00  0.00      PAA1
ATOM   1034  CA  GLU   144      28.710  -7.357 -10.874  1.00  0.00      PAA1
ATOM   1035  HA  GLU   144      29.617  -7.664 -10.370  1.00  0.00      PAA1
ATOM   1036  CB  GLU   144      28.754  -7.958 -12.277  1.00  0.00      PAA1
ATOM   1037  HB1 GLU   144      27.891  -7.564 -12.857  1.00  0.00      PAA1
ATOM   1038  HB2 GLU   144      28.603  -9.062 -12.187  1.00  0.00      PAA1
ATOM   1039  CG  GLU   144      30.051  -7.688 -13.018  1.00  0.00      PAA1
ATOM   1040  HG1 GLU   144      30.460  -6.678 -12.808  1.00  0.00      PAA1
ATOM   1041  HG2 GLU   144      29.898  -7.770 -14.112  1.00  0.00      PAA1
ATOM   1042  CD  GLU   144      31.131  -8.704 -12.698  1.00  0.00      PAA1
ATOM   1043  OE1 GLU   144      32.117  -8.331 -12.027  1.00  0.00      PAA1
ATOM   1044  OE2 GLU   144      30.997  -9.873 -13.118  1.00  0.00      PAA1
ATOM   1045  C   GLU   144      28.679  -5.838 -10.937  1.00  0.00      PAA1
ATOM   1046  O   GLU   144      29.724  -5.188 -10.836  1.00  0.00      PAA1
ATOM   1047  N   ILE   145      27.493  -5.252 -11.103  1.00  0.00      PAA1
ATOM   1048  HN  ILE   145      26.663  -5.798 -11.221  1.00  0.00      PAA1
ATOM   1049  CA  ILE   145      27.388  -3.796 -11.099  1.00  0.00      PAA1
ATOM   1050  HA  ILE   145      28.106  -3.394 -11.801  1.00  0.00      PAA1
ATOM   1051  CB  ILE   145      25.976  -3.355 -11.527  1.00  0.00      PAA1
ATOM   1052  HB  ILE   145      25.237  -3.977 -10.966  1.00  0.00      PAA1
ATOM   1053  CG2 ILE   145      25.749  -1.895 -11.196  1.00  0.00      PAA1
ATOM   1054 HG21 ILE   145      26.588  -1.268 -11.569  1.00  0.00      PAA1
ATOM   1055 HG22 ILE   145      25.635  -1.725 -10.103  1.00  0.00      PAA1
ATOM   1056 HG23 ILE   145      24.826  -1.543 -11.691  1.00  0.00      PAA1
ATOM   1057  CG1 ILE   145      25.780  -3.592 -13.025  1.00  0.00      PAA1
ATOM   1058 HG11 ILE   145      26.333  -4.515 -13.320  1.00  0.00      PAA1
ATOM   1059 HG12 ILE   145      26.235  -2.750 -13.595  1.00  0.00      PAA1
ATOM   1060  CD  ILE   145      24.340  -3.787 -13.432  1.00  0.00      PAA1
ATOM   1061  HD1 ILE   145      23.743  -2.872 -13.226  1.00  0.00      PAA1
ATOM   1062  HD2 ILE   145      23.884  -4.627 -12.867  1.00  0.00      PAA1
ATOM   1063  HD3 ILE   145      24.265  -4.007 -14.519  1.00  0.00      PAA1
ATOM   1064  C   ILE   145      27.769  -3.233  -9.734  1.00  0.00      PAA1
ATOM   1065  O   ILE   145      28.484  -2.229  -9.638  1.00  0.00      PAA1
ATOM   1066  N   LEU   146      27.307  -3.872  -8.656  1.00  0.00      PAA1
ATOM   1067  HN  LEU   146      26.730  -4.689  -8.721  1.00  0.00      PAA1
ATOM   1068  CA  LEU   146      27.610  -3.369  -7.321  1.00  0.00      PAA1
ATOM   1069  HA  LEU   146      27.393  -2.312  -7.292  1.00  0.00      PAA1
ATOM   1070  CB  LEU   146      26.769  -4.096  -6.275  1.00  0.00      PAA1
ATOM   1071  HB1 LEU   146      27.129  -3.832  -5.252  1.00  0.00      PAA1
ATOM   1072  HB2 LEU   146      26.919  -5.194  -6.401  1.00  0.00      PAA1
ATOM   1073  CG  LEU   146      25.270  -3.796  -6.308  1.00  0.00      PAA1
ATOM   1074  HG  LEU   146      24.877  -3.984  -7.334  1.00  0.00      PAA1
ATOM   1075  CD1 LEU   146      24.518  -4.693  -5.344  1.00  0.00      PAA1
ATOM   1076 HD11 LEU   146      24.877  -4.530  -4.303  1.00  0.00      PAA1
ATOM   1077 HD12 LEU   146      24.682  -5.762  -5.602  1.00  0.00      PAA1
ATOM   1078 HD13 LEU   146      23.429  -4.485  -5.378  1.00  0.00      PAA1
ATOM   1079  CD2 LEU   146      25.020  -2.333  -5.992  1.00  0.00      PAA1
ATOM   1080 HD21 LEU   146      25.480  -1.665  -6.750  1.00  0.00      PAA1
ATOM   1081 HD22 LEU   146      25.440  -2.072  -4.996  1.00  0.00      PAA1
ATOM   1082 HD23 LEU   146      23.930  -2.122  -5.973  1.00  0.00      PAA1
ATOM   1083  C   LEU   146      29.091  -3.484  -6.982  1.00  0.00      PAA1
ATOM   1084  O   LEU   146      29.630  -2.615  -6.289  1.00  0.00      PAA1
ATOM   1085  N   VAL   147      29.765  -4.534  -7.446  1.00  0.00      PAA1
ATOM   1086  HN  VAL   147      29.328  -5.313  -7.902  1.00  0.00      PAA1
ATOM   1087  CA  VAL   147      31.181  -4.676  -7.116  1.00  0.00      PAA1
ATOM   1088  HA  VAL   147      31.371  -4.278  -6.127  1.00  0.00      PAA1
ATOM   1089  CB  VAL   147      31.587  -6.158  -7.055  1.00  0.00      PAA1
ATOM   1090  HB  VAL   147      32.641  -6.237  -6.679  1.00  0.00      PAA1
ATOM   1091  CG1 VAL   147      30.701  -6.906  -6.085  1.00  0.00      PAA1
ATOM   1092 HG11 VAL   147      29.641  -6.915  -6.376  1.00  0.00      PAA1
ATOM   1093 HG12 VAL   147      30.783  -6.467  -5.066  1.00  0.00      PAA1
ATOM   1094 HG13 VAL   147      31.057  -7.961  -6.021  1.00  0.00      PAA1
ATOM   1095  CG2 VAL   147      31.534  -6.790  -8.433  1.00  0.00      PAA1
ATOM   1096 HG21 VAL   147      32.324  -6.394  -9.107  1.00  0.00      PAA1
ATOM   1097 HG22 VAL   147      30.554  -6.644  -8.908  1.00  0.00      PAA1
ATOM   1098 HG23 VAL   147      31.719  -7.886  -8.347  1.00  0.00      PAA1
ATOM   1099  C   VAL   147      32.082  -3.904  -8.080  1.00  0.00      PAA1
ATOM   1100  O   VAL   147      33.203  -3.541  -7.714  1.00  0.00      PAA1
ATOM   1101  N   THR   148      31.624  -3.651  -9.308  1.00  0.00      PAA1
ATOM   1102  HN  THR   148      30.748  -4.037  -9.594  1.00  0.00      PAA1
ATOM   1103  CA  THR   148      32.439  -2.910 -10.265  1.00  0.00      PAA1
ATOM   1104  HA  THR   148      33.416  -3.374 -10.310  1.00  0.00      PAA1
ATOM   1105  CB  THR   148      31.804  -2.968 -11.652  1.00  0.00      PAA1
ATOM   1106  HB  THR   148      30.856  -2.380 -11.665  1.00  0.00      PAA1
ATOM   1107  OG1 THR   148      31.463  -4.322 -11.968  1.00  0.00      PAA1
ATOM   1108  HG1 THR   148      31.047  -4.749 -11.206  1.00  0.00      PAA1
ATOM   1109  CG2 THR   148      32.764  -2.435 -12.702  1.00  0.00      PAA1
ATOM   1110 HG21 THR   148      33.704  -3.029 -12.689  1.00  0.00      PAA1
ATOM   1111 HG22 THR   148      33.016  -1.369 -12.523  1.00  0.00      PAA1
ATOM   1112 HG23 THR   148      32.311  -2.525 -13.711  1.00  0.00      PAA1
ATOM   1113  C   THR   148      32.631  -1.464  -9.833  1.00  0.00      PAA1
ATOM   1114  O   THR   148      33.732  -0.914  -9.947  1.00  0.00      PAA1
ATOM   1115  N   TYR   149      31.571  -0.827  -9.338  1.00  0.00      PAA1
ATOM   1116  HN  TYR   149      30.708  -1.318  -9.230  1.00  0.00      PAA1
ATOM   1117  CA  TYR   149      31.598   0.592  -9.015  1.00  0.00      PAA1
ATOM   1118  HA  TYR   149      32.462   1.055  -9.476  1.00  0.00      PAA1
ATOM   1119  CB  TYR   149      30.339   1.269  -9.551  1.00  0.00      PAA1
ATOM   1120  HB1 TYR   149      30.287   2.333  -9.234  1.00  0.00      PAA1
ATOM   1121  HB2 TYR   149      29.434   0.750  -9.160  1.00  0.00      PAA1
ATOM   1122  CG  TYR   149      30.307   1.260 -11.061  1.00  0.00      PAA1
ATOM   1123  CD1 TYR   149      31.190   2.037 -11.794  1.00  0.00      PAA1
ATOM   1124  HD1 TYR   149      31.936   2.614 -11.267  1.00  0.00      PAA1
ATOM   1125  CE1 TYR   149      31.179   2.022 -13.170  1.00  0.00      PAA1
ATOM   1126  HE1 TYR   149      31.883   2.618 -13.736  1.00  0.00      PAA1
ATOM   1127  CZ  TYR   149      30.283   1.218 -13.834  1.00  0.00      PAA1
ATOM   1128  OH  TYR   149      30.269   1.201 -15.208  1.00  0.00      PAA1
ATOM   1129  HH  TYR   149      29.452   0.792 -15.505  1.00  0.00      PAA1
ATOM   1130  CD2 TYR   149      29.418   0.452 -11.752  1.00  0.00      PAA1
ATOM   1131  HD2 TYR   149      28.740  -0.183 -11.196  1.00  0.00      PAA1
ATOM   1132  CE2 TYR   149      29.401   0.430 -13.128  1.00  0.00      PAA1
ATOM   1133  HE2 TYR   149      28.732  -0.247 -13.633  1.00  0.00      PAA1
ATOM   1134  C   TYR   149      31.771   0.849  -7.523  1.00  0.00      PAA1
ATOM   1135  O   TYR   149      31.415   1.929  -7.040  1.00  0.00      PAA1
ATOM   1136  N   ASN   150      32.314  -0.125  -6.793  1.00  0.00      PAA1
ATOM   1137  HN  ASN   150      32.582  -0.981  -7.235  1.00  0.00      PAA1
ATOM   1138  CA  ASN   150      32.702   0.036  -5.392  1.00  0.00      PAA1
ATOM   1139  HA  ASN   150      32.995  -0.942  -5.031  1.00  0.00      PAA1
ATOM   1140  CB  ASN   150      33.872   1.012  -5.255  1.00  0.00      PAA1
ATOM   1141  HB1 ASN   150      34.302   0.970  -4.231  1.00  0.00      PAA1
ATOM   1142  HB2 ASN   150      33.531   2.056  -5.438  1.00  0.00      PAA1
ATOM   1143  CG  ASN   150      34.978   0.740  -6.255  1.00  0.00      PAA1
ATOM   1144  OD1 ASN   150      35.525   1.661  -6.859  1.00  0.00      PAA1
ATOM   1145  ND2 ASN   150      35.315  -0.532  -6.432  1.00  0.00      PAA1
ATOM   1146 HD21 ASN   150      36.000  -0.730  -7.127  1.00  0.00      PAA1
ATOM   1147 HD22 ASN   150      34.869  -1.260  -5.919  1.00  0.00      PAA1
ATOM   1148  C   ASN   150      31.530   0.471  -4.517  1.00  0.00      PAA1
ATOM   1149  O   ASN   150      31.682   1.285  -3.604  1.00  0.00      PAA1
ATOM   1150  N   CYS   151      30.345  -0.069  -4.799  1.00  0.00      PAA1
ATOM   1151  HN  CYS   151      30.246  -0.714  -5.556  1.00  0.00      PAA1
ATOM   1152  CA  CYS   151      29.259   0.024  -3.830  1.00  0.00      PAA1
ATOM   1153  HA  CYS   151      29.237   1.030  -3.443  1.00  0.00      PAA1
ATOM   1154  CB  CYS   151      27.920  -0.269  -4.504  1.00  0.00      PAA1
ATOM   1155  HB1 CYS   151      27.106  -0.151  -3.754  1.00  0.00      PAA1
ATOM   1156  HB2 CYS   151      27.901  -1.335  -4.827  1.00  0.00      PAA1
ATOM   1157  SG  CYS   151      27.564   0.776  -5.929  1.00  0.00      PAA1
ATOM   1158  HG1 CYS   151      28.634   0.400  -6.618  1.00  0.00      PAA1
ATOM   1159  C   CYS   151      29.499  -0.925  -2.665  1.00  0.00      PAA1
ATOM   1160  O   CYS   151      29.268  -0.568  -1.505  1.00  0.00      PAA1
ATOM   1161  N   CYS   152      29.970  -2.130  -2.958  1.00  0.00      PAA1
ATOM   1162  HN  CYS   152      30.183  -2.399  -3.897  1.00  0.00      PAA1
ATOM   1163  CA  CYS   152      30.337  -3.117  -1.952  1.00  0.00      PAA1
ATOM   1164  HA  CYS   152      30.763  -2.613  -1.094  1.00  0.00      PAA1
ATOM   1165  CB  CYS   152      29.104  -3.929  -1.522  1.00  0.00      PAA1
ATOM   1166  HB1 CYS   152      28.344  -3.213  -1.141  1.00  0.00      PAA1
ATOM   1167  HB2 CYS   152      29.382  -4.581  -0.662  1.00  0.00      PAA1
ATOM   1168  SG  CYS   152      28.387  -4.932  -2.831  1.00  0.00      PAA1
ATOM   1169  HG1 CYS   152      29.329  -5.877  -2.775  1.00  0.00      PAA1
ATOM   1170  C   CYS   152      31.455  -3.974  -2.540  1.00  0.00      PAA1
ATOM   1171  O   CYS   152      32.072  -3.603  -3.543  1.00  0.00      PAA1
ATOM   1172  N   ASP   153      31.723  -5.119  -1.917  1.00  0.00      PAA1
ATOM   1173  HN  ASP   153      31.491  -5.364  -0.963  1.00  0.00      PAA1
ATOM   1174  CA  ASP   153      32.728  -6.048  -2.412  1.00  0.00      PAA1
ATOM   1175  HA  ASP   153      33.002  -5.808  -3.431  1.00  0.00      PAA1
ATOM   1176  CB  ASP   153      33.994  -6.028  -1.548  1.00  0.00      PAA1
ATOM   1177  HB1 ASP   153      34.563  -5.099  -1.767  1.00  0.00      PAA1
ATOM   1178  HB2 ASP   153      34.668  -6.888  -1.740  1.00  0.00      PAA1
ATOM   1179  CG  ASP   153      33.689  -5.993  -0.070  1.00  0.00      PAA1
ATOM   1180  OD1 ASP   153      32.495  -5.931   0.290  1.00  0.00      PAA1
ATOM   1181  OD2 ASP   153      34.645  -6.015   0.734  1.00  0.00      PAA1
ATOM   1182  C   ASP   153      32.129  -7.446  -2.472  1.00  0.00      PAA1
ATOM   1183  O   ASP   153      31.035  -7.700  -1.963  1.00  0.00      PAA1
ATOM   1184  N   ASP   154      32.870  -8.357  -3.111  1.00  0.00      PAA1
ATOM   1185  HN  ASP   154      33.774  -8.162  -3.499  1.00  0.00      PAA1
ATOM   1186  CA  ASP   154      32.337  -9.678  -3.436  1.00  0.00      PAA1
ATOM   1187  HA  ASP   154      31.483  -9.540  -4.083  1.00  0.00      PAA1
ATOM   1188  CB  ASP   154      33.396 -10.501  -4.169  1.00  0.00      PAA1
ATOM   1189  HB1 ASP   154      32.959 -11.422  -4.607  1.00  0.00      PAA1
ATOM   1190  HB2 ASP   154      34.190 -10.797  -3.467  1.00  0.00      PAA1
ATOM   1191  CG  ASP   154      34.066  -9.727  -5.283  1.00  0.00      PAA1
ATOM   1192  OD1 ASP   154      33.489  -9.655  -6.388  1.00  0.00      PAA1
ATOM   1193  OD2 ASP   154      35.169  -9.187  -5.053  1.00  0.00      PAA1
ATOM   1194  C   ASP   154      31.866 -10.434  -2.202  1.00  0.00      PAA1
ATOM   1195  O   ASP   154      30.941 -11.249  -2.291  1.00  0.00      PAA1
ATOM   1196  N   ASP   155      32.482 -10.184  -1.048  1.00  0.00      PAA1
ATOM   1197  HN  ASP   155      33.147  -9.445  -0.928  1.00  0.00      PAA1
ATOM   1198  CA  ASP   155      32.147 -10.926   0.159  1.00  0.00      PAA1
ATOM   1199  HA  ASP   155      31.997 -11.960  -0.109  1.00  0.00      PAA1
ATOM   1200  CB  ASP   155      33.319 -10.870   1.148  1.00  0.00      PAA1
ATOM   1201  HB1 ASP   155      34.231 -11.258   0.647  1.00  0.00      PAA1
ATOM   1202  HB2 ASP   155      33.125 -11.490   2.045  1.00  0.00      PAA1
ATOM   1203  CG  ASP   155      33.640  -9.456   1.620  1.00  0.00      PAA1
ATOM   1204  OD1 ASP   155      32.799  -8.545   1.480  1.00  0.00      PAA1
ATOM   1205  OD2 ASP   155      34.758  -9.256   2.140  1.00  0.00      PAA1
ATOM   1206  C   ASP   155      30.864 -10.451   0.826  1.00  0.00      PAA1
ATOM   1207  O   ASP   155      30.396 -11.107   1.762  1.00  0.00      PAA1
ATOM   1208  N   TYR   156      30.293  -9.330   0.380  1.00  0.00      PAA1
ATOM   1209  HN  TYR   156      30.829  -8.725  -0.221  1.00  0.00      PAA1
ATOM   1210  CA  TYR   156      29.063  -8.837   0.988  1.00  0.00      PAA1
ATOM   1211  HA  TYR   156      29.243  -8.763   2.053  1.00  0.00      PAA1
ATOM   1212  CB  TYR   156      28.721  -7.455   0.431  1.00  0.00      PAA1
ATOM   1213  HB1 TYR   156      28.429  -7.511  -0.641  1.00  0.00      PAA1
ATOM   1214  HB2 TYR   156      29.657  -6.844   0.469  1.00  0.00      PAA1
ATOM   1215  CG  TYR   156      27.663  -6.716   1.218  1.00  0.00      PAA1
ATOM   1216  CD1 TYR   156      27.988  -6.044   2.386  1.00  0.00      PAA1
ATOM   1217  HD1 TYR   156      29.024  -6.051   2.712  1.00  0.00      PAA1
ATOM   1218  CE1 TYR   156      27.032  -5.366   3.108  1.00  0.00      PAA1
ATOM   1219  HE1 TYR   156      27.317  -4.823   4.000  1.00  0.00      PAA1
ATOM   1220  CZ  TYR   156      25.728  -5.352   2.669  1.00  0.00      PAA1
ATOM   1221  OH  TYR   156      24.776  -4.676   3.393  1.00  0.00      PAA1
ATOM   1222  HH  TYR   156      25.182  -3.952   3.920  1.00  0.00      PAA1
ATOM   1223  CD2 TYR   156      26.342  -6.688   0.794  1.00  0.00      PAA1
ATOM   1224  HD2 TYR   156      26.076  -7.207  -0.118  1.00  0.00      PAA1
ATOM   1225  CE2 TYR   156      25.378  -6.012   1.512  1.00  0.00      PAA1
ATOM   1226  HE2 TYR   156      24.353  -5.993   1.166  1.00  0.00      PAA1
ATOM   1227  C   TYR   156      27.902  -9.798   0.769  1.00  0.00      PAA1
ATOM   1228  O   TYR   156      27.006  -9.890   1.615  1.00  0.00      PAA1
ATOM   1229  N   PHE   157      27.898 -10.516  -0.351  1.00  0.00      PAA1
ATOM   1230  HN  PHE   157      28.663 -10.412  -0.992  1.00  0.00      PAA1
ATOM   1231  CA  PHE   157      26.784 -11.381  -0.718  1.00  0.00      PAA1
ATOM   1232  HA  PHE   157      25.869 -10.911  -0.384  1.00  0.00      PAA1
ATOM   1233  CB  PHE   157      26.722 -11.530  -2.237  1.00  0.00      PAA1
ATOM   1234  HB1 PHE   157      25.699 -11.830  -2.546  1.00  0.00      PAA1
ATOM   1235  HB2 PHE   157      27.434 -12.324  -2.564  1.00  0.00      PAA1
ATOM   1236  CG  PHE   157      27.086 -10.280  -2.978  1.00  0.00      PAA1
ATOM   1237  CD1 PHE   157      26.365  -9.117  -2.795  1.00  0.00      PAA1
ATOM   1238  HD1 PHE   157      25.532  -9.107  -2.106  1.00  0.00      PAA1
ATOM   1239  CE1 PHE   157      26.701  -7.968  -3.470  1.00  0.00      PAA1
ATOM   1240  HE1 PHE   157      26.135  -7.059  -3.312  1.00  0.00      PAA1
ATOM   1241  CZ  PHE   157      27.770  -7.968  -4.332  1.00  0.00      PAA1
ATOM   1242  HZ  PHE   157      28.043  -7.063  -4.859  1.00  0.00      PAA1
ATOM   1243  CD2 PHE   157      28.161 -10.264  -3.843  1.00  0.00      PAA1
ATOM   1244  HD2 PHE   157      28.772 -11.149  -3.976  1.00  0.00      PAA1
ATOM   1245  CE2 PHE   157      28.501  -9.117  -4.519  1.00  0.00      PAA1
ATOM   1246  HE2 PHE   157      29.356  -9.126  -5.183  1.00  0.00      PAA1
ATOM   1247  C   PHE   157      26.844 -12.756  -0.067  1.00  0.00      PAA1
ATOM   1248  O   PHE   157      25.944 -13.569  -0.301  1.00  0.00      PAA1
ATOM   1249  N   ASN   158      27.872 -13.046   0.730  1.00  0.00      PAA1
ATOM   1250  HN  ASN   158      28.638 -12.405   0.850  1.00  0.00      PAA1
ATOM   1251  CA  ASN   158      27.870 -14.277   1.509  1.00  0.00      PAA1
ATOM   1252  HA  ASN   158      27.462 -15.078   0.907  1.00  0.00      PAA1
ATOM   1253  CB  ASN   158      29.293 -14.650   1.925  1.00  0.00      PAA1
ATOM   1254  HB1 ASN   158      29.339 -15.676   2.345  1.00  0.00      PAA1
ATOM   1255  HB2 ASN   158      29.665 -13.939   2.701  1.00  0.00      PAA1
ATOM   1256  CG  ASN   158      30.280 -14.545   0.782  1.00  0.00      PAA1
ATOM   1257  OD1 ASN   158      31.389 -14.038   0.948  1.00  0.00      PAA1
ATOM   1258  ND2 ASN   158      29.876 -15.014  -0.391  1.00  0.00      PAA1
ATOM   1259 HD21 ASN   158      30.508 -14.860  -1.148  1.00  0.00      PAA1
ATOM   1260 HD22 ASN   158      28.947 -15.341  -0.508  1.00  0.00      PAA1
ATOM   1261  C   ASN   158      26.981 -14.175   2.739  1.00  0.00      PAA1
ATOM   1262  O   ASN   158      26.578 -15.208   3.284  1.00  0.00      PAA1
ATOM   1263  N   LYS   159      26.681 -12.960   3.190  1.00  0.00      PAA1
ATOM   1264  HN  LYS   159      27.044 -12.151   2.729  1.00  0.00      PAA1
ATOM   1265  CA  LYS   159      25.700 -12.768   4.247  1.00  0.00      PAA1
ATOM   1266  HA  LYS   159      26.005 -13.356   5.103  1.00  0.00      PAA1
ATOM   1267  CB  LYS   159      25.625 -11.292   4.629  1.00  0.00      PAA1
ATOM   1268  HB1 LYS   159      25.497 -10.699   3.692  1.00  0.00      PAA1
ATOM   1269  HB2 LYS   159      26.631 -11.056   5.052  1.00  0.00      PAA1
ATOM   1270  CG  LYS   159      24.533 -10.959   5.629  1.00  0.00      PAA1
ATOM   1271  HG1 LYS   159      24.458 -11.742   6.417  1.00  0.00      PAA1
ATOM   1272  HG2 LYS   159      23.554 -10.933   5.090  1.00  0.00      PAA1
ATOM   1273  CD  LYS   159      24.763  -9.608   6.291  1.00  0.00      PAA1
ATOM   1274  HD1 LYS   159      25.393  -9.762   7.199  1.00  0.00      PAA1
ATOM   1275  HD2 LYS   159      23.777  -9.208   6.623  1.00  0.00      PAA1
ATOM   1276  CE  LYS   159      25.474  -8.631   5.365  1.00  0.00      PAA1
ATOM   1277  HE1 LYS   159      24.922  -8.540   4.401  1.00  0.00      PAA1
ATOM   1278  HE2 LYS   159      26.524  -8.929   5.149  1.00  0.00      PAA1
ATOM   1279  NZ  LYS   159      25.539  -7.269   5.960  1.00  0.00      PAA1
ATOM   1280  HZ1 LYS   159      26.078  -7.272   6.844  1.00  0.00      PAA1
ATOM   1281  HZ2 LYS   159      24.573  -6.911   6.126  1.00  0.00      PAA1
ATOM   1282  HZ3 LYS   159      25.995  -6.626   5.275  1.00  0.00      PAA1
ATOM   1283  C   LYS   159      24.332 -13.261   3.795  1.00  0.00      PAA1
ATOM   1284  O   LYS   159      23.926 -13.051   2.650  1.00  0.00      PAA1
ATOM   1285  N   LYS   160      23.626 -13.934   4.699  1.00  0.00      PAA1
ATOM   1286  HN  LYS   160      24.011 -14.152   5.585  1.00  0.00      PAA1
ATOM   1287  CA  LYS   160      22.275 -14.383   4.397  1.00  0.00      PAA1
ATOM   1288  HA  LYS   160      22.279 -14.900   3.447  1.00  0.00      PAA1
ATOM   1289  CB  LYS   160      21.777 -15.333   5.488  1.00  0.00      PAA1
ATOM   1290  HB1 LYS   160      22.137 -14.879   6.433  1.00  0.00      PAA1
ATOM   1291  HB2 LYS   160      22.304 -16.308   5.363  1.00  0.00      PAA1
ATOM   1292  CG  LYS   160      20.271 -15.566   5.479  1.00  0.00      PAA1
ATOM   1293  HG1 LYS   160      19.944 -16.006   4.508  1.00  0.00      PAA1
ATOM   1294  HG2 LYS   160      19.714 -14.603   5.580  1.00  0.00      PAA1
ATOM   1295  CD  LYS   160      19.822 -16.471   6.620  1.00  0.00      PAA1
ATOM   1296  HD1 LYS   160      19.311 -17.367   6.330  1.00  0.00      PAA1
ATOM   1297  HD2 LYS   160      18.814 -15.995   6.837  1.00  0.00      PAA1
ATOM   1298  CE  LYS   160      20.532 -16.159   7.931  1.00  0.00      PAA1
ATOM   1299  HE1 LYS   160      21.601 -16.456   7.904  1.00  0.00      PAA1
ATOM   1300  HE2 LYS   160      20.045 -16.744   8.745  1.00  0.00      PAA1
ATOM   1301  NZ  LYS   160      20.438 -14.722   8.316  1.00  0.00      PAA1
ATOM   1302  HZ1 LYS   160      19.420 -14.462   8.352  1.00  0.00      PAA1
ATOM   1303  HZ2 LYS   160      20.820 -14.133   7.547  1.00  0.00      PAA1
ATOM   1304  HZ3 LYS   160      20.884 -14.500   9.220  1.00  0.00      PAA1
ATOM   1305  C   LYS   160      21.338 -13.189   4.265  1.00  0.00      PAA1
ATOM   1306  O   LYS   160      21.354 -12.275   5.093  1.00  0.00      PAA1
ATOM   1307  N   ASP   161      20.513 -13.208   3.216  1.00  0.00      PAA1
ATOM   1308  HN  ASP   161      20.428 -14.007   2.632  1.00  0.00      PAA1
ATOM   1309  CA  ASP   161      19.523 -12.159   2.963  1.00  0.00      PAA1
ATOM   1310  HA  ASP   161      19.065 -12.360   2.004  1.00  0.00      PAA1
ATOM   1311  CB  ASP   161      18.430 -12.161   4.034  1.00  0.00      PAA1
ATOM   1312  HB1 ASP   161      17.720 -11.322   3.869  1.00  0.00      PAA1
ATOM   1313  HB2 ASP   161      18.833 -12.051   5.061  1.00  0.00      PAA1
ATOM   1314  CG  ASP   161      17.565 -13.403   3.984  1.00  0.00      PAA1
ATOM   1315  OD1 ASP   161      17.047 -13.726   2.894  1.00  0.00      PAA1
ATOM   1316  OD2 ASP   161      17.391 -14.050   5.037  1.00  0.00      PAA1
ATOM   1317  C   ASP   161      20.170 -10.779   2.857  1.00  0.00      PAA1
ATOM   1318  O   ASP   161      19.679  -9.803   3.424  1.00  0.00      PAA1
ATOM   1319  N   TRP   162      21.286 -10.698   2.128  1.00  0.00      PAA1
ATOM   1320  HN  TRP   162      21.714 -11.515   1.755  1.00  0.00      PAA1
ATOM   1321  CA  TRP   162      21.954  -9.414   1.934  1.00  0.00      PAA1
ATOM   1322  HA  TRP   162      22.177  -9.016   2.910  1.00  0.00      PAA1
ATOM   1323  CB  TRP   162      23.257  -9.616   1.161  1.00  0.00      PAA1
ATOM   1324  HB1 TRP   162      23.911 -10.298   1.753  1.00  0.00      PAA1
ATOM   1325  HB2 TRP   162      23.810  -8.655   1.061  1.00  0.00      PAA1
ATOM   1326  CG  TRP   162      23.058 -10.211  -0.200  1.00  0.00      PAA1
ATOM   1327  CD1 TRP   162      23.084 -11.533  -0.527  1.00  0.00      PAA1
ATOM   1328  HD1 TRP   162      23.319 -12.327   0.182  1.00  0.00      PAA1
ATOM   1329  NE1 TRP   162      22.864 -11.692  -1.871  1.00  0.00      PAA1
ATOM   1330  HE1 TRP   162      22.677 -12.541  -2.310  1.00  0.00      PAA1
ATOM   1331  CE2 TRP   162      22.700 -10.459  -2.444  1.00  0.00      PAA1
ATOM   1332  CD2 TRP   162      22.820  -9.501  -1.422  1.00  0.00      PAA1
ATOM   1333  CE3 TRP   162      22.690  -8.148  -1.748  1.00  0.00      PAA1
ATOM   1334  HE3 TRP   162      22.776  -7.386  -0.988  1.00  0.00      PAA1
ATOM   1335  CZ3 TRP   162      22.451  -7.804  -3.063  1.00  0.00      PAA1
ATOM   1336  HZ3 TRP   162      22.347  -6.759  -3.328  1.00  0.00      PAA1
ATOM   1337  CZ2 TRP   162      22.459 -10.109  -3.769  1.00  0.00      PAA1
ATOM   1338  HZ2 TRP   162      22.304 -10.853  -4.525  1.00  0.00      PAA1
ATOM   1339  CH2 TRP   162      22.339  -8.780  -4.057  1.00  0.00      PAA1
ATOM   1340  HH2 TRP   162      22.137  -8.463  -5.073  1.00  0.00      PAA1
ATOM   1341  C   TRP   162      21.063  -8.420   1.202  1.00  0.00      PAA1
ATOM   1342  O   TRP   162      21.219  -7.205   1.364  1.00  0.00      PAA1
ATOM   1343  N   TYR   163      20.138  -8.918   0.392  1.00  0.00      PAA1
ATOM   1344  HN  TYR   163      20.031  -9.904   0.314  1.00  0.00      PAA1
ATOM   1345  CA  TYR   163      19.274  -8.128  -0.471  1.00  0.00      PAA1
ATOM   1346  HA  TYR   163      19.789  -7.219  -0.753  1.00  0.00      PAA1
ATOM   1347  CB  TYR   163      18.990  -8.936  -1.740  1.00  0.00      PAA1
ATOM   1348  HB1 TYR   163      19.933  -9.032  -2.321  1.00  0.00      PAA1
ATOM   1349  HB2 TYR   163      18.256  -8.415  -2.394  1.00  0.00      PAA1
ATOM   1350  CG  TYR   163      18.464 -10.324  -1.447  1.00  0.00      PAA1
ATOM   1351  CD1 TYR   163      17.190 -10.523  -0.934  1.00  0.00      PAA1
ATOM   1352  HD1 TYR   163      16.522  -9.688  -0.777  1.00  0.00      PAA1
ATOM   1353  CE1 TYR   163      16.727 -11.786  -0.652  1.00  0.00      PAA1
ATOM   1354  HE1 TYR   163      15.748 -11.912  -0.220  1.00  0.00      PAA1
ATOM   1355  CZ  TYR   163      17.539 -12.873  -0.870  1.00  0.00      PAA1
ATOM   1356  OH  TYR   163      17.076 -14.136  -0.589  1.00  0.00      PAA1
ATOM   1357  HH  TYR   163      16.668 -14.090   0.290  1.00  0.00      PAA1
ATOM   1358  CD2 TYR   163      19.266 -11.437  -1.645  1.00  0.00      PAA1
ATOM   1359  HD2 TYR   163      20.256 -11.303  -2.046  1.00  0.00      PAA1
ATOM   1360  CE2 TYR   163      18.811 -12.703  -1.365  1.00  0.00      PAA1
ATOM   1361  HE2 TYR   163      19.435 -13.570  -1.531  1.00  0.00      PAA1
ATOM   1362  C   TYR   163      17.967  -7.691   0.182  1.00  0.00      PAA1
ATOM   1363  O   TYR   163      17.210  -6.937  -0.436  1.00  0.00      PAA1
ATOM   1364  N   ASP   164      17.688  -8.131   1.403  1.00  0.00      PAA1
ATOM   1365  HN  ASP   164      18.340  -8.672   1.931  1.00  0.00      PAA1
ATOM   1366  CA  ASP   164      16.374  -7.970   2.013  1.00  0.00      PAA1
ATOM   1367  HA  ASP   164      15.621  -7.937   1.237  1.00  0.00      PAA1
ATOM   1368  CB  ASP   164      16.084  -9.167   2.919  1.00  0.00      PAA1
ATOM   1369  HB1 ASP   164      16.834  -9.231   3.736  1.00  0.00      PAA1
ATOM   1370  HB2 ASP   164      16.157 -10.105   2.324  1.00  0.00      PAA1
ATOM   1371  CG  ASP   164      14.708  -9.120   3.539  1.00  0.00      PAA1
ATOM   1372  OD1 ASP   164      14.481  -8.292   4.440  1.00  0.00      PAA1
ATOM   1373  OD2 ASP   164      13.851  -9.929   3.136  1.00  0.00      PAA1
ATOM   1374  C   ASP   164      16.317  -6.657   2.790  1.00  0.00      PAA1
ATOM   1375  O   ASP   164      17.102  -6.448   3.719  1.00  0.00      PAA1
ATOM   1376  N   PHE   165      15.382  -5.778   2.411  1.00  0.00      PAA1
ATOM   1377  HN  PHE   165      14.803  -5.960   1.625  1.00  0.00      PAA1
ATOM   1378  CA  PHE   165      15.243  -4.479   3.067  1.00  0.00      PAA1
ATOM   1379  HA  PHE   165      16.198  -3.973   3.002  1.00  0.00      PAA1
ATOM   1380  CB  PHE   165      14.160  -3.635   2.389  1.00  0.00      PAA1
ATOM   1381  HB1 PHE   165      14.101  -2.629   2.863  1.00  0.00      PAA1
ATOM   1382  HB2 PHE   165      13.164  -4.116   2.520  1.00  0.00      PAA1
ATOM   1383  CG  PHE   165      14.379  -3.404   0.925  1.00  0.00      PAA1
ATOM   1384  CD1 PHE   165      15.406  -2.590   0.491  1.00  0.00      PAA1
ATOM   1385  HD1 PHE   165      16.065  -2.132   1.217  1.00  0.00      PAA1
ATOM   1386  CE1 PHE   165      15.605  -2.364  -0.852  1.00  0.00      PAA1
ATOM   1387  HE1 PHE   165      16.421  -1.733  -1.181  1.00  0.00      PAA1
ATOM   1388  CZ  PHE   165      14.771  -2.944  -1.776  1.00  0.00      PAA1
ATOM   1389  HZ  PHE   165      14.928  -2.777  -2.835  1.00  0.00      PAA1
ATOM   1390  CD2 PHE   165      13.545  -3.977  -0.015  1.00  0.00      PAA1
ATOM   1391  HD2 PHE   165      12.735  -4.615   0.305  1.00  0.00      PAA1
ATOM   1392  CE2 PHE   165      13.739  -3.750  -1.358  1.00  0.00      PAA1
ATOM   1393  HE2 PHE   165      13.080  -4.203  -2.089  1.00  0.00      PAA1
ATOM   1394  C   PHE   165      14.906  -4.584   4.548  1.00  0.00      PAA1
ATOM   1395  O   PHE   165      15.162  -3.635   5.295  1.00  0.00      PAA1
ATOM   1396  N   VAL   166      14.340  -5.699   4.992  1.00  0.00      PAA1
ATOM   1397  HN  VAL   166      14.310  -6.547   4.440  1.00  0.00      PAA1
ATOM   1398  CA  VAL   166      13.856  -5.850   6.357  1.00  0.00      PAA1
ATOM   1399  HA  VAL   166      13.759  -4.874   6.809  1.00  0.00      PAA1
ATOM   1400  CB  VAL   166      12.463  -6.517   6.376  1.00  0.00      PAA1
ATOM   1401  HB  VAL   166      12.569  -7.560   5.981  1.00  0.00      PAA1
ATOM   1402  CG1 VAL   166      11.913  -6.564   7.785  1.00  0.00      PAA1
ATOM   1403 HG11 VAL   166      11.792  -5.535   8.163  1.00  0.00      PAA1
ATOM   1404 HG12 VAL   166      12.584  -7.133   8.466  1.00  0.00      PAA1
ATOM   1405 HG13 VAL   166      10.926  -7.065   7.778  1.00  0.00      PAA1
ATOM   1406  CG2 VAL   166      11.507  -5.768   5.463  1.00  0.00      PAA1
ATOM   1407 HG21 VAL   166      11.852  -5.808   4.406  1.00  0.00      PAA1
ATOM   1408 HG22 VAL   166      11.432  -4.699   5.758  1.00  0.00      PAA1
ATOM   1409 HG23 VAL   166      10.495  -6.220   5.492  1.00  0.00      PAA1
ATOM   1410  C   VAL   166      14.850  -6.624   7.217  1.00  0.00      PAA1
ATOM   1411  O   VAL   166      15.160  -6.218   8.337  1.00  0.00      PAA1
ATOM   1412  N   GLU   167      15.363  -7.743   6.707  1.00  0.00      PAA1
ATOM   1413  HN  GLU   167      15.072  -8.100   5.801  1.00  0.00      PAA1
ATOM   1414  CA  GLU   167      16.370  -8.488   7.452  1.00  0.00      PAA1
ATOM   1415  HA  GLU   167      16.102  -8.525   8.498  1.00  0.00      PAA1
ATOM   1416  CB  GLU   167      16.458  -9.926   6.942  1.00  0.00      PAA1
ATOM   1417  HB1 GLU   167      17.439 -10.347   7.278  1.00  0.00      PAA1
ATOM   1418  HB2 GLU   167      16.477  -9.956   5.830  1.00  0.00      PAA1
ATOM   1419  CG  GLU   167      15.354 -10.831   7.458  1.00  0.00      PAA1
ATOM   1420  HG1 GLU   167      14.443 -10.727   6.832  1.00  0.00      PAA1
ATOM   1421  HG2 GLU   167      15.104 -10.568   8.507  1.00  0.00      PAA1
ATOM   1422  CD  GLU   167      15.761 -12.294   7.484  1.00  0.00      PAA1
ATOM   1423  OE1 GLU   167      14.921 -13.154   7.146  1.00  0.00      PAA1
ATOM   1424  OE2 GLU   167      16.920 -12.582   7.847  1.00  0.00      PAA1
ATOM   1425  C   GLU   167      17.741  -7.827   7.386  1.00  0.00      PAA1
ATOM   1426  O   GLU   167      18.547  -7.997   8.305  1.00  0.00      PAA1
ATOM   1427  N   ASN   168      18.023  -7.080   6.322  1.00  0.00      PAA1
ATOM   1428  HN  ASN   168      17.382  -7.020   5.550  1.00  0.00      PAA1
ATOM   1429  CA  ASN   168      19.303  -6.391   6.153  1.00  0.00      PAA1
ATOM   1430  HA  ASN   168      19.823  -6.346   7.099  1.00  0.00      PAA1
ATOM   1431  CB  ASN   168      20.202  -7.144   5.171  1.00  0.00      PAA1
ATOM   1432  HB1 ASN   168      19.698  -7.201   4.180  1.00  0.00      PAA1
ATOM   1433  HB2 ASN   168      20.330  -8.188   5.534  1.00  0.00      PAA1
ATOM   1434  CG  ASN   168      21.571  -6.514   5.036  1.00  0.00      PAA1
ATOM   1435  OD1 ASN   168      22.056  -5.857   5.953  1.00  0.00      PAA1
ATOM   1436  ND2 ASN   168      22.202  -6.711   3.887  1.00  0.00      PAA1
ATOM   1437 HD21 ASN   168      21.662  -7.019   3.098  1.00  0.00      PAA1
ATOM   1438 HD22 ASN   168      23.008  -6.146   3.712  1.00  0.00      PAA1
ATOM   1439  C   ASN   168      19.044  -4.968   5.676  1.00  0.00      PAA1
ATOM   1440  O   ASN   168      19.207  -4.652   4.496  1.00  0.00      PAA1
ATOM   1441  N   PRO   169      18.639  -4.079   6.587  1.00  0.00      PAA1
ATOM   1442  CD  PRO   169      18.439  -4.280   8.028  1.00  0.00      PAA1
ATOM   1443  HD1 PRO   169      19.267  -4.864   8.487  1.00  0.00      PAA1
ATOM   1444  HD2 PRO   169      17.473  -4.816   8.172  1.00  0.00      PAA1
ATOM   1445  CA  PRO   169      18.381  -2.686   6.185  1.00  0.00      PAA1
ATOM   1446  HA  PRO   169      17.689  -2.687   5.353  1.00  0.00      PAA1
ATOM   1447  CB  PRO   169      17.800  -2.059   7.460  1.00  0.00      PAA1
ATOM   1448  HB1 PRO   169      16.694  -2.204   7.427  1.00  0.00      PAA1
ATOM   1449  HB2 PRO   169      18.003  -0.971   7.551  1.00  0.00      PAA1
ATOM   1450  CG  PRO   169      18.374  -2.874   8.563  1.00  0.00      PAA1
ATOM   1451  HG1 PRO   169      19.412  -2.524   8.782  1.00  0.00      PAA1
ATOM   1452  HG2 PRO   169      17.778  -2.814   9.499  1.00  0.00      PAA1
ATOM   1453  C   PRO   169      19.620  -1.938   5.719  1.00  0.00      PAA1
ATOM   1454  O   PRO   169      19.483  -0.838   5.169  1.00  0.00      PAA1
ATOM   1455  N   ASP   170      20.817  -2.488   5.931  1.00  0.00      PAA1
ATOM   1456  HN  ASP   170      20.908  -3.383   6.358  1.00  0.00      PAA1
ATOM   1457  CA  ASP   170      22.042  -1.858   5.452  1.00  0.00      PAA1
ATOM   1458  HA  ASP   170      22.062  -0.828   5.783  1.00  0.00      PAA1
ATOM   1459  CB  ASP   170      23.248  -2.590   6.046  1.00  0.00      PAA1
ATOM   1460  HB1 ASP   170      23.164  -3.677   5.844  1.00  0.00      PAA1
ATOM   1461  HB2 ASP   170      23.276  -2.439   7.145  1.00  0.00      PAA1
ATOM   1462  CG  ASP   170      24.567  -2.117   5.475  1.00  0.00      PAA1
ATOM   1463  OD1 ASP   170      24.862  -0.910   5.580  1.00  0.00      PAA1
ATOM   1464  OD2 ASP   170      25.309  -2.955   4.921  1.00  0.00      PAA1
ATOM   1465  C   ASP   170      22.124  -1.828   3.929  1.00  0.00      PAA1
ATOM   1466  O   ASP   170      22.916  -1.058   3.377  1.00  0.00      PAA1
ATOM   1467  N   ILE   171      21.320  -2.641   3.238  1.00  0.00      PAA1
ATOM   1468  HN  ILE   171      20.697  -3.281   3.692  1.00  0.00      PAA1
ATOM   1469  CA  ILE   171      21.384  -2.705   1.779  1.00  0.00      PAA1
ATOM   1470  HA  ILE   171      22.410  -2.918   1.519  1.00  0.00      PAA1
ATOM   1471  CB  ILE   171      20.473  -3.835   1.255  1.00  0.00      PAA1
ATOM   1472  HB  ILE   171      20.748  -4.772   1.794  1.00  0.00      PAA1
ATOM   1473  CG2 ILE   171      19.013  -3.530   1.531  1.00  0.00      PAA1
ATOM   1474 HG21 ILE   171      18.641  -2.712   0.878  1.00  0.00      PAA1
ATOM   1475 HG22 ILE   171      18.827  -3.248   2.586  1.00  0.00      PAA1
ATOM   1476 HG23 ILE   171      18.395  -4.431   1.314  1.00  0.00      PAA1
ATOM   1477  CG1 ILE   171      20.681  -4.044  -0.244  1.00  0.00      PAA1
ATOM   1478 HG11 ILE   171      20.442  -3.118  -0.804  1.00  0.00      PAA1
ATOM   1479 HG12 ILE   171      19.942  -4.810  -0.584  1.00  0.00      PAA1
ATOM   1480  CD  ILE   171      22.062  -4.520  -0.611  1.00  0.00      PAA1
ATOM   1481  HD1 ILE   171      22.294  -5.467  -0.081  1.00  0.00      PAA1
ATOM   1482  HD2 ILE   171      22.843  -3.787  -0.339  1.00  0.00      PAA1
ATOM   1483  HD3 ILE   171      22.132  -4.705  -1.705  1.00  0.00      PAA1
ATOM   1484  C   ILE   171      21.032  -1.361   1.156  1.00  0.00      PAA1
ATOM   1485  O   ILE   171      21.467  -1.053   0.041  1.00  0.00      PAA1
ATOM   1486  N   LEU   172      20.250  -0.537   1.857  1.00  0.00      PAA1
ATOM   1487  HN  LEU   172      19.881  -0.818   2.742  1.00  0.00      PAA1
ATOM   1488  CA  LEU   172      19.931   0.791   1.345  1.00  0.00      PAA1
ATOM   1489  HA  LEU   172      19.542   0.691   0.340  1.00  0.00      PAA1
ATOM   1490  CB  LEU   172      18.877   1.456   2.229  1.00  0.00      PAA1
ATOM   1491  HB1 LEU   172      18.767   2.531   1.966  1.00  0.00      PAA1
ATOM   1492  HB2 LEU   172      19.241   1.398   3.283  1.00  0.00      PAA1
ATOM   1493  CG  LEU   172      17.481   0.832   2.178  1.00  0.00      PAA1
ATOM   1494  HG  LEU   172      17.583  -0.277   2.064  1.00  0.00      PAA1
ATOM   1495  CD1 LEU   172      16.737   1.081   3.474  1.00  0.00      PAA1
ATOM   1496 HD11 LEU   172      16.592   2.168   3.649  1.00  0.00      PAA1
ATOM   1497 HD12 LEU   172      17.293   0.651   4.336  1.00  0.00      PAA1
ATOM   1498 HD13 LEU   172      15.735   0.599   3.442  1.00  0.00      PAA1
ATOM   1499  CD2 LEU   172      16.693   1.366   0.996  1.00  0.00      PAA1
ATOM   1500 HD21 LEU   172      17.220   1.157   0.040  1.00  0.00      PAA1
ATOM   1501 HD22 LEU   172      16.537   2.462   1.079  1.00  0.00      PAA1
ATOM   1502 HD23 LEU   172      15.694   0.879   0.947  1.00  0.00      PAA1
ATOM   1503  C   LEU   172      21.179   1.659   1.247  1.00  0.00      PAA1
ATOM   1504  O   LEU   172      21.299   2.481   0.332  1.00  0.00      PAA1
ATOM   1505  N   ARG   173      22.112   1.499   2.186  1.00  0.00      PAA1
ATOM   1506  HN  ARG   173      22.044   0.763   2.864  1.00  0.00      PAA1
ATOM   1507  CA  ARG   173      23.391   2.194   2.095  1.00  0.00      PAA1
ATOM   1508  HA  ARG   173      23.202   3.249   1.960  1.00  0.00      PAA1
ATOM   1509  CB  ARG   173      24.183   1.986   3.384  1.00  0.00      PAA1
ATOM   1510  HB1 ARG   173      24.457   0.907   3.416  1.00  0.00      PAA1
ATOM   1511  HB2 ARG   173      23.500   2.135   4.253  1.00  0.00      PAA1
ATOM   1512  CG  ARG   173      25.373   2.912   3.555  1.00  0.00      PAA1
ATOM   1513  HG1 ARG   173      25.039   3.920   3.884  1.00  0.00      PAA1
ATOM   1514  HG2 ARG   173      25.891   3.042   2.577  1.00  0.00      PAA1
ATOM   1515  CD  ARG   173      26.373   2.339   4.547  1.00  0.00      PAA1
ATOM   1516  HD1 ARG   173      25.900   2.329   5.558  1.00  0.00      PAA1
ATOM   1517  HD2 ARG   173      27.290   2.969   4.627  1.00  0.00      PAA1
ATOM   1518  NE  ARG   173      26.730   0.955   4.250  1.00  0.00      PAA1
ATOM   1519  HE  ARG   173      26.188   0.211   4.693  1.00  0.00      PAA1
ATOM   1520  CZ  ARG   173      27.618   0.587   3.334  1.00  0.00      PAA1
ATOM   1521  NH1 ARG   173      28.254   1.501   2.618  1.00  0.00      PAA1
ATOM   1522 HH11 ARG   173      27.940   2.435   2.676  1.00  0.00      PAA1
ATOM   1523 HH12 ARG   173      28.884   1.187   1.919  1.00  0.00      PAA1
ATOM   1524  NH2 ARG   173      27.876  -0.698   3.138  1.00  0.00      PAA1
ATOM   1525 HH21 ARG   173      27.329  -1.357   3.656  1.00  0.00      PAA1
ATOM   1526 HH22 ARG   173      28.532  -0.993   2.455  1.00  0.00      PAA1
ATOM   1527  C   ARG   173      24.191   1.729   0.884  1.00  0.00      PAA1
ATOM   1528  O   ARG   173      24.871   2.534   0.239  1.00  0.00      PAA1
ATOM   1529  N   VAL   174      24.130   0.433   0.568  1.00  0.00      PAA1
ATOM   1530  HN  VAL   174      23.605  -0.216   1.115  1.00  0.00      PAA1
ATOM   1531  CA  VAL   174      24.848  -0.094  -0.591  1.00  0.00      PAA1
ATOM   1532  HA  VAL   174      25.879   0.230  -0.542  1.00  0.00      PAA1
ATOM   1533  CB  VAL   174      24.818  -1.632  -0.586  1.00  0.00      PAA1
ATOM   1534  HB  VAL   174      23.754  -1.957  -0.556  1.00  0.00      PAA1
ATOM   1535  CG1 VAL   174      25.451  -2.184  -1.847  1.00  0.00      PAA1
ATOM   1536 HG11 VAL   174      26.476  -1.776  -1.987  1.00  0.00      PAA1
ATOM   1537 HG12 VAL   174      24.851  -1.954  -2.752  1.00  0.00      PAA1
ATOM   1538 HG13 VAL   174      25.538  -3.292  -1.781  1.00  0.00      PAA1
ATOM   1539  CG2 VAL   174      25.524  -2.170   0.641  1.00  0.00      PAA1
ATOM   1540 HG21 VAL   174      25.035  -1.844   1.585  1.00  0.00      PAA1
ATOM   1541 HG22 VAL   174      26.585  -1.840   0.656  1.00  0.00      PAA1
ATOM   1542 HG23 VAL   174      25.517  -3.282   0.629  1.00  0.00      PAA1
ATOM   1543  C   VAL   174      24.272   0.474  -1.885  1.00  0.00      PAA1
ATOM   1544  O   VAL   174      25.012   0.888  -2.784  1.00  0.00      PAA1
ATOM   1545  N   TYR   175      22.940   0.491  -2.005  1.00  0.00      PAA1
ATOM   1546  HN  TYR   175      22.349   0.061  -1.317  1.00  0.00      PAA1
ATOM   1547  CA  TYR   175      22.320   1.061  -3.199  1.00  0.00      PAA1
ATOM   1548  HA  TYR   175      22.807   0.647  -4.070  1.00  0.00      PAA1
ATOM   1549  CB  TYR   175      20.820   0.765  -3.236  1.00  0.00      PAA1
ATOM   1550  HB1 TYR   175      20.337   1.298  -4.086  1.00  0.00      PAA1
ATOM   1551  HB2 TYR   175      20.350   1.134  -2.295  1.00  0.00      PAA1
ATOM   1552  CG  TYR   175      20.455  -0.688  -3.411  1.00  0.00      PAA1
ATOM   1553  CD1 TYR   175      21.175  -1.505  -4.270  1.00  0.00      PAA1
ATOM   1554  HD1 TYR   175      22.018  -1.112  -4.820  1.00  0.00      PAA1
ATOM   1555  CE1 TYR   175      20.837  -2.830  -4.445  1.00  0.00      PAA1
ATOM   1556  HE1 TYR   175      21.415  -3.447  -5.117  1.00  0.00      PAA1
ATOM   1557  CZ  TYR   175      19.753  -3.349  -3.775  1.00  0.00      PAA1
ATOM   1558  OH  TYR   175      19.409  -4.667  -3.947  1.00  0.00      PAA1
ATOM   1559  HH  TYR   175      20.075  -5.089  -4.485  1.00  0.00      PAA1
ATOM   1560  CD2 TYR   175      19.360  -1.232  -2.758  1.00  0.00      PAA1
ATOM   1561  HD2 TYR   175      18.773  -0.611  -2.095  1.00  0.00      PAA1
ATOM   1562  CE2 TYR   175      19.013  -2.555  -2.931  1.00  0.00      PAA1
ATOM   1563  HE2 TYR   175      18.163  -2.980  -2.412  1.00  0.00      PAA1
ATOM   1564  C   TYR   175      22.544   2.563  -3.301  1.00  0.00      PAA1
ATOM   1565  O   TYR   175      22.609   3.101  -4.410  1.00  0.00      PAA1
ATOM   1566  N   ALA   176      22.647   3.256  -2.168  1.00  0.00      PAA1
ATOM   1567  HN  ALA   176      22.538   2.811  -1.279  1.00  0.00      PAA1
ATOM   1568  CA  ALA   176      22.826   4.702  -2.185  1.00  0.00      PAA1
ATOM   1569  HA  ALA   176      22.085   5.126  -2.844  1.00  0.00      PAA1
ATOM   1570  CB  ALA   176      22.627   5.273  -0.784  1.00  0.00      PAA1
ATOM   1571  HB1 ALA   176      23.385   4.853  -0.087  1.00  0.00      PAA1
ATOM   1572  HB2 ALA   176      21.613   4.999  -0.423  1.00  0.00      PAA1
ATOM   1573  HB3 ALA   176      22.723   6.381  -0.806  1.00  0.00      PAA1
ATOM   1574  C   ALA   176      24.184   5.133  -2.722  1.00  0.00      PAA1
ATOM   1575  O   ALA   176      24.376   6.327  -2.971  1.00  0.00      PAA1
ATOM   1576  N   ASN   177      25.134   4.211  -2.887  1.00  0.00      PAA1
ATOM   1577  HN  ASN   177      25.002   3.268  -2.585  1.00  0.00      PAA1
ATOM   1578  CA  ASN   177      26.408   4.567  -3.500  1.00  0.00      PAA1
ATOM   1579  HA  ASN   177      26.743   5.516  -3.095  1.00  0.00      PAA1
ATOM   1580  CB  ASN   177      27.461   3.503  -3.195  1.00  0.00      PAA1
ATOM   1581  HB1 ASN   177      28.403   3.718  -3.751  1.00  0.00      PAA1
ATOM   1582  HB2 ASN   177      27.080   2.510  -3.519  1.00  0.00      PAA1
ATOM   1583  CG  ASN   177      27.817   3.440  -1.724  1.00  0.00      PAA1
ATOM   1584  OD1 ASN   177      27.477   4.334  -0.953  1.00  0.00      PAA1
ATOM   1585  ND2 ASN   177      28.505   2.379  -1.327  1.00  0.00      PAA1
ATOM   1586 HD21 ASN   177      28.764   1.659  -1.964  1.00  0.00      PAA1
ATOM   1587 HD22 ASN   177      28.813   2.363  -0.386  1.00  0.00      PAA1
ATOM   1588  C   ASN   177      26.289   4.770  -5.004  1.00  0.00      PAA1
ATOM   1589  O   ASN   177      27.183   5.370  -5.608  1.00  0.00      PAA1
ATOM   1590  N   LEU   178      25.212   4.282  -5.619  1.00  0.00      PAA1
ATOM   1591  HN  LEU   178      24.522   3.767  -5.109  1.00  0.00      PAA1
ATOM   1592  CA  LEU   178      24.966   4.497  -7.038  1.00  0.00      PAA1
ATOM   1593  HA  LEU   178      25.908   4.484  -7.569  1.00  0.00      PAA1
ATOM   1594  CB  LEU   178      24.077   3.383  -7.596  1.00  0.00      PAA1
ATOM   1595  HB1 LEU   178      23.713   3.649  -8.617  1.00  0.00      PAA1
ATOM   1596  HB2 LEU   178      23.177   3.332  -6.940  1.00  0.00      PAA1
ATOM   1597  CG  LEU   178      24.641   1.967  -7.704  1.00  0.00      PAA1
ATOM   1598  HG  LEU   178      25.153   1.728  -6.743  1.00  0.00      PAA1
ATOM   1599  CD1 LEU   178      23.510   0.972  -7.871  1.00  0.00      PAA1
ATOM   1600 HD11 LEU   178      22.914   1.218  -8.774  1.00  0.00      PAA1
ATOM   1601 HD12 LEU   178      22.833   0.999  -6.989  1.00  0.00      PAA1
ATOM   1602 HD13 LEU   178      23.907  -0.061  -7.974  1.00  0.00      PAA1
ATOM   1603  CD2 LEU   178      25.624   1.855  -8.856  1.00  0.00      PAA1
ATOM   1604 HD21 LEU   178      26.478   2.550  -8.710  1.00  0.00      PAA1
ATOM   1605 HD22 LEU   178      25.127   2.093  -9.820  1.00  0.00      PAA1
ATOM   1606 HD23 LEU   178      26.029   0.821  -8.916  1.00  0.00      PAA1
ATOM   1607  C   LEU   178      24.317   5.842  -7.334  1.00  0.00      PAA1
ATOM   1608  O   LEU   178      24.157   6.181  -8.510  1.00  0.00      PAA1
ATOM   1609  N   GLY   179      23.932   6.601  -6.306  1.00  0.00      PAA1
ATOM   1610  HN  GLY   179      24.104   6.323  -5.359  1.00  0.00      PAA1
ATOM   1611  CA  GLY   179      23.148   7.806  -6.530  1.00  0.00      PAA1
ATOM   1612  HA1 GLY   179      22.948   8.248  -5.563  1.00  0.00      PAA1
ATOM   1613  HA2 GLY   179      22.242   7.542  -7.059  1.00  0.00      PAA1
ATOM   1614  C   GLY   179      23.865   8.855  -7.359  1.00  0.00      PAA1
ATOM   1615  O   GLY   179      23.247   9.536  -8.183  1.00  0.00      PAA1
ATOM   1616  N   GLU   180      25.174   9.009  -7.151  1.00  0.00      PAA1
ATOM   1617  HN  GLU   180      25.644   8.535  -6.413  1.00  0.00      PAA1
ATOM   1618  CA  GLU   180      25.913  10.019  -7.901  1.00  0.00      PAA1
ATOM   1619  HA  GLU   180      25.345  10.939  -7.884  1.00  0.00      PAA1
ATOM   1620  CB  GLU   180      27.305  10.212  -7.310  1.00  0.00      PAA1
ATOM   1621  HB1 GLU   180      27.947  10.753  -8.051  1.00  0.00      PAA1
ATOM   1622  HB2 GLU   180      27.790   9.231  -7.107  1.00  0.00      PAA1
ATOM   1623  CG  GLU   180      27.306  11.069  -6.077  1.00  0.00      PAA1
ATOM   1624  HG1 GLU   180      28.333  11.403  -5.814  1.00  0.00      PAA1
ATOM   1625  HG2 GLU   180      26.901  10.493  -5.215  1.00  0.00      PAA1
ATOM   1626  CD  GLU   180      26.438  12.299  -6.241  1.00  0.00      PAA1
ATOM   1627  OE1 GLU   180      26.822  13.202  -7.014  1.00  0.00      PAA1
ATOM   1628  OE2 GLU   180      25.365  12.361  -5.607  1.00  0.00      PAA1
ATOM   1629  C   GLU   180      26.017   9.675  -9.378  1.00  0.00      PAA1
ATOM   1630  O   GLU   180      25.944  10.574 -10.222  1.00  0.00      PAA1
ATOM   1631  N   ARG   181      26.174   8.395  -9.716  1.00  0.00      PAA1
ATOM   1632  HN  ARG   181      26.164   7.682  -9.020  1.00  0.00      PAA1
ATOM   1633  CA  ARG   181      26.211   8.018 -11.124  1.00  0.00      PAA1
ATOM   1634  HA  ARG   181      26.951   8.630 -11.622  1.00  0.00      PAA1
ATOM   1635  CB  ARG   181      26.603   6.551 -11.269  1.00  0.00      PAA1
ATOM   1636  HB1 ARG   181      26.675   6.328 -12.362  1.00  0.00      PAA1
ATOM   1637  HB2 ARG   181      25.804   5.894 -10.850  1.00  0.00      PAA1
ATOM   1638  CG  ARG   181      27.918   6.225 -10.607  1.00  0.00      PAA1
ATOM   1639  HG1 ARG   181      27.731   6.073  -9.516  1.00  0.00      PAA1
ATOM   1640  HG2 ARG   181      28.626   7.083 -10.689  1.00  0.00      PAA1
ATOM   1641  CD  ARG   181      28.528   4.967 -11.173  1.00  0.00      PAA1
ATOM   1642  HD1 ARG   181      27.720   4.292 -11.546  1.00  0.00      PAA1
ATOM   1643  HD2 ARG   181      29.058   4.385 -10.382  1.00  0.00      PAA1
ATOM   1644  NE  ARG   181      29.400   5.282 -12.298  1.00  0.00      PAA1
ATOM   1645  HE  ARG   181      28.990   5.419 -13.202  1.00  0.00      PAA1
ATOM   1646  CZ  ARG   181      30.723   5.353 -12.220  1.00  0.00      PAA1
ATOM   1647  NH1 ARG   181      31.333   5.146 -11.062  1.00  0.00      PAA1
ATOM   1648 HH11 ARG   181      30.777   4.964 -10.263  1.00  0.00      PAA1
ATOM   1649 HH12 ARG   181      32.318   5.230 -10.991  1.00  0.00      PAA1
ATOM   1650  NH2 ARG   181      31.435   5.645 -13.298  1.00  0.00      PAA1
ATOM   1651 HH21 ARG   181      32.420   5.589 -13.241  1.00  0.00      PAA1
ATOM   1652 HH22 ARG   181      31.029   5.524 -14.211  1.00  0.00      PAA1
ATOM   1653  C   ARG   181      24.879   8.296 -11.807  1.00  0.00      PAA1
ATOM   1654  O   ARG   181      24.847   8.782 -12.942  1.00  0.00      PAA1
ATOM   1655  N   VAL   182      23.768   8.014 -11.127  1.00  0.00      PAA1
ATOM   1656  HN  VAL   182      23.796   7.614 -10.210  1.00  0.00      PAA1
ATOM   1657  CA  VAL   182      22.457   8.261 -11.717  1.00  0.00      PAA1
ATOM   1658  HA  VAL   182      22.438   7.852 -12.718  1.00  0.00      PAA1
ATOM   1659  CB  VAL   182      21.370   7.555 -10.887  1.00  0.00      PAA1
ATOM   1660  HB  VAL   182      21.442   7.907  -9.826  1.00  0.00      PAA1
ATOM   1661  CG1 VAL   182      19.989   7.896 -11.411  1.00  0.00      PAA1
ATOM   1662 HG11 VAL   182      19.916   7.687 -12.501  1.00  0.00      PAA1
ATOM   1663 HG12 VAL   182      19.731   8.964 -11.243  1.00  0.00      PAA1
ATOM   1664 HG13 VAL   182      19.224   7.278 -10.892  1.00  0.00      PAA1
ATOM   1665  CG2 VAL   182      21.592   6.056 -10.898  1.00  0.00      PAA1
ATOM   1666 HG21 VAL   182      22.565   5.779 -10.439  1.00  0.00      PAA1
ATOM   1667 HG22 VAL   182      21.572   5.655 -11.930  1.00  0.00      PAA1
ATOM   1668 HG23 VAL   182      20.794   5.547 -10.313  1.00  0.00      PAA1
ATOM   1669  C   VAL   182      22.198   9.760 -11.850  1.00  0.00      PAA1
ATOM   1670  O   VAL   182      21.621  10.220 -12.843  1.00  0.00      PAA1
ATOM   1671  N   ARG   183      22.629  10.549 -10.862  1.00  0.00      PAA1
ATOM   1672  HN  ARG   183      23.034  10.176 -10.022  1.00  0.00      PAA1
ATOM   1673  CA  ARG   183      22.468  11.999 -10.954  1.00  0.00      PAA1
ATOM   1674  HA  ARG   183      21.432  12.211 -11.180  1.00  0.00      PAA1
ATOM   1675  CB  ARG   183      22.826  12.642  -9.617  1.00  0.00      PAA1
ATOM   1676  HB1 ARG   183      23.923  12.551  -9.433  1.00  0.00      PAA1
ATOM   1677  HB2 ARG   183      22.331  12.046  -8.812  1.00  0.00      PAA1
ATOM   1678  CG  ARG   183      22.390  14.082  -9.474  1.00  0.00      PAA1
ATOM   1679  HG1 ARG   183      21.276  14.109  -9.529  1.00  0.00      PAA1
ATOM   1680  HG2 ARG   183      22.770  14.695 -10.320  1.00  0.00      PAA1
ATOM   1681  CD  ARG   183      22.808  14.640  -8.129  1.00  0.00      PAA1
ATOM   1682  HD1 ARG   183      22.857  13.827  -7.369  1.00  0.00      PAA1
ATOM   1683  HD2 ARG   183      22.067  15.386  -7.757  1.00  0.00      PAA1
ATOM   1684  NE  ARG   183      24.128  15.263  -8.174  1.00  0.00      PAA1
ATOM   1685  HE  ARG   183      24.894  14.751  -7.761  1.00  0.00      PAA1
ATOM   1686  CZ  ARG   183      24.404  16.409  -8.787  1.00  0.00      PAA1
ATOM   1687  NH1 ARG   183      23.450  17.086  -9.408  1.00  0.00      PAA1
ATOM   1688 HH11 ARG   183      22.486  16.849  -9.253  1.00  0.00      PAA1
ATOM   1689 HH12 ARG   183      23.661  17.977  -9.775  1.00  0.00      PAA1
ATOM   1690  NH2 ARG   183      25.640  16.883  -8.770  1.00  0.00      PAA1
ATOM   1691 HH21 ARG   183      26.270  16.432  -8.142  1.00  0.00      PAA1
ATOM   1692 HH22 ARG   183      25.784  17.839  -8.990  1.00  0.00      PAA1
ATOM   1693  C   ARG   183      23.308  12.587 -12.086  1.00  0.00      PAA1
ATOM   1694  O   ARG   183      22.841  13.464 -12.828  1.00  0.00      PAA1
ATOM   1695  N   GLN   184      24.548  12.116 -12.238  1.00  0.00      PAA1
ATOM   1696  HN  GLN   184      24.945  11.465 -11.584  1.00  0.00      PAA1
ATOM   1697  CA  GLN   184      25.367  12.546 -13.365  1.00  0.00      PAA1
ATOM   1698  HA  GLN   184      25.374  13.627 -13.391  1.00  0.00      PAA1
ATOM   1699  CB  GLN   184      26.788  12.001 -13.225  1.00  0.00      PAA1
ATOM   1700  HB1 GLN   184      27.349  12.247 -14.159  1.00  0.00      PAA1
ATOM   1701  HB2 GLN   184      26.756  10.891 -13.132  1.00  0.00      PAA1
ATOM   1702  CG  GLN   184      27.578  12.582 -12.061  1.00  0.00      PAA1
ATOM   1703  HG1 GLN   184      28.654  12.329 -12.184  1.00  0.00      PAA1
ATOM   1704  HG2 GLN   184      27.264  12.148 -11.099  1.00  0.00      PAA1
ATOM   1705  CD  GLN   184      27.476  14.095 -11.964  1.00  0.00      PAA1
ATOM   1706  OE1 GLN   184      27.503  14.798 -12.974  1.00  0.00      PAA1
ATOM   1707  NE2 GLN   184      27.356  14.601 -10.744  1.00  0.00      PAA1
ATOM   1708 HE21 GLN   184      27.319  13.996  -9.948  1.00  0.00      PAA1
ATOM   1709 HE22 GLN   184      27.289  15.590 -10.666  1.00  0.00      PAA1
ATOM   1710  C   GLN   184      24.761  12.115 -14.691  1.00  0.00      PAA1
ATOM   1711  O   GLN   184      24.853  12.849 -15.680  1.00  0.00      PAA1
ATOM   1712  N   ALA   185      24.140  10.935 -14.734  1.00  0.00      PAA1
ATOM   1713  HN  ALA   185      24.130  10.309 -13.950  1.00  0.00      PAA1
ATOM   1714  CA  ALA   185      23.461  10.502 -15.949  1.00  0.00      PAA1
ATOM   1715  HA  ALA   185      24.156  10.559 -16.776  1.00  0.00      PAA1
ATOM   1716  CB  ALA   185      22.987   9.058 -15.796  1.00  0.00      PAA1
ATOM   1717  HB1 ALA   185      22.273   8.961 -14.951  1.00  0.00      PAA1
ATOM   1718  HB2 ALA   185      23.850   8.389 -15.590  1.00  0.00      PAA1
ATOM   1719  HB3 ALA   185      22.479   8.694 -16.714  1.00  0.00      PAA1
ATOM   1720  C   ALA   185      22.294  11.420 -16.286  1.00  0.00      PAA1
ATOM   1721  O   ALA   185      22.068  11.739 -17.456  1.00  0.00      PAA1
ATOM   1722  N   LEU   186      21.545  11.861 -15.272  1.00  0.00      PAA1
ATOM   1723  HN  LEU   186      21.674  11.518 -14.339  1.00  0.00      PAA1
ATOM   1724  CA  LEU   186      20.462  12.814 -15.512  1.00  0.00      PAA1
ATOM   1725  HA  LEU   186      19.808  12.414 -16.274  1.00  0.00      PAA1
ATOM   1726  CB  LEU   186      19.670  13.048 -14.228  1.00  0.00      PAA1
ATOM   1727  HB1 LEU   186      18.973  13.907 -14.386  1.00  0.00      PAA1
ATOM   1728  HB2 LEU   186      20.381  13.356 -13.427  1.00  0.00      PAA1
ATOM   1729  CG  LEU   186      18.815  11.911 -13.675  1.00  0.00      PAA1
ATOM   1730  HG  LEU   186      19.430  10.988 -13.565  1.00  0.00      PAA1
ATOM   1731  CD1 LEU   186      18.260  12.294 -12.322  1.00  0.00      PAA1
ATOM   1732 HD11 LEU   186      17.745  13.278 -12.378  1.00  0.00      PAA1
ATOM   1733 HD12 LEU   186      19.071  12.365 -11.566  1.00  0.00      PAA1
ATOM   1734 HD13 LEU   186      17.518  11.548 -11.982  1.00  0.00      PAA1
ATOM   1735  CD2 LEU   186      17.687  11.616 -14.633  1.00  0.00      PAA1
ATOM   1736 HD21 LEU   186      18.059  11.265 -15.619  1.00  0.00      PAA1
ATOM   1737 HD22 LEU   186      17.089  12.540 -14.777  1.00  0.00      PAA1
ATOM   1738 HD23 LEU   186      17.012  10.841 -14.215  1.00  0.00      PAA1
ATOM   1739  C   LEU   186      20.990  14.140 -16.047  1.00  0.00      PAA1
ATOM   1740  O   LEU   186      20.423  14.712 -16.991  1.00  0.00      PAA1
ATOM   1741  N   LEU   187      22.075  14.646 -15.458  1.00  0.00      PAA1
ATOM   1742  HN  LEU   187      22.492  14.203 -14.662  1.00  0.00      PAA1
ATOM   1743  CA  LEU   187      22.645  15.903 -15.934  1.00  0.00      PAA1
ATOM   1744  HA  LEU   187      21.864  16.649 -15.968  1.00  0.00      PAA1
ATOM   1745  CB  LEU   187      23.765  16.352 -15.002  1.00  0.00      PAA1
ATOM   1746  HB1 LEU   187      24.310  17.213 -15.457  1.00  0.00      PAA1
ATOM   1747  HB2 LEU   187      24.500  15.520 -14.892  1.00  0.00      PAA1
ATOM   1748  CG  LEU   187      23.321  16.790 -13.607  1.00  0.00      PAA1
ATOM   1749  HG  LEU   187      22.723  15.971 -13.139  1.00  0.00      PAA1
ATOM   1750  CD1 LEU   187      24.523  17.048 -12.727  1.00  0.00      PAA1
ATOM   1751 HD11 LEU   187      25.229  17.744 -13.232  1.00  0.00      PAA1
ATOM   1752 HD12 LEU   187      25.066  16.100 -12.517  1.00  0.00      PAA1
ATOM   1753 HD13 LEU   187      24.220  17.509 -11.770  1.00  0.00      PAA1
ATOM   1754  CD2 LEU   187      22.442  18.021 -13.693  1.00  0.00      PAA1
ATOM   1755 HD21 LEU   187      21.507  17.818 -14.258  1.00  0.00      PAA1
ATOM   1756 HD22 LEU   187      22.980  18.853 -14.197  1.00  0.00      PAA1
ATOM   1757 HD23 LEU   187      22.147  18.362 -12.678  1.00  0.00      PAA1
ATOM   1758  C   LEU   187      23.157  15.775 -17.365  1.00  0.00      PAA1
ATOM   1759  O   LEU   187      22.945  16.671 -18.195  1.00  0.00      PAA1
ATOM   1760  N   LYS   188      23.826  14.663 -17.675  1.00  0.00      PAA1
ATOM   1761  HN  LYS   188      24.038  13.974 -16.977  1.00  0.00      PAA1
ATOM   1762  CA  LYS   188      24.315  14.453 -19.031  1.00  0.00      PAA1
ATOM   1763  HA  LYS   188      24.848  15.339 -19.354  1.00  0.00      PAA1
ATOM   1764  CB  LYS   188      25.263  13.259 -19.070  1.00  0.00      PAA1
ATOM   1765  HB1 LYS   188      25.155  12.686 -20.024  1.00  0.00      PAA1
ATOM   1766  HB2 LYS   188      24.985  12.552 -18.255  1.00  0.00      PAA1
ATOM   1767  CG  LYS   188      26.724  13.644 -18.968  1.00  0.00      PAA1
ATOM   1768  HG1 LYS   188      26.854  14.315 -18.084  1.00  0.00      PAA1
ATOM   1769  HG2 LYS   188      27.008  14.233 -19.871  1.00  0.00      PAA1
ATOM   1770  CD  LYS   188      27.609  12.427 -18.825  1.00  0.00      PAA1
ATOM   1771  HD1 LYS   188      27.377  11.728 -19.660  1.00  0.00      PAA1
ATOM   1772  HD2 LYS   188      27.352  11.912 -17.871  1.00  0.00      PAA1
ATOM   1773  CE  LYS   188      29.070  12.803 -18.943  1.00  0.00      PAA1
ATOM   1774  HE1 LYS   188      29.203  13.906 -18.869  1.00  0.00      PAA1
ATOM   1775  HE2 LYS   188      29.481  12.473 -19.923  1.00  0.00      PAA1
ATOM   1776  NZ  LYS   188      29.886  12.189 -17.864  1.00  0.00      PAA1
ATOM   1777  HZ1 LYS   188      29.665  11.166 -17.842  1.00  0.00      PAA1
ATOM   1778  HZ2 LYS   188      29.628  12.618 -16.954  1.00  0.00      PAA1
ATOM   1779  HZ3 LYS   188      30.895  12.328 -18.069  1.00  0.00      PAA1
ATOM   1780  C   LYS   188      23.172  14.263 -20.017  1.00  0.00      PAA1
ATOM   1781  O   LYS   188      23.291  14.656 -21.179  1.00  0.00      PAA1
ATOM   1782  N   THR   189      22.058  13.676 -19.579  1.00  0.00      PAA1
ATOM   1783  HN  THR   189      21.998  13.289 -18.658  1.00  0.00      PAA1
ATOM   1784  CA  THR   189      20.891  13.582 -20.448  1.00  0.00      PAA1
ATOM   1785  HA  THR   189      21.185  13.154 -21.395  1.00  0.00      PAA1
ATOM   1786  CB  THR   189      19.830  12.684 -19.815  1.00  0.00      PAA1
ATOM   1787  HB  THR   189      19.494  13.102 -18.836  1.00  0.00      PAA1
ATOM   1788  OG1 THR   189      20.382  11.385 -19.585  1.00  0.00      PAA1
ATOM   1789  HG1 THR   189      20.752  11.412 -18.690  1.00  0.00      PAA1
ATOM   1790  CG2 THR   189      18.627  12.553 -20.731  1.00  0.00      PAA1
ATOM   1791 HG21 THR   189      18.945  12.225 -21.744  1.00  0.00      PAA1
ATOM   1792 HG22 THR   189      18.065  13.506 -20.824  1.00  0.00      PAA1
ATOM   1793 HG23 THR   189      17.923  11.790 -20.335  1.00  0.00      PAA1
ATOM   1794  C   THR   189      20.316  14.960 -20.742  1.00  0.00      PAA1
ATOM   1795  O   THR   189      19.893  15.234 -21.869  1.00  0.00      PAA1
ATOM   1796  N   VAL   190      20.285  15.840 -19.741  1.00  0.00      PAA1
ATOM   1797  HN  VAL   190      20.547  15.597 -18.805  1.00  0.00      PAA1
ATOM   1798  CA  VAL   190      19.808  17.200 -19.986  1.00  0.00      PAA1
ATOM   1799  HA  VAL   190      18.834  17.154 -20.454  1.00  0.00      PAA1
ATOM   1800  CB  VAL   190      19.675  17.972 -18.660  1.00  0.00      PAA1
ATOM   1801  HB  VAL   190      20.594  17.804 -18.048  1.00  0.00      PAA1
ATOM   1802  CG1 VAL   190      19.546  19.461 -18.922  1.00  0.00      PAA1
ATOM   1803 HG11 VAL   190      18.712  19.668 -19.628  1.00  0.00      PAA1
ATOM   1804 HG12 VAL   190      20.469  19.906 -19.347  1.00  0.00      PAA1
ATOM   1805 HG13 VAL   190      19.328  19.999 -17.972  1.00  0.00      PAA1
ATOM   1806  CG2 VAL   190      18.475  17.476 -17.880  1.00  0.00      PAA1
ATOM   1807 HG21 VAL   190      18.565  16.395 -17.642  1.00  0.00      PAA1
ATOM   1808 HG22 VAL   190      17.539  17.626 -18.460  1.00  0.00      PAA1
ATOM   1809 HG23 VAL   190      18.378  18.029 -16.921  1.00  0.00      PAA1
ATOM   1810  C   VAL   190      20.725  17.916 -20.974  1.00  0.00      PAA1
ATOM   1811  O   VAL   190      20.259  18.612 -21.887  1.00  0.00      PAA1
ATOM   1812  N   GLN   191      22.041  17.741 -20.820  1.00  0.00      PAA1
ATOM   1813  HN  GLN   191      22.401  17.235 -20.034  1.00  0.00      PAA1
ATOM   1814  CA  GLN   191      22.978  18.317 -21.785  1.00  0.00      PAA1
ATOM   1815  HA  GLN   191      22.793  19.383 -21.842  1.00  0.00      PAA1
ATOM   1816  CB  GLN   191      24.418  18.071 -21.340  1.00  0.00      PAA1
ATOM   1817  HB1 GLN   191      25.088  18.524 -22.110  1.00  0.00      PAA1
ATOM   1818  HB2 GLN   191      24.604  16.969 -21.342  1.00  0.00      PAA1
ATOM   1819  CG  GLN   191      24.760  18.605 -19.968  1.00  0.00      PAA1
ATOM   1820  HG1 GLN   191      24.137  18.274 -19.135  1.00  0.00      PAA1
ATOM   1821  HG2 GLN   191      24.561  19.677 -20.125  1.00  0.00      PAA1
ATOM   1822  CD  GLN   191      26.222  18.410 -19.624  1.00  0.00      PAA1
ATOM   1823  OE1 GLN   191      26.559  17.747 -18.644  1.00  0.00      PAA1
ATOM   1824  NE2 GLN   191      27.101  18.986 -20.433  1.00  0.00      PAA1
ATOM   1825 HE21 GLN   191      28.059  18.904 -20.180  1.00  0.00      PAA1
ATOM   1826 HE22 GLN   191      26.765  19.565 -21.172  1.00  0.00      PAA1
ATOM   1827  C   GLN   191      22.756  17.748 -23.182  1.00  0.00      PAA1
ATOM   1828  O   GLN   191      22.806  18.481 -24.178  1.00  0.00      PAA1
ATOM   1829  N   PHE   192      22.520  16.440 -23.274  1.00  0.00      PAA1
ATOM   1830  HN  PHE   192      22.519  15.852 -22.462  1.00  0.00      PAA1
ATOM   1831  CA  PHE   192      22.306  15.798 -24.564  1.00  0.00      PAA1
ATOM   1832  HA  PHE   192      23.138  16.053 -25.206  1.00  0.00      PAA1
ATOM   1833  CB  PHE   192      22.235  14.285 -24.365  1.00  0.00      PAA1
ATOM   1834  HB1 PHE   192      21.308  13.997 -23.820  1.00  0.00      PAA1
ATOM   1835  HB2 PHE   192      23.093  13.965 -23.734  1.00  0.00      PAA1
ATOM   1836  CG  PHE   192      22.339  13.493 -25.630  1.00  0.00      PAA1
ATOM   1837  CD1 PHE   192      23.461  13.584 -26.432  1.00  0.00      PAA1
ATOM   1838  HD1 PHE   192      24.270  14.246 -26.154  1.00  0.00      PAA1
ATOM   1839  CE1 PHE   192      23.557  12.845 -27.590  1.00  0.00      PAA1
ATOM   1840  HE1 PHE   192      24.415  12.943 -28.241  1.00  0.00      PAA1
ATOM   1841  CZ  PHE   192      22.532  12.002 -27.953  1.00  0.00      PAA1
ATOM   1842  HZ  PHE   192      22.548  11.472 -28.892  1.00  0.00      PAA1
ATOM   1843  CD2 PHE   192      21.323  12.635 -26.004  1.00  0.00      PAA1
ATOM   1844  HD2 PHE   192      20.438  12.542 -25.388  1.00  0.00      PAA1
ATOM   1845  CE2 PHE   192      21.415  11.897 -27.159  1.00  0.00      PAA1
ATOM   1846  HE2 PHE   192      20.601  11.244 -27.452  1.00  0.00      PAA1
ATOM   1847  C   PHE   192      21.045  16.319 -25.240  1.00  0.00      PAA1
ATOM   1848  O   PHE   192      21.032  16.548 -26.454  1.00  0.00      PAA1
ATOM   1849  N   CYS   193      19.975  16.518 -24.470  1.00  0.00      PAA1
ATOM   1850  HN  CYS   193      19.979  16.271 -23.499  1.00  0.00      PAA1
ATOM   1851  CA  CYS   193      18.748  17.062 -25.044  1.00  0.00      PAA1
ATOM   1852  HA  CYS   193      18.507  16.501 -25.938  1.00  0.00      PAA1
ATOM   1853  CB  CYS   193      17.590  16.917 -24.061  1.00  0.00      PAA1
ATOM   1854  HB1 CYS   193      16.661  17.350 -24.477  1.00  0.00      PAA1
ATOM   1855  HB2 CYS   193      17.844  17.532 -23.166  1.00  0.00      PAA1
ATOM   1856  SG  CYS   193      17.281  15.239 -23.483  1.00  0.00      PAA1
ATOM   1857  HG1 CYS   193      18.401  15.106 -22.789  1.00  0.00      PAA1
ATOM   1858  C   CYS   193      18.926  18.517 -25.463  1.00  0.00      PAA1
ATOM   1859  O   CYS   193      18.357  18.944 -26.472  1.00  0.00      PAA1
ATOM   1860  N   ASP   194      19.710  19.294 -24.708  1.00  0.00      PAA1
ATOM   1861  HN  ASP   194      20.063  19.002 -23.815  1.00  0.00      PAA1
ATOM   1862  CA  ASP   194      20.045  20.648 -25.150  1.00  0.00      PAA1
ATOM   1863  HA  ASP   194      19.129  21.192 -25.332  1.00  0.00      PAA1
ATOM   1864  CB  ASP   194      20.897  21.358 -24.098  1.00  0.00      PAA1
ATOM   1865  HB1 ASP   194      21.390  22.257 -24.528  1.00  0.00      PAA1
ATOM   1866  HB2 ASP   194      21.689  20.689 -23.703  1.00  0.00      PAA1
ATOM   1867  CG  ASP   194      20.087  21.856 -22.926  1.00  0.00      PAA1
ATOM   1868  OD1 ASP   194      18.883  21.548 -22.860  1.00  0.00      PAA1
ATOM   1869  OD2 ASP   194      20.650  22.579 -22.079  1.00  0.00      PAA1
ATOM   1870  C   ASP   194      20.781  20.622 -26.483  1.00  0.00      PAA1
ATOM   1871  O   ASP   194      20.484  21.409 -27.392  1.00  0.00      PAA1
ATOM   1872  N   ALA   195      21.758  19.723 -26.611  1.00  0.00      PAA1
ATOM   1873  HN  ALA   195      22.002  19.117 -25.849  1.00  0.00      PAA1
ATOM   1874  CA  ALA   195      22.511  19.615 -27.855  1.00  0.00      PAA1
ATOM   1875  HA  ALA   195      22.911  20.590 -28.100  1.00  0.00      PAA1
ATOM   1876  CB  ALA   195      23.668  18.632 -27.685  1.00  0.00      PAA1
ATOM   1877  HB1 ALA   195      23.296  17.598 -27.515  1.00  0.00      PAA1
ATOM   1878  HB2 ALA   195      24.284  18.924 -26.808  1.00  0.00      PAA1
ATOM   1879  HB3 ALA   195      24.323  18.637 -28.584  1.00  0.00      PAA1
ATOM   1880  C   ALA   195      21.613  19.196 -29.013  1.00  0.00      PAA1
ATOM   1881  O   ALA   195      21.746  19.712 -30.127  1.00  0.00      PAA1
ATOM   1882  N   MET   196      20.703  18.249 -28.773  1.00  0.00      PAA1
ATOM   1883  HN  MET   196      20.671  17.760 -27.896  1.00  0.00      PAA1
ATOM   1884  CA  MET   196      19.770  17.835 -29.818  1.00  0.00      PAA1
ATOM   1885  HA  MET   196      20.335  17.563 -30.700  1.00  0.00      PAA1
ATOM   1886  CB  MET   196      18.961  16.623 -29.356  1.00  0.00      PAA1
ATOM   1887  HB1 MET   196      18.209  16.502 -30.172  1.00  0.00      PAA1
ATOM   1888  HB2 MET   196      18.432  16.851 -28.403  1.00  0.00      PAA1
ATOM   1889  CG  MET   196      19.771  15.346 -29.219  1.00  0.00      PAA1
ATOM   1890  HG1 MET   196      20.587  15.443 -28.477  1.00  0.00      PAA1
ATOM   1891  HG2 MET   196      20.269  15.155 -30.198  1.00  0.00      PAA1
ATOM   1892  SD  MET   196      18.760  13.910 -28.821  1.00  0.00      PAA1
ATOM   1893  CE  MET   196      17.198  14.386 -29.549  1.00  0.00      PAA1
ATOM   1894  HE1 MET   196      17.271  14.550 -30.628  1.00  0.00      PAA1
ATOM   1895  HE2 MET   196      16.782  15.315 -29.119  1.00  0.00      PAA1
ATOM   1896  HE3 MET   196      16.445  13.582 -29.396  1.00  0.00      PAA1
ATOM   1897  C   MET   196      18.842  18.974 -30.220  1.00  0.00      PAA1
ATOM   1898  O   MET   196      18.544  19.152 -31.405  1.00  0.00      PAA1
ATOM   1899  N   ARG   197      18.359  19.745 -29.244  1.00  0.00      PAA1
ATOM   1900  HN  ARG   197      18.546  19.531 -28.280  1.00  0.00      PAA1
ATOM   1901  CA  ARG   197      17.502  20.886 -29.545  1.00  0.00      PAA1
ATOM   1902  HA  ARG   197      16.646  20.534 -30.103  1.00  0.00      PAA1
ATOM   1903  CB  ARG   197      17.021  21.535 -28.249  1.00  0.00      PAA1
ATOM   1904  HB1 ARG   197      17.918  21.871 -27.678  1.00  0.00      PAA1
ATOM   1905  HB2 ARG   197      16.538  20.748 -27.622  1.00  0.00      PAA1
ATOM   1906  CG  ARG   197      16.045  22.675 -28.455  1.00  0.00      PAA1
ATOM   1907  HG1 ARG   197      15.032  22.244 -28.639  1.00  0.00      PAA1
ATOM   1908  HG2 ARG   197      16.285  23.293 -29.349  1.00  0.00      PAA1
ATOM   1909  CD  ARG   197      16.005  23.587 -27.244  1.00  0.00      PAA1
ATOM   1910  HD1 ARG   197      15.838  22.943 -26.347  1.00  0.00      PAA1
ATOM   1911  HD2 ARG   197      15.152  24.300 -27.346  1.00  0.00      PAA1
ATOM   1912  NE  ARG   197      17.236  24.362 -27.115  1.00  0.00      PAA1
ATOM   1913  HE  ARG   197      17.886  24.369 -27.878  1.00  0.00      PAA1
ATOM   1914  CZ  ARG   197      17.650  24.929 -25.987  1.00  0.00      PAA1
ATOM   1915  NH1 ARG   197      16.931  24.808 -24.880  1.00  0.00      PAA1
ATOM   1916 HH11 ARG   197      16.385  23.978 -24.929  1.00  0.00      PAA1
ATOM   1917 HH12 ARG   197      17.483  24.927 -24.069  1.00  0.00      PAA1
ATOM   1918  NH2 ARG   197      18.783  25.616 -25.965  1.00  0.00      PAA1
ATOM   1919 HH21 ARG   197      19.357  25.519 -26.783  1.00  0.00      PAA1
ATOM   1920 HH22 ARG   197      19.130  25.999 -25.123  1.00  0.00      PAA1
ATOM   1921  C   ARG   197      18.232  21.904 -30.409  1.00  0.00      PAA1
ATOM   1922  O   ARG   197      17.685  22.404 -31.398  1.00  0.00      PAA1
ATOM   1923  N   ASN   198      19.472  22.233 -30.041  1.00  0.00      PAA1
ATOM   1924  HN  ASN   198      19.888  21.835 -29.217  1.00  0.00      PAA1
ATOM   1925  CA  ASN   198      20.241  23.190 -30.831  1.00  0.00      PAA1
ATOM   1926  HA  ASN   198      19.647  24.085 -30.960  1.00  0.00      PAA1
ATOM   1927  CB  ASN   198      21.539  23.543 -30.109  1.00  0.00      PAA1
ATOM   1928  HB1 ASN   198      22.106  24.306 -30.687  1.00  0.00      PAA1
ATOM   1929  HB2 ASN   198      22.171  22.627 -30.029  1.00  0.00      PAA1
ATOM   1930  CG  ASN   198      21.301  24.080 -28.716  1.00  0.00      PAA1
ATOM   1931  OD1 ASN   198      20.176  24.425 -28.355  1.00  0.00      PAA1
ATOM   1932  ND2 ASN   198      22.360  24.149 -27.919  1.00  0.00      PAA1
ATOM   1933 HD21 ASN   198      22.210  24.380 -26.964  1.00  0.00      PAA1
ATOM   1934 HD22 ASN   198      23.243  23.829 -28.256  1.00  0.00      PAA1
ATOM   1935  C   ASN   198      20.535  22.653 -32.227  1.00  0.00      PAA1
ATOM   1936  O   ASN   198      20.413  23.383 -33.216  1.00  0.00      PAA1
ATOM   1937  N   ALA   199      20.921  21.380 -32.328  1.00  0.00      PAA1
ATOM   1938  HN  ALA   199      21.054  20.793 -31.523  1.00  0.00      PAA1
ATOM   1939  CA  ALA   199      21.294  20.791 -33.607  1.00  0.00      PAA1
ATOM   1940  HA  ALA   199      21.915  21.493 -34.148  1.00  0.00      PAA1
ATOM   1941  CB  ALA   199      22.103  19.514 -33.377  1.00  0.00      PAA1
ATOM   1942  HB1 ALA   199      21.517  18.777 -32.786  1.00  0.00      PAA1
ATOM   1943  HB2 ALA   199      23.035  19.739 -32.812  1.00  0.00      PAA1
ATOM   1944  HB3 ALA   199      22.384  19.041 -34.340  1.00  0.00      PAA1
ATOM   1945  C   ALA   199      20.101  20.485 -34.501  1.00  0.00      PAA1
ATOM   1946  O   ALA   199      20.305  20.116 -35.662  1.00  0.00      PAA1
ATOM   1947  N   GLY   200      18.874  20.618 -34.002  1.00  0.00      PAA1
ATOM   1948  HN  GLY   200      18.745  20.840 -33.036  1.00  0.00      PAA1
ATOM   1949  CA  GLY   200      17.721  20.327 -34.830  1.00  0.00      PAA1
ATOM   1950  HA1 GLY   200      17.853  20.762 -35.811  1.00  0.00      PAA1
ATOM   1951  HA2 GLY   200      16.852  20.719 -34.330  1.00  0.00      PAA1
ATOM   1952  C   GLY   200      17.460  18.858 -35.072  1.00  0.00      PAA1
ATOM   1953  O   GLY   200      16.991  18.494 -36.150  1.00  0.00      PAA1
ATOM   1954  N   ILE   201      17.787  18.000 -34.119  1.00  0.00      PAA1
ATOM   1955  HN  ILE   201      18.160  18.324 -33.249  1.00  0.00      PAA1
ATOM   1956  CA  ILE   201      17.593  16.561 -34.256  1.00  0.00      PAA1
ATOM   1957  HA  ILE   201      17.460  16.295 -35.295  1.00  0.00      PAA1
ATOM   1958  CB  ILE   201      18.826  15.802 -33.730  1.00  0.00      PAA1
ATOM   1959  HB  ILE   201      19.223  16.361 -32.847  1.00  0.00      PAA1
ATOM   1960  CG2 ILE   201      18.455  14.408 -33.270  1.00  0.00      PAA1
ATOM   1961 HG21 ILE   201      17.885  13.945 -34.095  1.00  0.00      PAA1
ATOM   1962 HG22 ILE   201      17.807  14.389 -32.390  1.00  0.00      PAA1
ATOM   1963 HG23 ILE   201      19.350  13.798 -33.041  1.00  0.00      PAA1
ATOM   1964  CG1 ILE   201      19.913  15.756 -34.803  1.00  0.00      PAA1
ATOM   1965 HG11 ILE   201      19.991  16.770 -35.264  1.00  0.00      PAA1
ATOM   1966 HG12 ILE   201      19.602  15.052 -35.610  1.00  0.00      PAA1
ATOM   1967  CD  ILE   201      21.269  15.376 -34.275  1.00  0.00      PAA1
ATOM   1968  HD1 ILE   201      21.290  14.313 -33.949  1.00  0.00      PAA1
ATOM   1969  HD2 ILE   201      21.551  16.012 -33.407  1.00  0.00      PAA1
ATOM   1970  HD3 ILE   201      22.048  15.504 -35.058  1.00  0.00      PAA1
ATOM   1971  C   ILE   201      16.325  16.140 -33.525  1.00  0.00      PAA1
ATOM   1972  O   ILE   201      16.047  16.603 -32.413  1.00  0.00      PAA1
ATOM   1973  N   VAL   202      15.547  15.263 -34.157  1.00  0.00      PAA1
ATOM   1974  HN  VAL   202      15.778  14.961 -35.088  1.00  0.00      PAA1
ATOM   1975  CA  VAL   202      14.372  14.644 -33.552  1.00  0.00      PAA1
ATOM   1976  HA  VAL   202      14.156  15.107 -32.599  1.00  0.00      PAA1
ATOM   1977  CB  VAL   202      13.134  14.780 -34.454  1.00  0.00      PAA1
ATOM   1978  HB  VAL   202      13.303  14.185 -35.386  1.00  0.00      PAA1
ATOM   1979  CG1 VAL   202      11.902  14.238 -33.750  1.00  0.00      PAA1
ATOM   1980 HG11 VAL   202      11.730  14.769 -32.788  1.00  0.00      PAA1
ATOM   1981 HG12 VAL   202      11.994  13.151 -33.537  1.00  0.00      PAA1
ATOM   1982 HG13 VAL   202      11.001  14.377 -34.385  1.00  0.00      PAA1
ATOM   1983  CG2 VAL   202      12.933  16.225 -34.870  1.00  0.00      PAA1
ATOM   1984 HG21 VAL   202      13.786  16.589 -35.480  1.00  0.00      PAA1
ATOM   1985 HG22 VAL   202      12.825  16.880 -33.979  1.00  0.00      PAA1
ATOM   1986 HG23 VAL   202      12.013  16.323 -35.485  1.00  0.00      PAA1
ATOM   1987  C   VAL   202      14.693  13.179 -33.293  1.00  0.00      PAA1
ATOM   1988  O   VAL   202      15.198  12.485 -34.183  1.00  0.00      PAA1
ATOM   1989  N   GLY   203      14.403  12.706 -32.088  1.00  0.00      PAA1
ATOM   1990  HN  GLY   203      13.979  13.266 -31.377  1.00  0.00      PAA1
ATOM   1991  CA  GLY   203      14.702  11.325 -31.754  1.00  0.00      PAA1
ATOM   1992  HA1 GLY   203      15.777  11.203 -31.747  1.00  0.00      PAA1
ATOM   1993  HA2 GLY   203      14.201  10.676 -32.461  1.00  0.00      PAA1
ATOM   1994  C   GLY   203      14.208  10.969 -30.369  1.00  0.00      PAA1
ATOM   1995  O   GLY   203      13.955  11.839 -29.529  1.00  0.00      PAA1
ATOM   1996  N   VAL   204      14.085   9.663 -30.147  1.00  0.00      PAA1
ATOM   1997  HN  VAL   204      14.394   8.992 -30.819  1.00  0.00      PAA1
ATOM   1998  CA  VAL   204      13.583   9.101 -28.898  1.00  0.00      PAA1
ATOM   1999  HA  VAL   204      13.116   9.870 -28.299  1.00  0.00      PAA1
ATOM   2000  CB  VAL   204      12.552   7.993 -29.162  1.00  0.00      PAA1
ATOM   2001  HB  VAL   204      12.972   7.314 -29.948  1.00  0.00      PAA1
ATOM   2002  CG1 VAL   204      12.316   7.172 -27.905  1.00  0.00      PAA1
ATOM   2003 HG11 VAL   204      12.073   7.828 -27.040  1.00  0.00      PAA1
ATOM   2004 HG12 VAL   204      13.202   6.553 -27.640  1.00  0.00      PAA1
ATOM   2005 HG13 VAL   204      11.469   6.473 -28.060  1.00  0.00      PAA1
ATOM   2006  CG2 VAL   204      11.252   8.585 -29.676  1.00  0.00      PAA1
ATOM   2007 HG21 VAL   204      11.430   9.298 -30.509  1.00  0.00      PAA1
ATOM   2008 HG22 VAL   204      10.712   9.104 -28.863  1.00  0.00      PAA1
ATOM   2009 HG23 VAL   204      10.589   7.777 -30.053  1.00  0.00      PAA1
ATOM   2010  C   VAL   204      14.765   8.564 -28.103  1.00  0.00      PAA1
ATOM   2011  O   VAL   204      15.544   7.749 -28.610  1.00  0.00      PAA1
ATOM   2012  N   LEU   205      14.901   9.013 -26.858  1.00  0.00      PAA1
ATOM   2013  HN  LEU   205      14.234   9.646 -26.466  1.00  0.00      PAA1
ATOM   2014  CA  LEU   205      15.966   8.527 -25.991  1.00  0.00      PAA1
ATOM   2015  HA  LEU   205      16.847   8.310 -26.582  1.00  0.00      PAA1
ATOM   2016  CB  LEU   205      16.325   9.571 -24.933  1.00  0.00      PAA1
ATOM   2017  HB1 LEU   205      16.678   9.081 -23.994  1.00  0.00      PAA1
ATOM   2018  HB2 LEU   205      15.381  10.103 -24.672  1.00  0.00      PAA1
ATOM   2019  CG  LEU   205      17.393  10.620 -25.260  1.00  0.00      PAA1
ATOM   2020  HG  LEU   205      18.389  10.109 -25.217  1.00  0.00      PAA1
ATOM   2021  CD1 LEU   205      17.235  11.188 -26.661  1.00  0.00      PAA1
ATOM   2022 HD11 LEU   205      16.240  11.667 -26.783  1.00  0.00      PAA1
ATOM   2023 HD12 LEU   205      17.337  10.396 -27.434  1.00  0.00      PAA1
ATOM   2024 HD13 LEU   205      18.017  11.952 -26.854  1.00  0.00      PAA1
ATOM   2025  CD2 LEU   205      17.379  11.728 -24.230  1.00  0.00      PAA1
ATOM   2026 HD21 LEU   205      17.383  11.311 -23.200  1.00  0.00      PAA1
ATOM   2027 HD22 LEU   205      16.481  12.364 -24.362  1.00  0.00      PAA1
ATOM   2028 HD23 LEU   205      18.271  12.379 -24.351  1.00  0.00      PAA1
ATOM   2029  C   LEU   205      15.557   7.226 -25.312  1.00  0.00      PAA1
ATOM   2030  O   LEU   205      14.414   7.069 -24.876  1.00  0.00      PAA1
ATOM   2031  N   THR   206      16.500   6.289 -25.225  1.00  0.00      PAA1
ATOM   2032  HN  THR   206      17.385   6.377 -25.673  1.00  0.00      PAA1
ATOM   2033  CA  THR   206      16.268   5.007 -24.576  1.00  0.00      PAA1
ATOM   2034  HA  THR   206      15.353   5.048 -24.002  1.00  0.00      PAA1
ATOM   2035  CB  THR   206      16.130   3.857 -25.590  1.00  0.00      PAA1
ATOM   2036  HB  THR   206      15.608   2.998 -25.105  1.00  0.00      PAA1
ATOM   2037  OG1 THR   206      17.430   3.419 -26.002  1.00  0.00      PAA1
ATOM   2038  HG1 THR   206      17.479   2.447 -25.830  1.00  0.00      PAA1
ATOM   2039  CG2 THR   206      15.334   4.287 -26.811  1.00  0.00      PAA1
ATOM   2040 HG21 THR   206      15.880   5.040 -27.418  1.00  0.00      PAA1
ATOM   2041 HG22 THR   206      14.348   4.699 -26.512  1.00  0.00      PAA1
ATOM   2042 HG23 THR   206      15.157   3.405 -27.465  1.00  0.00      PAA1
ATOM   2043  C   THR   206      17.411   4.713 -23.615  1.00  0.00      PAA1
ATOM   2044  O   THR   206      18.550   5.123 -23.841  1.00  0.00      PAA1
ATOM   2045  N   LEU   207      17.089   3.995 -22.536  1.00  0.00      PAA1
ATOM   2046  HN  LEU   207      16.173   3.619 -22.435  1.00  0.00      PAA1
ATOM   2047  CA  LEU   207      18.061   3.758 -21.471  1.00  0.00      PAA1
ATOM   2048  HA  LEU   207      18.475   4.710 -21.164  1.00  0.00      PAA1
ATOM   2049  CB  LEU   207      17.380   3.091 -20.277  1.00  0.00      PAA1
ATOM   2050  HB1 LEU   207      18.141   2.713 -19.556  1.00  0.00      PAA1
ATOM   2051  HB2 LEU   207      16.840   2.198 -20.674  1.00  0.00      PAA1
ATOM   2052  CG  LEU   207      16.381   3.924 -19.479  1.00  0.00      PAA1
ATOM   2053  HG  LEU   207      15.841   4.616 -20.172  1.00  0.00      PAA1
ATOM   2054  CD1 LEU   207      15.355   3.029 -18.818  1.00  0.00      PAA1
ATOM   2055 HD11 LEU   207      15.849   2.237 -18.218  1.00  0.00      PAA1
ATOM   2056 HD12 LEU   207      14.713   2.539 -19.583  1.00  0.00      PAA1
ATOM   2057 HD13 LEU   207      14.698   3.627 -18.150  1.00  0.00      PAA1
ATOM   2058  CD2 LEU   207      17.111   4.746 -18.438  1.00  0.00      PAA1
ATOM   2059 HD21 LEU   207      17.954   5.304 -18.898  1.00  0.00      PAA1
ATOM   2060 HD22 LEU   207      17.525   4.099 -17.637  1.00  0.00      PAA1
ATOM   2061 HD23 LEU   207      16.420   5.487 -17.983  1.00  0.00      PAA1
ATOM   2062  C   LEU   207      19.237   2.911 -21.936  1.00  0.00      PAA1
ATOM   2063  O   LEU   207      20.345   3.054 -21.410  1.00  0.00      PAA1
ATOM   2064  N   ASP   208      19.025   2.023 -22.905  1.00  0.00      PAA1
ATOM   2065  HN  ASP   208      18.186   1.941 -23.464  1.00  0.00      PAA1
ATOM   2066  CA  ASP   208      20.097   1.152 -23.363  1.00  0.00      PAA1
ATOM   2067  HA  ASP   208      20.631   0.762 -22.507  1.00  0.00      PAA1
ATOM   2068  CB  ASP   208      19.518  -0.033 -24.138  1.00  0.00      PAA1
ATOM   2069  HB1 ASP   208      18.918  -0.659 -23.445  1.00  0.00      PAA1
ATOM   2070  HB2 ASP   208      20.316  -0.674 -24.568  1.00  0.00      PAA1
ATOM   2071  CG  ASP   208      18.588   0.397 -25.248  1.00  0.00      PAA1
ATOM   2072  OD1 ASP   208      17.650   1.167 -24.965  1.00  0.00      PAA1
ATOM   2073  OD2 ASP   208      18.783  -0.044 -26.399  1.00  0.00      PAA1
ATOM   2074  C   ASP   208      21.133   1.873 -24.214  1.00  0.00      PAA1
ATOM   2075  O   ASP   208      22.179   1.288 -24.510  1.00  0.00      PAA1
ATOM   2076  N   ASN   209      20.873   3.117 -24.609  1.00  0.00      PAA1
ATOM   2077  HN  ASN   209      19.956   3.500 -24.483  1.00  0.00      PAA1
ATOM   2078  CA  ASN   209      21.816   3.911 -25.382  1.00  0.00      PAA1
ATOM   2079  HA  ASN   209      22.498   3.258 -25.912  1.00  0.00      PAA1
ATOM   2080  CB  ASN   209      21.078   4.759 -26.418  1.00  0.00      PAA1
ATOM   2081  HB1 ASN   209      21.750   5.475 -26.938  1.00  0.00      PAA1
ATOM   2082  HB2 ASN   209      20.277   5.308 -25.893  1.00  0.00      PAA1
ATOM   2083  CG  ASN   209      20.413   3.925 -27.485  1.00  0.00      PAA1
ATOM   2084  OD1 ASN   209      20.809   2.790 -27.735  1.00  0.00      PAA1
ATOM   2085  ND2 ASN   209      19.408   4.493 -28.138  1.00  0.00      PAA1
ATOM   2086 HD21 ASN   209      19.011   3.953 -28.879  1.00  0.00      PAA1
ATOM   2087 HD22 ASN   209      19.060   5.390 -27.906  1.00  0.00      PAA1
ATOM   2088  C   ASN   209      22.679   4.812 -24.512  1.00  0.00      PAA1
ATOM   2089  O   ASN   209      23.392   5.665 -25.046  1.00  0.00      PAA1
ATOM   2090  N   GLN   210      22.630   4.652 -23.194  1.00  0.00      PAA1
ATOM   2091  HN  GLN   210      22.004   3.979 -22.801  1.00  0.00      PAA1
ATOM   2092  CA  GLN   210      23.410   5.477 -22.282  1.00  0.00      PAA1
ATOM   2093  HA  GLN   210      24.074   6.123 -22.840  1.00  0.00      PAA1
ATOM   2094  CB  GLN   210      22.512   6.355 -21.408  1.00  0.00      PAA1
ATOM   2095  HB1 GLN   210      21.831   5.692 -20.823  1.00  0.00      PAA1
ATOM   2096  HB2 GLN   210      21.864   6.951 -22.092  1.00  0.00      PAA1
ATOM   2097  CG  GLN   210      23.280   7.286 -20.490  1.00  0.00      PAA1
ATOM   2098  HG1 GLN   210      23.897   7.968 -21.119  1.00  0.00      PAA1
ATOM   2099  HG2 GLN   210      23.959   6.712 -19.830  1.00  0.00      PAA1
ATOM   2100  CD  GLN   210      22.381   8.077 -19.573  1.00  0.00      PAA1
ATOM   2101  OE1 GLN   210      21.398   7.559 -19.053  1.00  0.00      PAA1
ATOM   2102  NE2 GLN   210      22.715   9.341 -19.365  1.00  0.00      PAA1
ATOM   2103 HE21 GLN   210      22.029   9.911 -18.919  1.00  0.00      PAA1
ATOM   2104 HE22 GLN   210      23.432   9.741 -19.933  1.00  0.00      PAA1
ATOM   2105  C   GLN   210      24.273   4.583 -21.409  1.00  0.00      PAA1
ATOM   2106  O   GLN   210      23.787   3.598 -20.847  1.00  0.00      PAA1
ATOM   2107  N   ASP   211      25.544   4.913 -21.324  1.00  0.00      PAA1
ATOM   2108  HN  ASP   211      25.896   5.688 -21.854  1.00  0.00      PAA1
ATOM   2109  CA  ASP   211      26.488   4.139 -20.493  1.00  0.00      PAA1
ATOM   2110  HA  ASP   211      26.310   3.086 -20.682  1.00  0.00      PAA1
ATOM   2111  CB  ASP   211      27.922   4.545 -20.829  1.00  0.00      PAA1
ATOM   2112  HB1 ASP   211      28.238   5.494 -20.356  1.00  0.00      PAA1
ATOM   2113  HB2 ASP   211      27.956   4.709 -21.933  1.00  0.00      PAA1
ATOM   2114  CG  ASP   211      28.937   3.461 -20.574  1.00  0.00      PAA1
ATOM   2115  OD1 ASP   211      28.558   2.283 -20.678  1.00  0.00      PAA1
ATOM   2116  OD2 ASP   211      30.088   3.809 -20.264  1.00  0.00      PAA1
ATOM   2117  C   ASP   211      26.260   4.418 -19.020  1.00  0.00      PAA1
ATOM   2118  O   ASP   211      25.533   5.339 -18.692  1.00  0.00      PAA1
ATOM   2119  N   LEU   212      26.838   3.594 -18.166  1.00  0.00      PAA1
ATOM   2120  HN  LEU   212      27.329   2.783 -18.502  1.00  0.00      PAA1
ATOM   2121  CA  LEU   212      26.814   3.841 -16.729  1.00  0.00      PAA1
ATOM   2122  HA  LEU   212      25.821   4.167 -16.452  1.00  0.00      PAA1
ATOM   2123  CB  LEU   212      27.180   2.574 -15.953  1.00  0.00      PAA1
ATOM   2124  HB1 LEU   212      27.336   2.815 -14.876  1.00  0.00      PAA1
ATOM   2125  HB2 LEU   212      28.143   2.190 -16.362  1.00  0.00      PAA1
ATOM   2126  CG  LEU   212      26.152   1.442 -16.004  1.00  0.00      PAA1
ATOM   2127  HG  LEU   212      26.011   1.122 -17.052  1.00  0.00      PAA1
ATOM   2128  CD1 LEU   212      26.578   0.270 -15.148  1.00  0.00      PAA1
ATOM   2129 HD11 LEU   212      26.688   0.582 -14.087  1.00  0.00      PAA1
ATOM   2130 HD12 LEU   212      27.536  -0.149 -15.520  1.00  0.00      PAA1
ATOM   2131 HD13 LEU   212      25.809  -0.532 -15.194  1.00  0.00      PAA1
ATOM   2132  CD2 LEU   212      24.805   1.949 -15.544  1.00  0.00      PAA1
ATOM   2133 HD21 LEU   212      24.382   2.654 -16.290  1.00  0.00      PAA1
ATOM   2134 HD22 LEU   212      24.877   2.461 -14.561  1.00  0.00      PAA1
ATOM   2135 HD23 LEU   212      24.086   1.107 -15.447  1.00  0.00      PAA1
ATOM   2136  C   LEU   212      27.732   4.982 -16.312  1.00  0.00      PAA1
ATOM   2137  O   LEU   212      27.679   5.403 -15.152  1.00  0.00      PAA1
ATOM   2138  N   ASN   213      28.568   5.484 -17.218  1.00  0.00      PAA1
ATOM   2139  HN  ASN   213      28.700   4.990 -18.079  1.00  0.00      PAA1
ATOM   2140  CA  ASN   213      29.235   6.763 -17.025  1.00  0.00      PAA1
ATOM   2141  HA  ASN   213      29.381   6.936 -15.966  1.00  0.00      PAA1
ATOM   2142  CB  ASN   213      30.604   6.767 -17.710  1.00  0.00      PAA1
ATOM   2143  HB1 ASN   213      31.139   7.722 -17.518  1.00  0.00      PAA1
ATOM   2144  HB2 ASN   213      30.447   6.662 -18.808  1.00  0.00      PAA1
ATOM   2145  CG  ASN   213      31.497   5.640 -17.237  1.00  0.00      PAA1
ATOM   2146  OD1 ASN   213      31.441   5.235 -16.078  1.00  0.00      PAA1
ATOM   2147  ND2 ASN   213      32.331   5.128 -18.134  1.00  0.00      PAA1
ATOM   2148 HD21 ASN   213      32.903   4.368 -17.838  1.00  0.00      PAA1
ATOM   2149 HD22 ASN   213      32.093   5.197 -19.101  1.00  0.00      PAA1
ATOM   2150  C   ASN   213      28.407   7.931 -17.539  1.00  0.00      PAA1
ATOM   2151  O   ASN   213      28.868   9.074 -17.467  1.00  0.00      PAA1
ATOM   2152  N   GLY   214      27.205   7.674 -18.051  1.00  0.00      PAA1
ATOM   2153  HN  GLY   214      26.826   6.743 -18.073  1.00  0.00      PAA1
ATOM   2154  CA  GLY   214      26.325   8.716 -18.534  1.00  0.00      PAA1
ATOM   2155  HA1 GLY   214      26.414   9.595 -17.911  1.00  0.00      PAA1
ATOM   2156  HA2 GLY   214      25.326   8.308 -18.498  1.00  0.00      PAA1
ATOM   2157  C   GLY   214      26.542   9.154 -19.965  1.00  0.00      PAA1
ATOM   2158  O   GLY   214      25.803  10.022 -20.443  1.00  0.00      PAA1
ATOM   2159  N   ASN   215      27.520   8.589 -20.665  1.00  0.00      PAA1
ATOM   2160  HN  ASN   215      28.047   7.842 -20.283  1.00  0.00      PAA1
ATOM   2161  CA  ASN   215      27.777   8.992 -22.041  1.00  0.00      PAA1
ATOM   2162  HA  ASN   215      27.683  10.069 -22.112  1.00  0.00      PAA1
ATOM   2163  CB  ASN   215      29.191   8.589 -22.453  1.00  0.00      PAA1
ATOM   2164  HB1 ASN   215      29.400   8.989 -23.472  1.00  0.00      PAA1
ATOM   2165  HB2 ASN   215      29.264   7.480 -22.500  1.00  0.00      PAA1
ATOM   2166  CG  ASN   215      30.248   9.156 -21.530  1.00  0.00      PAA1
ATOM   2167  OD1 ASN   215      30.294  10.361 -21.288  1.00  0.00      PAA1
ATOM   2168  ND2 ASN   215      31.105   8.289 -21.007  1.00  0.00      PAA1
ATOM   2169 HD21 ASN   215      31.860   8.670 -20.484  1.00  0.00      PAA1
ATOM   2170 HD22 ASN   215      31.080   7.336 -21.302  1.00  0.00      PAA1
ATOM   2171  C   ASN   215      26.756   8.378 -22.990  1.00  0.00      PAA1
ATOM   2172  O   ASN   215      26.416   7.196 -22.887  1.00  0.00      PAA1
ATOM   2173  N   TRP   216      26.272   9.192 -23.925  1.00  0.00      PAA1
ATOM   2174  HN  TRP   216      26.543  10.160 -23.973  1.00  0.00      PAA1
ATOM   2175  CA  TRP   216      25.295   8.763 -24.915  1.00  0.00      PAA1
ATOM   2176  HA  TRP   216      24.765   7.881 -24.572  1.00  0.00      PAA1
ATOM   2177  CB  TRP   216      24.294   9.885 -25.173  1.00  0.00      PAA1
ATOM   2178  HB1 TRP   216      23.767   9.726 -26.141  1.00  0.00      PAA1
ATOM   2179  HB2 TRP   216      24.832  10.856 -25.263  1.00  0.00      PAA1
ATOM   2180  CG  TRP   216      23.233   9.996 -24.129  1.00  0.00      PAA1
ATOM   2181  CD1 TRP   216      23.216  10.853 -23.069  1.00  0.00      PAA1
ATOM   2182  HD1 TRP   216      24.005  11.567 -22.864  1.00  0.00      PAA1
ATOM   2183  NE1 TRP   216      22.074  10.672 -22.333  1.00  0.00      PAA1
ATOM   2184  HE1 TRP   216      21.744  11.133 -21.534  1.00  0.00      PAA1
ATOM   2185  CE2 TRP   216      21.321   9.691 -22.921  1.00  0.00      PAA1
ATOM   2186  CD2 TRP   216      22.019   9.245 -24.057  1.00  0.00      PAA1
ATOM   2187  CE3 TRP   216      21.457   8.235 -24.840  1.00  0.00      PAA1
ATOM   2188  HE3 TRP   216      21.951   7.870 -25.729  1.00  0.00      PAA1
ATOM   2189  CZ3 TRP   216      20.239   7.713 -24.467  1.00  0.00      PAA1
ATOM   2190  HZ3 TRP   216      19.728   6.997 -25.086  1.00  0.00      PAA1
ATOM   2191  CZ2 TRP   216      20.092   9.163 -22.548  1.00  0.00      PAA1
ATOM   2192  HZ2 TRP   216      19.566   9.528 -21.678  1.00  0.00      PAA1
ATOM   2193  CH2 TRP   216      19.569   8.176 -23.333  1.00  0.00      PAA1
ATOM   2194  HH2 TRP   216      18.605   7.742 -23.092  1.00  0.00      PAA1
ATOM   2195  C   TRP   216      26.008   8.386 -26.207  1.00  0.00      PAA1
ATOM   2196  O   TRP   216      26.920   9.089 -26.649  1.00  0.00      PAA1
ATOM   2197  N   TYR   217      25.592   7.273 -26.817  1.00  0.00      PAA1
ATOM   2198  HN  TYR   217      24.853   6.703 -26.448  1.00  0.00      PAA1
ATOM   2199  CA  TYR   217      26.386   6.743 -27.920  1.00  0.00      PAA1
ATOM   2200  HA  TYR   217      27.001   7.523 -28.352  1.00  0.00      PAA1
ATOM   2201  CB  TYR   217      27.324   5.645 -27.376  1.00  0.00      PAA1
ATOM   2202  HB1 TYR   217      27.952   6.095 -26.577  1.00  0.00      PAA1
ATOM   2203  HB2 TYR   217      28.005   5.289 -28.178  1.00  0.00      PAA1
ATOM   2204  CG  TYR   217      26.624   4.430 -26.801  1.00  0.00      PAA1
ATOM   2205  CD1 TYR   217      25.953   3.529 -27.617  1.00  0.00      PAA1
ATOM   2206  HD1 TYR   217      25.918   3.657 -28.689  1.00  0.00      PAA1
ATOM   2207  CE1 TYR   217      25.320   2.426 -27.092  1.00  0.00      PAA1
ATOM   2208  HE1 TYR   217      24.777   1.750 -27.742  1.00  0.00      PAA1
ATOM   2209  CZ  TYR   217      25.352   2.206 -25.737  1.00  0.00      PAA1
ATOM   2210  OH  TYR   217      24.720   1.106 -25.216  1.00  0.00      PAA1
ATOM   2211  HH  TYR   217      23.755   1.264 -25.227  1.00  0.00      PAA1
ATOM   2212  CD2 TYR   217      26.642   4.184 -25.437  1.00  0.00      PAA1
ATOM   2213  HD2 TYR   217      27.131   4.885 -24.774  1.00  0.00      PAA1
ATOM   2214  CE2 TYR   217      26.011   3.080 -24.904  1.00  0.00      PAA1
ATOM   2215  HE2 TYR   217      26.019   2.905 -23.836  1.00  0.00      PAA1
ATOM   2216  C   TYR   217      25.615   6.211 -29.123  1.00  0.00      PAA1
ATOM   2217  O   TYR   217      26.260   5.678 -30.029  1.00  0.00      PAA1
ATOM   2218  N   ASP   218      24.290   6.321 -29.191  1.00  0.00      PAA1
ATOM   2219  HN  ASP   218      23.732   6.761 -28.498  1.00  0.00      PAA1
ATOM   2220  CA  ASP   218      23.548   5.733 -30.302  1.00  0.00      PAA1
ATOM   2221  HA  ASP   218      24.237   5.414 -31.073  1.00  0.00      PAA1
ATOM   2222  CB  ASP   218      22.727   4.528 -29.840  1.00  0.00      PAA1
ATOM   2223  HB1 ASP   218      21.801   4.869 -29.346  1.00  0.00      PAA1
ATOM   2224  HB2 ASP   218      23.302   3.900 -29.130  1.00  0.00      PAA1
ATOM   2225  CG  ASP   218      22.316   3.624 -30.993  1.00  0.00      PAA1
ATOM   2226  OD1 ASP   218      21.636   2.601 -30.727  1.00  0.00      PAA1
ATOM   2227  OD2 ASP   218      22.830   3.841 -32.116  1.00  0.00      PAA1
ATOM   2228  C   ASP   218      22.640   6.771 -30.941  1.00  0.00      PAA1
ATOM   2229  O   ASP   218      21.759   7.326 -30.276  1.00  0.00      PAA1
ATOM   2230  N   PHE   219      22.849   7.015 -32.240  1.00  0.00      PAA1
ATOM   2231  HN  PHE   219      23.470   6.416 -32.734  1.00  0.00      PAA1
ATOM   2232  CA  PHE   219      22.158   8.066 -32.979  1.00  0.00      PAA1
ATOM   2233  HA  PHE   219      21.361   8.468 -32.366  1.00  0.00      PAA1
ATOM   2234  CB  PHE   219      23.127   9.199 -33.372  1.00  0.00      PAA1
ATOM   2235  HB1 PHE   219      22.532  10.074 -33.667  1.00  0.00      PAA1
ATOM   2236  HB2 PHE   219      23.765   8.879 -34.224  1.00  0.00      PAA1
ATOM   2237  CG  PHE   219      24.029   9.686 -32.263  1.00  0.00      PAA1
ATOM   2238  CD1 PHE   219      23.633   9.653 -30.939  1.00  0.00      PAA1
ATOM   2239  HD1 PHE   219      22.621   9.392 -30.683  1.00  0.00      PAA1
ATOM   2240  CE1 PHE   219      24.467  10.097 -29.939  1.00  0.00      PAA1
ATOM   2241  HE1 PHE   219      24.152  10.037 -28.906  1.00  0.00      PAA1
ATOM   2242  CZ  PHE   219      25.710  10.583 -30.250  1.00  0.00      PAA1
ATOM   2243  HZ  PHE   219      26.272  10.998 -29.445  1.00  0.00      PAA1
ATOM   2244  CD2 PHE   219      25.287  10.177 -32.560  1.00  0.00      PAA1
ATOM   2245  HD2 PHE   219      25.593  10.239 -33.595  1.00  0.00      PAA1
ATOM   2246  CE2 PHE   219      26.124  10.623 -31.561  1.00  0.00      PAA1
ATOM   2247  HE2 PHE   219      26.963  11.204 -31.764  1.00  0.00      PAA1
ATOM   2248  C   PHE   219      21.469   7.585 -34.251  1.00  0.00      PAA1
ATOM   2249  O   PHE   219      20.951   8.420 -35.000  1.00  0.00      PAA1
ATOM   2250  N   GLY   220      21.454   6.280 -34.527  1.00  0.00      PAA1
ATOM   2251  HN  GLY   220      21.704   5.608 -33.825  1.00  0.00      PAA1
ATOM   2252  CA  GLY   220      21.056   5.797 -35.841  1.00  0.00      PAA1
ATOM   2253  HA1 GLY   220      21.179   4.728 -35.834  1.00  0.00      PAA1
ATOM   2254  HA2 GLY   220      21.663   6.286 -36.590  1.00  0.00      PAA1
ATOM   2255  C   GLY   220      19.612   6.064 -36.222  1.00  0.00      PAA1
ATOM   2256  O   GLY   220      19.287   6.054 -37.414  1.00  0.00      PAA1
ATOM   2257  N   ASP   221      18.737   6.298 -35.248  1.00  0.00      PAA1
ATOM   2258  HN  ASP   221      18.953   6.340 -34.264  1.00  0.00      PAA1
ATOM   2259  CA  ASP   221      17.312   6.461 -35.508  1.00  0.00      PAA1
ATOM   2260  HA  ASP   221      17.073   6.104 -36.500  1.00  0.00      PAA1
ATOM   2261  CB  ASP   221      16.500   5.628 -34.510  1.00  0.00      PAA1
ATOM   2262  HB1 ASP   221      16.506   4.559 -34.804  1.00  0.00      PAA1
ATOM   2263  HB2 ASP   221      15.483   6.027 -34.496  1.00  0.00      PAA1
ATOM   2264  CG  ASP   221      17.038   5.721 -33.094  1.00  0.00      PAA1
ATOM   2265  OD1 ASP   221      17.807   6.660 -32.804  1.00  0.00      PAA1
ATOM   2266  OD2 ASP   221      16.694   4.849 -32.271  1.00  0.00      PAA1
ATOM   2267  C   ASP   221      16.839   7.911 -35.483  1.00  0.00      PAA1
ATOM   2268  O   ASP   221      15.631   8.151 -35.571  1.00  0.00      PAA1
ATOM   2269  N   PHE   222      17.744   8.879 -35.367  1.00  0.00      PAA1
ATOM   2270  HN  PHE   222      18.712   8.644 -35.290  1.00  0.00      PAA1
ATOM   2271  CA  PHE   222      17.347  10.279 -35.302  1.00  0.00      PAA1
ATOM   2272  HA  PHE   222      16.426  10.353 -34.740  1.00  0.00      PAA1
ATOM   2273  CB  PHE   222      18.425  11.120 -34.617  1.00  0.00      PAA1
ATOM   2274  HB1 PHE   222      18.102  12.157 -34.569  1.00  0.00      PAA1
ATOM   2275  HB2 PHE   222      19.339  11.038 -35.231  1.00  0.00      PAA1
ATOM   2276  CG  PHE   222      18.785  10.659 -33.223  1.00  0.00      PAA1
ATOM   2277  CD1 PHE   222      18.000   9.743 -32.542  1.00  0.00      PAA1
ATOM   2278  HD1 PHE   222      17.117   9.291 -32.968  1.00  0.00      PAA1
ATOM   2279  CE1 PHE   222      18.329   9.341 -31.264  1.00  0.00      PAA1
ATOM   2280  HE1 PHE   222      17.736   8.574 -30.777  1.00  0.00      PAA1
ATOM   2281  CZ  PHE   222      19.434   9.870 -30.641  1.00  0.00      PAA1
ATOM   2282  HZ  PHE   222      19.704   9.524 -29.651  1.00  0.00      PAA1
ATOM   2283  CD2 PHE   222      19.882  11.197 -32.573  1.00  0.00      PAA1
ATOM   2284  HD2 PHE   222      20.488  11.938 -33.067  1.00  0.00      PAA1
ATOM   2285  CE2 PHE   222      20.213  10.796 -31.295  1.00  0.00      PAA1
ATOM   2286  HE2 PHE   222      21.079  11.217 -30.803  1.00  0.00      PAA1
ATOM   2287  C   PHE   222      17.048  10.833 -36.696  1.00  0.00      PAA1
ATOM   2288  O   PHE   222      17.358  10.224 -37.722  1.00  0.00      PAA1
ATOM   2289  N   ILE   223      16.426  12.012 -36.717  1.00  0.00      PAA1
ATOM   2290  HN  ILE   223      16.116  12.398 -35.846  1.00  0.00      PAA1
ATOM   2291  CA  ILE   223      16.000  12.682 -37.942  1.00  0.00      PAA1
ATOM   2292  HA  ILE   223      16.508  12.241 -38.790  1.00  0.00      PAA1
ATOM   2293  CB  ILE   223      14.474  12.568 -38.148  1.00  0.00      PAA1
ATOM   2294  HB  ILE   223      13.972  12.968 -37.235  1.00  0.00      PAA1
ATOM   2295  CG2 ILE   223      14.025  13.377 -39.353  1.00  0.00      PAA1
ATOM   2296 HG21 ILE   223      14.548  13.030 -40.271  1.00  0.00      PAA1
ATOM   2297 HG22 ILE   223      14.217  14.462 -39.223  1.00  0.00      PAA1
ATOM   2298 HG23 ILE   223      12.933  13.278 -39.521  1.00  0.00      PAA1
ATOM   2299  CG1 ILE   223      14.058  11.105 -38.297  1.00  0.00      PAA1
ATOM   2300 HG11 ILE   223      14.427  10.518 -37.422  1.00  0.00      PAA1
ATOM   2301 HG12 ILE   223      14.548  10.668 -39.197  1.00  0.00      PAA1
ATOM   2302  CD  ILE   223      12.561  10.908 -38.365  1.00  0.00      PAA1
ATOM   2303  HD1 ILE   223      12.137  11.299 -39.313  1.00  0.00      PAA1
ATOM   2304  HD2 ILE   223      12.060  11.412 -37.510  1.00  0.00      PAA1
ATOM   2305  HD3 ILE   223      12.320   9.823 -38.311  1.00  0.00      PAA1
ATOM   2306  C   ILE   223      16.418  14.144 -37.870  1.00  0.00      PAA1
ATOM   2307  O   ILE   223      16.259  14.792 -36.830  1.00  0.00      PAA1
ATOM   2308  N   GLN   224      16.952  14.664 -38.973  1.00  0.00      PAA1
ATOM   2309  HN  GLN   224      17.180  14.085 -39.754  1.00  0.00      PAA1
ATOM   2310  CA  GLN   224      17.340  16.066 -39.043  1.00  0.00      PAA1
ATOM   2311  HA  GLN   224      17.735  16.378 -38.084  1.00  0.00      PAA1
ATOM   2312  CB  GLN   224      18.405  16.280 -40.119  1.00  0.00      PAA1
ATOM   2313  HB1 GLN   224      18.479  17.381 -40.311  1.00  0.00      PAA1
ATOM   2314  HB2 GLN   224      18.065  15.825 -41.078  1.00  0.00      PAA1
ATOM   2315  CG  GLN   224      19.804  15.848 -39.735  1.00  0.00      PAA1
ATOM   2316  HG1 GLN   224      19.878  15.717 -38.632  1.00  0.00      PAA1
ATOM   2317  HG2 GLN   224      20.525  16.645 -40.027  1.00  0.00      PAA1
ATOM   2318  CD  GLN   224      20.196  14.539 -40.384  1.00  0.00      PAA1
ATOM   2319  OE1 GLN   224      19.389  13.615 -40.481  1.00  0.00      PAA1
ATOM   2320  NE2 GLN   224      21.432  14.464 -40.861  1.00  0.00      PAA1
ATOM   2321 HE21 GLN   224      21.674  13.574 -41.246  1.00  0.00      PAA1
ATOM   2322 HE22 GLN   224      22.065  15.218 -40.743  1.00  0.00      PAA1
ATOM   2323  C   GLN   224      16.140  16.954 -39.347  1.00  0.00      PAA1
ATOM   2324  O   GLN   224      15.266  16.592 -40.138  1.00  0.00      PAA1
ATOM   2325  N   THR   225      16.105  18.121 -38.709  1.00  0.00      PAA1
ATOM   2326  HN  THR   225      16.730  18.321 -37.945  1.00  0.00      PAA1
ATOM   2327  CA  THR   225      15.179  19.188 -39.073  1.00  0.00      PAA1
ATOM   2328  HA  THR   225      14.946  19.112 -40.126  1.00  0.00      PAA1
ATOM   2329  CB  THR   225      13.870  19.101 -38.273  1.00  0.00      PAA1
ATOM   2330  HB  THR   225      13.393  18.114 -38.483  1.00  0.00      PAA1
ATOM   2331  OG1 THR   225      12.986  20.147 -38.692  1.00  0.00      PAA1
ATOM   2332  HG1 THR   225      12.217  20.066 -38.116  1.00  0.00      PAA1
ATOM   2333  CG2 THR   225      14.122  19.238 -36.784  1.00  0.00      PAA1
ATOM   2334 HG21 THR   225      14.695  20.153 -36.526  1.00  0.00      PAA1
ATOM   2335 HG22 THR   225      14.672  18.353 -36.406  1.00  0.00      PAA1
ATOM   2336 HG23 THR   225      13.163  19.279 -36.224  1.00  0.00      PAA1
ATOM   2337  C   THR   225      15.903  20.519 -38.881  1.00  0.00      PAA1
ATOM   2338  O   THR   225      17.134  20.570 -38.800  1.00  0.00      PAA1
ATOM   2339  N   THR   226      15.137  21.603 -38.825  1.00  0.00      PAA1
ATOM   2340  HN  THR   226      14.137  21.488 -38.819  1.00  0.00      PAA1
ATOM   2341  CA  THR   226      15.725  22.931 -38.715  1.00  0.00      PAA1
ATOM   2342  HA  THR   226      16.383  23.042 -39.559  1.00  0.00      PAA1
ATOM   2343  CB  THR   226      14.636  24.001 -38.791  1.00  0.00      PAA1
ATOM   2344  HB  THR   226      13.976  23.985 -37.905  1.00  0.00      PAA1
ATOM   2345  OG1 THR   226      13.782  23.737 -39.910  1.00  0.00      PAA1
ATOM   2346  HG1 THR   226      14.331  23.317 -40.576  1.00  0.00      PAA1
ATOM   2347  CG2 THR   226      15.251  25.385 -38.948  1.00  0.00      PAA1
ATOM   2348 HG21 THR   226      15.875  25.446 -39.863  1.00  0.00      PAA1
ATOM   2349 HG22 THR   226      15.869  25.655 -38.064  1.00  0.00      PAA1
ATOM   2350 HG23 THR   226      14.441  26.143 -39.032  1.00  0.00      PAA1
ATOM   2351  C   THR   226      16.493  23.059 -37.400  1.00  0.00      PAA1
ATOM   2352  O   THR   226      15.954  22.714 -36.340  1.00  0.00      PAA1
ATOM   2353  N   PRO   227      17.739  23.534 -37.426  1.00  0.00      PAA1
ATOM   2354  CD  PRO   227      18.521  23.959 -38.595  1.00  0.00      PAA1
ATOM   2355  HD1 PRO   227      17.918  24.558 -39.309  1.00  0.00      PAA1
ATOM   2356  HD2 PRO   227      18.912  23.042 -39.092  1.00  0.00      PAA1
ATOM   2357  CA  PRO   227      18.489  23.694 -36.174  1.00  0.00      PAA1
ATOM   2358  HA  PRO   227      18.543  22.752 -35.657  1.00  0.00      PAA1
ATOM   2359  CB  PRO   227      19.863  24.192 -36.640  1.00  0.00      PAA1
ATOM   2360  HB1 PRO   227      20.531  23.302 -36.736  1.00  0.00      PAA1
ATOM   2361  HB2 PRO   227      20.344  24.897 -35.928  1.00  0.00      PAA1
ATOM   2362  CG  PRO   227      19.627  24.775 -37.990  1.00  0.00      PAA1
ATOM   2363  HG1 PRO   227      19.253  25.821 -37.859  1.00  0.00      PAA1
ATOM   2364  HG2 PRO   227      20.539  24.817 -38.612  1.00  0.00      PAA1
ATOM   2365  C   PRO   227      17.815  24.691 -35.243  1.00  0.00      PAA1
ATOM   2366  O   PRO   227      17.224  25.681 -35.679  1.00  0.00      PAA1
ATOM   2367  N   GLY   228      17.916  24.418 -33.943  1.00  0.00      PAA1
ATOM   2368  HN  GLY   228      18.540  23.696 -33.632  1.00  0.00      PAA1
ATOM   2369  CA  GLY   228      17.217  25.190 -32.941  1.00  0.00      PAA1
ATOM   2370  HA1 GLY   228      17.168  26.228 -33.241  1.00  0.00      PAA1
ATOM   2371  HA2 GLY   228      17.756  25.062 -32.015  1.00  0.00      PAA1
ATOM   2372  C   GLY   228      15.801  24.743 -32.666  1.00  0.00      PAA1
ATOM   2373  O   GLY   228      15.154  25.307 -31.775  1.00  0.00      PAA1
ATOM   2374  N   SER   229      15.294  23.745 -33.396  1.00  0.00      PAA1
ATOM   2375  HN  SER   229      15.855  23.326 -34.106  1.00  0.00      PAA1
ATOM   2376  CA  SER   229      13.922  23.281 -33.231  1.00  0.00      PAA1
ATOM   2377  HA  SER   229      13.479  23.709 -32.342  1.00  0.00      PAA1
ATOM   2378  CB  SER   229      13.065  23.693 -34.430  1.00  0.00      PAA1
ATOM   2379  HB1 SER   229      12.912  24.795 -34.373  1.00  0.00      PAA1
ATOM   2380  HB2 SER   229      12.056  23.224 -34.432  1.00  0.00      PAA1
ATOM   2381  OG  SER   229      13.733  23.424 -35.650  1.00  0.00      PAA1
ATOM   2382  HG1 SER   229      14.690  23.324 -35.525  1.00  0.00      PAA1
ATOM   2383  C   SER   229      13.842  21.771 -33.025  1.00  0.00      PAA1
ATOM   2384  O   SER   229      12.811  21.166 -33.332  1.00  0.00      PAA1
ATOM   2385  N   GLY   230      14.905  21.149 -32.521  1.00  0.00      PAA1
ATOM   2386  HN  GLY   230      15.719  21.664 -32.257  1.00  0.00      PAA1
ATOM   2387  CA  GLY   230      14.854  19.729 -32.236  1.00  0.00      PAA1
ATOM   2388  HA1 GLY   230      15.836  19.415 -31.914  1.00  0.00      PAA1
ATOM   2389  HA2 GLY   230      14.524  19.203 -33.122  1.00  0.00      PAA1
ATOM   2390  C   GLY   230      13.889  19.406 -31.113  1.00  0.00      PAA1
ATOM   2391  O   GLY   230      13.575  20.236 -30.260  1.00  0.00      PAA1
ATOM   2392  N   VAL   231      13.408  18.166 -31.117  1.00  0.00      PAA1
ATOM   2393  HN  VAL   231      13.712  17.497 -31.791  1.00  0.00      PAA1
ATOM   2394  CA  VAL   231      12.415  17.725 -30.140  1.00  0.00      PAA1
ATOM   2395  HA  VAL   231      12.349  18.427 -29.324  1.00  0.00      PAA1
ATOM   2396  CB  VAL   231      11.006  17.665 -30.754  1.00  0.00      PAA1
ATOM   2397  HB  VAL   231      10.978  16.871 -31.541  1.00  0.00      PAA1
ATOM   2398  CG1 VAL   231       9.984  17.321 -29.684  1.00  0.00      PAA1
ATOM   2399 HG11 VAL   231       9.994  18.074 -28.867  1.00  0.00      PAA1
ATOM   2400 HG12 VAL   231      10.168  16.320 -29.236  1.00  0.00      PAA1
ATOM   2401 HG13 VAL   231       8.961  17.303 -30.118  1.00  0.00      PAA1
ATOM   2402  CG2 VAL   231      10.648  18.979 -31.429  1.00  0.00      PAA1
ATOM   2403 HG21 VAL   231      11.281  19.168 -32.322  1.00  0.00      PAA1
ATOM   2404 HG22 VAL   231      10.777  19.829 -30.724  1.00  0.00      PAA1
ATOM   2405 HG23 VAL   231       9.589  18.964 -31.764  1.00  0.00      PAA1
ATOM   2406  C   VAL   231      12.809  16.362 -29.584  1.00  0.00      PAA1
ATOM   2407  O   VAL   231      12.508  15.332 -30.203  1.00  0.00      PAA1
ATOM   2408  N   PRO   232      13.480  16.302 -28.433  1.00  0.00      PAA1
ATOM   2409  CD  PRO   232      14.061  17.425 -27.679  1.00  0.00      PAA1
ATOM   2410  HD1 PRO   232      13.265  18.132 -27.357  1.00  0.00      PAA1
ATOM   2411  HD2 PRO   232      14.807  17.945 -28.321  1.00  0.00      PAA1
ATOM   2412  CA  PRO   232      13.790  15.003 -27.821  1.00  0.00      PAA1
ATOM   2413  HA  PRO   232      14.091  14.287 -28.574  1.00  0.00      PAA1
ATOM   2414  CB  PRO   232      14.932  15.330 -26.854  1.00  0.00      PAA1
ATOM   2415  HB1 PRO   232      15.912  15.209 -27.348  1.00  0.00      PAA1
ATOM   2416  HB2 PRO   232      14.942  14.666 -25.960  1.00  0.00      PAA1
ATOM   2417  CG  PRO   232      14.718  16.756 -26.495  1.00  0.00      PAA1
ATOM   2418  HG1 PRO   232      14.031  16.819 -25.616  1.00  0.00      PAA1
ATOM   2419  HG2 PRO   232      15.666  17.277 -26.250  1.00  0.00      PAA1
ATOM   2420  C   PRO   232      12.581  14.437 -27.086  1.00  0.00      PAA1
ATOM   2421  O   PRO   232      11.929  15.133 -26.305  1.00  0.00      PAA1
ATOM   2422  N   VAL   233      12.286  13.166 -27.341  1.00  0.00      PAA1
ATOM   2423  HN  VAL   233      12.819  12.649 -28.014  1.00  0.00      PAA1
ATOM   2424  CA  VAL   233      11.168  12.467 -26.716  1.00  0.00      PAA1
ATOM   2425  HA  VAL   233      10.485  13.175 -26.265  1.00  0.00      PAA1
ATOM   2426  CB  VAL   233      10.385  11.637 -27.743  1.00  0.00      PAA1
ATOM   2427  HB  VAL   233      11.129  11.089 -28.367  1.00  0.00      PAA1
ATOM   2428  CG1 VAL   233       9.476  10.642 -27.045  1.00  0.00      PAA1
ATOM   2429 HG11 VAL   233       8.816  11.152 -26.307  1.00  0.00      PAA1
ATOM   2430 HG12 VAL   233      10.042   9.838 -26.530  1.00  0.00      PAA1
ATOM   2431 HG13 VAL   233       8.812  10.150 -27.789  1.00  0.00      PAA1
ATOM   2432  CG2 VAL   233       9.591  12.553 -28.660  1.00  0.00      PAA1
ATOM   2433 HG21 VAL   233      10.261  13.261 -29.196  1.00  0.00      PAA1
ATOM   2434 HG22 VAL   233       8.854  13.146 -28.075  1.00  0.00      PAA1
ATOM   2435 HG23 VAL   233       9.035  11.961 -29.418  1.00  0.00      PAA1
ATOM   2436  C   VAL   233      11.727  11.590 -25.603  1.00  0.00      PAA1
ATOM   2437  O   VAL   233      12.526  10.681 -25.859  1.00  0.00      PAA1
ATOM   2438  N   VAL   234      11.301  11.853 -24.367  1.00  0.00      PAA1
ATOM   2439  HN  VAL   234      10.629  12.574 -24.211  1.00  0.00      PAA1
ATOM   2440  CA  VAL   234      11.971  11.310 -23.190  1.00  0.00      PAA1
ATOM   2441  HA  VAL   234      12.655  10.522 -23.475  1.00  0.00      PAA1
ATOM   2442  CB  VAL   234      12.773  12.410 -22.472  1.00  0.00      PAA1
ATOM   2443  HB  VAL   234      13.106  12.043 -21.471  1.00  0.00      PAA1
ATOM   2444  CG1 VAL   234      14.039  12.731 -23.238  1.00  0.00      PAA1
ATOM   2445 HG11 VAL   234      13.806  13.118 -24.254  1.00  0.00      PAA1
ATOM   2446 HG12 VAL   234      14.660  11.817 -23.346  1.00  0.00      PAA1
ATOM   2447 HG13 VAL   234      14.639  13.502 -22.707  1.00  0.00      PAA1
ATOM   2448  CG2 VAL   234      11.920  13.653 -22.294  1.00  0.00      PAA1
ATOM   2449 HG21 VAL   234      10.952  13.424 -21.799  1.00  0.00      PAA1
ATOM   2450 HG22 VAL   234      11.706  14.150 -23.266  1.00  0.00      PAA1
ATOM   2451 HG23 VAL   234      12.452  14.402 -21.670  1.00  0.00      PAA1
ATOM   2452  C   VAL   234      10.984  10.664 -22.226  1.00  0.00      PAA1
ATOM   2453  O   VAL   234      11.320  10.410 -21.066  1.00  0.00      PAA1
ATOM   2454  N   ASP   235       9.755  10.417 -22.685  1.00  0.00      PAA1
ATOM   2455  HN  ASP   235       9.438  10.745 -23.573  1.00  0.00      PAA1
ATOM   2456  CA  ASP   235       8.728   9.878 -21.795  1.00  0.00      PAA1
ATOM   2457  HA  ASP   235       8.603  10.575 -20.976  1.00  0.00      PAA1
ATOM   2458  CB  ASP   235       7.406   9.740 -22.549  1.00  0.00      PAA1
ATOM   2459  HB1 ASP   235       6.569   9.540 -21.851  1.00  0.00      PAA1
ATOM   2460  HB2 ASP   235       7.441   8.904 -23.283  1.00  0.00      PAA1
ATOM   2461  CG  ASP   235       7.056  10.979 -23.344  1.00  0.00      PAA1
ATOM   2462  OD1 ASP   235       7.412  12.091 -22.904  1.00  0.00      PAA1
ATOM   2463  OD2 ASP   235       6.422  10.841 -24.411  1.00  0.00      PAA1
ATOM   2464  C   ASP   235       9.148   8.535 -21.209  1.00  0.00      PAA1
ATOM   2465  O   ASP   235       9.149   8.350 -19.985  1.00  0.00      PAA1
ATOM   2466  N   SER   236       9.533   7.592 -22.071  1.00  0.00      PAA1
ATOM   2467  HN  SER   236       9.527   7.782 -23.048  1.00  0.00      PAA1
ATOM   2468  CA  SER   236       9.872   6.250 -21.609  1.00  0.00      PAA1
ATOM   2469  HA  SER   236       9.067   5.873 -20.993  1.00  0.00      PAA1
ATOM   2470  CB  SER   236      10.040   5.314 -22.802  1.00  0.00      PAA1
ATOM   2471  HB1 SER   236      10.904   5.623 -23.435  1.00  0.00      PAA1
ATOM   2472  HB2 SER   236       9.123   5.341 -23.431  1.00  0.00      PAA1
ATOM   2473  OG  SER   236      10.236   3.981 -22.372  1.00  0.00      PAA1
ATOM   2474  HG1 SER   236      10.710   3.490 -23.077  1.00  0.00      PAA1
ATOM   2475  C   SER   236      11.131   6.252 -20.754  1.00  0.00      PAA1
ATOM   2476  O   SER   236      11.202   5.538 -19.749  1.00  0.00      PAA1
ATOM   2477  N   TYR   237      12.122   7.066 -21.120  1.00  0.00      PAA1
ATOM   2478  HN  TYR   237      12.045   7.624 -21.939  1.00  0.00      PAA1
ATOM   2479  CA  TYR   237      13.388   7.094 -20.394  1.00  0.00      PAA1
ATOM   2480  HA  TYR   237      13.802   6.094 -20.380  1.00  0.00      PAA1
ATOM   2481  CB  TYR   237      14.349   8.049 -21.111  1.00  0.00      PAA1
ATOM   2482  HB1 TYR   237      13.854   9.033 -21.275  1.00  0.00      PAA1
ATOM   2483  HB2 TYR   237      14.572   7.637 -22.123  1.00  0.00      PAA1
ATOM   2484  CG  TYR   237      15.665   8.314 -20.416  1.00  0.00      PAA1
ATOM   2485  CD1 TYR   237      16.772   7.521 -20.671  1.00  0.00      PAA1
ATOM   2486  HD1 TYR   237      16.687   6.707 -21.379  1.00  0.00      PAA1
ATOM   2487  CE1 TYR   237      17.974   7.757 -20.051  1.00  0.00      PAA1
ATOM   2488  HE1 TYR   237      18.829   7.132 -20.278  1.00  0.00      PAA1
ATOM   2489  CZ  TYR   237      18.087   8.798 -19.161  1.00  0.00      PAA1
ATOM   2490  OH  TYR   237      19.290   9.030 -18.540  1.00  0.00      PAA1
ATOM   2491  HH  TYR   237      19.936   8.383 -18.876  1.00  0.00      PAA1
ATOM   2492  CD2 TYR   237      15.807   9.365 -19.521  1.00  0.00      PAA1
ATOM   2493  HD2 TYR   237      14.966  10.016 -19.322  1.00  0.00      PAA1
ATOM   2494  CE2 TYR   237      17.006   9.604 -18.891  1.00  0.00      PAA1
ATOM   2495  HE2 TYR   237      17.106  10.429 -18.199  1.00  0.00      PAA1
ATOM   2496  C   TYR   237      13.169   7.510 -18.942  1.00  0.00      PAA1
ATOM   2497  O   TYR   237      13.470   6.754 -18.006  1.00  0.00      PAA1
ATOM   2498  N   TYR   238      12.596   8.700 -18.740  1.00  0.00      PAA1
ATOM   2499  HN  TYR   238      12.308   9.275 -19.508  1.00  0.00      PAA1
ATOM   2500  CA  TYR   238      12.344   9.179 -17.386  1.00  0.00      PAA1
ATOM   2501  HA  TYR   238      13.268   9.114 -16.826  1.00  0.00      PAA1
ATOM   2502  CB  TYR   238      11.839  10.620 -17.407  1.00  0.00      PAA1
ATOM   2503  HB1 TYR   238      11.373  10.901 -16.436  1.00  0.00      PAA1
ATOM   2504  HB2 TYR   238      11.064  10.718 -18.199  1.00  0.00      PAA1
ATOM   2505  CG  TYR   238      12.912  11.649 -17.653  1.00  0.00      PAA1
ATOM   2506  CD1 TYR   238      13.991  11.763 -16.792  1.00  0.00      PAA1
ATOM   2507  HD1 TYR   238      14.066  11.098 -15.942  1.00  0.00      PAA1
ATOM   2508  CE1 TYR   238      14.971  12.701 -17.002  1.00  0.00      PAA1
ATOM   2509  HE1 TYR   238      15.806  12.783 -16.329  1.00  0.00      PAA1
ATOM   2510  CZ  TYR   238      14.877  13.553 -18.076  1.00  0.00      PAA1
ATOM   2511  OH  TYR   238      15.856  14.493 -18.284  1.00  0.00      PAA1
ATOM   2512  HH  TYR   238      16.172  14.767 -17.413  1.00  0.00      PAA1
ATOM   2513  CD2 TYR   238      12.833  12.525 -18.725  1.00  0.00      PAA1
ATOM   2514  HD2 TYR   238      11.998  12.455 -19.411  1.00  0.00      PAA1
ATOM   2515  CE2 TYR   238      13.810  13.470 -18.942  1.00  0.00      PAA1
ATOM   2516  HE2 TYR   238      13.748  14.141 -19.788  1.00  0.00      PAA1
ATOM   2517  C   TYR   238      11.355   8.288 -16.651  1.00  0.00      PAA1
ATOM   2518  O   TYR   238      11.550   7.992 -15.470  1.00  0.00      PAA1
ATOM   2519  N   SER   239      10.296   7.838 -17.329  1.00  0.00      PAA1
ATOM   2520  HN  SER   239      10.157   8.042 -18.303  1.00  0.00      PAA1
ATOM   2521  CA  SER   239       9.276   7.054 -16.642  1.00  0.00      PAA1
ATOM   2522  HA  SER   239       8.948   7.606 -15.773  1.00  0.00      PAA1
ATOM   2523  CB  SER   239       8.081   6.834 -17.563  1.00  0.00      PAA1
ATOM   2524  HB1 SER   239       8.313   6.121 -18.387  1.00  0.00      PAA1
ATOM   2525  HB2 SER   239       7.809   7.808 -18.026  1.00  0.00      PAA1
ATOM   2526  OG  SER   239       6.951   6.408 -16.829  1.00  0.00      PAA1
ATOM   2527  HG1 SER   239       7.038   5.496 -16.466  1.00  0.00      PAA1
ATOM   2528  C   SER   239       9.829   5.722 -16.147  1.00  0.00      PAA1
ATOM   2529  O   SER   239       9.536   5.309 -15.020  1.00  0.00      PAA1
ATOM   2530  N   LEU   240      10.633   5.037 -16.965  1.00  0.00      PAA1
ATOM   2531  HN  LEU   240      10.831   5.328 -17.908  1.00  0.00      PAA1
ATOM   2532  CA  LEU   240      11.230   3.781 -16.529  1.00  0.00      PAA1
ATOM   2533  HA  LEU   240      10.461   3.171 -16.078  1.00  0.00      PAA1
ATOM   2534  CB  LEU   240      11.836   3.044 -17.721  1.00  0.00      PAA1
ATOM   2535  HB1 LEU   240      12.583   2.292 -17.372  1.00  0.00      PAA1
ATOM   2536  HB2 LEU   240      12.393   3.784 -18.342  1.00  0.00      PAA1
ATOM   2537  CG  LEU   240      10.884   2.277 -18.639  1.00  0.00      PAA1
ATOM   2538  HG  LEU   240      10.084   2.973 -19.000  1.00  0.00      PAA1
ATOM   2539  CD1 LEU   240      11.625   1.754 -19.852  1.00  0.00      PAA1
ATOM   2540 HD11 LEU   240      12.438   1.056 -19.563  1.00  0.00      PAA1
ATOM   2541 HD12 LEU   240      12.066   2.596 -20.432  1.00  0.00      PAA1
ATOM   2542 HD13 LEU   240      10.928   1.219 -20.535  1.00  0.00      PAA1
ATOM   2543  CD2 LEU   240      10.247   1.136 -17.882  1.00  0.00      PAA1
ATOM   2544 HD21 LEU   240       9.576   1.512 -17.081  1.00  0.00      PAA1
ATOM   2545 HD22 LEU   240      11.018   0.471 -17.439  1.00  0.00      PAA1
ATOM   2546 HD23 LEU   240       9.622   0.531 -18.576  1.00  0.00      PAA1
ATOM   2547  C   LEU   240      12.284   4.007 -15.455  1.00  0.00      PAA1
ATOM   2548  O   LEU   240      12.442   3.178 -14.552  1.00  0.00      PAA1
ATOM   2549  N   LEU   241      13.021   5.116 -15.534  1.00  0.00      PAA1
ATOM   2550  HN  LEU   241      12.922   5.757 -16.301  1.00  0.00      PAA1
ATOM   2551  CA  LEU   241      14.098   5.337 -14.577  1.00  0.00      PAA1
ATOM   2552  HA  LEU   241      14.622   4.406 -14.408  1.00  0.00      PAA1
ATOM   2553  CB  LEU   241      15.101   6.325 -15.171  1.00  0.00      PAA1
ATOM   2554  HB1 LEU   241      14.489   7.197 -15.513  1.00  0.00      PAA1
ATOM   2555  HB2 LEU   241      15.529   5.883 -16.096  1.00  0.00      PAA1
ATOM   2556  CG  LEU   241      16.228   6.891 -14.315  1.00  0.00      PAA1
ATOM   2557  HG  LEU   241      15.885   7.117 -13.279  1.00  0.00      PAA1
ATOM   2558  CD1 LEU   241      17.387   5.930 -14.262  1.00  0.00      PAA1
ATOM   2559 HD11 LEU   241      17.773   5.730 -15.286  1.00  0.00      PAA1
ATOM   2560 HD12 LEU   241      17.074   4.963 -13.811  1.00  0.00      PAA1
ATOM   2561 HD13 LEU   241      18.217   6.348 -13.653  1.00  0.00      PAA1
ATOM   2562  CD2 LEU   241      16.667   8.198 -14.919  1.00  0.00      PAA1
ATOM   2563 HD21 LEU   241      15.836   8.936 -14.924  1.00  0.00      PAA1
ATOM   2564 HD22 LEU   241      17.002   8.051 -15.971  1.00  0.00      PAA1
ATOM   2565 HD23 LEU   241      17.518   8.628 -14.347  1.00  0.00      PAA1
ATOM   2566  C   LEU   241      13.597   5.804 -13.209  1.00  0.00      PAA1
ATOM   2567  O   LEU   241      14.298   5.612 -12.210  1.00  0.00      PAA1
ATOM   2568  N   MET   242      12.392   6.379 -13.133  1.00  0.00      PAA1
ATOM   2569  HN  MET   242      11.860   6.528 -13.970  1.00  0.00      PAA1
ATOM   2570  CA  MET   242      11.874   7.002 -11.905  1.00  0.00      PAA1
ATOM   2571  HA  MET   242      12.465   7.885 -11.714  1.00  0.00      PAA1
ATOM   2572  CB  MET   242      10.412   7.428 -12.109  1.00  0.00      PAA1
ATOM   2573  HB1 MET   242       9.908   7.563 -11.120  1.00  0.00      PAA1
ATOM   2574  HB2 MET   242       9.854   6.632 -12.650  1.00  0.00      PAA1
ATOM   2575  CG  MET   242      10.220   8.719 -12.874  1.00  0.00      PAA1
ATOM   2576  HG1 MET   242      10.574   8.785 -13.864  1.00  0.00      PAA1
ATOM   2577  HG2 MET   242      10.792   9.508 -12.332  1.00  0.00      PAA1
ATOM   2578  SD  MET   242       8.502   9.236 -12.948  1.00  0.00      PAA1
ATOM   2579  CE  MET   242       8.570  10.401 -14.301  1.00  0.00      PAA1
ATOM   2580  HE1 MET   242       8.774   9.887 -15.265  1.00  0.00      PAA1
ATOM   2581  HE2 MET   242       9.376  11.150 -14.143  1.00  0.00      PAA1
ATOM   2582  HE3 MET   242       7.616  10.958 -14.408  1.00  0.00      PAA1
ATOM   2583  C   MET   242      11.969   6.158 -10.637  1.00  0.00      PAA1
ATOM   2584  O   MET   242      12.349   6.712  -9.599  1.00  0.00      PAA1
ATOM   2585  N   PRO   243      11.611   4.868 -10.619  1.00  0.00      PAA1
ATOM   2586  CD  PRO   243      10.950   4.066 -11.661  1.00  0.00      PAA1
ATOM   2587  HD1 PRO   243      11.743   3.673 -12.330  1.00  0.00      PAA1
ATOM   2588  HD2 PRO   243      10.209   4.644 -12.251  1.00  0.00      PAA1
ATOM   2589  CA  PRO   243      11.711   4.118  -9.354  1.00  0.00      PAA1
ATOM   2590  HA  PRO   243      11.097   4.618  -8.621  1.00  0.00      PAA1
ATOM   2591  CB  PRO   243      11.196   2.723  -9.735  1.00  0.00      PAA1
ATOM   2592  HB1 PRO   243      10.676   2.248  -8.872  1.00  0.00      PAA1
ATOM   2593  HB2 PRO   243      12.037   2.059 -10.046  1.00  0.00      PAA1
ATOM   2594  CG  PRO   243      10.310   2.957 -10.887  1.00  0.00      PAA1
ATOM   2595  HG1 PRO   243      10.134   2.045 -11.496  1.00  0.00      PAA1
ATOM   2596  HG2 PRO   243       9.321   3.320 -10.512  1.00  0.00      PAA1
ATOM   2597  C   PRO   243      13.116   4.057  -8.771  1.00  0.00      PAA1
ATOM   2598  O   PRO   243      13.260   3.932  -7.550  1.00  0.00      PAA1
ATOM   2599  N   ILE   244      14.155   4.133  -9.601  1.00  0.00      PAA1
ATOM   2600  HN  ILE   244      14.026   4.299 -10.580  1.00  0.00      PAA1
ATOM   2601  CA  ILE   244      15.523   4.044  -9.099  1.00  0.00      PAA1
ATOM   2602  HA  ILE   244      15.558   3.308  -8.308  1.00  0.00      PAA1
ATOM   2603  CB  ILE   244      16.454   3.557 -10.223  1.00  0.00      PAA1
ATOM   2604  HB  ILE   244      16.481   4.333 -11.029  1.00  0.00      PAA1
ATOM   2605  CG2 ILE   244      17.873   3.340  -9.727  1.00  0.00      PAA1
ATOM   2606 HG21 ILE   244      17.913   2.515  -8.984  1.00  0.00      PAA1
ATOM   2607 HG22 ILE   244      18.298   4.251  -9.260  1.00  0.00      PAA1
ATOM   2608 HG23 ILE   244      18.571   3.108 -10.559  1.00  0.00      PAA1
ATOM   2609  CG1 ILE   244      15.896   2.274 -10.833  1.00  0.00      PAA1
ATOM   2610 HG11 ILE   244      14.987   2.500 -11.439  1.00  0.00      PAA1
ATOM   2611 HG12 ILE   244      15.580   1.601  -9.998  1.00  0.00      PAA1
ATOM   2612  CD  ILE   244      16.880   1.547 -11.678  1.00  0.00      PAA1
ATOM   2613  HD1 ILE   244      17.813   1.267 -11.156  1.00  0.00      PAA1
ATOM   2614  HD2 ILE   244      17.152   2.122 -12.585  1.00  0.00      PAA1
ATOM   2615  HD3 ILE   244      16.388   0.589 -11.940  1.00  0.00      PAA1
ATOM   2616  C   ILE   244      15.996   5.366  -8.500  1.00  0.00      PAA1
ATOM   2617  O   ILE   244      16.927   5.382  -7.689  1.00  0.00      PAA1
ATOM   2618  N   LEU   245      15.371   6.485  -8.866  1.00  0.00      PAA1
ATOM   2619  HN  LEU   245      14.592   6.474  -9.494  1.00  0.00      PAA1
ATOM   2620  CA  LEU   245      15.822   7.775  -8.350  1.00  0.00      PAA1
ATOM   2621  HA  LEU   245      16.881   7.873  -8.551  1.00  0.00      PAA1
ATOM   2622  CB  LEU   245      15.070   8.915  -9.034  1.00  0.00      PAA1
ATOM   2623  HB1 LEU   245      15.422   9.891  -8.630  1.00  0.00      PAA1
ATOM   2624  HB2 LEU   245      13.983   8.822  -8.798  1.00  0.00      PAA1
ATOM   2625  CG  LEU   245      15.205   8.975 -10.556  1.00  0.00      PAA1
ATOM   2626  HG  LEU   245      14.882   7.995 -10.991  1.00  0.00      PAA1
ATOM   2627  CD1 LEU   245      14.293  10.035 -11.140  1.00  0.00      PAA1
ATOM   2628 HD11 LEU   245      14.571  11.040 -10.756  1.00  0.00      PAA1
ATOM   2629 HD12 LEU   245      13.234   9.839 -10.868  1.00  0.00      PAA1
ATOM   2630 HD13 LEU   245      14.371  10.051 -12.249  1.00  0.00      PAA1
ATOM   2631  CD2 LEU   245      16.643   9.218 -10.963  1.00  0.00      PAA1
ATOM   2632 HD21 LEU   245      17.282   8.363 -10.661  1.00  0.00      PAA1
ATOM   2633 HD22 LEU   245      17.036  10.136 -10.478  1.00  0.00      PAA1
ATOM   2634 HD23 LEU   245      16.725   9.330 -12.066  1.00  0.00      PAA1
ATOM   2635  C   LEU   245      15.664   7.855  -6.836  1.00  0.00      PAA1
ATOM   2636  O   LEU   245      16.480   8.484  -6.154  1.00  0.00      PAA1
ATOM   2637  N   THR   246      14.620   7.237  -6.293  1.00  0.00      PAA1
ATOM   2638  HN  THR   246      13.914   6.794  -6.848  1.00  0.00      PAA1
ATOM   2639  CA  THR   246      14.441   7.203  -4.848  1.00  0.00      PAA1
ATOM   2640  HA  THR   246      14.841   8.104  -4.403  1.00  0.00      PAA1
ATOM   2641  CB  THR   246      12.952   7.150  -4.499  1.00  0.00      PAA1
ATOM   2642  HB  THR   246      12.836   6.961  -3.407  1.00  0.00      PAA1
ATOM   2643  OG1 THR   246      12.321   6.093  -5.233  1.00  0.00      PAA1
ATOM   2644  HG1 THR   246      12.614   5.253  -4.860  1.00  0.00      PAA1
ATOM   2645  CG2 THR   246      12.285   8.471  -4.816  1.00  0.00      PAA1
ATOM   2646 HG21 THR   246      12.398   8.713  -5.893  1.00  0.00      PAA1
ATOM   2647 HG22 THR   246      12.750   9.289  -4.224  1.00  0.00      PAA1
ATOM   2648 HG23 THR   246      11.207   8.435  -4.552  1.00  0.00      PAA1
ATOM   2649  C   THR   246      15.159   6.037  -4.182  1.00  0.00      PAA1
ATOM   2650  O   THR   246      15.524   6.139  -3.006  1.00  0.00      PAA1
ATOM   2651  N   LEU   247      15.356   4.928  -4.895  1.00  0.00      PAA1
ATOM   2652  HN  LEU   247      15.011   4.840  -5.828  1.00  0.00      PAA1
ATOM   2653  CA  LEU   247      16.012   3.772  -4.296  1.00  0.00      PAA1
ATOM   2654  HA  LEU   247      15.583   3.590  -3.319  1.00  0.00      PAA1
ATOM   2655  CB  LEU   247      15.779   2.536  -5.162  1.00  0.00      PAA1
ATOM   2656  HB1 LEU   247      16.212   2.749  -6.168  1.00  0.00      PAA1
ATOM   2657  HB2 LEU   247      14.684   2.400  -5.319  1.00  0.00      PAA1
ATOM   2658  CG  LEU   247      16.369   1.216  -4.670  1.00  0.00      PAA1
ATOM   2659  HG  LEU   247      17.367   1.381  -4.194  1.00  0.00      PAA1
ATOM   2660  CD1 LEU   247      15.458   0.563  -3.654  1.00  0.00      PAA1
ATOM   2661 HD11 LEU   247      14.463   0.345  -4.099  1.00  0.00      PAA1
ATOM   2662 HD12 LEU   247      15.310   1.221  -2.771  1.00  0.00      PAA1
ATOM   2663 HD13 LEU   247      15.894  -0.398  -3.302  1.00  0.00      PAA1
ATOM   2664  CD2 LEU   247      16.596   0.288  -5.840  1.00  0.00      PAA1
ATOM   2665 HD21 LEU   247      17.318   0.730  -6.557  1.00  0.00      PAA1
ATOM   2666 HD22 LEU   247      15.643   0.079  -6.372  1.00  0.00      PAA1
ATOM   2667 HD23 LEU   247      17.011  -0.677  -5.475  1.00  0.00      PAA1
ATOM   2668  C   LEU   247      17.501   4.024  -4.086  1.00  0.00      PAA1
ATOM   2669  O   LEU   247      18.085   3.547  -3.107  1.00  0.00      PAA1
ATOM   2670  N   THR   248      18.133   4.759  -4.993  1.00  0.00      PAA1
ATOM   2671  HN  THR   248      17.643   5.092  -5.798  1.00  0.00      PAA1
ATOM   2672  CA  THR   248      19.532   5.130  -4.848  1.00  0.00      PAA1
ATOM   2673  HA  THR   248      20.051   4.406  -4.234  1.00  0.00      PAA1
ATOM   2674  CB  THR   248      20.224   5.142  -6.216  1.00  0.00      PAA1
ATOM   2675  HB  THR   248      21.252   5.570  -6.130  1.00  0.00      PAA1
ATOM   2676  OG1 THR   248      19.462   5.932  -7.134  1.00  0.00      PAA1
ATOM   2677  HG1 THR   248      18.621   5.483  -7.314  1.00  0.00      PAA1
ATOM   2678  CG2 THR   248      20.358   3.730  -6.761  1.00  0.00      PAA1
ATOM   2679 HG21 THR   248      19.361   3.267  -6.919  1.00  0.00      PAA1
ATOM   2680 HG22 THR   248      20.925   3.081  -6.067  1.00  0.00      PAA1
ATOM   2681 HG23 THR   248      20.889   3.747  -7.737  1.00  0.00      PAA1
ATOM   2682  C   THR   248      19.724   6.482  -4.174  1.00  0.00      PAA1
ATOM   2683  O   THR   248      20.868   6.863  -3.914  1.00  0.00      PAA1
ATOM   2684  N   ARG   249      18.639   7.193  -3.865  1.00  0.00      PAA1
ATOM   2685  HN  ARG   249      17.740   6.791  -4.012  1.00  0.00      PAA1
ATOM   2686  CA  ARG   249      18.687   8.575  -3.381  1.00  0.00      PAA1
ATOM   2687  HA  ARG   249      17.689   8.974  -3.492  1.00  0.00      PAA1
ATOM   2688  CB  ARG   249      19.088   8.644  -1.907  1.00  0.00      PAA1
ATOM   2689  HB1 ARG   249      18.892   9.682  -1.548  1.00  0.00      PAA1
ATOM   2690  HB2 ARG   249      20.185   8.450  -1.812  1.00  0.00      PAA1
ATOM   2691  CG  ARG   249      18.369   7.659  -1.005  1.00  0.00      PAA1
ATOM   2692  HG1 ARG   249      18.736   6.633  -1.246  1.00  0.00      PAA1
ATOM   2693  HG2 ARG   249      17.274   7.669  -1.212  1.00  0.00      PAA1
ATOM   2694  CD  ARG   249      18.612   7.984   0.464  1.00  0.00      PAA1
ATOM   2695  HD1 ARG   249      17.706   8.505   0.858  1.00  0.00      PAA1
ATOM   2696  HD2 ARG   249      19.436   8.729   0.570  1.00  0.00      PAA1
ATOM   2697  NE  ARG   249      18.831   6.806   1.295  1.00  0.00      PAA1
ATOM   2698  HE  ARG   249      18.055   6.220   1.496  1.00  0.00      PAA1
ATOM   2699  CZ  ARG   249      20.027   6.390   1.699  1.00  0.00      PAA1
ATOM   2700  NH1 ARG   249      21.113   7.075   1.371  1.00  0.00      PAA1
ATOM   2701 HH11 ARG   249      21.010   7.815   0.717  1.00  0.00      PAA1
ATOM   2702 HH12 ARG   249      22.013   6.719   1.580  1.00  0.00      PAA1
ATOM   2703  NH2 ARG   249      20.136   5.306   2.454  1.00  0.00      PAA1
ATOM   2704 HH21 ARG   249      19.325   4.763   2.621  1.00  0.00      PAA1
ATOM   2705 HH22 ARG   249      21.040   4.936   2.622  1.00  0.00      PAA1
ATOM   2706  C   ARG   249      19.611   9.430  -4.246  1.00  0.00      PAA1
ATOM   2707  O   ARG   249      20.613   9.977  -3.783  1.00  0.00      PAA1
ATOM   2708  N   ALA   250      19.261   9.531  -5.531  1.00  0.00      PAA1
ATOM   2709  HN  ALA   250      18.456   9.053  -5.887  1.00  0.00      PAA1
ATOM   2710  CA  ALA   250      20.107  10.234  -6.490  1.00  0.00      PAA1
ATOM   2711  HA  ALA   250      21.096   9.795  -6.462  1.00  0.00      PAA1
ATOM   2712  CB  ALA   250      19.530  10.088  -7.896  1.00  0.00      PAA1
ATOM   2713  HB1 ALA   250      18.511  10.526  -7.964  1.00  0.00      PAA1
ATOM   2714  HB2 ALA   250      19.464   9.010  -8.163  1.00  0.00      PAA1
ATOM   2715  HB3 ALA   250      20.185  10.583  -8.646  1.00  0.00      PAA1
ATOM   2716  C   ALA   250      20.272  11.707  -6.132  1.00  0.00      PAA1
ATOM   2717  O   ALA   250      21.350  12.280  -6.321  1.00  0.00      PAA1
ATOM   2718  N   LEU   251      19.215  12.340  -5.628  1.00  0.00      PAA1
ATOM   2719  HN  LEU   251      18.358  11.855  -5.495  1.00  0.00      PAA1
ATOM   2720  CA  LEU   251      19.221  13.772  -5.346  1.00  0.00      PAA1
ATOM   2721  HA  LEU   251      19.872  14.274  -6.048  1.00  0.00      PAA1
ATOM   2722  CB  LEU   251      17.804  14.339  -5.460  1.00  0.00      PAA1
ATOM   2723  HB1 LEU   251      17.835  15.411  -5.137  1.00  0.00      PAA1
ATOM   2724  HB2 LEU   251      17.118  13.821  -4.752  1.00  0.00      PAA1
ATOM   2725  CG  LEU   251      17.157  14.400  -6.843  1.00  0.00      PAA1
ATOM   2726  HG  LEU   251      16.689  13.406  -7.055  1.00  0.00      PAA1
ATOM   2727  CD1 LEU   251      16.069  15.457  -6.863  1.00  0.00      PAA1
ATOM   2728 HD11 LEU   251      16.497  16.463  -6.661  1.00  0.00      PAA1
ATOM   2729 HD12 LEU   251      15.301  15.244  -6.088  1.00  0.00      PAA1
ATOM   2730 HD13 LEU   251      15.570  15.488  -7.855  1.00  0.00      PAA1
ATOM   2731  CD2 LEU   251      18.185  14.661  -7.923  1.00  0.00      PAA1
ATOM   2732 HD21 LEU   251      18.917  13.831  -8.006  1.00  0.00      PAA1
ATOM   2733 HD22 LEU   251      18.737  15.604  -7.715  1.00  0.00      PAA1
ATOM   2734 HD23 LEU   251      17.689  14.771  -8.912  1.00  0.00      PAA1
ATOM   2735  C   LEU   251      19.795  14.118  -3.978  1.00  0.00      PAA1
ATOM   2736  O   LEU   251      19.528  15.214  -3.480  1.00  0.00      PAA1
ATOM   2737  N   THR   252      20.556  13.215  -3.357  1.00  0.00      PAA1
ATOM   2738  HN  THR   252      20.755  12.338  -3.792  1.00  0.00      PAA1
ATOM   2739  CA  THR   252      21.145  13.501  -2.051  1.00  0.00      PAA1
ATOM   2740  HA  THR   252      20.354  13.739  -1.353  1.00  0.00      PAA1
ATOM   2741  CB  THR   252      21.908  12.276  -1.545  1.00  0.00      PAA1
ATOM   2742  HB  THR   252      22.609  11.910  -2.336  1.00  0.00      PAA1
ATOM   2743  OG1 THR   252      20.981  11.232  -1.231  1.00  0.00      PAA1
ATOM   2744  HG1 THR   252      20.829  10.786  -2.082  1.00  0.00      PAA1
ATOM   2745  CG2 THR   252      22.711  12.615  -0.303  1.00  0.00      PAA1
ATOM   2746 HG21 THR   252      22.063  13.094   0.463  1.00  0.00      PAA1
ATOM   2747 HG22 THR   252      23.562  13.295  -0.522  1.00  0.00      PAA1
ATOM   2748 HG23 THR   252      23.141  11.689   0.137  1.00  0.00      PAA1
ATOM   2749  C   THR   252      22.063  14.717  -2.101  1.00  0.00      PAA1
ATOM   2750  O   THR   252      22.071  15.537  -1.176  1.00  0.00      PAA1
ATOM   2751  N   ALA   253      22.840  14.853  -3.177  1.00  0.00      PAA1
ATOM   2752  HN  ALA   253      22.866  14.169  -3.903  1.00  0.00      PAA1
ATOM   2753  CA  ALA   253      23.802  15.945  -3.275  1.00  0.00      PAA1
ATOM   2754  HA  ALA   253      24.481  15.878  -2.443  1.00  0.00      PAA1
ATOM   2755  CB  ALA   253      24.631  15.799  -4.549  1.00  0.00      PAA1
ATOM   2756  HB1 ALA   253      23.989  15.860  -5.451  1.00  0.00      PAA1
ATOM   2757  HB2 ALA   253      25.144  14.810  -4.563  1.00  0.00      PAA1
ATOM   2758  HB3 ALA   253      25.414  16.586  -4.613  1.00  0.00      PAA1
ATOM   2759  C   ALA   253      23.144  17.319  -3.243  1.00  0.00      PAA1
ATOM   2760  O   ALA   253      23.808  18.298  -2.893  1.00  0.00      PAA1
ATOM   2761  N   GLU   254      21.859  17.416  -3.592  1.00  0.00      PAA1
ATOM   2762  HN  GLU   254      21.313  16.615  -3.825  1.00  0.00      PAA1
ATOM   2763  CA  GLU   254      21.157  18.695  -3.559  1.00  0.00      PAA1
ATOM   2764  HA  GLU   254      21.750  19.437  -4.079  1.00  0.00      PAA1
ATOM   2765  CB  GLU   254      19.808  18.572  -4.266  1.00  0.00      PAA1
ATOM   2766  HB1 GLU   254      19.181  19.477  -4.071  1.00  0.00      PAA1
ATOM   2767  HB2 GLU   254      19.259  17.710  -3.821  1.00  0.00      PAA1
ATOM   2768  CG  GLU   254      19.915  18.377  -5.763  1.00  0.00      PAA1
ATOM   2769  HG1 GLU   254      18.930  18.057  -6.166  1.00  0.00      PAA1
ATOM   2770  HG2 GLU   254      20.658  17.594  -6.015  1.00  0.00      PAA1
ATOM   2771  CD  GLU   254      20.298  19.651  -6.495  1.00  0.00      PAA1
ATOM   2772  OE1 GLU   254      20.425  19.607  -7.734  1.00  0.00      PAA1
ATOM   2773  OE2 GLU   254      20.438  20.704  -5.842  1.00  0.00      PAA1
ATOM   2774  C   GLU   254      20.950  19.230  -2.150  1.00  0.00      PAA1
ATOM   2775  O   GLU   254      20.561  20.392  -2.003  1.00  0.00      PAA1
ATOM   2776  N   SER   255      21.183  18.419  -1.122  1.00  0.00      PAA1
ATOM   2777  HN  SER   255      21.398  17.451  -1.270  1.00  0.00      PAA1
ATOM   2778  CA  SER   255      21.126  18.891   0.254  1.00  0.00      PAA1
ATOM   2779  HA  SER   255      20.320  19.605   0.354  1.00  0.00      PAA1
ATOM   2780  CB  SER   255      20.867  17.717   1.198  1.00  0.00      PAA1
ATOM   2781  HB1 SER   255      21.047  18.003   2.259  1.00  0.00      PAA1
ATOM   2782  HB2 SER   255      21.546  16.868   0.956  1.00  0.00      PAA1
ATOM   2783  OG  SER   255      19.523  17.284   1.115  1.00  0.00      PAA1
ATOM   2784  HG1 SER   255      18.932  18.017   1.331  1.00  0.00      PAA1
ATOM   2785  C   SER   255      22.394  19.615   0.681  1.00  0.00      PAA1
ATOM   2786  O   SER   255      22.424  20.180   1.777  1.00  0.00      PAA1
ATOM   2787  N   HSD   256      23.432  19.605  -0.145  1.00  0.00      PAA1
ATOM   2788  HN  HSD   256      23.352  19.197  -1.056  1.00  0.00      PAA1
ATOM   2789  CA  HSD   256      24.731  20.159   0.199  1.00  0.00      PAA1
ATOM   2790  HA  HSD   256      24.812  20.297   1.265  1.00  0.00      PAA1
ATOM   2791  CB  HSD   256      25.850  19.215  -0.242  1.00  0.00      PAA1
ATOM   2792  HB1 HSD   256      26.842  19.700  -0.097  1.00  0.00      PAA1
ATOM   2793  HB2 HSD   256      25.751  18.983  -1.325  1.00  0.00      PAA1
ATOM   2794  ND1 HSD   256      26.508  17.798   1.738  1.00  0.00      PAA1
ATOM   2795  HD1 HSD   256      27.254  18.420   2.027  1.00  0.00      PAA1
ATOM   2796  CG  HSD   256      25.887  17.926   0.516  1.00  0.00      PAA1
ATOM   2797  CE1 HSD   256      26.380  16.555   2.167  1.00  0.00      PAA1
ATOM   2798  HE1 HSD   256      26.847  16.149   3.066  1.00  0.00      PAA1
ATOM   2799  NE2 HSD   256      25.695  15.873   1.268  1.00  0.00      PAA1
ATOM   2800  CD2 HSD   256      25.376  16.707   0.225  1.00  0.00      PAA1
ATOM   2801  HD2 HSD   256      24.747  16.382  -0.584  1.00  0.00      PAA1
ATOM   2802  C   HSD   256      24.923  21.524  -0.451  1.00  0.00      PAA1
ATOM   2803  O   HSD   256      24.305  21.838  -1.471  1.00  0.00      PAA1
ATOM   2804  N   VAL   257      25.789  22.337   0.158  1.00  0.00      PAA1
ATOM   2805  HN  VAL   257      26.266  22.055   0.997  1.00  0.00      PAA1
ATOM   2806  CA  VAL   257      26.134  23.629  -0.423  1.00  0.00      PAA1
ATOM   2807  HA  VAL   257      25.218  24.178  -0.585  1.00  0.00      PAA1
ATOM   2808  CB  VAL   257      27.038  24.425   0.529  1.00  0.00      PAA1
ATOM   2809  HB  VAL   257      28.008  23.878   0.639  1.00  0.00      PAA1
ATOM   2810  CG1 VAL   257      27.298  25.812  -0.027  1.00  0.00      PAA1
ATOM   2811 HG11 VAL   257      26.343  26.361  -0.177  1.00  0.00      PAA1
ATOM   2812 HG12 VAL   257      27.837  25.776  -0.998  1.00  0.00      PAA1
ATOM   2813 HG13 VAL   257      27.922  26.400   0.682  1.00  0.00      PAA1
ATOM   2814  CG2 VAL   257      26.405  24.525   1.903  1.00  0.00      PAA1
ATOM   2815 HG21 VAL   257      26.166  23.557   2.367  1.00  0.00      PAA1
ATOM   2816 HG22 VAL   257      25.453  25.095   1.840  1.00  0.00      PAA1
ATOM   2817 HG23 VAL   257      27.080  25.070   2.599  1.00  0.00      PAA1
ATOM   2818  C   VAL   257      26.803  23.409  -1.769  1.00  0.00      PAA1
ATOM   2819  O   VAL   257      27.735  22.605  -1.893  1.00  0.00      PAA1
ATOM   2820  N   ASP   258      26.326  24.125  -2.791  1.00  0.00      PAA1
ATOM   2821  HN  ASP   258      25.577  24.765  -2.671  1.00  0.00      PAA1
ATOM   2822  CA  ASP   258      26.887  23.986  -4.163  1.00  0.00      PAA1
ATOM   2823  HA  ASP   258      26.234  24.538  -4.823  1.00  0.00      PAA1
ATOM   2824  CB  ASP   258      28.274  24.618  -4.296  1.00  0.00      PAA1
ATOM   2825  HB1 ASP   258      28.917  24.098  -3.581  1.00  0.00      PAA1
ATOM   2826  HB2 ASP   258      28.234  25.698  -4.051  1.00  0.00      PAA1
ATOM   2827  CG  ASP   258      28.875  24.472  -5.683  1.00  0.00      PAA1
ATOM   2828  OD1 ASP   258      28.112  24.566  -6.665  1.00  0.00      PAA1
ATOM   2829  OD2 ASP   258      30.100  24.257  -5.768  1.00  0.00      PAA1
ATOM   2830  C   ASP   258      26.762  22.539  -4.642  1.00  0.00      PAA1
ATOM   2831  O   ASP   258      27.669  22.102  -5.374  1.00  0.00      PAA1
ATOM   2832  N   THR   259      25.683  21.828  -4.300  1.00  0.00      PAA1
ATOM   2833  HN  THR   259      25.008  22.194  -3.664  1.00  0.00      PAA1
ATOM   2834  CA  THR   259      25.449  20.438  -4.786  1.00  0.00      PAA1
ATOM   2835  HA  THR   259      24.835  19.985  -4.033  1.00  0.00      PAA1
ATOM   2836  CB  THR   259      24.651  20.427  -6.094  1.00  0.00      PAA1
ATOM   2837  HB  THR   259      24.184  19.419  -6.207  1.00  0.00      PAA1
ATOM   2838  OG1 THR   259      25.560  20.633  -7.175  1.00  0.00      PAA1
ATOM   2839  HG1 THR   259      26.420  20.311  -6.850  1.00  0.00      PAA1
ATOM   2840  CG2 THR   259      23.574  21.488  -6.122  1.00  0.00      PAA1
ATOM   2841 HG21 THR   259      23.999  22.497  -6.304  1.00  0.00      PAA1
ATOM   2842 HG22 THR   259      23.016  21.499  -5.159  1.00  0.00      PAA1
ATOM   2843 HG23 THR   259      22.829  21.242  -6.900  1.00  0.00      PAA1
ATOM   2844  C   THR   259      26.750  19.628  -4.841  1.00  0.00      PAA1
ATOM   2845  O   THR   259      26.939  18.904  -5.836  1.00  0.00      PAA1
ATOM   2846  N   ASP   260      27.610  19.749  -3.828  1.00  0.00      PAA1
ATOM   2847  HN  ASP   260      27.476  20.430  -3.114  1.00  0.00      PAA1
ATOM   2848  CA  ASP   260      28.843  18.973  -3.755  1.00  0.00      PAA1
ATOM   2849  HA  ASP   260      28.887  18.254  -4.564  1.00  0.00      PAA1
ATOM   2850  CB  ASP   260      30.064  19.892  -3.841  1.00  0.00      PAA1
ATOM   2851  HB1 ASP   260      30.075  20.612  -2.999  1.00  0.00      PAA1
ATOM   2852  HB2 ASP   260      30.012  20.467  -4.792  1.00  0.00      PAA1
ATOM   2853  CG  ASP   260      31.380  19.133  -3.845  1.00  0.00      PAA1
ATOM   2854  OD1 ASP   260      31.372  17.889  -3.744  1.00  0.00      PAA1
ATOM   2855  OD2 ASP   260      32.434  19.793  -3.949  1.00  0.00      PAA1
ATOM   2856  C   ASP   260      28.838  18.195  -2.445  1.00  0.00      PAA1
ATOM   2857  O   ASP   260      28.743  18.793  -1.369  1.00  0.00      PAA1
ATOM   2858  N   LEU   261      28.955  16.867  -2.537  1.00  0.00      PAA1
ATOM   2859  HN  LEU   261      29.168  16.439  -3.410  1.00  0.00      PAA1
ATOM   2860  CA  LEU   261      28.859  16.024  -1.348  1.00  0.00      PAA1
ATOM   2861  HA  LEU   261      27.938  16.256  -0.830  1.00  0.00      PAA1
ATOM   2862  CB  LEU   261      28.861  14.547  -1.731  1.00  0.00      PAA1
ATOM   2863  HB1 LEU   261      28.987  13.917  -0.817  1.00  0.00      PAA1
ATOM   2864  HB2 LEU   261      29.763  14.374  -2.367  1.00  0.00      PAA1
ATOM   2865  CG  LEU   261      27.653  13.981  -2.468  1.00  0.00      PAA1
ATOM   2866  HG  LEU   261      27.356  14.681  -3.287  1.00  0.00      PAA1
ATOM   2867  CD1 LEU   261      28.039  12.666  -3.094  1.00  0.00      PAA1
ATOM   2868 HD11 LEU   261      28.409  11.954  -2.325  1.00  0.00      PAA1
ATOM   2869 HD12 LEU   261      28.830  12.806  -3.862  1.00  0.00      PAA1
ATOM   2870 HD13 LEU   261      27.152  12.211  -3.584  1.00  0.00      PAA1
ATOM   2871  CD2 LEU   261      26.479  13.798  -1.525  1.00  0.00      PAA1
ATOM   2872 HD21 LEU   261      26.187  14.768  -1.083  1.00  0.00      PAA1
ATOM   2873 HD22 LEU   261      26.741  13.104  -0.698  1.00  0.00      PAA1
ATOM   2874 HD23 LEU   261      25.607  13.381  -2.073  1.00  0.00      PAA1
ATOM   2875  C   LEU   261      29.979  16.268  -0.347  1.00  0.00      PAA1
ATOM   2876  O   LEU   261      29.830  15.910   0.826  1.00  0.00      PAA1
ATOM   2877  N   THR   262      31.100  16.847  -0.773  1.00  0.00      PAA1
ATOM   2878  HN  THR   262      31.194  17.146  -1.728  1.00  0.00      PAA1
ATOM   2879  CA  THR   262      32.199  17.082   0.153  1.00  0.00      PAA1
ATOM   2880  HA  THR   262      32.287  16.248   0.835  1.00  0.00      PAA1
ATOM   2881  CB  THR   262      33.519  17.207  -0.611  1.00  0.00      PAA1
ATOM   2882  HB  THR   262      34.337  17.543   0.072  1.00  0.00      PAA1
ATOM   2883  OG1 THR   262      33.375  18.166  -1.663  1.00  0.00      PAA1
ATOM   2884  HG1 THR   262      32.796  17.857  -2.388  1.00  0.00      PAA1
ATOM   2885  CG2 THR   262      33.911  15.867  -1.211  1.00  0.00      PAA1
ATOM   2886 HG21 THR   262      33.143  15.515  -1.933  1.00  0.00      PAA1
ATOM   2887 HG22 THR   262      34.030  15.100  -0.417  1.00  0.00      PAA1
ATOM   2888 HG23 THR   262      34.874  15.964  -1.759  1.00  0.00      PAA1
ATOM   2889  C   THR   262      31.984  18.321   1.009  1.00  0.00      PAA1
ATOM   2890  O   THR   262      32.622  18.453   2.058  1.00  0.00      PAA1
ATOM   2891  N   LYS   263      31.111  19.220   0.590  1.00  0.00      PAA1
ATOM   2892  HN  LYS   263      30.579  19.032  -0.236  1.00  0.00      PAA1
ATOM   2893  CA  LYS   263      30.795  20.432   1.326  1.00  0.00      PAA1
ATOM   2894  HA  LYS   263      31.648  20.699   1.935  1.00  0.00      PAA1
ATOM   2895  CB  LYS   263      30.492  21.561   0.342  1.00  0.00      PAA1
ATOM   2896  HB1 LYS   263      29.939  22.390   0.827  1.00  0.00      PAA1
ATOM   2897  HB2 LYS   263      29.808  21.165  -0.447  1.00  0.00      PAA1
ATOM   2898  CG  LYS   263      31.754  22.116  -0.303  1.00  0.00      PAA1
ATOM   2899  HG1 LYS   263      32.019  21.509  -1.201  1.00  0.00      PAA1
ATOM   2900  HG2 LYS   263      32.601  21.985   0.415  1.00  0.00      PAA1
ATOM   2901  CD  LYS   263      31.647  23.595  -0.613  1.00  0.00      PAA1
ATOM   2902  HD1 LYS   263      32.651  24.014  -0.853  1.00  0.00      PAA1
ATOM   2903  HD2 LYS   263      31.296  24.117   0.309  1.00  0.00      PAA1
ATOM   2904  CE  LYS   263      30.657  23.848  -1.726  1.00  0.00      PAA1
ATOM   2905  HE1 LYS   263      30.203  24.859  -1.645  1.00  0.00      PAA1
ATOM   2906  HE2 LYS   263      29.873  23.082  -1.693  1.00  0.00      PAA1
ATOM   2907  NZ  LYS   263      31.301  23.750  -3.066  1.00  0.00      PAA1
ATOM   2908  HZ1 LYS   263      31.655  22.776  -3.207  1.00  0.00      PAA1
ATOM   2909  HZ2 LYS   263      32.088  24.406  -3.187  1.00  0.00      PAA1
ATOM   2910  HZ3 LYS   263      30.633  23.910  -3.867  1.00  0.00      PAA1
ATOM   2911  C   LYS   263      29.622  20.188   2.268  1.00  0.00      PAA1
ATOM   2912  O   LYS   263      28.860  19.234   2.091  1.00  0.00      PAA1
ATOM   2913  N   PRO   264      29.454  21.022   3.294  1.00  0.00      PAA1
ATOM   2914  CD  PRO   264      30.238  22.220   3.637  1.00  0.00      PAA1
ATOM   2915  HD1 PRO   264      30.393  22.895   2.771  1.00  0.00      PAA1
ATOM   2916  HD2 PRO   264      31.224  21.888   4.038  1.00  0.00      PAA1
ATOM   2917  CA  PRO   264      28.435  20.744   4.314  1.00  0.00      PAA1
ATOM   2918  HA  PRO   264      28.526  19.716   4.637  1.00  0.00      PAA1
ATOM   2919  CB  PRO   264      28.756  21.756   5.417  1.00  0.00      PAA1
ATOM   2920  HB1 PRO   264      29.488  21.287   6.118  1.00  0.00      PAA1
ATOM   2921  HB2 PRO   264      27.870  22.077   6.007  1.00  0.00      PAA1
ATOM   2922  CG  PRO   264      29.410  22.876   4.703  1.00  0.00      PAA1
ATOM   2923  HG1 PRO   264      28.630  23.510   4.214  1.00  0.00      PAA1
ATOM   2924  HG2 PRO   264      30.020  23.522   5.373  1.00  0.00      PAA1
ATOM   2925  C   PRO   264      27.019  20.930   3.786  1.00  0.00      PAA1
ATOM   2926  O   PRO   264      26.781  21.428   2.684  1.00  0.00      PAA1
ATOM   2927  N   TYR   265      26.064  20.499   4.607  1.00  0.00      PAA1
ATOM   2928  HN  TYR   265      26.281  20.062   5.470  1.00  0.00      PAA1
ATOM   2929  CA  TYR   265      24.653  20.616   4.266  1.00  0.00      PAA1
ATOM   2930  HA  TYR   265      24.499  20.189   3.286  1.00  0.00      PAA1
ATOM   2931  CB  TYR   265      23.794  19.869   5.285  1.00  0.00      PAA1
ATOM   2932  HB1 TYR   265      22.715  20.048   5.071  1.00  0.00      PAA1
ATOM   2933  HB2 TYR   265      23.995  20.258   6.308  1.00  0.00      PAA1
ATOM   2934  CG  TYR   265      23.968  18.371   5.286  1.00  0.00      PAA1
ATOM   2935  CD1 TYR   265      23.515  17.599   4.228  1.00  0.00      PAA1
ATOM   2936  HD1 TYR   265      23.057  18.084   3.377  1.00  0.00      PAA1
ATOM   2937  CE1 TYR   265      23.666  16.228   4.229  1.00  0.00      PAA1
ATOM   2938  HE1 TYR   265      23.324  15.653   3.378  1.00  0.00      PAA1
ATOM   2939  CZ  TYR   265      24.275  15.612   5.301  1.00  0.00      PAA1
ATOM   2940  OH  TYR   265      24.431  14.246   5.310  1.00  0.00      PAA1
ATOM   2941  HH  TYR   265      24.314  13.952   4.402  1.00  0.00      PAA1
ATOM   2942  CD2 TYR   265      24.571  17.726   6.354  1.00  0.00      PAA1
ATOM   2943  HD2 TYR   265      24.929  18.306   7.194  1.00  0.00      PAA1
ATOM   2944  CE2 TYR   265      24.728  16.357   6.364  1.00  0.00      PAA1
ATOM   2945  HE2 TYR   265      25.207  15.864   7.199  1.00  0.00      PAA1
ATOM   2946  C   TYR   265      24.219  22.075   4.219  1.00  0.00      PAA1
ATOM   2947  O   TYR   265      24.687  22.905   5.002  1.00  0.00      PAA1
ATOM   2948  N   ILE   266      23.314  22.386   3.288  1.00  0.00      PAA1
ATOM   2949  HN  ILE   266      22.963  21.690   2.653  1.00  0.00      PAA1
ATOM   2950  CA  ILE   266      22.647  23.682   3.305  1.00  0.00      PAA1
ATOM   2951  HA  ILE   266      23.403  24.454   3.276  1.00  0.00      PAA1
ATOM   2952  CB  ILE   266      21.723  23.834   2.088  1.00  0.00      PAA1
ATOM   2953  HB  ILE   266      21.005  22.976   2.084  1.00  0.00      PAA1
ATOM   2954  CG2 ILE   266      20.928  25.128   2.172  1.00  0.00      PAA1
ATOM   2955 HG21 ILE   266      21.604  26.009   2.204  1.00  0.00      PAA1
ATOM   2956 HG22 ILE   266      20.259  25.155   3.057  1.00  0.00      PAA1
ATOM   2957 HG23 ILE   266      20.259  25.244   1.293  1.00  0.00      PAA1
ATOM   2958  CG1 ILE   266      22.518  23.779   0.787  1.00  0.00      PAA1
ATOM   2959 HG11 ILE   266      23.090  22.829   0.781  1.00  0.00      PAA1
ATOM   2960 HG12 ILE   266      23.249  24.617   0.746  1.00  0.00      PAA1
ATOM   2961  CD  ILE   266      21.645  23.786  -0.441  1.00  0.00      PAA1
ATOM   2962  HD1 ILE   266      21.144  24.764  -0.596  1.00  0.00      PAA1
ATOM   2963  HD2 ILE   266      20.866  22.993  -0.379  1.00  0.00      PAA1
ATOM   2964  HD3 ILE   266      22.253  23.571  -1.349  1.00  0.00      PAA1
ATOM   2965  C   ILE   266      21.868  23.822   4.601  1.00  0.00      PAA1
ATOM   2966  O   ILE   266      21.178  22.891   5.034  1.00  0.00      PAA1
ATOM   2967  N   LYS   267      21.979  24.986   5.234  1.00  0.00      PAA1
ATOM   2968  HN  LYS   267      22.560  25.702   4.863  1.00  0.00      PAA1
ATOM   2969  CA  LYS   267      21.238  25.293   6.452  1.00  0.00      PAA1
ATOM   2970  HA  LYS   267      20.790  24.390   6.845  1.00  0.00      PAA1
ATOM   2971  CB  LYS   267      22.156  25.877   7.522  1.00  0.00      PAA1
ATOM   2972  HB1 LYS   267      22.485  26.895   7.210  1.00  0.00      PAA1
ATOM   2973  HB2 LYS   267      23.076  25.245   7.558  1.00  0.00      PAA1
ATOM   2974  CG  LYS   267      21.541  25.899   8.908  1.00  0.00      PAA1
ATOM   2975  HG1 LYS   267      21.480  24.854   9.299  1.00  0.00      PAA1
ATOM   2976  HG2 LYS   267      20.493  26.227   8.762  1.00  0.00      PAA1
ATOM   2977  CD  LYS   267      22.357  26.753   9.863  1.00  0.00      PAA1
ATOM   2978  HD1 LYS   267      22.925  27.546   9.332  1.00  0.00      PAA1
ATOM   2979  HD2 LYS   267      23.010  26.067  10.436  1.00  0.00      PAA1
ATOM   2980  CE  LYS   267      21.479  27.356  10.947  1.00  0.00      PAA1
ATOM   2981  HE1 LYS   267      21.958  28.067  11.632  1.00  0.00      PAA1
ATOM   2982  HE2 LYS   267      21.183  26.516  11.600  1.00  0.00      PAA1
ATOM   2983  NZ  LYS   267      20.242  27.963  10.382  1.00  0.00      PAA1
ATOM   2984  HZ1 LYS   267      19.636  27.240   9.943  1.00  0.00      PAA1
ATOM   2985  HZ2 LYS   267      20.504  28.651   9.647  1.00  0.00      PAA1
ATOM   2986  HZ3 LYS   267      19.705  28.458  11.121  1.00  0.00      PAA1
ATOM   2987  C   LYS   267      20.122  26.263   6.090  1.00  0.00      PAA1
ATOM   2988  O   LYS   267      20.385  27.421   5.745  1.00  0.00      PAA1
ATOM   2989  N   TRP   268      18.885  25.791   6.168  1.00  0.00      PAA1
ATOM   2990  HN  TRP   268      18.719  24.838   6.392  1.00  0.00      PAA1
ATOM   2991  CA  TRP   268      17.718  26.581   5.814  1.00  0.00      PAA1
ATOM   2992  HA  TRP   268      17.993  27.304   5.055  1.00  0.00      PAA1
ATOM   2993  CB  TRP   268      16.606  25.687   5.267  1.00  0.00      PAA1
ATOM   2994  HB1 TRP   268      15.701  26.290   5.030  1.00  0.00      PAA1
ATOM   2995  HB2 TRP   268      16.304  24.967   6.062  1.00  0.00      PAA1
ATOM   2996  CG  TRP   268      16.970  24.917   4.048  1.00  0.00      PAA1
ATOM   2997  CD1 TRP   268      17.387  23.623   3.994  1.00  0.00      PAA1
ATOM   2998  HD1 TRP   268      17.561  22.993   4.860  1.00  0.00      PAA1
ATOM   2999  NE1 TRP   268      17.609  23.251   2.693  1.00  0.00      PAA1
ATOM   3000  HE1 TRP   268      18.002  22.419   2.357  1.00  0.00      PAA1
ATOM   3001  CE2 TRP   268      17.319  24.309   1.875  1.00  0.00      PAA1
ATOM   3002  CD2 TRP   268      16.904  25.374   2.695  1.00  0.00      PAA1
ATOM   3003  CE3 TRP   268      16.546  26.586   2.097  1.00  0.00      PAA1
ATOM   3004  HE3 TRP   268      16.243  27.431   2.695  1.00  0.00      PAA1
ATOM   3005  CZ3 TRP   268      16.612  26.690   0.724  1.00  0.00      PAA1
ATOM   3006  HZ3 TRP   268      16.354  27.619   0.229  1.00  0.00      PAA1
ATOM   3007  CZ2 TRP   268      17.384  24.416   0.492  1.00  0.00      PAA1
ATOM   3008  HZ2 TRP   268      17.711  23.590  -0.124  1.00  0.00      PAA1
ATOM   3009  CH2 TRP   268      17.027  25.613  -0.064  1.00  0.00      PAA1
ATOM   3010  HH2 TRP   268      17.070  25.737  -1.141  1.00  0.00      PAA1
ATOM   3011  C   TRP   268      17.197  27.352   7.020  1.00  0.00      PAA1
ATOM   3012  O   TRP   268      17.447  26.999   8.175  1.00  0.00      PAA1
ATOM   3013  N   ASP   269      16.462  28.421   6.733  1.00  0.00      PAA1
ATOM   3014  HN  ASP   269      16.294  28.731   5.805  1.00  0.00      PAA1
ATOM   3015  CA  ASP   269      15.725  29.119   7.774  1.00  0.00      PAA1
ATOM   3016  HA  ASP   269      16.393  29.327   8.601  1.00  0.00      PAA1
ATOM   3017  CB  ASP   269      15.173  30.436   7.232  1.00  0.00      PAA1
ATOM   3018  HB1 ASP   269      14.476  30.268   6.387  1.00  0.00      PAA1
ATOM   3019  HB2 ASP   269      16.012  31.067   6.868  1.00  0.00      PAA1
ATOM   3020  CG  ASP   269      14.453  31.247   8.288  1.00  0.00      PAA1
ATOM   3021  OD1 ASP   269      14.913  31.261   9.448  1.00  0.00      PAA1
ATOM   3022  OD2 ASP   269      13.430  31.880   7.954  1.00  0.00      PAA1
ATOM   3023  C   ASP   269      14.598  28.230   8.283  1.00  0.00      PAA1
ATOM   3024  O   ASP   269      13.837  27.661   7.496  1.00  0.00      PAA1
ATOM   3025  N   LEU   270      14.504  28.100   9.607  1.00  0.00      PAA1
ATOM   3026  HN  LEU   270      15.036  28.690  10.208  1.00  0.00      PAA1
ATOM   3027  CA  LEU   270      13.505  27.215  10.196  1.00  0.00      PAA1
ATOM   3028  HA  LEU   270      13.609  26.229   9.765  1.00  0.00      PAA1
ATOM   3029  CB  LEU   270      13.703  27.132  11.709  1.00  0.00      PAA1
ATOM   3030  HB1 LEU   270      12.713  27.085  12.228  1.00  0.00      PAA1
ATOM   3031  HB2 LEU   270      14.192  28.064  12.072  1.00  0.00      PAA1
ATOM   3032  CG  LEU   270      14.465  25.910  12.219  1.00  0.00      PAA1
ATOM   3033  HG  LEU   270      13.940  24.993  11.848  1.00  0.00      PAA1
ATOM   3034  CD1 LEU   270      15.886  25.897  11.692  1.00  0.00      PAA1
ATOM   3035 HD11 LEU   270      16.428  26.806  12.029  1.00  0.00      PAA1
ATOM   3036 HD12 LEU   270      15.900  25.864  10.581  1.00  0.00      PAA1
ATOM   3037 HD13 LEU   270      16.424  25.001  12.072  1.00  0.00      PAA1
ATOM   3038  CD2 LEU   270      14.456  25.879  13.729  1.00  0.00      PAA1
ATOM   3039 HD21 LEU   270      13.414  25.841  14.116  1.00  0.00      PAA1
ATOM   3040 HD22 LEU   270      14.947  26.786  14.145  1.00  0.00      PAA1
ATOM   3041 HD23 LEU   270      14.998  24.985  14.108  1.00  0.00      PAA1
ATOM   3042  C   LEU   270      12.085  27.660   9.875  1.00  0.00      PAA1
ATOM   3043  O   LEU   270      11.161  26.841   9.894  1.00  0.00      PAA1
ATOM   3044  N   LEU   271      11.889  28.944   9.588  1.00  0.00      PAA1
ATOM   3045  HN  LEU   271      12.632  29.616   9.581  1.00  0.00      PAA1
ATOM   3046  CA  LEU   271      10.561  29.464   9.296  1.00  0.00      PAA1
ATOM   3047  HA  LEU   271       9.819  28.919   9.865  1.00  0.00      PAA1
ATOM   3048  CB  LEU   271      10.474  30.939   9.695  1.00  0.00      PAA1
ATOM   3049  HB1 LEU   271       9.606  31.413   9.176  1.00  0.00      PAA1
ATOM   3050  HB2 LEU   271      11.384  31.466   9.323  1.00  0.00      PAA1
ATOM   3051  CG  LEU   271      10.278  31.293  11.174  1.00  0.00      PAA1
ATOM   3052  HG  LEU   271       9.358  30.765  11.531  1.00  0.00      PAA1
ATOM   3053  CD1 LEU   271      11.438  30.847  12.050  1.00  0.00      PAA1
ATOM   3054 HD11 LEU   271      12.396  31.249  11.648  1.00  0.00      PAA1
ATOM   3055 HD12 LEU   271      11.507  29.740  12.089  1.00  0.00      PAA1
ATOM   3056 HD13 LEU   271      11.311  31.221  13.088  1.00  0.00      PAA1
ATOM   3057  CD2 LEU   271      10.043  32.781  11.324  1.00  0.00      PAA1
ATOM   3058 HD21 LEU   271       9.145  33.101  10.754  1.00  0.00      PAA1
ATOM   3059 HD22 LEU   271      10.920  33.344  10.933  1.00  0.00      PAA1
ATOM   3060 HD23 LEU   271       9.906  33.054  12.391  1.00  0.00      PAA1
ATOM   3061  C   LEU   271      10.169  29.309   7.833  1.00  0.00      PAA1
ATOM   3062  O   LEU   271       9.025  29.613   7.482  1.00  0.00      PAA1
ATOM   3063  N   LYS   272      11.081  28.859   6.977  1.00  0.00      PAA1
ATOM   3064  HN  LYS   272      11.986  28.581   7.299  1.00  0.00      PAA1
ATOM   3065  CA  LYS   272      10.785  28.719   5.557  1.00  0.00      PAA1
ATOM   3066  HA  LYS   272      10.200  29.575   5.248  1.00  0.00      PAA1
ATOM   3067  CB  LYS   272      12.082  28.692   4.755  1.00  0.00      PAA1
ATOM   3068  HB1 LYS   272      12.600  27.725   4.963  1.00  0.00      PAA1
ATOM   3069  HB2 LYS   272      12.750  29.494   5.149  1.00  0.00      PAA1
ATOM   3070  CG  LYS   272      11.895  28.895   3.267  1.00  0.00      PAA1
ATOM   3071  HG1 LYS   272      11.958  29.994   3.079  1.00  0.00      PAA1
ATOM   3072  HG2 LYS   272      10.879  28.559   2.955  1.00  0.00      PAA1
ATOM   3073  CD  LYS   272      12.927  28.134   2.474  1.00  0.00      PAA1
ATOM   3074  HD1 LYS   272      12.513  27.134   2.256  1.00  0.00      PAA1
ATOM   3075  HD2 LYS   272      13.864  28.005   3.064  1.00  0.00      PAA1
ATOM   3076  CE  LYS   272      13.259  28.852   1.184  1.00  0.00      PAA1
ATOM   3077  HE1 LYS   272      13.971  28.242   0.582  1.00  0.00      PAA1
ATOM   3078  HE2 LYS   272      13.724  29.842   1.384  1.00  0.00      PAA1
ATOM   3079  NZ  LYS   272      12.049  29.072   0.353  1.00  0.00      PAA1
ATOM   3080  HZ1 LYS   272      11.418  29.783   0.763  1.00  0.00      PAA1
ATOM   3081  HZ2 LYS   272      11.569  28.158   0.239  1.00  0.00      PAA1
ATOM   3082  HZ3 LYS   272      12.354  29.363  -0.607  1.00  0.00      PAA1
ATOM   3083  C   LYS   272       9.969  27.455   5.317  1.00  0.00      PAA1
ATOM   3084  O   LYS   272      10.402  26.354   5.667  1.00  0.00      PAA1
ATOM   3085  N   TYR   273       8.778  27.615   4.739  1.00  0.00      PAA1
ATOM   3086  HN  TYR   273       8.382  28.523   4.652  1.00  0.00      PAA1
ATOM   3087  CA  TYR   273       7.889  26.491   4.484  1.00  0.00      PAA1
ATOM   3088  HA  TYR   273       8.381  25.564   4.744  1.00  0.00      PAA1
ATOM   3089  CB  TYR   273       6.633  26.601   5.371  1.00  0.00      PAA1
ATOM   3090  HB1 TYR   273       6.950  26.769   6.425  1.00  0.00      PAA1
ATOM   3091  HB2 TYR   273       6.094  25.627   5.348  1.00  0.00      PAA1
ATOM   3092  CG  TYR   273       5.621  27.666   4.982  1.00  0.00      PAA1
ATOM   3093  CD1 TYR   273       4.836  27.545   3.842  1.00  0.00      PAA1
ATOM   3094  HD1 TYR   273       4.883  26.655   3.230  1.00  0.00      PAA1
ATOM   3095  CE1 TYR   273       3.930  28.516   3.494  1.00  0.00      PAA1
ATOM   3096  HE1 TYR   273       3.336  28.399   2.598  1.00  0.00      PAA1
ATOM   3097  CZ  TYR   273       3.795  29.631   4.282  1.00  0.00      PAA1
ATOM   3098  OH  TYR   273       2.889  30.602   3.932  1.00  0.00      PAA1
ATOM   3099  HH  TYR   273       2.313  30.222   3.258  1.00  0.00      PAA1
ATOM   3100  CD2 TYR   273       5.466  28.805   5.758  1.00  0.00      PAA1
ATOM   3101  HD2 TYR   273       6.074  28.928   6.647  1.00  0.00      PAA1
ATOM   3102  CE2 TYR   273       4.560  29.782   5.414  1.00  0.00      PAA1
ATOM   3103  HE2 TYR   273       4.451  30.667   6.026  1.00  0.00      PAA1
ATOM   3104  C   TYR   273       7.477  26.329   3.027  1.00  0.00      PAA1
ATOM   3105  O   TYR   273       6.879  25.306   2.691  1.00  0.00      PAA1
ATOM   3106  N   ASP   274       7.760  27.301   2.160  1.00  0.00      PAA1
ATOM   3107  HN  ASP   274       8.189  28.139   2.459  1.00  0.00      PAA1
ATOM   3108  CA  ASP   274       7.146  27.289   0.835  1.00  0.00      PAA1
ATOM   3109  HA  ASP   274       6.139  26.893   0.923  1.00  0.00      PAA1
ATOM   3110  CB  ASP   274       7.072  28.714   0.282  1.00  0.00      PAA1
ATOM   3111  HB1 ASP   274       8.020  29.113  -0.118  1.00  0.00      PAA1
ATOM   3112  HB2 ASP   274       6.751  29.380   1.117  1.00  0.00      PAA1
ATOM   3113  CG  ASP   274       5.995  28.875  -0.773  1.00  0.00      PAA1
ATOM   3114  OD1 ASP   274       5.591  27.864  -1.383  1.00  0.00      PAA1
ATOM   3115  OD2 ASP   274       5.545  30.018  -0.991  1.00  0.00      PAA1
ATOM   3116  C   ASP   274       7.892  26.366  -0.127  1.00  0.00      PAA1
ATOM   3117  O   ASP   274       7.343  25.356  -0.583  1.00  0.00      PAA1
ATOM   3118  N   PHE   275       9.138  26.702  -0.457  1.00  0.00      PAA1
ATOM   3119  HN  PHE   275       9.468  27.566  -0.120  1.00  0.00      PAA1
ATOM   3120  CA  PHE   275      10.016  25.885  -1.293  1.00  0.00      PAA1
ATOM   3121  HA  PHE   275      10.950  26.407  -1.386  1.00  0.00      PAA1
ATOM   3122  CB  PHE   275      10.292  24.516  -0.657  1.00  0.00      PAA1
ATOM   3123  HB1 PHE   275      10.884  23.873  -1.346  1.00  0.00      PAA1
ATOM   3124  HB2 PHE   275       9.349  23.965  -0.453  1.00  0.00      PAA1
ATOM   3125  CG  PHE   275      11.092  24.585   0.608  1.00  0.00      PAA1
ATOM   3126  CD1 PHE   275      12.464  24.741   0.564  1.00  0.00      PAA1
ATOM   3127  HD1 PHE   275      12.958  24.797  -0.397  1.00  0.00      PAA1
ATOM   3128  CE1 PHE   275      13.201  24.799   1.722  1.00  0.00      PAA1
ATOM   3129  HE1 PHE   275      14.278  24.900   1.667  1.00  0.00      PAA1
ATOM   3130  CZ  PHE   275      12.574  24.705   2.939  1.00  0.00      PAA1
ATOM   3131  HZ  PHE   275      13.149  24.752   3.856  1.00  0.00      PAA1
ATOM   3132  CD2 PHE   275      10.476  24.490   1.839  1.00  0.00      PAA1
ATOM   3133  HD2 PHE   275       9.401  24.362   1.886  1.00  0.00      PAA1
ATOM   3134  CE2 PHE   275      11.212  24.551   2.998  1.00  0.00      PAA1
ATOM   3135  HE2 PHE   275      10.716  24.482   3.955  1.00  0.00      PAA1
ATOM   3136  C   PHE   275       9.501  25.688  -2.715  1.00  0.00      PAA1
ATOM   3137  O   PHE   275      10.010  24.820  -3.430  1.00  0.00      PAA1
ATOM   3138  N   THR   276       8.499  26.456  -3.145  1.00  0.00      PAA1
ATOM   3139  HN  THR   276       7.951  27.002  -2.514  1.00  0.00      PAA1
ATOM   3140  CA  THR   276       7.985  26.311  -4.505  1.00  0.00      PAA1
ATOM   3141  HA  THR   276       7.679  25.286  -4.653  1.00  0.00      PAA1
ATOM   3142  CB  THR   276       6.765  27.211  -4.694  1.00  0.00      PAA1
ATOM   3143  HB  THR   276       7.032  28.282  -4.524  1.00  0.00      PAA1
ATOM   3144  OG1 THR   276       5.761  26.856  -3.737  1.00  0.00      PAA1
ATOM   3145  HG1 THR   276       5.825  27.364  -2.890  1.00  0.00      PAA1
ATOM   3146  CG2 THR   276       6.195  27.055  -6.087  1.00  0.00      PAA1
ATOM   3147 HG21 THR   276       6.198  25.997  -6.375  1.00  0.00      PAA1
ATOM   3148 HG22 THR   276       6.812  27.612  -6.829  1.00  0.00      PAA1
ATOM   3149 HG23 THR   276       5.160  27.454  -6.140  1.00  0.00      PAA1
ATOM   3150  C   THR   276       9.055  26.629  -5.547  1.00  0.00      PAA1
ATOM   3151  O   THR   276       9.177  25.926  -6.560  1.00  0.00      PAA1
ATOM   3152  N   GLU   277       9.848  27.676  -5.310  1.00  0.00      PAA1
ATOM   3153  HN  GLU   277       9.694  28.292  -4.548  1.00  0.00      PAA1
ATOM   3154  CA  GLU   277      10.899  28.033  -6.258  1.00  0.00      PAA1
ATOM   3155  HA  GLU   277      10.476  28.048  -7.255  1.00  0.00      PAA1
ATOM   3156  CB  GLU   277      11.468  29.410  -5.923  1.00  0.00      PAA1
ATOM   3157  HB1 GLU   277      12.352  29.604  -6.576  1.00  0.00      PAA1
ATOM   3158  HB2 GLU   277      11.812  29.427  -4.863  1.00  0.00      PAA1
ATOM   3159  CG  GLU   277      10.510  30.570  -6.166  1.00  0.00      PAA1
ATOM   3160  HG1 GLU   277      11.020  31.541  -5.985  1.00  0.00      PAA1
ATOM   3161  HG2 GLU   277       9.636  30.517  -5.483  1.00  0.00      PAA1
ATOM   3162  CD  GLU   277       9.957  30.602  -7.583  1.00  0.00      PAA1
ATOM   3163  OE1 GLU   277      10.471  31.394  -8.399  1.00  0.00      PAA1
ATOM   3164  OE2 GLU   277       8.994  29.862  -7.877  1.00  0.00      PAA1
ATOM   3165  C   GLU   277      12.003  26.986  -6.284  1.00  0.00      PAA1
ATOM   3166  O   GLU   277      12.563  26.698  -7.346  1.00  0.00      PAA1
ATOM   3167  N   GLU   278      12.326  26.400  -5.130  1.00  0.00      PAA1
ATOM   3168  HN  GLU   278      11.994  26.729  -4.236  1.00  0.00      PAA1
ATOM   3169  CA  GLU   278      13.293  25.307  -5.106  1.00  0.00      PAA1
ATOM   3170  HA  GLU   278      14.201  25.627  -5.593  1.00  0.00      PAA1
ATOM   3171  CB  GLU   278      13.623  24.911  -3.665  1.00  0.00      PAA1
ATOM   3172  HB1 GLU   278      14.228  23.974  -3.689  1.00  0.00      PAA1
ATOM   3173  HB2 GLU   278      12.672  24.680  -3.129  1.00  0.00      PAA1
ATOM   3174  CG  GLU   278      14.424  25.925  -2.843  1.00  0.00      PAA1
ATOM   3175  HG1 GLU   278      15.440  26.039  -3.278  1.00  0.00      PAA1
ATOM   3176  HG2 GLU   278      14.546  25.553  -1.804  1.00  0.00      PAA1
ATOM   3177  CD  GLU   278      13.796  27.303  -2.764  1.00  0.00      PAA1
ATOM   3178  OE1 GLU   278      12.560  27.396  -2.635  1.00  0.00      PAA1
ATOM   3179  OE2 GLU   278      14.546  28.298  -2.820  1.00  0.00      PAA1
ATOM   3180  C   GLU   278      12.781  24.102  -5.884  1.00  0.00      PAA1
ATOM   3181  O   GLU   278      13.545  23.454  -6.609  1.00  0.00      PAA1
ATOM   3182  N   ARG   279      11.492  23.786  -5.745  1.00  0.00      PAA1
ATOM   3183  HN  ARG   279      10.895  24.305  -5.127  1.00  0.00      PAA1
ATOM   3184  CA  ARG   279      10.910  22.681  -6.499  1.00  0.00      PAA1
ATOM   3185  HA  ARG   279      11.489  21.785  -6.318  1.00  0.00      PAA1
ATOM   3186  CB  ARG   279       9.468  22.455  -6.054  1.00  0.00      PAA1
ATOM   3187  HB1 ARG   279       8.931  21.833  -6.812  1.00  0.00      PAA1
ATOM   3188  HB2 ARG   279       8.951  23.443  -6.023  1.00  0.00      PAA1
ATOM   3189  CG  ARG   279       9.332  21.755  -4.723  1.00  0.00      PAA1
ATOM   3190  HG1 ARG   279       9.946  22.306  -3.970  1.00  0.00      PAA1
ATOM   3191  HG2 ARG   279       9.739  20.725  -4.799  1.00  0.00      PAA1
ATOM   3192  CD  ARG   279       7.889  21.768  -4.252  1.00  0.00      PAA1
ATOM   3193  HD1 ARG   279       7.235  21.161  -4.923  1.00  0.00      PAA1
ATOM   3194  HD2 ARG   279       7.508  22.817  -4.298  1.00  0.00      PAA1
ATOM   3195  NE  ARG   279       7.732  21.327  -2.869  1.00  0.00      PAA1
ATOM   3196  HE  ARG   279       7.484  22.003  -2.176  1.00  0.00      PAA1
ATOM   3197  CZ  ARG   279       7.912  20.079  -2.449  1.00  0.00      PAA1
ATOM   3198  NH1 ARG   279       8.252  19.126  -3.303  1.00  0.00      PAA1
ATOM   3199 HH11 ARG   279       8.180  19.351  -4.266  1.00  0.00      PAA1
ATOM   3200 HH12 ARG   279       8.261  18.191  -2.958  1.00  0.00      PAA1
ATOM   3201  NH2 ARG   279       7.739  19.782  -1.171  1.00  0.00      PAA1
ATOM   3202 HH21 ARG   279       7.348  20.468  -0.555  1.00  0.00      PAA1
ATOM   3203 HH22 ARG   279       7.740  18.812  -0.924  1.00  0.00      PAA1
ATOM   3204  C   ARG   279      10.972  22.936  -7.999  1.00  0.00      PAA1
ATOM   3205  O   ARG   279      11.319  22.037  -8.776  1.00  0.00      PAA1
ATOM   3206  N   LEU   280      10.643  24.158  -8.428  1.00  0.00      PAA1
ATOM   3207  HN  LEU   280      10.287  24.871  -7.817  1.00  0.00      PAA1
ATOM   3208  CA  LEU   280      10.741  24.480  -9.849  1.00  0.00      PAA1
ATOM   3209  HA  LEU   280      10.210  23.730 -10.417  1.00  0.00      PAA1
ATOM   3210  CB  LEU   280      10.139  25.855 -10.123  1.00  0.00      PAA1
ATOM   3211  HB1 LEU   280      10.374  26.171 -11.168  1.00  0.00      PAA1
ATOM   3212  HB2 LEU   280      10.612  26.602  -9.443  1.00  0.00      PAA1
ATOM   3213  CG  LEU   280       8.625  25.960  -9.962  1.00  0.00      PAA1
ATOM   3214  HG  LEU   280       8.334  25.599  -8.947  1.00  0.00      PAA1
ATOM   3215  CD1 LEU   280       8.180  27.399 -10.091  1.00  0.00      PAA1
ATOM   3216 HD11 LEU   280       8.447  27.809 -11.089  1.00  0.00      PAA1
ATOM   3217 HD12 LEU   280       8.676  28.029  -9.323  1.00  0.00      PAA1
ATOM   3218 HD13 LEU   280       7.083  27.496  -9.956  1.00  0.00      PAA1
ATOM   3219  CD2 LEU   280       7.962  25.104 -11.014  1.00  0.00      PAA1
ATOM   3220 HD21 LEU   280       8.153  24.024 -10.847  1.00  0.00      PAA1
ATOM   3221 HD22 LEU   280       8.338  25.371 -12.027  1.00  0.00      PAA1
ATOM   3222 HD23 LEU   280       6.863  25.264 -11.012  1.00  0.00      PAA1
ATOM   3223  C   LEU   280      12.178  24.427 -10.347  1.00  0.00      PAA1
ATOM   3224  O   LEU   280      12.428  23.969 -11.470  1.00  0.00      PAA1
ATOM   3225  N   LYS   281      13.132  24.885  -9.535  1.00  0.00      PAA1
ATOM   3226  HN  LYS   281      12.888  25.327  -8.671  1.00  0.00      PAA1
ATOM   3227  CA  LYS   281      14.532  24.812  -9.930  1.00  0.00      PAA1
ATOM   3228  HA  LYS   281      14.639  25.257 -10.911  1.00  0.00      PAA1
ATOM   3229  CB  LYS   281      15.405  25.561  -8.926  1.00  0.00      PAA1
ATOM   3230  HB1 LYS   281      16.443  25.147  -8.965  1.00  0.00      PAA1
ATOM   3231  HB2 LYS   281      15.009  25.358  -7.907  1.00  0.00      PAA1
ATOM   3232  CG  LYS   281      15.523  27.046  -9.210  1.00  0.00      PAA1
ATOM   3233  HG1 LYS   281      14.538  27.544  -9.063  1.00  0.00      PAA1
ATOM   3234  HG2 LYS   281      15.783  27.171 -10.291  1.00  0.00      PAA1
ATOM   3235  CD  LYS   281      16.627  27.682  -8.381  1.00  0.00      PAA1
ATOM   3236  HD1 LYS   281      16.851  28.704  -8.764  1.00  0.00      PAA1
ATOM   3237  HD2 LYS   281      17.557  27.080  -8.514  1.00  0.00      PAA1
ATOM   3238  CE  LYS   281      16.273  27.720  -6.904  1.00  0.00      PAA1
ATOM   3239  HE1 LYS   281      17.194  27.934  -6.313  1.00  0.00      PAA1
ATOM   3240  HE2 LYS   281      15.854  26.763  -6.535  1.00  0.00      PAA1
ATOM   3241  NZ  LYS   281      15.306  28.808  -6.594  1.00  0.00      PAA1
ATOM   3242  HZ1 LYS   281      14.424  28.618  -7.119  1.00  0.00      PAA1
ATOM   3243  HZ2 LYS   281      15.673  29.735  -6.875  1.00  0.00      PAA1
ATOM   3244  HZ3 LYS   281      15.082  28.807  -5.572  1.00  0.00      PAA1
ATOM   3245  C   LYS   281      14.993  23.369 -10.074  1.00  0.00      PAA1
ATOM   3246  O   LYS   281      15.718  23.039 -11.015  1.00  0.00      PAA1
ATOM   3247  N   LEU   282      14.584  22.494  -9.153  1.00  0.00      PAA1
ATOM   3248  HN  LEU   282      14.025  22.774  -8.369  1.00  0.00      PAA1
ATOM   3249  CA  LEU   282      14.924  21.081  -9.280  1.00  0.00      PAA1
ATOM   3250  HA  LEU   282      15.994  20.989  -9.396  1.00  0.00      PAA1
ATOM   3251  CB  LEU   282      14.457  20.316  -8.043  1.00  0.00      PAA1
ATOM   3252  HB1 LEU   282      14.398  19.226  -8.276  1.00  0.00      PAA1
ATOM   3253  HB2 LEU   282      13.420  20.644  -7.798  1.00  0.00      PAA1
ATOM   3254  CG  LEU   282      15.319  20.422  -6.786  1.00  0.00      PAA1
ATOM   3255  HG  LEU   282      15.457  21.504  -6.539  1.00  0.00      PAA1
ATOM   3256  CD1 LEU   282      14.633  19.751  -5.614  1.00  0.00      PAA1
ATOM   3257 HD11 LEU   282      14.468  18.673  -5.823  1.00  0.00      PAA1
ATOM   3258 HD12 LEU   282      13.650  20.227  -5.413  1.00  0.00      PAA1
ATOM   3259 HD13 LEU   282      15.256  19.835  -4.696  1.00  0.00      PAA1
ATOM   3260  CD2 LEU   282      16.678  19.803  -7.029  1.00  0.00      PAA1
ATOM   3261 HD21 LEU   282      17.239  20.334  -7.827  1.00  0.00      PAA1
ATOM   3262 HD22 LEU   282      16.581  18.735  -7.315  1.00  0.00      PAA1
ATOM   3263 HD23 LEU   282      17.297  19.859  -6.105  1.00  0.00      PAA1
ATOM   3264  C   LEU   282      14.316  20.480 -10.541  1.00  0.00      PAA1
ATOM   3265  O   LEU   282      14.982  19.729 -11.269  1.00  0.00      PAA1
ATOM   3266  N   PHE   283      13.055  20.816 -10.825  1.00  0.00      PAA1
ATOM   3267  HN  PHE   283      12.521  21.421 -10.231  1.00  0.00      PAA1
ATOM   3268  CA  PHE   283      12.395  20.290 -12.013  1.00  0.00      PAA1
ATOM   3269  HA  PHE   283      12.445  19.212 -11.973  1.00  0.00      PAA1
ATOM   3270  CB  PHE   283      10.937  20.735 -12.044  1.00  0.00      PAA1
ATOM   3271  HB1 PHE   283      10.858  21.828 -12.249  1.00  0.00      PAA1
ATOM   3272  HB2 PHE   283      10.482  20.565 -11.044  1.00  0.00      PAA1
ATOM   3273  CG  PHE   283      10.105  19.992 -13.042  1.00  0.00      PAA1
ATOM   3274  CD1 PHE   283       9.609  18.735 -12.756  1.00  0.00      PAA1
ATOM   3275  HD1 PHE   283       9.806  18.283 -11.796  1.00  0.00      PAA1
ATOM   3276  CE1 PHE   283       8.850  18.054 -13.676  1.00  0.00      PAA1
ATOM   3277  HE1 PHE   283       8.475  17.077 -13.439  1.00  0.00      PAA1
ATOM   3278  CZ  PHE   283       8.579  18.623 -14.898  1.00  0.00      PAA1
ATOM   3279  HZ  PHE   283       7.988  18.100 -15.628  1.00  0.00      PAA1
ATOM   3280  CD2 PHE   283       9.826  20.550 -14.274  1.00  0.00      PAA1
ATOM   3281  HD2 PHE   283      10.229  21.526 -14.528  1.00  0.00      PAA1
ATOM   3282  CE2 PHE   283       9.068  19.872 -15.196  1.00  0.00      PAA1
ATOM   3283  HE2 PHE   283       8.879  20.313 -16.168  1.00  0.00      PAA1
ATOM   3284  C   PHE   283      13.111  20.723 -13.286  1.00  0.00      PAA1
ATOM   3285  O   PHE   283      13.327  19.910 -14.190  1.00  0.00      PAA1
ATOM   3286  N   ASP   284      13.483  22.000 -13.382  1.00  0.00      PAA1
ATOM   3287  HN  ASP   284      13.162  22.705 -12.745  1.00  0.00      PAA1
ATOM   3288  CA  ASP   284      14.184  22.455 -14.578  1.00  0.00      PAA1
ATOM   3289  HA  ASP   284      13.691  22.044 -15.452  1.00  0.00      PAA1
ATOM   3290  CB  ASP   284      14.164  23.979 -14.666  1.00  0.00      PAA1
ATOM   3291  HB1 ASP   284      15.021  24.367 -15.261  1.00  0.00      PAA1
ATOM   3292  HB2 ASP   284      14.207  24.436 -13.656  1.00  0.00      PAA1
ATOM   3293  CG  ASP   284      12.926  24.501 -15.365  1.00  0.00      PAA1
ATOM   3294  OD1 ASP   284      11.880  23.820 -15.313  1.00  0.00      PAA1
ATOM   3295  OD2 ASP   284      13.000  25.588 -15.975  1.00  0.00      PAA1
ATOM   3296  C   ASP   284      15.620  21.952 -14.643  1.00  0.00      PAA1
ATOM   3297  O   ASP   284      16.156  21.791 -15.743  1.00  0.00      PAA1
ATOM   3298  N   ARG   285      16.255  21.703 -13.499  1.00  0.00      PAA1
ATOM   3299  HN  ARG   285      15.818  21.917 -12.623  1.00  0.00      PAA1
ATOM   3300  CA  ARG   285      17.603  21.152 -13.515  1.00  0.00      PAA1
ATOM   3301  HA  ARG   285      18.207  21.737 -14.196  1.00  0.00      PAA1
ATOM   3302  CB  ARG   285      18.212  21.208 -12.118  1.00  0.00      PAA1
ATOM   3303  HB1 ARG   285      17.587  20.611 -11.412  1.00  0.00      PAA1
ATOM   3304  HB2 ARG   285      18.135  22.269 -11.789  1.00  0.00      PAA1
ATOM   3305  CG  ARG   285      19.651  20.739 -12.062  1.00  0.00      PAA1
ATOM   3306  HG1 ARG   285      20.251  21.220 -12.868  1.00  0.00      PAA1
ATOM   3307  HG2 ARG   285      19.685  19.638 -12.242  1.00  0.00      PAA1
ATOM   3308  CD  ARG   285      20.269  21.018 -10.713  1.00  0.00      PAA1
ATOM   3309  HD1 ARG   285      21.241  20.467 -10.676  1.00  0.00      PAA1
ATOM   3310  HD2 ARG   285      19.615  20.622  -9.899  1.00  0.00      PAA1
ATOM   3311  NE  ARG   285      20.466  22.445 -10.497  1.00  0.00      PAA1
ATOM   3312  HE  ARG   285      19.819  23.069 -10.914  1.00  0.00      PAA1
ATOM   3313  CZ  ARG   285      21.442  22.957  -9.758  1.00  0.00      PAA1
ATOM   3314  NH1 ARG   285      21.551  24.271  -9.620  1.00  0.00      PAA1
ATOM   3315 HH11 ARG   285      20.964  24.853 -10.162  1.00  0.00      PAA1
ATOM   3316 HH12 ARG   285      22.375  24.612  -9.183  1.00  0.00      PAA1
ATOM   3317  NH2 ARG   285      22.308  22.156  -9.156  1.00  0.00      PAA1
ATOM   3318 HH21 ARG   285      23.002  22.536  -8.556  1.00  0.00      PAA1
ATOM   3319 HH22 ARG   285      21.916  21.276  -8.879  1.00  0.00      PAA1
ATOM   3320  C   ARG   285      17.614  19.722 -14.033  1.00  0.00      PAA1
ATOM   3321  O   ARG   285      18.491  19.350 -14.821  1.00  0.00      PAA1
ATOM   3322  N   TYR   286      16.653  18.902 -13.608  1.00  0.00      PAA1
ATOM   3323  HN  TYR   286      15.943  19.229 -12.981  1.00  0.00      PAA1
ATOM   3324  CA  TYR   286      16.732  17.477 -13.898  1.00  0.00      PAA1
ATOM   3325  HA  TYR   286      17.687  17.227 -14.342  1.00  0.00      PAA1
ATOM   3326  CB  TYR   286      16.599  16.670 -12.603  1.00  0.00      PAA1
ATOM   3327  HB1 TYR   286      16.554  15.578 -12.816  1.00  0.00      PAA1
ATOM   3328  HB2 TYR   286      15.660  16.956 -12.079  1.00  0.00      PAA1
ATOM   3329  CG  TYR   286      17.764  16.882 -11.671  1.00  0.00      PAA1
ATOM   3330  CD1 TYR   286      19.023  16.390 -11.977  1.00  0.00      PAA1
ATOM   3331  HD1 TYR   286      19.167  15.845 -12.901  1.00  0.00      PAA1
ATOM   3332  CE1 TYR   286      20.090  16.594 -11.132  1.00  0.00      PAA1
ATOM   3333  HE1 TYR   286      21.065  16.203 -11.391  1.00  0.00      PAA1
ATOM   3334  CZ  TYR   286      19.907  17.297  -9.964  1.00  0.00      PAA1
ATOM   3335  OH  TYR   286      20.966  17.503  -9.115  1.00  0.00      PAA1
ATOM   3336  HH  TYR   286      20.701  18.258  -8.526  1.00  0.00      PAA1
ATOM   3337  CD2 TYR   286      17.609  17.591 -10.491  1.00  0.00      PAA1
ATOM   3338  HD2 TYR   286      16.636  17.992 -10.237  1.00  0.00      PAA1
ATOM   3339  CE2 TYR   286      18.669  17.797  -9.641  1.00  0.00      PAA1
ATOM   3340  HE2 TYR   286      18.521  18.348  -8.722  1.00  0.00      PAA1
ATOM   3341  C   TYR   286      15.707  16.980 -14.904  1.00  0.00      PAA1
ATOM   3342  O   TYR   286      15.932  15.938 -15.519  1.00  0.00      PAA1
ATOM   3343  N   PHE   287      14.599  17.694 -15.096  1.00  0.00      PAA1
ATOM   3344  HN  PHE   287      14.410  18.559 -14.618  1.00  0.00      PAA1
ATOM   3345  CA  PHE   287      13.522  17.236 -15.967  1.00  0.00      PAA1
ATOM   3346  HA  PHE   287      13.857  16.403 -16.571  1.00  0.00      PAA1
ATOM   3347  CB  PHE   287      12.316  16.779 -15.148  1.00  0.00      PAA1
ATOM   3348  HB1 PHE   287      11.510  16.394 -15.810  1.00  0.00      PAA1
ATOM   3349  HB2 PHE   287      11.887  17.646 -14.593  1.00  0.00      PAA1
ATOM   3350  CG  PHE   287      12.639  15.710 -14.153  1.00  0.00      PAA1
ATOM   3351  CD1 PHE   287      12.576  14.377 -14.506  1.00  0.00      PAA1
ATOM   3352  HD1 PHE   287      12.290  14.107 -15.515  1.00  0.00      PAA1
ATOM   3353  CE1 PHE   287      12.880  13.395 -13.592  1.00  0.00      PAA1
ATOM   3354  HE1 PHE   287      12.827  12.354 -13.885  1.00  0.00      PAA1
ATOM   3355  CZ  PHE   287      13.257  13.736 -12.316  1.00  0.00      PAA1
ATOM   3356  HZ  PHE   287      13.500  12.963 -11.599  1.00  0.00      PAA1
ATOM   3357  CD2 PHE   287      13.022  16.039 -12.867  1.00  0.00      PAA1
ATOM   3358  HD2 PHE   287      13.085  17.083 -12.588  1.00  0.00      PAA1
ATOM   3359  CE2 PHE   287      13.329  15.060 -11.952  1.00  0.00      PAA1
ATOM   3360  HE2 PHE   287      13.640  15.331 -10.952  1.00  0.00      PAA1
ATOM   3361  C   PHE   287      13.113  18.321 -16.954  1.00  0.00      PAA1
ATOM   3362  O   PHE   287      11.923  18.523 -17.200  1.00  0.00      PAA1
ATOM   3363  N   LYS   288      14.094  19.039 -17.504  1.00  0.00      PAA1
ATOM   3364  HN  LYS   288      15.037  18.898 -17.219  1.00  0.00      PAA1
ATOM   3365  CA  LYS   288      13.810  20.193 -18.352  1.00  0.00      PAA1
ATOM   3366  HA  LYS   288      13.283  20.929 -17.756  1.00  0.00      PAA1
ATOM   3367  CB  LYS   288      15.122  20.785 -18.863  1.00  0.00      PAA1
ATOM   3368  HB1 LYS   288      15.761  19.984 -19.302  1.00  0.00      PAA1
ATOM   3369  HB2 LYS   288      15.668  21.172 -17.975  1.00  0.00      PAA1
ATOM   3370  CG  LYS   288      14.960  21.907 -19.867  1.00  0.00      PAA1
ATOM   3371  HG1 LYS   288      14.025  22.464 -19.611  1.00  0.00      PAA1
ATOM   3372  HG2 LYS   288      14.834  21.435 -20.869  1.00  0.00      PAA1
ATOM   3373  CD  LYS   288      16.142  22.851 -19.819  1.00  0.00      PAA1
ATOM   3374  HD1 LYS   288      17.093  22.273 -19.710  1.00  0.00      PAA1
ATOM   3375  HD2 LYS   288      16.048  23.501 -18.917  1.00  0.00      PAA1
ATOM   3376  CE  LYS   288      16.232  23.681 -21.085  1.00  0.00      PAA1
ATOM   3377  HE1 LYS   288      16.799  23.117 -21.860  1.00  0.00      PAA1
ATOM   3378  HE2 LYS   288      16.760  24.639 -20.888  1.00  0.00      PAA1
ATOM   3379  NZ  LYS   288      14.887  23.978 -21.645  1.00  0.00      PAA1
ATOM   3380  HZ1 LYS   288      14.292  24.344 -20.869  1.00  0.00      PAA1
ATOM   3381  HZ2 LYS   288      14.468  23.077 -21.960  1.00  0.00      PAA1
ATOM   3382  HZ3 LYS   288      14.921  24.658 -22.420  1.00  0.00      PAA1
ATOM   3383  C   LYS   288      12.897  19.843 -19.520  1.00  0.00      PAA1
ATOM   3384  O   LYS   288      12.016  20.629 -19.886  1.00  0.00      PAA1
ATOM   3385  N   TYR   289      13.089  18.672 -20.119  1.00  0.00      PAA1
ATOM   3386  HN  TYR   289      13.777  18.045 -19.776  1.00  0.00      PAA1
ATOM   3387  CA  TYR   289      12.369  18.282 -21.323  1.00  0.00      PAA1
ATOM   3388  HA  TYR   289      11.892  19.148 -21.766  1.00  0.00      PAA1
ATOM   3389  CB  TYR   289      13.347  17.704 -22.345  1.00  0.00      PAA1
ATOM   3390  HB1 TYR   289      12.809  17.306 -23.237  1.00  0.00      PAA1
ATOM   3391  HB2 TYR   289      13.930  16.862 -21.910  1.00  0.00      PAA1
ATOM   3392  CG  TYR   289      14.296  18.756 -22.847  1.00  0.00      PAA1
ATOM   3393  CD1 TYR   289      13.905  19.653 -23.829  1.00  0.00      PAA1
ATOM   3394  HD1 TYR   289      12.918  19.551 -24.266  1.00  0.00      PAA1
ATOM   3395  CE1 TYR   289      14.757  20.634 -24.275  1.00  0.00      PAA1
ATOM   3396  HE1 TYR   289      14.445  21.295 -25.071  1.00  0.00      PAA1
ATOM   3397  CZ  TYR   289      16.006  20.751 -23.715  1.00  0.00      PAA1
ATOM   3398  OH  TYR   289      16.859  21.735 -24.151  1.00  0.00      PAA1
ATOM   3399  HH  TYR   289      17.712  21.562 -23.677  1.00  0.00      PAA1
ATOM   3400  CD2 TYR   289      15.547  18.913 -22.280  1.00  0.00      PAA1
ATOM   3401  HD2 TYR   289      15.864  18.234 -21.497  1.00  0.00      PAA1
ATOM   3402  CE2 TYR   289      16.404  19.891 -22.716  1.00  0.00      PAA1
ATOM   3403  HE2 TYR   289      17.381  19.948 -22.257  1.00  0.00      PAA1
ATOM   3404  C   TYR   289      11.230  17.310 -21.069  1.00  0.00      PAA1
ATOM   3405  O   TYR   289      10.667  16.776 -22.029  1.00  0.00      PAA1
ATOM   3406  N   TRP   290      10.883  17.057 -19.812  1.00  0.00      PAA1
ATOM   3407  HN  TRP   290      11.302  17.559 -19.056  1.00  0.00      PAA1
ATOM   3408  CA  TRP   290       9.648  16.349 -19.524  1.00  0.00      PAA1
ATOM   3409  HA  TRP   290       9.655  15.410 -20.062  1.00  0.00      PAA1
ATOM   3410  CB  TRP   290       9.531  16.096 -18.024  1.00  0.00      PAA1
ATOM   3411  HB1 TRP   290       9.567  17.075 -17.490  1.00  0.00      PAA1
ATOM   3412  HB2 TRP   290      10.419  15.515 -17.691  1.00  0.00      PAA1
ATOM   3413  CG  TRP   290       8.306  15.362 -17.626  1.00  0.00      PAA1
ATOM   3414  CD1 TRP   290       7.184  15.891 -17.076  1.00  0.00      PAA1
ATOM   3415  HD1 TRP   290       6.994  16.959 -17.005  1.00  0.00      PAA1
ATOM   3416  NE1 TRP   290       6.270  14.903 -16.827  1.00  0.00      PAA1
ATOM   3417  HE1 TRP   290       5.427  14.984 -16.315  1.00  0.00      PAA1
ATOM   3418  CE2 TRP   290       6.805  13.699 -17.192  1.00  0.00      PAA1
ATOM   3419  CD2 TRP   290       8.091  13.949 -17.697  1.00  0.00      PAA1
ATOM   3420  CE3 TRP   290       8.860  12.872 -18.144  1.00  0.00      PAA1
ATOM   3421  HE3 TRP   290       9.844  13.030 -18.561  1.00  0.00      PAA1
ATOM   3422  CZ3 TRP   290       8.325  11.603 -18.075  1.00  0.00      PAA1
ATOM   3423  HZ3 TRP   290       8.887  10.756 -18.452  1.00  0.00      PAA1
ATOM   3424  CZ2 TRP   290       6.267  12.419 -17.122  1.00  0.00      PAA1
ATOM   3425  HZ2 TRP   290       5.282  12.252 -16.718  1.00  0.00      PAA1
ATOM   3426  CH2 TRP   290       7.042  11.387 -17.570  1.00  0.00      PAA1
ATOM   3427  HH2 TRP   290       6.665  10.370 -17.538  1.00  0.00      PAA1
ATOM   3428  C   TRP   290       8.477  17.184 -20.030  1.00  0.00      PAA1
ATOM   3429  O   TRP   290       8.322  18.350 -19.660  1.00  0.00      PAA1
ATOM   3430  N   ASP   291       7.648  16.581 -20.879  1.00  0.00      PAA1
ATOM   3431  HN  ASP   291       7.807  15.648 -21.183  1.00  0.00      PAA1
ATOM   3432  CA  ASP   291       6.744  17.350 -21.725  1.00  0.00      PAA1
ATOM   3433  HA  ASP   291       7.270  18.222 -22.098  1.00  0.00      PAA1
ATOM   3434  CB  ASP   291       6.321  16.492 -22.921  1.00  0.00      PAA1
ATOM   3435  HB1 ASP   291       5.821  15.559 -22.599  1.00  0.00      PAA1
ATOM   3436  HB2 ASP   291       7.236  16.204 -23.486  1.00  0.00      PAA1
ATOM   3437  CG  ASP   291       5.437  17.238 -23.895  1.00  0.00      PAA1
ATOM   3438  OD1 ASP   291       5.789  18.378 -24.260  1.00  0.00      PAA1
ATOM   3439  OD2 ASP   291       4.397  16.682 -24.306  1.00  0.00      PAA1
ATOM   3440  C   ASP   291       5.513  17.872 -20.992  1.00  0.00      PAA1
ATOM   3441  O   ASP   291       4.880  18.815 -21.477  1.00  0.00      PAA1
ATOM   3442  N   GLN   292       5.167  17.306 -19.841  1.00  0.00      PAA1
ATOM   3443  HN  GLN   292       5.789  16.652 -19.425  1.00  0.00      PAA1
ATOM   3444  CA  GLN   292       3.930  17.655 -19.158  1.00  0.00      PAA1
ATOM   3445  HA  GLN   292       3.227  18.061 -19.874  1.00  0.00      PAA1
ATOM   3446  CB  GLN   292       3.314  16.406 -18.523  1.00  0.00      PAA1
ATOM   3447  HB1 GLN   292       4.091  15.868 -17.938  1.00  0.00      PAA1
ATOM   3448  HB2 GLN   292       3.056  15.759 -19.396  1.00  0.00      PAA1
ATOM   3449  CG  GLN   292       2.106  16.656 -17.641  1.00  0.00      PAA1
ATOM   3450  HG1 GLN   292       1.501  17.482 -18.082  1.00  0.00      PAA1
ATOM   3451  HG2 GLN   292       2.423  16.961 -16.621  1.00  0.00      PAA1
ATOM   3452  CD  GLN   292       1.189  15.460 -17.561  1.00  0.00      PAA1
ATOM   3453  OE1 GLN   292       1.447  14.428 -18.171  1.00  0.00      PAA1
ATOM   3454  NE2 GLN   292       0.116  15.589 -16.796  1.00  0.00      PAA1
ATOM   3455 HE21 GLN   292      -0.040  16.456 -16.335  1.00  0.00      PAA1
ATOM   3456 HE22 GLN   292      -0.546  14.846 -16.795  1.00  0.00      PAA1
ATOM   3457  C   GLN   292       4.165  18.733 -18.102  1.00  0.00      PAA1
ATOM   3458  O   GLN   292       5.239  18.822 -17.504  1.00  0.00      PAA1
ATOM   3459  N   THR   293       3.143  19.565 -17.891  1.00  0.00      PAA1
ATOM   3460  HN  THR   293       2.336  19.560 -18.472  1.00  0.00      PAA1
ATOM   3461  CA  THR   293       3.213  20.634 -16.900  1.00  0.00      PAA1
ATOM   3462  HA  THR   293       4.116  21.201 -17.086  1.00  0.00      PAA1
ATOM   3463  CB  THR   293       1.997  21.555 -17.025  1.00  0.00      PAA1
ATOM   3464  HB  THR   293       1.070  21.023 -16.702  1.00  0.00      PAA1
ATOM   3465  OG1 THR   293       1.811  21.926 -18.394  1.00  0.00      PAA1
ATOM   3466  HG1 THR   293       2.649  22.288 -18.703  1.00  0.00      PAA1
ATOM   3467  CG2 THR   293       2.186  22.808 -16.190  1.00  0.00      PAA1
ATOM   3468 HG21 THR   293       3.136  23.324 -16.445  1.00  0.00      PAA1
ATOM   3469 HG22 THR   293       2.183  22.582 -15.102  1.00  0.00      PAA1
ATOM   3470 HG23 THR   293       1.349  23.518 -16.377  1.00  0.00      PAA1
ATOM   3471  C   THR   293       3.280  20.071 -15.486  1.00  0.00      PAA1
ATOM   3472  O   THR   293       2.560  19.133 -15.137  1.00  0.00      PAA1
ATOM   3473  N   TYR   294       4.142  20.663 -14.664  1.00  0.00      PAA1
ATOM   3474  HN  TYR   294       4.721  21.413 -14.973  1.00  0.00      PAA1
ATOM   3475  CA  TYR   294       4.317  20.259 -13.276  1.00  0.00      PAA1
ATOM   3476  HA  TYR   294       3.764  19.353 -13.071  1.00  0.00      PAA1
ATOM   3477  CB  TYR   294       5.798  20.021 -12.976  1.00  0.00      PAA1
ATOM   3478  HB1 TYR   294       6.394  20.837 -13.448  1.00  0.00      PAA1
ATOM   3479  HB2 TYR   294       6.126  19.069 -13.447  1.00  0.00      PAA1
ATOM   3480  CG  TYR   294       6.172  19.962 -11.512  1.00  0.00      PAA1
ATOM   3481  CD1 TYR   294       5.481  19.142 -10.631  1.00  0.00      PAA1
ATOM   3482  HD1 TYR   294       4.674  18.526 -11.002  1.00  0.00      PAA1
ATOM   3483  CE1 TYR   294       5.825  19.076  -9.304  1.00  0.00      PAA1
ATOM   3484  HE1 TYR   294       5.269  18.427  -8.640  1.00  0.00      PAA1
ATOM   3485  CZ  TYR   294       6.863  19.840  -8.833  1.00  0.00      PAA1
ATOM   3486  OH  TYR   294       7.201  19.778  -7.504  1.00  0.00      PAA1
ATOM   3487  HH  TYR   294       6.560  19.179  -7.113  1.00  0.00      PAA1
ATOM   3488  CD2 TYR   294       7.217  20.724 -11.011  1.00  0.00      PAA1
ATOM   3489  HD2 TYR   294       7.773  21.368 -11.682  1.00  0.00      PAA1
ATOM   3490  CE2 TYR   294       7.562  20.667  -9.682  1.00  0.00      PAA1
ATOM   3491  HE2 TYR   294       8.383  21.266  -9.308  1.00  0.00      PAA1
ATOM   3492  C   TYR   294       3.758  21.351 -12.374  1.00  0.00      PAA1
ATOM   3493  O   TYR   294       4.055  22.533 -12.573  1.00  0.00      PAA1
ATOM   3494  N   HSD   295       2.946  20.961 -11.395  1.00  0.00      PAA1
ATOM   3495  HN  HSD   295       2.677  20.010 -11.292  1.00  0.00      PAA1
ATOM   3496  CA  HSD   295       2.446  21.905 -10.400  1.00  0.00      PAA1
ATOM   3497  HA  HSD   295       2.631  22.917 -10.727  1.00  0.00      PAA1
ATOM   3498  CB  HSD   295       0.928  21.800 -10.241  1.00  0.00      PAA1
ATOM   3499  HB1 HSD   295       0.574  22.561  -9.512  1.00  0.00      PAA1
ATOM   3500  HB2 HSD   295       0.648  20.803  -9.832  1.00  0.00      PAA1
ATOM   3501  ND1 HSD   295      -0.277  20.993 -12.304  1.00  0.00      PAA1
ATOM   3502  HD1 HSD   295      -0.121  20.021 -12.127  1.00  0.00      PAA1
ATOM   3503  CG  HSD   295       0.167  22.025 -11.507  1.00  0.00      PAA1
ATOM   3504  CE1 HSD   295      -0.912  21.490 -13.349  1.00  0.00      PAA1
ATOM   3505  HE1 HSD   295      -1.374  20.913 -14.151  1.00  0.00      PAA1
ATOM   3506  NE2 HSD   295      -0.889  22.807 -13.262  1.00  0.00      PAA1
ATOM   3507  CD2 HSD   295      -0.220  23.167 -12.120  1.00  0.00      PAA1
ATOM   3508  HD2 HSD   295      -0.081  24.207 -11.856  1.00  0.00      PAA1
ATOM   3509  C   HSD   295       3.127  21.659  -9.063  1.00  0.00      PAA1
ATOM   3510  O   HSD   295       2.866  20.629  -8.424  1.00  0.00      PAA1
ATOM   3511  N   PRO   296       3.988  22.563  -8.594  1.00  0.00      PAA1
ATOM   3512  CD  PRO   296       4.559  23.722  -9.291  1.00  0.00      PAA1
ATOM   3513  HD1 PRO   296       3.818  24.552  -9.298  1.00  0.00      PAA1
ATOM   3514  HD2 PRO   296       4.856  23.465 -10.334  1.00  0.00      PAA1
ATOM   3515  CA  PRO   296       4.559  22.390  -7.251  1.00  0.00      PAA1
ATOM   3516  HA  PRO   296       5.093  21.451  -7.230  1.00  0.00      PAA1
ATOM   3517  CB  PRO   296       5.458  23.622  -7.087  1.00  0.00      PAA1
ATOM   3518  HB1 PRO   296       6.372  23.386  -6.499  1.00  0.00      PAA1
ATOM   3519  HB2 PRO   296       4.900  24.430  -6.555  1.00  0.00      PAA1
ATOM   3520  CG  PRO   296       5.754  24.061  -8.454  1.00  0.00      PAA1
ATOM   3521  HG1 PRO   296       6.018  25.141  -8.523  1.00  0.00      PAA1
ATOM   3522  HG2 PRO   296       6.627  23.479  -8.843  1.00  0.00      PAA1
ATOM   3523  C   PRO   296       3.503  22.335  -6.171  1.00  0.00      PAA1
ATOM   3524  O   PRO   296       3.723  21.717  -5.124  1.00  0.00      PAA1
ATOM   3525  N   ASN   297       2.363  22.982  -6.392  1.00  0.00      PAA1
ATOM   3526  HN  ASN   297       2.254  23.469  -7.249  1.00  0.00      PAA1
ATOM   3527  CA  ASN   297       1.261  23.020  -5.442  1.00  0.00      PAA1
ATOM   3528  HA  ASN   297       1.504  22.459  -4.546  1.00  0.00      PAA1
ATOM   3529  CB  ASN   297       0.913  24.461  -5.082  1.00  0.00      PAA1
ATOM   3530  HB1 ASN   297      -0.069  24.498  -4.557  1.00  0.00      PAA1
ATOM   3531  HB2 ASN   297       0.839  25.066  -6.008  1.00  0.00      PAA1
ATOM   3532  CG  ASN   297       1.911  25.078  -4.130  1.00  0.00      PAA1
ATOM   3533  OD1 ASN   297       2.474  24.397  -3.279  1.00  0.00      PAA1
ATOM   3534  ND2 ASN   297       2.112  26.376  -4.249  1.00  0.00      PAA1
ATOM   3535 HD21 ASN   297       2.848  26.758  -3.684  1.00  0.00      PAA1
ATOM   3536 HD22 ASN   297       1.643  26.915  -4.937  1.00  0.00      PAA1
ATOM   3537  C   ASN   297       0.084  22.316  -6.102  1.00  0.00      PAA1
ATOM   3538  O   ASN   297      -0.500  22.843  -7.054  1.00  0.00      PAA1
ATOM   3539  N   CYS   298      -0.278  21.138  -5.594  1.00  0.00      PAA1
ATOM   3540  HN  CYS   298       0.155  20.762  -4.771  1.00  0.00      PAA1
ATOM   3541  CA  CYS   298      -1.295  20.328  -6.256  1.00  0.00      PAA1
ATOM   3542  HA  CYS   298      -1.038  20.260  -7.303  1.00  0.00      PAA1
ATOM   3543  CB  CYS   298      -1.320  18.916  -5.667  1.00  0.00      PAA1
ATOM   3544  HB1 CYS   298      -2.172  18.354  -6.115  1.00  0.00      PAA1
ATOM   3545  HB2 CYS   298      -1.515  18.981  -4.573  1.00  0.00      PAA1
ATOM   3546  SG  CYS   298       0.174  17.949  -5.966  1.00  0.00      PAA1
ATOM   3547  HG1 CYS   298       0.987  18.684  -5.220  1.00  0.00      PAA1
ATOM   3548  C   CYS   298      -2.687  20.940  -6.192  1.00  0.00      PAA1
ATOM   3549  O   CYS   298      -3.594  20.430  -6.856  1.00  0.00      PAA1
ATOM   3550  N   VAL   299      -2.881  22.010  -5.419  1.00  0.00      PAA1
ATOM   3551  HN  VAL   299      -2.148  22.378  -4.857  1.00  0.00      PAA1
ATOM   3552  CA  VAL   299      -4.156  22.716  -5.419  1.00  0.00      PAA1
ATOM   3553  HA  VAL   299      -4.937  21.993  -5.230  1.00  0.00      PAA1
ATOM   3554  CB  VAL   299      -4.169  23.778  -4.299  1.00  0.00      PAA1
ATOM   3555  HB  VAL   299      -3.730  23.294  -3.392  1.00  0.00      PAA1
ATOM   3556  CG1 VAL   299      -3.319  24.979  -4.678  1.00  0.00      PAA1
ATOM   3557 HG11 VAL   299      -3.856  25.649  -5.386  1.00  0.00      PAA1
ATOM   3558 HG12 VAL   299      -2.376  24.660  -5.170  1.00  0.00      PAA1
ATOM   3559 HG13 VAL   299      -3.011  25.568  -3.801  1.00  0.00      PAA1
ATOM   3560  CG2 VAL   299      -5.592  24.196  -3.973  1.00  0.00      PAA1
ATOM   3561 HG21 VAL   299      -6.264  23.314  -3.928  1.00  0.00      PAA1
ATOM   3562 HG22 VAL   299      -5.991  24.895  -4.740  1.00  0.00      PAA1
ATOM   3563 HG23 VAL   299      -5.616  24.681  -2.980  1.00  0.00      PAA1
ATOM   3564  C   VAL   299      -4.447  23.333  -6.780  1.00  0.00      PAA1
ATOM   3565  O   VAL   299      -5.604  23.631  -7.091  1.00  0.00      PAA1
ATOM   3566  N   ASN   300      -3.422  23.528  -7.606  1.00  0.00      PAA1
ATOM   3567  HN  ASN   300      -2.494  23.292  -7.323  1.00  0.00      PAA1
ATOM   3568  CA  ASN   300      -3.583  24.065  -8.950  1.00  0.00      PAA1
ATOM   3569  HA  ASN   300      -4.463  24.697  -8.980  1.00  0.00      PAA1
ATOM   3570  CB  ASN   300      -2.368  24.918  -9.325  1.00  0.00      PAA1
ATOM   3571  HB1 ASN   300      -2.541  25.396 -10.317  1.00  0.00      PAA1
ATOM   3572  HB2 ASN   300      -1.472  24.266  -9.415  1.00  0.00      PAA1
ATOM   3573  CG  ASN   300      -2.117  26.037  -8.337  1.00  0.00      PAA1
ATOM   3574  OD1 ASN   300      -3.009  26.828  -8.040  1.00  0.00      PAA1
ATOM   3575  ND2 ASN   300      -0.898  26.109  -7.820  1.00  0.00      PAA1
ATOM   3576 HD21 ASN   300      -0.719  26.901  -7.244  1.00  0.00      PAA1
ATOM   3577 HD22 ASN   300      -0.212  25.445  -8.094  1.00  0.00      PAA1
ATOM   3578  C   ASN   300      -3.795  22.991 -10.007  1.00  0.00      PAA1
ATOM   3579  O   ASN   300      -3.920  23.327 -11.188  1.00  0.00      PAA1
ATOM   3580  N   CYS   301      -3.830  21.720  -9.620  1.00  0.00      PAA1
ATOM   3581  HN  CYS   301      -3.801  21.472  -8.653  1.00  0.00      PAA1
ATOM   3582  CA  CYS   301      -3.960  20.635 -10.579  1.00  0.00      PAA1
ATOM   3583  HA  CYS   301      -3.224  20.778 -11.360  1.00  0.00      PAA1
ATOM   3584  CB  CYS   301      -3.740  19.291  -9.889  1.00  0.00      PAA1
ATOM   3585  HB1 CYS   301      -4.125  18.456 -10.514  1.00  0.00      PAA1
ATOM   3586  HB2 CYS   301      -4.350  19.279  -8.957  1.00  0.00      PAA1
ATOM   3587  SG  CYS   301      -2.009  18.925  -9.508  1.00  0.00      PAA1
ATOM   3588  HG1 CYS   301      -1.771  18.253 -10.628  1.00  0.00      PAA1
ATOM   3589  C   CYS   301      -5.329  20.667 -11.256  1.00  0.00      PAA1
ATOM   3590  O   CYS   301      -6.251  21.363 -10.828  1.00  0.00      PAA1
ATOM   3591  N   LEU   302      -5.447  19.901 -12.339  1.00  0.00      PAA1
ATOM   3592  HN  LEU   302      -4.673  19.390 -12.691  1.00  0.00      PAA1
ATOM   3593  CA  LEU   302      -6.633  19.929 -13.186  1.00  0.00      PAA1
ATOM   3594  HA  LEU   302      -7.202  20.829 -12.992  1.00  0.00      PAA1
ATOM   3595  CB  LEU   302      -6.221  19.927 -14.661  1.00  0.00      PAA1
ATOM   3596  HB1 LEU   302      -7.134  19.945 -15.302  1.00  0.00      PAA1
ATOM   3597  HB2 LEU   302      -5.688  18.973 -14.885  1.00  0.00      PAA1
ATOM   3598  CG  LEU   302      -5.327  21.085 -15.101  1.00  0.00      PAA1
ATOM   3599  HG  LEU   302      -4.418  21.126 -14.450  1.00  0.00      PAA1
ATOM   3600  CD1 LEU   302      -4.854  20.875 -16.527  1.00  0.00      PAA1
ATOM   3601 HD11 LEU   302      -5.721  20.832 -17.221  1.00  0.00      PAA1
ATOM   3602 HD12 LEU   302      -4.284  19.926 -16.621  1.00  0.00      PAA1
ATOM   3603 HD13 LEU   302      -4.198  21.714 -16.847  1.00  0.00      PAA1
ATOM   3604  CD2 LEU   302      -6.058  22.407 -14.967  1.00  0.00      PAA1
ATOM   3605 HD21 LEU   302      -6.307  22.621 -13.904  1.00  0.00      PAA1
ATOM   3606 HD22 LEU   302      -7.000  22.398 -15.553  1.00  0.00      PAA1
ATOM   3607 HD23 LEU   302      -5.422  23.241 -15.337  1.00  0.00      PAA1
ATOM   3608  C   LEU   302      -7.591  18.773 -12.942  1.00  0.00      PAA1
ATOM   3609  O   LEU   302      -8.802  18.953 -13.088  1.00  0.00      PAA1
ATOM   3610  N   ASP   303      -7.084  17.595 -12.594  1.00  0.00      PAA1
ATOM   3611  HN  ASP   303      -6.120  17.381 -12.698  1.00  0.00      PAA1
ATOM   3612  CA  ASP   303      -7.916  16.443 -12.269  1.00  0.00      PAA1
ATOM   3613  HA  ASP   303      -8.769  16.779 -11.696  1.00  0.00      PAA1
ATOM   3614  CB  ASP   303      -8.399  15.733 -13.541  1.00  0.00      PAA1
ATOM   3615  HB1 ASP   303      -9.064  16.423 -14.106  1.00  0.00      PAA1
ATOM   3616  HB2 ASP   303      -8.979  14.812 -13.331  1.00  0.00      PAA1
ATOM   3617  CG  ASP   303      -7.265  15.374 -14.486  1.00  0.00      PAA1
ATOM   3618  OD1 ASP   303      -6.103  15.705 -14.186  1.00  0.00      PAA1
ATOM   3619  OD2 ASP   303      -7.539  14.756 -15.536  1.00  0.00      PAA1
ATOM   3620  C   ASP   303      -7.109  15.528 -11.356  1.00  0.00      PAA1
ATOM   3621  O   ASP   303      -6.043  15.904 -10.864  1.00  0.00      PAA1
ATOM   3622  N   ASP   304      -7.620  14.317 -11.123  1.00  0.00      PAA1
ATOM   3623  HN  ASP   304      -8.433  13.928 -11.578  1.00  0.00      PAA1
ATOM   3624  CA  ASP   304      -6.905  13.382 -10.260  1.00  0.00      PAA1
ATOM   3625  HA  ASP   304      -6.538  13.915  -9.394  1.00  0.00      PAA1
ATOM   3626  CB  ASP   304      -7.854  12.285  -9.770  1.00  0.00      PAA1
ATOM   3627  HB1 ASP   304      -8.624  12.748  -9.118  1.00  0.00      PAA1
ATOM   3628  HB2 ASP   304      -7.315  11.518  -9.176  1.00  0.00      PAA1
ATOM   3629  CG  ASP   304      -8.595  11.593 -10.898  1.00  0.00      PAA1
ATOM   3630  OD1 ASP   304      -9.216  12.290 -11.724  1.00  0.00      PAA1
ATOM   3631  OD2 ASP   304      -8.560  10.348 -10.953  1.00  0.00      PAA1
ATOM   3632  C   ASP   304      -5.684  12.778 -10.944  1.00  0.00      PAA1
ATOM   3633  O   ASP   304      -4.696  12.475 -10.266  1.00  0.00      PAA1
ATOM   3634  N   ARG   305      -5.708  12.632 -12.270  1.00  0.00      PAA1
ATOM   3635  HN  ARG   305      -6.526  12.862 -12.798  1.00  0.00      PAA1
ATOM   3636  CA  ARG   305      -4.516  12.202 -12.992  1.00  0.00      PAA1
ATOM   3637  HA  ARG   305      -4.134  11.301 -12.530  1.00  0.00      PAA1
ATOM   3638  CB  ARG   305      -4.872  11.903 -14.448  1.00  0.00      PAA1
ATOM   3639  HB1 ARG   305      -3.944  11.720 -15.037  1.00  0.00      PAA1
ATOM   3640  HB2 ARG   305      -5.362  12.814 -14.878  1.00  0.00      PAA1
ATOM   3641  CG  ARG   305      -5.797  10.718 -14.638  1.00  0.00      PAA1
ATOM   3642  HG1 ARG   305      -6.704  10.858 -14.002  1.00  0.00      PAA1
ATOM   3643  HG2 ARG   305      -5.308   9.780 -14.300  1.00  0.00      PAA1
ATOM   3644  CD  ARG   305      -6.282  10.622 -16.078  1.00  0.00      PAA1
ATOM   3645  HD1 ARG   305      -6.685  11.614 -16.399  1.00  0.00      PAA1
ATOM   3646  HD2 ARG   305      -7.130   9.897 -16.146  1.00  0.00      PAA1
ATOM   3647  NE  ARG   305      -5.240  10.221 -17.023  1.00  0.00      PAA1
ATOM   3648  HE  ARG   305      -4.941  10.882 -17.702  1.00  0.00      PAA1
ATOM   3649  CZ  ARG   305      -4.705   9.007 -17.095  1.00  0.00      PAA1
ATOM   3650  NH1 ARG   305      -5.106   8.047 -16.278  1.00  0.00      PAA1
ATOM   3651 HH11 ARG   305      -6.026   8.075 -15.861  1.00  0.00      PAA1
ATOM   3652 HH12 ARG   305      -4.688   7.140 -16.311  1.00  0.00      PAA1
ATOM   3653  NH2 ARG   305      -3.769   8.752 -17.996  1.00  0.00      PAA1
ATOM   3654 HH21 ARG   305      -3.648   9.393 -18.748  1.00  0.00      PAA1
ATOM   3655 HH22 ARG   305      -3.526   7.800 -18.134  1.00  0.00      PAA1
ATOM   3656  C   ARG   305      -3.406  13.244 -12.932  1.00  0.00      PAA1
ATOM   3657  O   ARG   305      -2.231  12.884 -12.779  1.00  0.00      PAA1
ATOM   3658  N   CYS   306      -3.759  14.527 -12.996  1.00  0.00      PAA1
ATOM   3659  HN  CYS   306      -4.697  14.810 -13.260  1.00  0.00      PAA1
ATOM   3660  CA  CYS   306      -2.763  15.577 -12.826  1.00  0.00      PAA1
ATOM   3661  HA  CYS   306      -1.925  15.362 -13.474  1.00  0.00      PAA1
ATOM   3662  CB  CYS   306      -3.360  16.928 -13.220  1.00  0.00      PAA1
ATOM   3663  HB1 CYS   306      -4.223  17.135 -12.549  1.00  0.00      PAA1
ATOM   3664  HB2 CYS   306      -3.792  16.825 -14.244  1.00  0.00      PAA1
ATOM   3665  SG  CYS   306      -2.200  18.304 -13.190  1.00  0.00      PAA1
ATOM   3666  HG1 CYS   306      -1.669  18.054 -14.381  1.00  0.00      PAA1
ATOM   3667  C   CYS   306      -2.242  15.598 -11.393  1.00  0.00      PAA1
ATOM   3668  O   CYS   306      -1.051  15.834 -11.156  1.00  0.00      PAA1
ATOM   3669  N   ILE   307      -3.127  15.361 -10.421  1.00  0.00      PAA1
ATOM   3670  HN  ILE   307      -4.103  15.243 -10.620  1.00  0.00      PAA1
ATOM   3671  CA  ILE   307      -2.693  15.294  -9.029  1.00  0.00      PAA1
ATOM   3672  HA  ILE   307      -2.189  16.213  -8.769  1.00  0.00      PAA1
ATOM   3673  CB  ILE   307      -3.895  15.111  -8.084  1.00  0.00      PAA1
ATOM   3674  HB  ILE   307      -4.548  14.306  -8.494  1.00  0.00      PAA1
ATOM   3675  CG2 ILE   307      -3.426  14.684  -6.702  1.00  0.00      PAA1
ATOM   3676 HG21 ILE   307      -2.709  15.425  -6.284  1.00  0.00      PAA1
ATOM   3677 HG22 ILE   307      -2.937  13.687  -6.709  1.00  0.00      PAA1
ATOM   3678 HG23 ILE   307      -4.275  14.589  -5.995  1.00  0.00      PAA1
ATOM   3679  CG1 ILE   307      -4.711  16.398  -7.989  1.00  0.00      PAA1
ATOM   3680 HG11 ILE   307      -4.961  16.771  -9.002  1.00  0.00      PAA1
ATOM   3681 HG12 ILE   307      -4.074  17.188  -7.524  1.00  0.00      PAA1
ATOM   3682  CD  ILE   307      -5.976  16.250  -7.187  1.00  0.00      PAA1
ATOM   3683  HD1 ILE   307      -5.766  16.067  -6.112  1.00  0.00      PAA1
ATOM   3684  HD2 ILE   307      -6.587  15.407  -7.576  1.00  0.00      PAA1
ATOM   3685  HD3 ILE   307      -6.586  17.178  -7.263  1.00  0.00      PAA1
ATOM   3686  C   ILE   307      -1.670  14.186  -8.844  1.00  0.00      PAA1
ATOM   3687  O   ILE   307      -0.641  14.386  -8.193  1.00  0.00      PAA1
ATOM   3688  N   LEU   308      -1.929  13.005  -9.411  1.00  0.00      PAA1
ATOM   3689  HN  LEU   308      -2.801  12.823  -9.875  1.00  0.00      PAA1
ATOM   3690  CA  LEU   308      -0.958  11.918  -9.304  1.00  0.00      PAA1
ATOM   3691  HA  LEU   308      -0.702  11.786  -8.264  1.00  0.00      PAA1
ATOM   3692  CB  LEU   308      -1.535  10.637  -9.901  1.00  0.00      PAA1
ATOM   3693  HB1 LEU   308      -0.705   9.921 -10.117  1.00  0.00      PAA1
ATOM   3694  HB2 LEU   308      -2.023  10.870 -10.875  1.00  0.00      PAA1
ATOM   3695  CG  LEU   308      -2.519   9.866  -9.024  1.00  0.00      PAA1
ATOM   3696  HG  LEU   308      -3.420  10.507  -8.865  1.00  0.00      PAA1
ATOM   3697  CD1 LEU   308      -2.959   8.586  -9.704  1.00  0.00      PAA1
ATOM   3698 HD11 LEU   308      -2.091   7.917  -9.890  1.00  0.00      PAA1
ATOM   3699 HD12 LEU   308      -3.445   8.808 -10.679  1.00  0.00      PAA1
ATOM   3700 HD13 LEU   308      -3.693   8.040  -9.073  1.00  0.00      PAA1
ATOM   3701  CD2 LEU   308      -1.881   9.560  -7.681  1.00  0.00      PAA1
ATOM   3702 HD21 LEU   308      -1.737  10.479  -7.076  1.00  0.00      PAA1
ATOM   3703 HD22 LEU   308      -0.898   9.060  -7.817  1.00  0.00      PAA1
ATOM   3704 HD23 LEU   308      -2.532   8.877  -7.094  1.00  0.00      PAA1
ATOM   3705  C   LEU   308       0.355  12.278  -9.984  1.00  0.00      PAA1
ATOM   3706  O   LEU   308       1.437  12.044  -9.426  1.00  0.00      PAA1
ATOM   3707  N   HSD   309       0.274  12.884 -11.171  1.00  0.00      PAA1
ATOM   3708  HN  HSD   309      -0.619  13.035 -11.603  1.00  0.00      PAA1
ATOM   3709  CA  HSD   309       1.478  13.269 -11.898  1.00  0.00      PAA1
ATOM   3710  HA  HSD   309       2.069  12.387 -12.093  1.00  0.00      PAA1
ATOM   3711  CB  HSD   309       1.088  13.923 -13.223  1.00  0.00      PAA1
ATOM   3712  HB1 HSD   309       0.331  14.718 -13.048  1.00  0.00      PAA1
ATOM   3713  HB2 HSD   309       0.606  13.153 -13.865  1.00  0.00      PAA1
ATOM   3714  ND1 HSD   309       2.727  15.779 -13.701  1.00  0.00      PAA1
ATOM   3715  HD1 HSD   309       2.351  16.419 -13.028  1.00  0.00      PAA1
ATOM   3716  CG  HSD   309       2.239  14.518 -13.967  1.00  0.00      PAA1
ATOM   3717  CE1 HSD   309       3.738  16.037 -14.507  1.00  0.00      PAA1
ATOM   3718  HE1 HSD   309       4.292  16.979 -14.549  1.00  0.00      PAA1
ATOM   3719  NE2 HSD   309       3.926  14.988 -15.286  1.00  0.00      PAA1
ATOM   3720  CD2 HSD   309       3.006  14.022 -14.965  1.00  0.00      PAA1
ATOM   3721  HD2 HSD   309       2.981  13.068 -15.475  1.00  0.00      PAA1
ATOM   3722  C   HSD   309       2.357  14.201 -11.072  1.00  0.00      PAA1
ATOM   3723  O   HSD   309       3.559  13.962 -10.917  1.00  0.00      PAA1
ATOM   3724  N   CYS   310       1.776  15.271 -10.532  1.00  0.00      PAA1
ATOM   3725  HN  CYS   310       0.790  15.430 -10.624  1.00  0.00      PAA1
ATOM   3726  CA  CYS   310       2.584  16.246  -9.806  1.00  0.00      PAA1
ATOM   3727  HA  CYS   310       3.513  16.392 -10.343  1.00  0.00      PAA1
ATOM   3728  CB  CYS   310       1.864  17.592  -9.759  1.00  0.00      PAA1
ATOM   3729  HB1 CYS   310       2.579  18.363  -9.392  1.00  0.00      PAA1
ATOM   3730  HB2 CYS   310       1.034  17.544  -9.016  1.00  0.00      PAA1
ATOM   3731  SG  CYS   310       1.175  18.082 -11.358  1.00  0.00      PAA1
ATOM   3732  HG1 CYS   310       0.132  17.257 -11.306  1.00  0.00      PAA1
ATOM   3733  C   CYS   310       2.965  15.775  -8.406  1.00  0.00      PAA1
ATOM   3734  O   CYS   310       4.037  16.139  -7.908  1.00  0.00      PAA1
ATOM   3735  N   ALA   311       2.132  14.955  -7.762  1.00  0.00      PAA1
ATOM   3736  HN  ALA   311       1.227  14.705  -8.117  1.00  0.00      PAA1
ATOM   3737  CA  ALA   311       2.506  14.400  -6.468  1.00  0.00      PAA1
ATOM   3738  HA  ALA   311       2.804  15.213  -5.826  1.00  0.00      PAA1
ATOM   3739  CB  ALA   311       1.319  13.666  -5.846  1.00  0.00      PAA1
ATOM   3740  HB1 ALA   311       0.955  12.864  -6.523  1.00  0.00      PAA1
ATOM   3741  HB2 ALA   311       0.483  14.380  -5.681  1.00  0.00      PAA1
ATOM   3742  HB3 ALA   311       1.589  13.213  -4.871  1.00  0.00      PAA1
ATOM   3743  C   ALA   311       3.705  13.473  -6.596  1.00  0.00      PAA1
ATOM   3744  O   ALA   311       4.554  13.424  -5.698  1.00  0.00      PAA1
ATOM   3745  N   ASN   312       3.796  12.730  -7.704  1.00  0.00      PAA1
ATOM   3746  HN  ASN   312       3.074  12.731  -8.400  1.00  0.00      PAA1
ATOM   3747  CA  ASN   312       4.952  11.860  -7.896  1.00  0.00      PAA1
ATOM   3748  HA  ASN   312       5.008  11.203  -7.035  1.00  0.00      PAA1
ATOM   3749  CB  ASN   312       4.774  11.033  -9.167  1.00  0.00      PAA1
ATOM   3750  HB1 ASN   312       4.948  11.630 -10.086  1.00  0.00      PAA1
ATOM   3751  HB2 ASN   312       3.708  10.709  -9.193  1.00  0.00      PAA1
ATOM   3752  CG  ASN   312       5.581   9.758  -9.147  1.00  0.00      PAA1
ATOM   3753  OD1 ASN   312       5.322   8.858  -8.353  1.00  0.00      PAA1
ATOM   3754  ND2 ASN   312       6.555   9.664 -10.039  1.00  0.00      PAA1
ATOM   3755 HD21 ASN   312       6.960   8.759 -10.199  1.00  0.00      PAA1
ATOM   3756 HD22 ASN   312       6.746  10.419 -10.659  1.00  0.00      PAA1
ATOM   3757  C   ASN   312       6.251  12.659  -7.941  1.00  0.00      PAA1
ATOM   3758  O   ASN   312       7.240  12.280  -7.304  1.00  0.00      PAA1
ATOM   3759  N   PHE   313       6.271  13.774  -8.678  1.00  0.00      PAA1
ATOM   3760  HN  PHE   313       5.490  14.049  -9.235  1.00  0.00      PAA1
ATOM   3761  CA  PHE   313       7.445  14.645  -8.658  1.00  0.00      PAA1
ATOM   3762  HA  PHE   313       8.321  14.046  -8.866  1.00  0.00      PAA1
ATOM   3763  CB  PHE   313       7.321  15.753  -9.702  1.00  0.00      PAA1
ATOM   3764  HB1 PHE   313       8.062  16.564  -9.510  1.00  0.00      PAA1
ATOM   3765  HB2 PHE   313       6.309  16.212  -9.649  1.00  0.00      PAA1
ATOM   3766  CG  PHE   313       7.593  15.302 -11.103  1.00  0.00      PAA1
ATOM   3767  CD1 PHE   313       8.830  14.777 -11.442  1.00  0.00      PAA1
ATOM   3768  HD1 PHE   313       9.605  14.702 -10.691  1.00  0.00      PAA1
ATOM   3769  CE1 PHE   313       9.096  14.369 -12.729  1.00  0.00      PAA1
ATOM   3770  HE1 PHE   313      10.071  13.973 -12.985  1.00  0.00      PAA1
ATOM   3771  CZ  PHE   313       8.126  14.485 -13.697  1.00  0.00      PAA1
ATOM   3772  HZ  PHE   313       8.335  14.177 -14.714  1.00  0.00      PAA1
ATOM   3773  CD2 PHE   313       6.631  15.420 -12.086  1.00  0.00      PAA1
ATOM   3774  HD2 PHE   313       5.659  15.828 -11.846  1.00  0.00      PAA1
ATOM   3775  CE2 PHE   313       6.893  15.008 -13.376  1.00  0.00      PAA1
ATOM   3776  HE2 PHE   313       6.148  15.108 -14.143  1.00  0.00      PAA1
ATOM   3777  C   PHE   313       7.684  15.247  -7.281  1.00  0.00      PAA1
ATOM   3778  O   PHE   313       8.834  15.393  -6.858  1.00  0.00      PAA1
ATOM   3779  N   ASN   314       6.617  15.627  -6.575  1.00  0.00      PAA1
ATOM   3780  HN  ASN   314       5.693  15.576  -6.962  1.00  0.00      PAA1
ATOM   3781  CA  ASN   314       6.786  16.221  -5.251  1.00  0.00      PAA1
ATOM   3782  HA  ASN   314       7.486  17.043  -5.338  1.00  0.00      PAA1
ATOM   3783  CB  ASN   314       5.445  16.723  -4.725  1.00  0.00      PAA1
ATOM   3784  HB1 ASN   314       5.515  16.946  -3.643  1.00  0.00      PAA1
ATOM   3785  HB2 ASN   314       4.666  15.948  -4.875  1.00  0.00      PAA1
ATOM   3786  CG  ASN   314       5.018  18.019  -5.369  1.00  0.00      PAA1
ATOM   3787  OD1 ASN   314       5.747  18.595  -6.171  1.00  0.00      PAA1
ATOM   3788  ND2 ASN   314       3.827  18.482  -5.029  1.00  0.00      PAA1
ATOM   3789 HD21 ASN   314       3.569  19.380  -5.384  1.00  0.00      PAA1
ATOM   3790 HD22 ASN   314       3.202  17.880  -4.530  1.00  0.00      PAA1
ATOM   3791  C   ASN   314       7.423  15.246  -4.264  1.00  0.00      PAA1
ATOM   3792  O   ASN   314       8.143  15.664  -3.352  1.00  0.00      PAA1
ATOM   3793  N   VAL   315       7.156  13.946  -4.414  1.00  0.00      PAA1
ATOM   3794  HN  VAL   315       6.493  13.617  -5.092  1.00  0.00      PAA1
ATOM   3795  CA  VAL   315       7.790  12.957  -3.539  1.00  0.00      PAA1
ATOM   3796  HA  VAL   315       7.549  13.211  -2.516  1.00  0.00      PAA1
ATOM   3797  CB  VAL   315       7.251  11.542  -3.820  1.00  0.00      PAA1
ATOM   3798  HB  VAL   315       7.519  11.225  -4.858  1.00  0.00      PAA1
ATOM   3799  CG1 VAL   315       7.838  10.560  -2.835  1.00  0.00      PAA1
ATOM   3800 HG11 VAL   315       7.635  10.877  -1.789  1.00  0.00      PAA1
ATOM   3801 HG12 VAL   315       8.937  10.450  -2.964  1.00  0.00      PAA1
ATOM   3802 HG13 VAL   315       7.392   9.551  -2.985  1.00  0.00      PAA1
ATOM   3803  CG2 VAL   315       5.764  11.525  -3.669  1.00  0.00      PAA1
ATOM   3804 HG21 VAL   315       5.283  11.524  -4.667  1.00  0.00      PAA1
ATOM   3805 HG22 VAL   315       5.387  12.395  -3.091  1.00  0.00      PAA1
ATOM   3806 HG23 VAL   315       5.419  10.600  -3.158  1.00  0.00      PAA1
ATOM   3807  C   VAL   315       9.309  13.004  -3.663  1.00  0.00      PAA1
ATOM   3808  O   VAL   315      10.030  12.917  -2.662  1.00  0.00      PAA1
ATOM   3809  N   LEU   316       9.822  13.113  -4.888  1.00  0.00      PAA1
ATOM   3810  HN  LEU   316       9.231  13.174  -5.691  1.00  0.00      PAA1
ATOM   3811  CA  LEU   316      11.268  13.144  -5.085  1.00  0.00      PAA1
ATOM   3812  HA  LEU   316      11.704  12.312  -4.548  1.00  0.00      PAA1
ATOM   3813  CB  LEU   316      11.591  12.994  -6.571  1.00  0.00      PAA1
ATOM   3814  HB1 LEU   316      11.238  13.907  -7.106  1.00  0.00      PAA1
ATOM   3815  HB2 LEU   316      10.992  12.149  -6.982  1.00  0.00      PAA1
ATOM   3816  CG  LEU   316      13.056  12.742  -6.926  1.00  0.00      PAA1
ATOM   3817  HG  LEU   316      13.714  13.331  -6.238  1.00  0.00      PAA1
ATOM   3818  CD1 LEU   316      13.396  11.285  -6.794  1.00  0.00      PAA1
ATOM   3819 HD11 LEU   316      12.781  10.665  -7.480  1.00  0.00      PAA1
ATOM   3820 HD12 LEU   316      13.223  10.940  -5.753  1.00  0.00      PAA1
ATOM   3821 HD13 LEU   316      14.467  11.113  -7.033  1.00  0.00      PAA1
ATOM   3822  CD2 LEU   316      13.327  13.225  -8.333  1.00  0.00      PAA1
ATOM   3823 HD21 LEU   316      13.108  14.308  -8.428  1.00  0.00      PAA1
ATOM   3824 HD22 LEU   316      12.692  12.676  -9.062  1.00  0.00      PAA1
ATOM   3825 HD23 LEU   316      14.392  13.060  -8.608  1.00  0.00      PAA1
ATOM   3826  C   LEU   316      11.883  14.419  -4.521  1.00  0.00      PAA1
ATOM   3827  O   LEU   316      12.894  14.371  -3.814  1.00  0.00      PAA1
ATOM   3828  N   PHE   317      11.291  15.572  -4.830  1.00  0.00      PAA1
ATOM   3829  HN  PHE   317      10.508  15.595  -5.456  1.00  0.00      PAA1
ATOM   3830  CA  PHE   317      11.861  16.844  -4.395  1.00  0.00      PAA1
ATOM   3831  HA  PHE   317      12.921  16.851  -4.615  1.00  0.00      PAA1
ATOM   3832  CB  PHE   317      11.180  18.002  -5.122  1.00  0.00      PAA1
ATOM   3833  HB1 PHE   317      11.638  18.973  -4.830  1.00  0.00      PAA1
ATOM   3834  HB2 PHE   317      10.102  18.014  -4.859  1.00  0.00      PAA1
ATOM   3835  CG  PHE   317      11.259  17.915  -6.620  1.00  0.00      PAA1
ATOM   3836  CD1 PHE   317      12.217  17.130  -7.238  1.00  0.00      PAA1
ATOM   3837  HD1 PHE   317      12.962  16.586  -6.676  1.00  0.00      PAA1
ATOM   3838  CE1 PHE   317      12.287  17.049  -8.610  1.00  0.00      PAA1
ATOM   3839  HE1 PHE   317      13.059  16.457  -9.081  1.00  0.00      PAA1
ATOM   3840  CZ  PHE   317      11.388  17.743  -9.383  1.00  0.00      PAA1
ATOM   3841  HZ  PHE   317      11.451  17.681 -10.461  1.00  0.00      PAA1
ATOM   3842  CD2 PHE   317      10.362  18.605  -7.410  1.00  0.00      PAA1
ATOM   3843  HD2 PHE   317       9.611  19.229  -6.951  1.00  0.00      PAA1
ATOM   3844  CE2 PHE   317      10.426  18.523  -8.785  1.00  0.00      PAA1
ATOM   3845  HE2 PHE   317       9.723  19.072  -9.395  1.00  0.00      PAA1
ATOM   3846  C   PHE   317      11.770  17.035  -2.887  1.00  0.00      PAA1
ATOM   3847  O   PHE   317      12.628  17.701  -2.303  1.00  0.00      PAA1
ATOM   3848  N   SER   318      10.753  16.469  -2.239  1.00  0.00      PAA1
ATOM   3849  HN  SER   318      10.061  15.939  -2.731  1.00  0.00      PAA1
ATOM   3850  CA  SER   318      10.597  16.636  -0.799  1.00  0.00      PAA1
ATOM   3851  HA  SER   318      10.646  17.691  -0.573  1.00  0.00      PAA1
ATOM   3852  CB  SER   318       9.239  16.103  -0.355  1.00  0.00      PAA1
ATOM   3853  HB1 SER   318       9.107  16.386   0.708  1.00  0.00      PAA1
ATOM   3854  HB2 SER   318       9.181  14.994  -0.455  1.00  0.00      PAA1
ATOM   3855  OG  SER   318       8.194  16.697  -1.097  1.00  0.00      PAA1
ATOM   3856  HG1 SER   318       7.980  16.102  -1.845  1.00  0.00      PAA1
ATOM   3857  C   SER   318      11.697  15.954   0.002  1.00  0.00      PAA1
ATOM   3858  O   SER   318      11.849  16.253   1.190  1.00  0.00      PAA1
ATOM   3859  N   THR   319      12.463  15.051  -0.609  1.00  0.00      PAA1
ATOM   3860  HN  THR   319      12.322  14.811  -1.567  1.00  0.00      PAA1
ATOM   3861  CA  THR   319      13.580  14.430   0.090  1.00  0.00      PAA1
ATOM   3862  HA  THR   319      13.261  14.132   1.078  1.00  0.00      PAA1
ATOM   3863  CB  THR   319      14.041  13.180  -0.659  1.00  0.00      PAA1
ATOM   3864  HB  THR   319      14.901  12.712  -0.124  1.00  0.00      PAA1
ATOM   3865  OG1 THR   319      14.487  13.541  -1.969  1.00  0.00      PAA1
ATOM   3866  HG1 THR   319      13.736  13.806  -2.526  1.00  0.00      PAA1
ATOM   3867  CG2 THR   319      12.909  12.179  -0.773  1.00  0.00      PAA1
ATOM   3868 HG21 THR   319      12.062  12.580  -1.363  1.00  0.00      PAA1
ATOM   3869 HG22 THR   319      12.534  11.897   0.234  1.00  0.00      PAA1
ATOM   3870 HG23 THR   319      13.266  11.257  -1.282  1.00  0.00      PAA1
ATOM   3871  C   THR   319      14.748  15.388   0.274  1.00  0.00      PAA1
ATOM   3872  O   THR   319      15.662  15.090   1.049  1.00  0.00      PAA1
ATOM   3873  N   VAL   320      14.734  16.529  -0.416  1.00  0.00      PAA1
ATOM   3874  HN  VAL   320      14.019  16.729  -1.083  1.00  0.00      PAA1
ATOM   3875  CA  VAL   320      15.824  17.491  -0.312  1.00  0.00      PAA1
ATOM   3876  HA  VAL   320      16.752  16.973  -0.103  1.00  0.00      PAA1
ATOM   3877  CB  VAL   320      15.992  18.223  -1.656  1.00  0.00      PAA1
ATOM   3878  HB  VAL   320      15.017  18.697  -1.931  1.00  0.00      PAA1
ATOM   3879  CG1 VAL   320      17.033  19.321  -1.555  1.00  0.00      PAA1
ATOM   3880 HG11 VAL   320      17.996  18.914  -1.172  1.00  0.00      PAA1
ATOM   3881 HG12 VAL   320      16.710  20.150  -0.891  1.00  0.00      PAA1
ATOM   3882 HG13 VAL   320      17.232  19.758  -2.559  1.00  0.00      PAA1
ATOM   3883  CG2 VAL   320      16.359  17.237  -2.752  1.00  0.00      PAA1
ATOM   3884 HG21 VAL   320      15.572  16.468  -2.899  1.00  0.00      PAA1
ATOM   3885 HG22 VAL   320      17.310  16.715  -2.503  1.00  0.00      PAA1
ATOM   3886 HG23 VAL   320      16.505  17.766  -3.719  1.00  0.00      PAA1
ATOM   3887  C   VAL   320      15.601  18.471   0.837  1.00  0.00      PAA1
ATOM   3888  O   VAL   320      16.561  18.886   1.495  1.00  0.00      PAA1
ATOM   3889  N   PHE   321      14.354  18.839   1.116  1.00  0.00      PAA1
ATOM   3890  HN  PHE   321      13.598  18.420   0.626  1.00  0.00      PAA1
ATOM   3891  CA  PHE   321      14.034  19.899   2.060  1.00  0.00      PAA1
ATOM   3892  HA  PHE   321      14.821  20.637   1.992  1.00  0.00      PAA1
ATOM   3893  CB  PHE   321      12.700  20.540   1.687  1.00  0.00      PAA1
ATOM   3894  HB1 PHE   321      12.492  21.481   2.233  1.00  0.00      PAA1
ATOM   3895  HB2 PHE   321      11.881  19.828   1.944  1.00  0.00      PAA1
ATOM   3896  CG  PHE   321      12.571  20.863   0.229  1.00  0.00      PAA1
ATOM   3897  CD1 PHE   321      13.575  21.546  -0.432  1.00  0.00      PAA1
ATOM   3898  HD1 PHE   321      14.463  21.855   0.103  1.00  0.00      PAA1
ATOM   3899  CE1 PHE   321      13.462  21.840  -1.774  1.00  0.00      PAA1
ATOM   3900  HE1 PHE   321      14.273  22.348  -2.278  1.00  0.00      PAA1
ATOM   3901  CZ  PHE   321      12.340  21.454  -2.470  1.00  0.00      PAA1
ATOM   3902  HZ  PHE   321      12.261  21.675  -3.527  1.00  0.00      PAA1
ATOM   3903  CD2 PHE   321      11.452  20.476  -0.485  1.00  0.00      PAA1
ATOM   3904  HD2 PHE   321      10.655  19.946   0.016  1.00  0.00      PAA1
ATOM   3905  CE2 PHE   321      11.334  20.771  -1.825  1.00  0.00      PAA1
ATOM   3906  HE2 PHE   321      10.480  20.441  -2.387  1.00  0.00      PAA1
ATOM   3907  C   PHE   321      13.988  19.370   3.488  1.00  0.00      PAA1
ATOM   3908  O   PHE   321      13.748  18.182   3.715  1.00  0.00      PAA1
ATOM   3909  N   PRO   322      14.223  20.233   4.477  1.00  0.00      PAA1
ATOM   3910  CD  PRO   322      14.484  21.676   4.367  1.00  0.00      PAA1
ATOM   3911  HD1 PRO   322      13.802  22.183   3.654  1.00  0.00      PAA1
ATOM   3912  HD2 PRO   322      15.534  21.798   4.031  1.00  0.00      PAA1
ATOM   3913  CA  PRO   322      14.289  19.778   5.872  1.00  0.00      PAA1
ATOM   3914  HA  PRO   322      15.058  19.028   5.907  1.00  0.00      PAA1
ATOM   3915  CB  PRO   322      14.677  21.050   6.642  1.00  0.00      PAA1
ATOM   3916  HB1 PRO   322      15.788  21.058   6.758  1.00  0.00      PAA1
ATOM   3917  HB2 PRO   322      14.230  21.113   7.659  1.00  0.00      PAA1
ATOM   3918  CG  PRO   322      14.272  22.166   5.763  1.00  0.00      PAA1
ATOM   3919  HG1 PRO   322      13.181  22.370   5.900  1.00  0.00      PAA1
ATOM   3920  HG2 PRO   322      14.824  23.109   5.969  1.00  0.00      PAA1
ATOM   3921  C   PRO   322      12.958  19.230   6.351  1.00  0.00      PAA1
ATOM   3922  O   PRO   322      11.891  19.747   5.988  1.00  0.00      PAA1
ATOM   3923  N   PRO   323      12.982  18.175   7.169  1.00  0.00      PAA1
ATOM   3924  CD  PRO   323      14.137  17.324   7.488  1.00  0.00      PAA1
ATOM   3925  HD1 PRO   323      14.712  17.782   8.324  1.00  0.00      PAA1
ATOM   3926  HD2 PRO   323      14.793  17.161   6.603  1.00  0.00      PAA1
ATOM   3927  CA  PRO   323      11.724  17.596   7.666  1.00  0.00      PAA1
ATOM   3928  HA  PRO   323      11.140  17.314   6.805  1.00  0.00      PAA1
ATOM   3929  CB  PRO   323      12.204  16.398   8.499  1.00  0.00      PAA1
ATOM   3930  HB1 PRO   323      11.464  15.572   8.500  1.00  0.00      PAA1
ATOM   3931  HB2 PRO   323      12.385  16.702   9.559  1.00  0.00      PAA1
ATOM   3932  CG  PRO   323      13.501  16.020   7.889  1.00  0.00      PAA1
ATOM   3933  HG1 PRO   323      14.153  15.431   8.573  1.00  0.00      PAA1
ATOM   3934  HG2 PRO   323      13.326  15.414   6.967  1.00  0.00      PAA1
ATOM   3935  C   PRO   323      10.881  18.545   8.502  1.00  0.00      PAA1
ATOM   3936  O   PRO   323       9.657  18.376   8.558  1.00  0.00      PAA1
ATOM   3937  N   THR   324      11.489  19.524   9.172  1.00  0.00      PAA1
ATOM   3938  HN  THR   324      12.470  19.694   9.123  1.00  0.00      PAA1
ATOM   3939  CA  THR   324      10.734  20.404  10.059  1.00  0.00      PAA1
ATOM   3940  HA  THR   324      10.088  19.807  10.688  1.00  0.00      PAA1
ATOM   3941  CB  THR   324      11.680  21.195  10.960  1.00  0.00      PAA1
ATOM   3942  HB  THR   324      11.129  21.984  11.533  1.00  0.00      PAA1
ATOM   3943  OG1 THR   324      12.684  21.833  10.164  1.00  0.00      PAA1
ATOM   3944  HG1 THR   324      12.285  22.651   9.842  1.00  0.00      PAA1
ATOM   3945  CG2 THR   324      12.346  20.278  11.960  1.00  0.00      PAA1
ATOM   3946 HG21 THR   324      12.368  19.243  11.579  1.00  0.00      PAA1
ATOM   3947 HG22 THR   324      11.764  20.296  12.905  1.00  0.00      PAA1
ATOM   3948 HG23 THR   324      13.358  20.688  12.174  1.00  0.00      PAA1
ATOM   3949  C   THR   324       9.828  21.372   9.313  1.00  0.00      PAA1
ATOM   3950  O   THR   324       8.987  22.013   9.950  1.00  0.00      PAA1
ATOM   3951  N   SER   325       9.978  21.501   7.997  1.00  0.00      PAA1
ATOM   3952  HN  SER   325      10.643  20.948   7.504  1.00  0.00      PAA1
ATOM   3953  CA  SER   325       9.149  22.411   7.219  1.00  0.00      PAA1
ATOM   3954  HA  SER   325       8.932  23.293   7.809  1.00  0.00      PAA1
ATOM   3955  CB  SER   325       9.901  22.858   5.964  1.00  0.00      PAA1
ATOM   3956  HB1 SER   325      10.871  23.327   6.246  1.00  0.00      PAA1
ATOM   3957  HB2 SER   325       9.299  23.631   5.434  1.00  0.00      PAA1
ATOM   3958  OG  SER   325      10.122  21.773   5.081  1.00  0.00      PAA1
ATOM   3959  HG1 SER   325      10.758  21.144   5.460  1.00  0.00      PAA1
ATOM   3960  C   SER   325       7.809  21.808   6.825  1.00  0.00      PAA1
ATOM   3961  O   SER   325       6.949  22.534   6.321  1.00  0.00      PAA1
ATOM   3962  N   PHE   326       7.607  20.517   7.043  1.00  0.00      PAA1
ATOM   3963  HN  PHE   326       8.286  19.975   7.528  1.00  0.00      PAA1
ATOM   3964  CA  PHE   326       6.396  19.837   6.619  1.00  0.00      PAA1
ATOM   3965  HA  PHE   326       5.931  20.387   5.810  1.00  0.00      PAA1
ATOM   3966  CB  PHE   326       6.738  18.431   6.134  1.00  0.00      PAA1
ATOM   3967  HB1 PHE   326       5.808  17.867   5.898  1.00  0.00      PAA1
ATOM   3968  HB2 PHE   326       7.278  17.881   6.938  1.00  0.00      PAA1
ATOM   3969  CG  PHE   326       7.564  18.415   4.887  1.00  0.00      PAA1
ATOM   3970  CD1 PHE   326       7.025  18.799   3.677  1.00  0.00      PAA1
ATOM   3971  HD1 PHE   326       5.991  19.118   3.623  1.00  0.00      PAA1
ATOM   3972  CE1 PHE   326       7.791  18.797   2.533  1.00  0.00      PAA1
ATOM   3973  HE1 PHE   326       7.349  19.121   1.600  1.00  0.00      PAA1
ATOM   3974  CZ  PHE   326       9.115  18.433   2.595  1.00  0.00      PAA1
ATOM   3975  HZ  PHE   326       9.731  18.459   1.706  1.00  0.00      PAA1
ATOM   3976  CD2 PHE   326       8.898  18.061   4.935  1.00  0.00      PAA1
ATOM   3977  HD2 PHE   326       9.333  17.803   5.886  1.00  0.00      PAA1
ATOM   3978  CE2 PHE   326       9.668  18.062   3.797  1.00  0.00      PAA1
ATOM   3979  HE2 PHE   326      10.722  17.809   3.846  1.00  0.00      PAA1
ATOM   3980  C   PHE   326       5.383  19.777   7.757  1.00  0.00      PAA1
ATOM   3981  O   PHE   326       5.732  19.834   8.935  1.00  0.00      PAA1
ATOM   3982  N   GLY   327       4.111  19.662   7.386  1.00  0.00      PAA1
ATOM   3983  HN  GLY   327       3.851  19.671   6.416  1.00  0.00      PAA1
ATOM   3984  CA  GLY   327       3.052  19.523   8.354  1.00  0.00      PAA1
ATOM   3985  HA1 GLY   327       3.474  19.296   9.323  1.00  0.00      PAA1
ATOM   3986  HA2 GLY   327       2.417  18.732   7.995  1.00  0.00      PAA1
ATOM   3987  C   GLY   327       2.181  20.753   8.491  1.00  0.00      PAA1
ATOM   3988  O   GLY   327       2.151  21.625   7.620  1.00  0.00      PAA1
ATOM   3989  N   PRO   328       1.441  20.833   9.597  1.00  0.00      PAA1
ATOM   3990  CD  PRO   328       1.364  19.855  10.691  1.00  0.00      PAA1
ATOM   3991  HD1 PRO   328       2.231  20.025  11.370  1.00  0.00      PAA1
ATOM   3992  HD2 PRO   328       1.367  18.806  10.315  1.00  0.00      PAA1
ATOM   3993  CA  PRO   328       0.527  21.964   9.804  1.00  0.00      PAA1
ATOM   3994  HA  PRO   328      -0.177  21.985   8.985  1.00  0.00      PAA1
ATOM   3995  CB  PRO   328      -0.122  21.651  11.157  1.00  0.00      PAA1
ATOM   3996  HB1 PRO   328      -1.194  21.948  11.173  1.00  0.00      PAA1
ATOM   3997  HB2 PRO   328       0.399  22.192  11.985  1.00  0.00      PAA1
ATOM   3998  CG  PRO   328       0.072  20.197  11.359  1.00  0.00      PAA1
ATOM   3999  HG1 PRO   328       0.072  19.922  12.438  1.00  0.00      PAA1
ATOM   4000  HG2 PRO   328      -0.768  19.651  10.877  1.00  0.00      PAA1
ATOM   4001  C   PRO   328       1.251  23.302   9.838  1.00  0.00      PAA1
ATOM   4002  O   PRO   328       2.333  23.435  10.412  1.00  0.00      PAA1
ATOM   4003  N   LEU   329       0.632  24.302   9.223  1.00  0.00      PAA1
ATOM   4004  HN  LEU   329      -0.215  24.141   8.717  1.00  0.00      PAA1
ATOM   4005  CA  LEU   329       1.120  25.673   9.245  1.00  0.00      PAA1
ATOM   4006  HA  LEU   329       2.128  25.703   9.640  1.00  0.00      PAA1
ATOM   4007  CB  LEU   329       1.125  26.262   7.836  1.00  0.00      PAA1
ATOM   4008  HB1 LEU   329       1.469  27.321   7.862  1.00  0.00      PAA1
ATOM   4009  HB2 LEU   329       0.073  26.265   7.465  1.00  0.00      PAA1
ATOM   4010  CG  LEU   329       1.965  25.519   6.798  1.00  0.00      PAA1
ATOM   4011  HG  LEU   329       1.768  24.420   6.880  1.00  0.00      PAA1
ATOM   4012  CD1 LEU   329       1.573  25.933   5.395  1.00  0.00      PAA1
ATOM   4013 HD11 LEU   329       1.753  27.020   5.243  1.00  0.00      PAA1
ATOM   4014 HD12 LEU   329       0.502  25.723   5.194  1.00  0.00      PAA1
ATOM   4015 HD13 LEU   329       2.180  25.381   4.644  1.00  0.00      PAA1
ATOM   4016  CD2 LEU   329       3.439  25.746   7.035  1.00  0.00      PAA1
ATOM   4017 HD21 LEU   329       3.744  25.371   8.037  1.00  0.00      PAA1
ATOM   4018 HD22 LEU   329       3.688  26.827   6.969  1.00  0.00      PAA1
ATOM   4019 HD23 LEU   329       4.040  25.203   6.274  1.00  0.00      PAA1
ATOM   4020  C   LEU   329       0.231  26.494  10.169  1.00  0.00      PAA1
ATOM   4021  O   LEU   329      -0.996  26.457  10.044  1.00  0.00      PAA1
ATOM   4022  N   VAL   330       0.841  27.237  11.085  1.00  0.00      PAA1
ATOM   4023  HN  VAL   330       1.832  27.320  11.122  1.00  0.00      PAA1
ATOM   4024  CA  VAL   330       0.097  27.831  12.188  1.00  0.00      PAA1
ATOM   4025  HA  VAL   330      -0.952  27.600  12.092  1.00  0.00      PAA1
ATOM   4026  CB  VAL   330       0.561  27.284  13.556  1.00  0.00      PAA1
ATOM   4027  HB  VAL   330      -0.129  27.677  14.341  1.00  0.00      PAA1
ATOM   4028  CG1 VAL   330       0.473  25.773  13.574  1.00  0.00      PAA1
ATOM   4029 HG11 VAL   330       1.205  25.310  12.876  1.00  0.00      PAA1
ATOM   4030 HG12 VAL   330      -0.546  25.433  13.287  1.00  0.00      PAA1
ATOM   4031 HG13 VAL   330       0.689  25.382  14.593  1.00  0.00      PAA1
ATOM   4032  CG2 VAL   330       1.971  27.737  13.862  1.00  0.00      PAA1
ATOM   4033 HG21 VAL   330       2.057  28.841  13.943  1.00  0.00      PAA1
ATOM   4034 HG22 VAL   330       2.685  27.385  13.087  1.00  0.00      PAA1
ATOM   4035 HG23 VAL   330       2.302  27.308  14.834  1.00  0.00      PAA1
ATOM   4036  C   VAL   330       0.209  29.348  12.152  1.00  0.00      PAA1
ATOM   4037  O   VAL   330       1.155  29.919  11.601  1.00  0.00      PAA1
ATOM   4038  N   ARG   331      -0.788  29.995  12.748  1.00  0.00      PAA1
ATOM   4039  HN  ARG   331      -1.551  29.472  13.143  1.00  0.00      PAA1
ATOM   4040  CA  ARG   331      -0.917  31.442  12.772  1.00  0.00      PAA1
ATOM   4041  HA  ARG   331       0.067  31.888  12.712  1.00  0.00      PAA1
ATOM   4042  CB  ARG   331      -1.788  31.921  11.600  1.00  0.00      PAA1
ATOM   4043  HB1 ARG   331      -2.740  31.351  11.685  1.00  0.00      PAA1
ATOM   4044  HB2 ARG   331      -1.285  31.601  10.658  1.00  0.00      PAA1
ATOM   4045  CG  ARG   331      -2.128  33.396  11.578  1.00  0.00      PAA1
ATOM   4046  HG1 ARG   331      -1.208  33.993  11.406  1.00  0.00      PAA1
ATOM   4047  HG2 ARG   331      -2.579  33.733  12.533  1.00  0.00      PAA1
ATOM   4048  CD  ARG   331      -3.204  33.693  10.543  1.00  0.00      PAA1
ATOM   4049  HD1 ARG   331      -3.381  34.790  10.444  1.00  0.00      PAA1
ATOM   4050  HD2 ARG   331      -4.166  33.249  10.895  1.00  0.00      PAA1
ATOM   4051  NE  ARG   331      -2.913  33.115   9.235  1.00  0.00      PAA1
ATOM   4052  HE  ARG   331      -3.333  32.249   8.978  1.00  0.00      PAA1
ATOM   4053  CZ  ARG   331      -1.942  33.530   8.427  1.00  0.00      PAA1
ATOM   4054  NH1 ARG   331      -1.165  34.544   8.780  1.00  0.00      PAA1
ATOM   4055 HH11 ARG   331      -1.371  35.002   9.631  1.00  0.00      PAA1
ATOM   4056 HH12 ARG   331      -0.491  34.886   8.137  1.00  0.00      PAA1
ATOM   4057  NH2 ARG   331      -1.759  32.938   7.255  1.00  0.00      PAA1
ATOM   4058 HH21 ARG   331      -2.265  32.106   7.057  1.00  0.00      PAA1
ATOM   4059 HH22 ARG   331      -0.998  33.206   6.677  1.00  0.00      PAA1
ATOM   4060  C   ARG   331      -1.523  31.848  14.109  1.00  0.00      PAA1
ATOM   4061  O   ARG   331      -2.221  31.063  14.754  1.00  0.00      PAA1
ATOM   4062  N   LYS   332      -1.240  33.078  14.531  1.00  0.00      PAA1
ATOM   4063  HN  LYS   332      -0.672  33.693  13.997  1.00  0.00      PAA1
ATOM   4064  CA  LYS   332      -1.860  33.628  15.731  1.00  0.00      PAA1
ATOM   4065  HA  LYS   332      -1.975  32.830  16.453  1.00  0.00      PAA1
ATOM   4066  CB  LYS   332      -0.988  34.729  16.331  1.00  0.00      PAA1
ATOM   4067  HB1 LYS   332      -1.197  35.726  15.880  1.00  0.00      PAA1
ATOM   4068  HB2 LYS   332       0.063  34.475  16.048  1.00  0.00      PAA1
ATOM   4069  CG  LYS   332      -1.036  34.793  17.845  1.00  0.00      PAA1
ATOM   4070  HG1 LYS   332      -1.022  33.744  18.222  1.00  0.00      PAA1
ATOM   4071  HG2 LYS   332      -2.007  35.236  18.175  1.00  0.00      PAA1
ATOM   4072  CD  LYS   332       0.135  35.580  18.410  1.00  0.00      PAA1
ATOM   4073  HD1 LYS   332      -0.102  36.668  18.325  1.00  0.00      PAA1
ATOM   4074  HD2 LYS   332       1.058  35.407  17.812  1.00  0.00      PAA1
ATOM   4075  CE  LYS   332       0.386  35.226  19.870  1.00  0.00      PAA1
ATOM   4076  HE1 LYS   332      -0.538  35.278  20.466  1.00  0.00      PAA1
ATOM   4077  HE2 LYS   332       1.107  35.959  20.301  1.00  0.00      PAA1
ATOM   4078  NZ  LYS   332       0.992  33.877  20.034  1.00  0.00      PAA1
ATOM   4079  HZ1 LYS   332       1.897  33.828  19.525  1.00  0.00      PAA1
ATOM   4080  HZ2 LYS   332       0.340  33.167  19.643  1.00  0.00      PAA1
ATOM   4081  HZ3 LYS   332       1.145  33.675  21.043  1.00  0.00      PAA1
ATOM   4082  C   LYS   332      -3.246  34.174  15.406  1.00  0.00      PAA1
ATOM   4083  O   LYS   332      -3.421  34.910  14.430  1.00  0.00      PAA1
ATOM   4084  N   ILE   333      -4.229  33.815  16.228  1.00  0.00      PAA1
ATOM   4085  HN  ILE   333      -4.062  33.218  17.018  1.00  0.00      PAA1
ATOM   4086  CA  ILE   333      -5.606  34.256  16.050  1.00  0.00      PAA1
ATOM   4087  HA  ILE   333      -5.635  35.082  15.351  1.00  0.00      PAA1
ATOM   4088  CB  ILE   333      -6.508  33.116  15.524  1.00  0.00      PAA1
ATOM   4089  HB  ILE   333      -5.890  32.481  14.846  1.00  0.00      PAA1
ATOM   4090  CG2 ILE   333      -7.042  32.273  16.662  1.00  0.00      PAA1
ATOM   4091 HG21 ILE   333      -7.769  32.810  17.308  1.00  0.00      PAA1
ATOM   4092 HG22 ILE   333      -6.165  31.943  17.257  1.00  0.00      PAA1
ATOM   4093 HG23 ILE   333      -7.541  31.353  16.296  1.00  0.00      PAA1
ATOM   4094  CG1 ILE   333      -7.677  33.670  14.713  1.00  0.00      PAA1
ATOM   4095 HG11 ILE   333      -7.285  34.348  13.926  1.00  0.00      PAA1
ATOM   4096 HG12 ILE   333      -8.340  34.275  15.375  1.00  0.00      PAA1
ATOM   4097  CD  ILE   333      -8.509  32.588  14.065  1.00  0.00      PAA1
ATOM   4098  HD1 ILE   333      -8.833  31.811  14.787  1.00  0.00      PAA1
ATOM   4099  HD2 ILE   333      -7.943  32.084  13.253  1.00  0.00      PAA1
ATOM   4100  HD3 ILE   333      -9.448  32.982  13.642  1.00  0.00      PAA1
ATOM   4101  C   ILE   333      -6.117  34.787  17.382  1.00  0.00      PAA1
ATOM   4102  O   ILE   333      -5.635  34.399  18.451  1.00  0.00      PAA1
ATOM   4103  N   PHE   334      -7.086  35.696  17.316  1.00  0.00      PAA1
ATOM   4104  HN  PHE   334      -7.460  36.010  16.441  1.00  0.00      PAA1
ATOM   4105  CA  PHE   334      -7.684  36.295  18.503  1.00  0.00      PAA1
ATOM   4106  HA  PHE   334      -7.191  35.925  19.390  1.00  0.00      PAA1
ATOM   4107  CB  PHE   334      -7.552  37.819  18.480  1.00  0.00      PAA1
ATOM   4108  HB1 PHE   334      -7.962  38.256  19.417  1.00  0.00      PAA1
ATOM   4109  HB2 PHE   334      -8.139  38.223  17.624  1.00  0.00      PAA1
ATOM   4110  CG  PHE   334      -6.140  38.301  18.357  1.00  0.00      PAA1
ATOM   4111  CD1 PHE   334      -5.203  37.975  19.322  1.00  0.00      PAA1
ATOM   4112  HD1 PHE   334      -5.516  37.402  20.183  1.00  0.00      PAA1
ATOM   4113  CE1 PHE   334      -3.902  38.416  19.222  1.00  0.00      PAA1
ATOM   4114  HE1 PHE   334      -3.187  38.239  20.008  1.00  0.00      PAA1
ATOM   4115  CZ  PHE   334      -3.522  39.196  18.150  1.00  0.00      PAA1
ATOM   4116  HZ  PHE   334      -2.508  39.567  18.077  1.00  0.00      PAA1
ATOM   4117  CD2 PHE   334      -5.750  39.087  17.289  1.00  0.00      PAA1
ATOM   4118  HD2 PHE   334      -6.461  39.325  16.513  1.00  0.00      PAA1
ATOM   4119  CE2 PHE   334      -4.447  39.532  17.181  1.00  0.00      PAA1
ATOM   4120  HE2 PHE   334      -4.153  40.145  16.338  1.00  0.00      PAA1
ATOM   4121  C   PHE   334      -9.150  35.905  18.621  1.00  0.00      PAA1
ATOM   4122  O   PHE   334      -9.935  36.124  17.693  1.00  0.00      PAA1
ATOM   4123  N   VAL   335      -9.510  35.334  19.767  1.00  0.00      PAA1
ATOM   4124  HN  VAL   335      -8.837  35.109  20.482  1.00  0.00      PAA1
ATOM   4125  CA  VAL   335     -10.897  35.084  20.142  1.00  0.00      PAA1
ATOM   4126  HA  VAL   335     -11.566  35.573  19.450  1.00  0.00      PAA1
ATOM   4127  CB  VAL   335     -11.229  33.583  20.169  1.00  0.00      PAA1
ATOM   4128  HB  VAL   335     -11.120  33.193  19.129  1.00  0.00      PAA1
ATOM   4129  CG1 VAL   335     -10.267  32.833  21.070  1.00  0.00      PAA1
ATOM   4130 HG11 VAL   335     -10.362  33.149  22.131  1.00  0.00      PAA1
ATOM   4131 HG12 VAL   335      -9.208  32.947  20.759  1.00  0.00      PAA1
ATOM   4132 HG13 VAL   335     -10.517  31.753  21.038  1.00  0.00      PAA1
ATOM   4133  CG2 VAL   335     -12.665  33.368  20.622  1.00  0.00      PAA1
ATOM   4134 HG21 VAL   335     -13.378  33.984  20.035  1.00  0.00      PAA1
ATOM   4135 HG22 VAL   335     -12.796  33.622  21.699  1.00  0.00      PAA1
ATOM   4136 HG23 VAL   335     -12.949  32.302  20.500  1.00  0.00      PAA1
ATOM   4137  C   VAL   335     -11.120  35.735  21.500  1.00  0.00      PAA1
ATOM   4138  O   VAL   335     -10.317  35.548  22.423  1.00  0.00      PAA1
ATOM   4139  N   ASP   336     -12.183  36.534  21.610  1.00  0.00      PAA1
ATOM   4140  HN  ASP   336     -12.916  36.509  20.932  1.00  0.00      PAA1
ATOM   4141  CA  ASP   336     -12.425  37.387  22.772  1.00  0.00      PAA1
ATOM   4142  HA  ASP   336     -13.305  37.976  22.556  1.00  0.00      PAA1
ATOM   4143  CB  ASP   336     -12.692  36.560  24.039  1.00  0.00      PAA1
ATOM   4144  HB1 ASP   336     -13.101  37.210  24.841  1.00  0.00      PAA1
ATOM   4145  HB2 ASP   336     -11.759  36.092  24.420  1.00  0.00      PAA1
ATOM   4146  CG  ASP   336     -13.694  35.443  23.815  1.00  0.00      PAA1
ATOM   4147  OD1 ASP   336     -14.800  35.721  23.311  1.00  0.00      PAA1
ATOM   4148  OD2 ASP   336     -13.377  34.284  24.160  1.00  0.00      PAA1
ATOM   4149  C   ASP   336     -11.267  38.348  23.018  1.00  0.00      PAA1
ATOM   4150  O   ASP   336     -11.084  38.834  24.138  1.00  0.00      PAA1
ATOM   4151  N   GLY   337     -10.479  38.631  21.982  1.00  0.00      PAA1
ATOM   4152  HN  GLY   337     -10.714  38.235  21.101  1.00  0.00      PAA1
ATOM   4153  CA  GLY   337      -9.237  39.355  22.137  1.00  0.00      PAA1
ATOM   4154  HA1 GLY   337      -9.392  40.187  22.812  1.00  0.00      PAA1
ATOM   4155  HA2 GLY   337      -8.927  39.680  21.157  1.00  0.00      PAA1
ATOM   4156  C   GLY   337      -8.097  38.541  22.704  1.00  0.00      PAA1
ATOM   4157  O   GLY   337      -7.002  39.084  22.886  1.00  0.00      PAA1
ATOM   4158  N   VAL   338      -8.317  37.260  22.984  1.00  0.00      PAA1
ATOM   4159  HN  VAL   338      -9.216  36.828  22.846  1.00  0.00      PAA1
ATOM   4160  CA  VAL   338      -7.311  36.385  23.582  1.00  0.00      PAA1
ATOM   4161  HA  VAL   338      -6.604  37.006  24.105  1.00  0.00      PAA1
ATOM   4162  CB  VAL   338      -7.950  35.469  24.639  1.00  0.00      PAA1
ATOM   4163  HB  VAL   338      -8.886  35.022  24.229  1.00  0.00      PAA1
ATOM   4164  CG1 VAL   338      -7.026  34.335  24.991  1.00  0.00      PAA1
ATOM   4165 HG11 VAL   338      -6.066  34.698  25.409  1.00  0.00      PAA1
ATOM   4166 HG12 VAL   338      -6.826  33.656  24.135  1.00  0.00      PAA1
ATOM   4167 HG13 VAL   338      -7.505  33.708  25.777  1.00  0.00      PAA1
ATOM   4168  CG2 VAL   338      -8.306  36.270  25.881  1.00  0.00      PAA1
ATOM   4169 HG21 VAL   338      -9.034  37.075  25.632  1.00  0.00      PAA1
ATOM   4170 HG22 VAL   338      -7.405  36.737  26.331  1.00  0.00      PAA1
ATOM   4171 HG23 VAL   338      -8.782  35.612  26.641  1.00  0.00      PAA1
ATOM   4172  C   VAL   338      -6.618  35.588  22.480  1.00  0.00      PAA1
ATOM   4173  O   VAL   338      -7.294  35.017  21.611  1.00  0.00      PAA1
ATOM   4174  N   PRO   339      -5.285  35.521  22.471  1.00  0.00      PAA1
ATOM   4175  CD  PRO   339      -4.372  36.176  23.424  1.00  0.00      PAA1
ATOM   4176  HD1 PRO   339      -4.559  35.843  24.467  1.00  0.00      PAA1
ATOM   4177  HD2 PRO   339      -4.506  37.280  23.346  1.00  0.00      PAA1
ATOM   4178  CA  PRO   339      -4.555  34.917  21.344  1.00  0.00      PAA1
ATOM   4179  HA  PRO   339      -5.015  35.220  20.425  1.00  0.00      PAA1
ATOM   4180  CB  PRO   339      -3.148  35.512  21.478  1.00  0.00      PAA1
ATOM   4181  HB1 PRO   339      -3.099  36.461  20.919  1.00  0.00      PAA1
ATOM   4182  HB2 PRO   339      -2.387  34.814  21.082  1.00  0.00      PAA1
ATOM   4183  CG  PRO   339      -3.003  35.764  22.939  1.00  0.00      PAA1
ATOM   4184  HG1 PRO   339      -2.725  34.815  23.459  1.00  0.00      PAA1
ATOM   4185  HG2 PRO   339      -2.235  36.531  23.179  1.00  0.00      PAA1
ATOM   4186  C   PRO   339      -4.524  33.394  21.408  1.00  0.00      PAA1
ATOM   4187  O   PRO   339      -4.029  32.809  22.373  1.00  0.00      PAA1
ATOM   4188  N   PHE   340      -5.053  32.754  20.367  1.00  0.00      PAA1
ATOM   4189  HN  PHE   340      -5.490  33.294  19.640  1.00  0.00      PAA1
ATOM   4190  CA  PHE   340      -4.901  31.325  20.131  1.00  0.00      PAA1
ATOM   4191  HA  PHE   340      -4.536  30.832  21.024  1.00  0.00      PAA1
ATOM   4192  CB  PHE   340      -6.220  30.684  19.684  1.00  0.00      PAA1
ATOM   4193  HB1 PHE   340      -6.082  29.702  19.182  1.00  0.00      PAA1
ATOM   4194  HB2 PHE   340      -6.759  31.370  19.017  1.00  0.00      PAA1
ATOM   4195  CG  PHE   340      -7.213  30.461  20.789  1.00  0.00      PAA1
ATOM   4196  CD1 PHE   340      -7.029  31.008  22.044  1.00  0.00      PAA1
ATOM   4197  HD1 PHE   340      -6.176  31.595  22.319  1.00  0.00      PAA1
ATOM   4198  CE1 PHE   340      -7.958  30.796  23.048  1.00  0.00      PAA1
ATOM   4199  HE1 PHE   340      -7.812  31.242  24.024  1.00  0.00      PAA1
ATOM   4200  CZ  PHE   340      -9.076  30.030  22.805  1.00  0.00      PAA1
ATOM   4201  HZ  PHE   340      -9.810  29.881  23.587  1.00  0.00      PAA1
ATOM   4202  CD2 PHE   340      -8.346  29.699  20.557  1.00  0.00      PAA1
ATOM   4203  HD2 PHE   340      -8.508  29.270  19.577  1.00  0.00      PAA1
ATOM   4204  CE2 PHE   340      -9.271  29.480  21.558  1.00  0.00      PAA1
ATOM   4205  HE2 PHE   340     -10.154  28.888  21.360  1.00  0.00      PAA1
ATOM   4206  C   PHE   340      -3.845  31.081  19.056  1.00  0.00      PAA1
ATOM   4207  O   PHE   340      -3.405  32.001  18.364  1.00  0.00      PAA1
ATOM   4208  N   VAL   341      -3.437  29.821  18.929  1.00  0.00      PAA1
ATOM   4209  HN  VAL   341      -3.799  29.097  19.514  1.00  0.00      PAA1
ATOM   4210  CA  VAL   341      -2.612  29.358  17.817  1.00  0.00      PAA1
ATOM   4211  HA  VAL   341      -2.404  30.175  17.141  1.00  0.00      PAA1
ATOM   4212  CB  VAL   341      -1.278  28.774  18.305  1.00  0.00      PAA1
ATOM   4213  HB  VAL   341      -1.481  27.845  18.897  1.00  0.00      PAA1
ATOM   4214  CG1 VAL   341      -0.393  28.412  17.127  1.00  0.00      PAA1
ATOM   4215 HG11 VAL   341      -0.201  29.297  16.483  1.00  0.00      PAA1
ATOM   4216 HG12 VAL   341      -0.863  27.621  16.504  1.00  0.00      PAA1
ATOM   4217 HG13 VAL   341       0.584  28.015  17.481  1.00  0.00      PAA1
ATOM   4218  CG2 VAL   341      -0.574  29.761  19.215  1.00  0.00      PAA1
ATOM   4219 HG21 VAL   341      -1.139  29.909  20.161  1.00  0.00      PAA1
ATOM   4220 HG22 VAL   341      -0.464  30.740  18.704  1.00  0.00      PAA1
ATOM   4221 HG23 VAL   341       0.436  29.378  19.481  1.00  0.00      PAA1
ATOM   4222  C   VAL   341      -3.417  28.321  17.045  1.00  0.00      PAA1
ATOM   4223  O   VAL   341      -3.775  27.272  17.592  1.00  0.00      PAA1
ATOM   4224  N   VAL   342      -3.694  28.599  15.773  1.00  0.00      PAA1
ATOM   4225  HN  VAL   342      -3.360  29.431  15.332  1.00  0.00      PAA1
ATOM   4226  CA  VAL   342      -4.538  27.729  14.962  1.00  0.00      PAA1
ATOM   4227  HA  VAL   342      -4.683  26.777  15.461  1.00  0.00      PAA1
ATOM   4228  CB  VAL   342      -5.934  28.345  14.705  1.00  0.00      PAA1
ATOM   4229  HB  VAL   342      -6.567  27.583  14.185  1.00  0.00      PAA1
ATOM   4230  CG1 VAL   342      -6.609  28.698  16.013  1.00  0.00      PAA1
ATOM   4231 HG11 VAL   342      -6.076  29.517  16.539  1.00  0.00      PAA1
ATOM   4232 HG12 VAL   342      -6.637  27.811  16.686  1.00  0.00      PAA1
ATOM   4233 HG13 VAL   342      -7.657  29.022  15.834  1.00  0.00      PAA1
ATOM   4234  CG2 VAL   342      -5.818  29.575  13.827  1.00  0.00      PAA1
ATOM   4235 HG21 VAL   342      -5.483  29.316  12.801  1.00  0.00      PAA1
ATOM   4236 HG22 VAL   342      -5.111  30.315  14.259  1.00  0.00      PAA1
ATOM   4237 HG23 VAL   342      -6.813  30.064  13.739  1.00  0.00      PAA1
ATOM   4238  C   VAL   342      -3.845  27.416  13.645  1.00  0.00      PAA1
ATOM   4239  O   VAL   342      -3.029  28.195  13.144  1.00  0.00      PAA1
ATOM   4240  N   SER   343      -4.171  26.251  13.091  1.00  0.00      PAA1
ATOM   4241  HN  SER   343      -4.742  25.568  13.583  1.00  0.00      PAA1
ATOM   4242  CA  SER   343      -3.633  25.850  11.801  1.00  0.00      PAA1
ATOM   4243  HA  SER   343      -2.610  26.176  11.729  1.00  0.00      PAA1
ATOM   4244  CB  SER   343      -3.659  24.329  11.670  1.00  0.00      PAA1
ATOM   4245  HB1 SER   343      -4.664  23.958  11.987  1.00  0.00      PAA1
ATOM   4246  HB2 SER   343      -2.916  23.859  12.354  1.00  0.00      PAA1
ATOM   4247  OG  SER   343      -3.451  23.929  10.328  1.00  0.00      PAA1
ATOM   4248  HG1 SER   343      -2.521  24.070  10.116  1.00  0.00      PAA1
ATOM   4249  C   SER   343      -4.428  26.490  10.671  1.00  0.00      PAA1
ATOM   4250  O   SER   343      -5.643  26.304  10.568  1.00  0.00      PAA1
ATOM   4251  N   THR   344      -3.736  27.240   9.817  1.00  0.00      PAA1
ATOM   4252  HN  THR   344      -2.745  27.335   9.942  1.00  0.00      PAA1
ATOM   4253  CA  THR   344      -4.342  27.894   8.666  1.00  0.00      PAA1
ATOM   4254  HA  THR   344      -5.417  27.802   8.719  1.00  0.00      PAA1
ATOM   4255  CB  THR   344      -4.010  29.385   8.663  1.00  0.00      PAA1
ATOM   4256  HB  THR   344      -4.625  29.894   7.883  1.00  0.00      PAA1
ATOM   4257  OG1 THR   344      -2.626  29.568   8.341  1.00  0.00      PAA1
ATOM   4258  HG1 THR   344      -2.444  28.994   7.586  1.00  0.00      PAA1
ATOM   4259  CG2 THR   344      -4.307  29.998  10.014  1.00  0.00      PAA1
ATOM   4260 HG21 THR   344      -3.596  29.627  10.785  1.00  0.00      PAA1
ATOM   4261 HG22 THR   344      -5.331  29.712  10.343  1.00  0.00      PAA1
ATOM   4262 HG23 THR   344      -4.267  31.098   9.988  1.00  0.00      PAA1
ATOM   4263  C   THR   344      -3.916  27.268   7.348  1.00  0.00      PAA1
ATOM   4264  O   THR   344      -4.176  27.842   6.288  1.00  0.00      PAA1
ATOM   4265  N   GLY   345      -3.267  26.116   7.387  1.00  0.00      PAA1
ATOM   4266  HN  GLY   345      -3.115  25.627   8.249  1.00  0.00      PAA1
ATOM   4267  CA  GLY   345      -2.797  25.488   6.173  1.00  0.00      PAA1
ATOM   4268  HA1 GLY   345      -2.140  26.168   5.647  1.00  0.00      PAA1
ATOM   4269  HA2 GLY   345      -3.654  25.169   5.596  1.00  0.00      PAA1
ATOM   4270  C   GLY   345      -1.994  24.253   6.503  1.00  0.00      PAA1
ATOM   4271  O   GLY   345      -1.879  23.846   7.661  1.00  0.00      PAA1
ATOM   4272  N   TYR   346      -1.448  23.651   5.452  1.00  0.00      PAA1
ATOM   4273  HN  TYR   346      -1.583  24.004   4.520  1.00  0.00      PAA1
ATOM   4274  CA  TYR   346      -0.668  22.436   5.614  1.00  0.00      PAA1
ATOM   4275  HA  TYR   346      -0.124  22.487   6.550  1.00  0.00      PAA1
ATOM   4276  CB  TYR   346      -1.569  21.197   5.578  1.00  0.00      PAA1
ATOM   4277  HB1 TYR   346      -1.851  20.943   4.544  1.00  0.00      PAA1
ATOM   4278  HB2 TYR   346      -2.520  21.453   6.099  1.00  0.00      PAA1
ATOM   4279  CG  TYR   346      -1.012  19.982   6.279  1.00  0.00      PAA1
ATOM   4280  CD1 TYR   346      -0.218  19.065   5.610  1.00  0.00      PAA1
ATOM   4281  HD1 TYR   346       0.067  19.255   4.588  1.00  0.00      PAA1
ATOM   4282  CE1 TYR   346       0.273  17.952   6.247  1.00  0.00      PAA1
ATOM   4283  HE1 TYR   346       0.906  17.262   5.703  1.00  0.00      PAA1
ATOM   4284  CZ  TYR   346      -0.047  17.727   7.563  1.00  0.00      PAA1
ATOM   4285  OH  TYR   346       0.437  16.615   8.204  1.00  0.00      PAA1
ATOM   4286  HH  TYR   346       0.683  15.986   7.523  1.00  0.00      PAA1
ATOM   4287  CD2 TYR   346      -1.336  19.723   7.598  1.00  0.00      PAA1
ATOM   4288  HD2 TYR   346      -1.978  20.413   8.132  1.00  0.00      PAA1
ATOM   4289  CE2 TYR   346      -0.854  18.610   8.242  1.00  0.00      PAA1
ATOM   4290  HE2 TYR   346      -1.135  18.389   9.260  1.00  0.00      PAA1
ATOM   4291  C   TYR   346       0.358  22.380   4.495  1.00  0.00      PAA1
ATOM   4292  O   TYR   346       0.053  22.730   3.354  1.00  0.00      PAA1
ATOM   4293  N   HSD   347       1.572  21.957   4.825  1.00  0.00      PAA1
ATOM   4294  HN  HSD   347       1.804  21.758   5.784  1.00  0.00      PAA1
ATOM   4295  CA  HSD   347       2.618  21.728   3.834  1.00  0.00      PAA1
ATOM   4296  HA  HSD   347       2.332  22.146   2.877  1.00  0.00      PAA1
ATOM   4297  CB  HSD   347       3.934  22.373   4.266  1.00  0.00      PAA1
ATOM   4298  HB1 HSD   347       4.265  21.959   5.245  1.00  0.00      PAA1
ATOM   4299  HB2 HSD   347       3.763  23.463   4.415  1.00  0.00      PAA1
ATOM   4300  ND1 HSD   347       6.334  22.617   3.522  1.00  0.00      PAA1
ATOM   4301  HD1 HSD   347       6.661  22.941   4.418  1.00  0.00      PAA1
ATOM   4302  CG  HSD   347       5.039  22.227   3.264  1.00  0.00      PAA1
ATOM   4303  CE1 HSD   347       7.085  22.370   2.464  1.00  0.00      PAA1
ATOM   4304  HE1 HSD   347       8.154  22.577   2.398  1.00  0.00      PAA1
ATOM   4305  NE2 HSD   347       6.320  21.849   1.523  1.00  0.00      PAA1
ATOM   4306  CD2 HSD   347       5.035  21.755   1.995  1.00  0.00      PAA1
ATOM   4307  HD2 HSD   347       4.241  21.373   1.369  1.00  0.00      PAA1
ATOM   4308  C   HSD   347       2.770  20.221   3.660  1.00  0.00      PAA1
ATOM   4309  O   HSD   347       3.236  19.531   4.570  1.00  0.00      PAA1
ATOM   4310  N   PHE   348       2.366  19.709   2.502  1.00  0.00      PAA1
ATOM   4311  HN  PHE   348       1.981  20.288   1.773  1.00  0.00      PAA1
ATOM   4312  CA  PHE   348       2.436  18.283   2.221  1.00  0.00      PAA1
ATOM   4313  HA  PHE   348       2.453  17.724   3.148  1.00  0.00      PAA1
ATOM   4314  CB  PHE   348       1.248  17.803   1.383  1.00  0.00      PAA1
ATOM   4315  HB1 PHE   348       1.389  16.744   1.068  1.00  0.00      PAA1
ATOM   4316  HB2 PHE   348       1.176  18.436   0.474  1.00  0.00      PAA1
ATOM   4317  CG  PHE   348      -0.079  17.884   2.078  1.00  0.00      PAA1
ATOM   4318  CD1 PHE   348      -0.767  19.081   2.150  1.00  0.00      PAA1
ATOM   4319  HD1 PHE   348      -0.355  19.970   1.690  1.00  0.00      PAA1
ATOM   4320  CE1 PHE   348      -1.992  19.154   2.775  1.00  0.00      PAA1
ATOM   4321  HE1 PHE   348      -2.544  20.084   2.770  1.00  0.00      PAA1
ATOM   4322  CZ  PHE   348      -2.534  18.032   3.357  1.00  0.00      PAA1
ATOM   4323  HZ  PHE   348      -3.490  18.092   3.860  1.00  0.00      PAA1
ATOM   4324  CD2 PHE   348      -0.637  16.763   2.665  1.00  0.00      PAA1
ATOM   4325  HD2 PHE   348      -0.109  15.817   2.625  1.00  0.00      PAA1
ATOM   4326  CE2 PHE   348      -1.857  16.835   3.302  1.00  0.00      PAA1
ATOM   4327  HE2 PHE   348      -2.267  15.964   3.790  1.00  0.00      PAA1
ATOM   4328  C   PHE   348       3.717  17.964   1.466  1.00  0.00      PAA1
ATOM   4329  O   PHE   348       4.160  18.743   0.619  1.00  0.00      PAA1
ATOM   4330  N   ARG   349       4.311  16.813   1.775  1.00  0.00      PAA1
ATOM   4331  HN  ARG   349       3.937  16.193   2.458  1.00  0.00      PAA1
ATOM   4332  CA  ARG   349       5.397  16.311   0.943  1.00  0.00      PAA1
ATOM   4333  HA  ARG   349       6.163  17.070   0.858  1.00  0.00      PAA1
ATOM   4334  CB  ARG   349       6.002  15.053   1.563  1.00  0.00      PAA1
ATOM   4335  HB1 ARG   349       6.453  14.398   0.777  1.00  0.00      PAA1
ATOM   4336  HB2 ARG   349       5.168  14.457   2.008  1.00  0.00      PAA1
ATOM   4337  CG  ARG   349       7.081  15.330   2.582  1.00  0.00      PAA1
ATOM   4338  HG1 ARG   349       6.846  16.279   3.110  1.00  0.00      PAA1
ATOM   4339  HG2 ARG   349       8.064  15.444   2.092  1.00  0.00      PAA1
ATOM   4340  CD  ARG   349       7.149  14.245   3.625  1.00  0.00      PAA1
ATOM   4341  HD1 ARG   349       7.248  13.262   3.100  1.00  0.00      PAA1
ATOM   4342  HD2 ARG   349       6.181  14.198   4.176  1.00  0.00      PAA1
ATOM   4343  NE  ARG   349       8.321  14.385   4.480  1.00  0.00      PAA1
ATOM   4344  HE  ARG   349       9.213  14.442   4.046  1.00  0.00      PAA1
ATOM   4345  CZ  ARG   349       8.268  14.542   5.797  1.00  0.00      PAA1
ATOM   4346  NH1 ARG   349       7.097  14.582   6.412  1.00  0.00      PAA1
ATOM   4347 HH11 ARG   349       6.281  14.448   5.867  1.00  0.00      PAA1
ATOM   4348 HH12 ARG   349       7.046  14.684   7.396  1.00  0.00      PAA1
ATOM   4349  NH2 ARG   349       9.387  14.660   6.497  1.00  0.00      PAA1
ATOM   4350 HH21 ARG   349      10.250  14.658   6.009  1.00  0.00      PAA1
ATOM   4351 HH22 ARG   349       9.321  14.851   7.467  1.00  0.00      PAA1
ATOM   4352  C   ARG   349       4.918  16.036  -0.476  1.00  0.00      PAA1
ATOM   4353  O   ARG   349       5.618  16.342  -1.446  1.00  0.00      PAA1
ATOM   4354  N   GLU   350       3.718  15.476  -0.615  1.00  0.00      PAA1
ATOM   4355  HN  GLU   350       3.220  15.078   0.167  1.00  0.00      PAA1
ATOM   4356  CA  GLU   350       3.199  15.079  -1.915  1.00  0.00      PAA1
ATOM   4357  HA  GLU   350       4.025  14.889  -2.589  1.00  0.00      PAA1
ATOM   4358  CB  GLU   350       2.404  13.771  -1.796  1.00  0.00      PAA1
ATOM   4359  HB1 GLU   350       2.206  13.402  -2.828  1.00  0.00      PAA1
ATOM   4360  HB2 GLU   350       1.409  13.959  -1.328  1.00  0.00      PAA1
ATOM   4361  CG  GLU   350       3.090  12.633  -1.034  1.00  0.00      PAA1
ATOM   4362  HG1 GLU   350       4.145  12.531  -1.357  1.00  0.00      PAA1
ATOM   4363  HG2 GLU   350       2.570  11.672  -1.236  1.00  0.00      PAA1
ATOM   4364  CD  GLU   350       3.086  12.818   0.479  1.00  0.00      PAA1
ATOM   4365  OE1 GLU   350       3.915  12.176   1.159  1.00  0.00      PAA1
ATOM   4366  OE2 GLU   350       2.254  13.601   0.988  1.00  0.00      PAA1
ATOM   4367  C   GLU   350       2.323  16.140  -2.571  1.00  0.00      PAA1
ATOM   4368  O   GLU   350       2.340  16.263  -3.799  1.00  0.00      PAA1
ATOM   4369  N   LEU   351       1.550  16.904  -1.803  1.00  0.00      PAA1
ATOM   4370  HN  LEU   351       1.519  16.747  -0.822  1.00  0.00      PAA1
ATOM   4371  CA  LEU   351       0.601  17.847  -2.382  1.00  0.00      PAA1
ATOM   4372  HA  LEU   351       0.450  17.611  -3.416  1.00  0.00      PAA1
ATOM   4373  CB  LEU   351      -0.766  17.708  -1.706  1.00  0.00      PAA1
ATOM   4374  HB1 LEU   351      -1.513  18.316  -2.265  1.00  0.00      PAA1
ATOM   4375  HB2 LEU   351      -0.714  18.140  -0.681  1.00  0.00      PAA1
ATOM   4376  CG  LEU   351      -1.330  16.295  -1.566  1.00  0.00      PAA1
ATOM   4377  HG  LEU   351      -0.595  15.652  -1.018  1.00  0.00      PAA1
ATOM   4378  CD1 LEU   351      -2.598  16.315  -0.736  1.00  0.00      PAA1
ATOM   4379 HD11 LEU   351      -3.376  16.940  -1.224  1.00  0.00      PAA1
ATOM   4380 HD12 LEU   351      -2.401  16.729   0.277  1.00  0.00      PAA1
ATOM   4381 HD13 LEU   351      -3.002  15.286  -0.617  1.00  0.00      PAA1
ATOM   4382  CD2 LEU   351      -1.587  15.672  -2.925  1.00  0.00      PAA1
ATOM   4383 HD21 LEU   351      -0.647  15.591  -3.513  1.00  0.00      PAA1
ATOM   4384 HD22 LEU   351      -2.311  16.281  -3.506  1.00  0.00      PAA1
ATOM   4385 HD23 LEU   351      -2.008  14.650  -2.809  1.00  0.00      PAA1
ATOM   4386  C   LEU   351       1.056  19.300  -2.321  1.00  0.00      PAA1
ATOM   4387  O   LEU   351       0.333  20.175  -2.802  1.00  0.00      PAA1
ATOM   4388  N   GLY   352       2.227  19.583  -1.757  1.00  0.00      PAA1
ATOM   4389  HN  GLY   352       2.815  18.882  -1.358  1.00  0.00      PAA1
ATOM   4390  CA  GLY   352       2.661  20.964  -1.662  1.00  0.00      PAA1
ATOM   4391  HA1 GLY   352       2.516  21.466  -2.610  1.00  0.00      PAA1
ATOM   4392  HA2 GLY   352       3.699  20.950  -1.364  1.00  0.00      PAA1
ATOM   4393  C   GLY   352       1.914  21.740  -0.588  1.00  0.00      PAA1
ATOM   4394  O   GLY   352       1.407  21.181   0.387  1.00  0.00      PAA1
ATOM   4395  N   VAL   353       1.848  23.055  -0.774  1.00  0.00      PAA1
ATOM   4396  HN  VAL   353       2.217  23.495  -1.601  1.00  0.00      PAA1
ATOM   4397  CA  VAL   353       1.276  23.968   0.213  1.00  0.00      PAA1
ATOM   4398  HA  VAL   353       1.393  23.544   1.200  1.00  0.00      PAA1
ATOM   4399  CB  VAL   353       2.003  25.322   0.190  1.00  0.00      PAA1
ATOM   4400  HB  VAL   353       1.818  25.817  -0.797  1.00  0.00      PAA1
ATOM   4401  CG1 VAL   353       1.483  26.220   1.296  1.00  0.00      PAA1
ATOM   4402 HG11 VAL   353       1.642  25.755   2.292  1.00  0.00      PAA1
ATOM   4403 HG12 VAL   353       0.404  26.452   1.179  1.00  0.00      PAA1
ATOM   4404 HG13 VAL   353       2.029  27.188   1.277  1.00  0.00      PAA1
ATOM   4405  CG2 VAL   353       3.499  25.122   0.319  1.00  0.00      PAA1
ATOM   4406 HG21 VAL   353       3.924  24.558  -0.538  1.00  0.00      PAA1
ATOM   4407 HG22 VAL   353       3.764  24.590   1.258  1.00  0.00      PAA1
ATOM   4408 HG23 VAL   353       4.017  26.108   0.326  1.00  0.00      PAA1
ATOM   4409  C   VAL   353      -0.213  24.150  -0.052  1.00  0.00      PAA1
ATOM   4410  O   VAL   353      -0.624  24.471  -1.172  1.00  0.00      PAA1
ATOM   4411  N   VAL   354      -1.022  23.958   0.985  1.00  0.00      PAA1
ATOM   4412  HN  VAL   354      -0.644  23.636   1.858  1.00  0.00      PAA1
ATOM   4413  CA  VAL   354      -2.464  24.174   0.934  1.00  0.00      PAA1
ATOM   4414  HA  VAL   354      -2.741  24.608  -0.017  1.00  0.00      PAA1
ATOM   4415  CB  VAL   354      -3.237  22.854   1.123  1.00  0.00      PAA1
ATOM   4416  HB  VAL   354      -2.912  22.394   2.090  1.00  0.00      PAA1
ATOM   4417  CG1 VAL   354      -4.728  23.102   1.191  1.00  0.00      PAA1
ATOM   4418 HG11 VAL   354      -5.078  23.665   0.298  1.00  0.00      PAA1
ATOM   4419 HG12 VAL   354      -5.017  23.668   2.103  1.00  0.00      PAA1
ATOM   4420 HG13 VAL   354      -5.277  22.135   1.215  1.00  0.00      PAA1
ATOM   4421  CG2 VAL   354      -2.902  21.878   0.013  1.00  0.00      PAA1
ATOM   4422 HG21 VAL   354      -1.837  21.557   0.072  1.00  0.00      PAA1
ATOM   4423 HG22 VAL   354      -3.051  22.352  -0.980  1.00  0.00      PAA1
ATOM   4424 HG23 VAL   354      -3.534  20.967   0.077  1.00  0.00      PAA1
ATOM   4425  C   VAL   354      -2.824  25.178   2.021  1.00  0.00      PAA1
ATOM   4426  O   VAL   354      -2.397  25.026   3.170  1.00  0.00      PAA1
ATOM   4427  N   HSD   355      -3.588  26.207   1.661  1.00  0.00      PAA1
ATOM   4428  HN  HSD   355      -3.897  26.310   0.721  1.00  0.00      PAA1
ATOM   4429  CA  HSD   355      -4.069  27.200   2.615  1.00  0.00      PAA1
ATOM   4430  HA  HSD   355      -3.616  27.035   3.584  1.00  0.00      PAA1
ATOM   4431  CB  HSD   355      -3.729  28.626   2.173  1.00  0.00      PAA1
ATOM   4432  HB1 HSD   355      -4.218  29.368   2.843  1.00  0.00      PAA1
ATOM   4433  HB2 HSD   355      -4.132  28.793   1.147  1.00  0.00      PAA1
ATOM   4434  ND1 HSD   355      -1.593  29.445   1.112  1.00  0.00      PAA1
ATOM   4435  HD1 HSD   355      -1.992  29.598   0.207  1.00  0.00      PAA1
ATOM   4436  CG  HSD   355      -2.268  28.942   2.202  1.00  0.00      PAA1
ATOM   4437  CE1 HSD   355      -0.327  29.636   1.432  1.00  0.00      PAA1
ATOM   4438  HE1 HSD   355       0.449  30.001   0.754  1.00  0.00      PAA1
ATOM   4439  NE2 HSD   355      -0.157  29.286   2.693  1.00  0.00      PAA1
ATOM   4440  CD2 HSD   355      -1.357  28.853   3.200  1.00  0.00      PAA1
ATOM   4441  HD2 HSD   355      -1.450  28.503   4.220  1.00  0.00      PAA1
ATOM   4442  C   HSD   355      -5.573  27.083   2.812  1.00  0.00      PAA1
ATOM   4443  O   HSD   355      -6.316  26.819   1.863  1.00  0.00      PAA1
ATOM   4444  N   ASN   356      -6.012  27.285   4.051  1.00  0.00      PAA1
ATOM   4445  HN  ASN   356      -5.384  27.485   4.806  1.00  0.00      PAA1
ATOM   4446  CA  ASN   356      -7.434  27.269   4.359  1.00  0.00      PAA1
ATOM   4447  HA  ASN   356      -7.899  26.438   3.842  1.00  0.00      PAA1
ATOM   4448  CB  ASN   356      -7.656  27.123   5.862  1.00  0.00      PAA1
ATOM   4449  HB1 ASN   356      -8.701  27.281   6.170  1.00  0.00      PAA1
ATOM   4450  HB2 ASN   356      -7.058  27.918   6.367  1.00  0.00      PAA1
ATOM   4451  CG  ASN   356      -7.197  25.785   6.388  1.00  0.00      PAA1
ATOM   4452  OD1 ASN   356      -6.934  24.861   5.623  1.00  0.00      PAA1
ATOM   4453  ND2 ASN   356      -7.103  25.670   7.702  1.00  0.00      PAA1
ATOM   4454 HD21 ASN   356      -6.828  24.782   8.074  1.00  0.00      PAA1
ATOM   4455 HD22 ASN   356      -7.366  26.410   8.314  1.00  0.00      PAA1
ATOM   4456  C   ASN   356      -8.105  28.538   3.854  1.00  0.00      PAA1
ATOM   4457  O   ASN   356      -7.555  29.637   3.958  1.00  0.00      PAA1
ATOM   4458  N   GLN   357      -9.305  28.379   3.304  1.00  0.00      PAA1
ATOM   4459  HN  GLN   357      -9.749  27.485   3.261  1.00  0.00      PAA1
ATOM   4460  CA  GLN   357     -10.040  29.500   2.737  1.00  0.00      PAA1
ATOM   4461  HA  GLN   357      -9.335  30.201   2.308  1.00  0.00      PAA1
ATOM   4462  CB  GLN   357     -10.962  29.002   1.624  1.00  0.00      PAA1
ATOM   4463  HB1 GLN   357     -11.366  29.897   1.094  1.00  0.00      PAA1
ATOM   4464  HB2 GLN   357     -11.831  28.460   2.072  1.00  0.00      PAA1
ATOM   4465  CG  GLN   357     -10.278  28.062   0.651  1.00  0.00      PAA1
ATOM   4466  HG1 GLN   357     -10.096  27.065   1.101  1.00  0.00      PAA1
ATOM   4467  HG2 GLN   357      -9.278  28.466   0.372  1.00  0.00      PAA1
ATOM   4468  CD  GLN   357     -11.079  27.840  -0.610  1.00  0.00      PAA1
ATOM   4469  OE1 GLN   357     -11.756  26.826  -0.758  1.00  0.00      PAA1
ATOM   4470  NE2 GLN   357     -11.009  28.792  -1.528  1.00  0.00      PAA1
ATOM   4471 HE21 GLN   357     -11.455  28.614  -2.397  1.00  0.00      PAA1
ATOM   4472 HE22 GLN   357     -10.415  29.576  -1.372  1.00  0.00      PAA1
ATOM   4473  C   GLN   357     -10.850  30.269   3.773  1.00  0.00      PAA1
ATOM   4474  O   GLN   357     -11.008  31.487   3.641  1.00  0.00      PAA1
ATOM   4475  N   ASP   358     -11.372  29.593   4.796  1.00  0.00      PAA1
ATOM   4476  HN  ASP   358     -11.219  28.607   4.905  1.00  0.00      PAA1
ATOM   4477  CA  ASP   358     -12.181  30.238   5.831  1.00  0.00      PAA1
ATOM   4478  HA  ASP   358     -12.520  31.204   5.479  1.00  0.00      PAA1
ATOM   4479  CB  ASP   358     -13.416  29.404   6.153  1.00  0.00      PAA1
ATOM   4480  HB1 ASP   358     -14.129  29.985   6.773  1.00  0.00      PAA1
ATOM   4481  HB2 ASP   358     -13.127  28.491   6.718  1.00  0.00      PAA1
ATOM   4482  CG  ASP   358     -14.146  28.940   4.911  1.00  0.00      PAA1
ATOM   4483  OD1 ASP   358     -14.130  29.672   3.901  1.00  0.00      PAA1
ATOM   4484  OD2 ASP   358     -14.744  27.845   4.945  1.00  0.00      PAA1
ATOM   4485  C   ASP   358     -11.316  30.471   7.066  1.00  0.00      PAA1
ATOM   4486  O   ASP   358     -11.296  29.683   8.012  1.00  0.00      PAA1
ATOM   4487  N   VAL   359     -10.583  31.581   7.044  1.00  0.00      PAA1
ATOM   4488  HN  VAL   359     -10.582  32.167   6.236  1.00  0.00      PAA1
ATOM   4489  CA  VAL   359      -9.780  32.028   8.176  1.00  0.00      PAA1
ATOM   4490  HA  VAL   359     -10.020  31.444   9.054  1.00  0.00      PAA1
ATOM   4491  CB  VAL   359      -8.269  31.904   7.896  1.00  0.00      PAA1
ATOM   4492  HB  VAL   359      -7.702  32.471   8.675  1.00  0.00      PAA1
ATOM   4493  CG1 VAL   359      -7.836  30.453   7.981  1.00  0.00      PAA1
ATOM   4494 HG11 VAL   359      -8.387  29.845   7.229  1.00  0.00      PAA1
ATOM   4495 HG12 VAL   359      -8.048  30.030   8.987  1.00  0.00      PAA1
ATOM   4496 HG13 VAL   359      -6.753  30.354   7.769  1.00  0.00      PAA1
ATOM   4497  CG2 VAL   359      -7.931  32.471   6.529  1.00  0.00      PAA1
ATOM   4498 HG21 VAL   359      -8.233  33.535   6.429  1.00  0.00      PAA1
ATOM   4499 HG22 VAL   359      -8.415  31.891   5.712  1.00  0.00      PAA1
ATOM   4500 HG23 VAL   359      -6.835  32.416   6.351  1.00  0.00      PAA1
ATOM   4501  C   VAL   359     -10.158  33.468   8.489  1.00  0.00      PAA1
ATOM   4502  O   VAL   359     -10.255  34.301   7.581  1.00  0.00      PAA1
ATOM   4503  N   ASN   360     -10.382  33.758   9.769  1.00  0.00      PAA1
ATOM   4504  HN  ASN   360     -10.333  33.061  10.479  1.00  0.00      PAA1
ATOM   4505  CA  ASN   360     -10.754  35.096  10.216  1.00  0.00      PAA1
ATOM   4506  HA  ASN   360     -10.476  35.810   9.449  1.00  0.00      PAA1
ATOM   4507  CB  ASN   360     -12.267  35.198  10.461  1.00  0.00      PAA1
ATOM   4508  HB1 ASN   360     -12.555  34.569  11.330  1.00  0.00      PAA1
ATOM   4509  HB2 ASN   360     -12.789  34.800   9.562  1.00  0.00      PAA1
ATOM   4510  CG  ASN   360     -12.749  36.630  10.645  1.00  0.00      PAA1
ATOM   4511  OD1 ASN   360     -12.192  37.570  10.080  1.00  0.00      PAA1
ATOM   4512  ND2 ASN   360     -13.790  36.798  11.450  1.00  0.00      PAA1
ATOM   4513 HD21 ASN   360     -14.019  37.736  11.695  1.00  0.00      PAA1
ATOM   4514 HD22 ASN   360     -14.176  36.021  11.935  1.00  0.00      PAA1
ATOM   4515  C   ASN   360      -9.954  35.451  11.462  1.00  0.00      PAA1
ATOM   4516  O   ASN   360     -10.071  34.787  12.494  1.00  0.00      PAA1
ATOM   4517  N   LEU   361      -9.140  36.504  11.357  1.00  0.00      PAA1
ATOM   4518  HN  LEU   361      -9.116  37.072  10.539  1.00  0.00      PAA1
ATOM   4519  CA  LEU   361      -8.154  36.794  12.394  1.00  0.00      PAA1
ATOM   4520  HA  LEU   361      -7.598  35.893  12.596  1.00  0.00      PAA1
ATOM   4521  CB  LEU   361      -7.175  37.866  11.909  1.00  0.00      PAA1
ATOM   4522  HB1 LEU   361      -6.441  38.029  12.737  1.00  0.00      PAA1
ATOM   4523  HB2 LEU   361      -7.706  38.837  11.777  1.00  0.00      PAA1
ATOM   4524  CG  LEU   361      -6.353  37.602  10.641  1.00  0.00      PAA1
ATOM   4525  HG  LEU   361      -6.087  36.516  10.622  1.00  0.00      PAA1
ATOM   4526  CD1 LEU   361      -7.131  37.928   9.372  1.00  0.00      PAA1
ATOM   4527 HD11 LEU   361      -7.537  38.962   9.417  1.00  0.00      PAA1
ATOM   4528 HD12 LEU   361      -7.967  37.225   9.192  1.00  0.00      PAA1
ATOM   4529 HD13 LEU   361      -6.463  37.873   8.485  1.00  0.00      PAA1
ATOM   4530  CD2 LEU   361      -5.051  38.383  10.682  1.00  0.00      PAA1
ATOM   4531 HD21 LEU   361      -4.447  38.104  11.572  1.00  0.00      PAA1
ATOM   4532 HD22 LEU   361      -5.264  39.474  10.737  1.00  0.00      PAA1
ATOM   4533 HD23 LEU   361      -4.448  38.195   9.768  1.00  0.00      PAA1
ATOM   4534  C   LEU   361      -8.800  37.231  13.703  1.00  0.00      PAA1
ATOM   4535  O   LEU   361      -8.214  37.036  14.773  1.00  0.00      PAA1
ATOM   4536  N   HSD   362      -9.993  37.817  13.647  1.00  0.00      PAA1
ATOM   4537  HN  HSD   362     -10.475  37.906  12.781  1.00  0.00      PAA1
ATOM   4538  CA  HSD   362     -10.664  38.326  14.836  1.00  0.00      PAA1
ATOM   4539  HA  HSD   362     -10.133  38.012  15.726  1.00  0.00      PAA1
ATOM   4540  CB  HSD   362     -10.728  39.857  14.822  1.00  0.00      PAA1
ATOM   4541  HB1 HSD   362     -11.107  40.245  15.793  1.00  0.00      PAA1
ATOM   4542  HB2 HSD   362     -11.440  40.184  14.031  1.00  0.00      PAA1
ATOM   4543  ND1 HSD   362      -8.443  40.740  15.428  1.00  0.00      PAA1
ATOM   4544  HD1 HSD   362      -8.522  40.524  16.401  1.00  0.00      PAA1
ATOM   4545  CG  HSD   362      -9.424  40.513  14.487  1.00  0.00      PAA1
ATOM   4546  CE1 HSD   362      -7.410  41.327  14.850  1.00  0.00      PAA1
ATOM   4547  HE1 HSD   362      -6.495  41.644  15.354  1.00  0.00      PAA1
ATOM   4548  NE2 HSD   362      -7.684  41.487  13.568  1.00  0.00      PAA1
ATOM   4549  CD2 HSD   362      -8.938  40.986  13.315  1.00  0.00      PAA1
ATOM   4550  HD2 HSD   362      -9.373  41.019  12.325  1.00  0.00      PAA1
ATOM   4551  C   HSD   362     -12.063  37.738  14.919  1.00  0.00      PAA1
ATOM   4552  O   HSD   362     -12.822  37.792  13.946  1.00  0.00      PAA1
ATOM   4553  N   SER   363     -12.403  37.189  16.083  1.00  0.00      PAA1
ATOM   4554  HN  SER   363     -11.751  37.124  16.841  1.00  0.00      PAA1
ATOM   4555  CA  SER   363     -13.695  36.558  16.305  1.00  0.00      PAA1
ATOM   4556  HA  SER   363     -14.397  36.905  15.560  1.00  0.00      PAA1
ATOM   4557  CB  SER   363     -13.593  35.030  16.221  1.00  0.00      PAA1
ATOM   4558  HB1 SER   363     -12.875  34.727  15.426  1.00  0.00      PAA1
ATOM   4559  HB2 SER   363     -14.588  34.603  15.958  1.00  0.00      PAA1
ATOM   4560  OG  SER   363     -13.218  34.474  17.468  1.00  0.00      PAA1
ATOM   4561  HG1 SER   363     -12.310  34.748  17.647  1.00  0.00      PAA1
ATOM   4562  C   SER   363     -14.230  36.970  17.667  1.00  0.00      PAA1
ATOM   4563  O   SER   363     -13.465  37.128  18.622  1.00  0.00      PAA1
ATOM   4564  N   SER   364     -15.551  37.142  17.748  1.00  0.00      PAA1
ATOM   4565  HN  SER   364     -16.136  37.075  16.949  1.00  0.00      PAA1
ATOM   4566  CA  SER   364     -16.170  37.589  18.990  1.00  0.00      PAA1
ATOM   4567  HA  SER   364     -15.497  38.254  19.517  1.00  0.00      PAA1
ATOM   4568  CB  SER   364     -17.463  38.348  18.688  1.00  0.00      PAA1
ATOM   4569  HB1 SER   364     -17.987  38.616  19.635  1.00  0.00      PAA1
ATOM   4570  HB2 SER   364     -18.148  37.716  18.080  1.00  0.00      PAA1
ATOM   4571  OG  SER   364     -17.195  39.545  17.979  1.00  0.00      PAA1
ATOM   4572  HG1 SER   364     -16.840  40.198  18.600  1.00  0.00      PAA1
ATOM   4573  C   SER   364     -16.452  36.430  19.940  1.00  0.00      PAA1
ATOM   4574  O   SER   364     -16.317  36.580  21.158  1.00  0.00      PAA1
ATOM   4575  N   ARG   365     -16.846  35.275  19.408  1.00  0.00      PAA1
ATOM   4576  HN  ARG   365     -16.803  35.093  18.430  1.00  0.00      PAA1
ATOM   4577  CA  ARG   365     -17.246  34.154  20.246  1.00  0.00      PAA1
ATOM   4578  HA  ARG   365     -16.607  34.124  21.124  1.00  0.00      PAA1
ATOM   4579  CB  ARG   365     -18.722  34.284  20.658  1.00  0.00      PAA1
ATOM   4580  HB1 ARG   365     -19.325  34.361  19.726  1.00  0.00      PAA1
ATOM   4581  HB2 ARG   365     -18.812  35.261  21.193  1.00  0.00      PAA1
ATOM   4582  CG  ARG   365     -19.285  33.191  21.562  1.00  0.00      PAA1
ATOM   4583  HG1 ARG   365     -18.662  33.150  22.488  1.00  0.00      PAA1
ATOM   4584  HG2 ARG   365     -19.223  32.198  21.068  1.00  0.00      PAA1
ATOM   4585  CD  ARG   365     -20.729  33.477  21.953  1.00  0.00      PAA1
ATOM   4586  HD1 ARG   365     -20.778  34.500  22.401  1.00  0.00      PAA1
ATOM   4587  HD2 ARG   365     -21.078  32.774  22.746  1.00  0.00      PAA1
ATOM   4588  NE  ARG   365     -21.631  33.449  20.806  1.00  0.00      PAA1
ATOM   4589  HE  ARG   365     -21.847  34.307  20.355  1.00  0.00      PAA1
ATOM   4590  CZ  ARG   365     -22.157  32.339  20.300  1.00  0.00      PAA1
ATOM   4591  NH1 ARG   365     -22.967  32.406  19.252  1.00  0.00      PAA1
ATOM   4592 HH11 ARG   365     -23.143  33.286  18.831  1.00  0.00      PAA1
ATOM   4593 HH12 ARG   365     -23.271  31.563  18.832  1.00  0.00      PAA1
ATOM   4594  NH2 ARG   365     -21.869  31.161  20.837  1.00  0.00      PAA1
ATOM   4595 HH21 ARG   365     -21.172  31.131  21.544  1.00  0.00      PAA1
ATOM   4596 HH22 ARG   365     -22.274  30.332  20.478  1.00  0.00      PAA1
ATOM   4597  C   ARG   365     -16.988  32.878  19.454  1.00  0.00      PAA1
ATOM   4598  O   ARG   365     -16.960  32.891  18.222  1.00  0.00      PAA1
ATOM   4599  N   LEU   366     -16.801  31.775  20.175  1.00  0.00      PAA1
ATOM   4600  HN  LEU   366     -16.773  31.821  21.169  1.00  0.00      PAA1
ATOM   4601  CA  LEU   366     -16.437  30.491  19.588  1.00  0.00      PAA1
ATOM   4602  HA  LEU   366     -16.206  30.630  18.539  1.00  0.00      PAA1
ATOM   4603  CB  LEU   366     -15.231  29.896  20.313  1.00  0.00      PAA1
ATOM   4604  HB1 LEU   366     -15.548  29.337  21.222  1.00  0.00      PAA1
ATOM   4605  HB2 LEU   366     -14.617  30.752  20.687  1.00  0.00      PAA1
ATOM   4606  CG  LEU   366     -14.280  29.038  19.485  1.00  0.00      PAA1
ATOM   4607  HG  LEU   366     -14.883  28.218  19.028  1.00  0.00      PAA1
ATOM   4608  CD1 LEU   366     -13.651  29.889  18.401  1.00  0.00      PAA1
ATOM   4609 HD11 LEU   366     -12.588  30.106  18.640  1.00  0.00      PAA1
ATOM   4610 HD12 LEU   366     -14.155  30.874  18.298  1.00  0.00      PAA1
ATOM   4611 HD13 LEU   366     -13.713  29.400  17.413  1.00  0.00      PAA1
ATOM   4612  CD2 LEU   366     -13.213  28.414  20.369  1.00  0.00      PAA1
ATOM   4613 HD21 LEU   366     -13.680  27.945  21.262  1.00  0.00      PAA1
ATOM   4614 HD22 LEU   366     -12.495  29.185  20.723  1.00  0.00      PAA1
ATOM   4615 HD23 LEU   366     -12.668  27.619  19.827  1.00  0.00      PAA1
ATOM   4616  C   LEU   366     -17.630  29.544  19.662  1.00  0.00      PAA1
ATOM   4617  O   LEU   366     -18.111  29.230  20.756  1.00  0.00      PAA1
ATOM   4618  N   SER   367     -18.099  29.086  18.504  1.00  0.00      PAA1
ATOM   4619  HN  SER   367     -17.698  29.360  17.616  1.00  0.00      PAA1
ATOM   4620  CA  SER   367     -19.214  28.153  18.462  1.00  0.00      PAA1
ATOM   4621  HA  SER   367     -19.944  28.431  19.208  1.00  0.00      PAA1
ATOM   4622  CB  SER   367     -19.885  28.171  17.089  1.00  0.00      PAA1
ATOM   4623  HB1 SER   367     -19.121  28.052  16.300  1.00  0.00      PAA1
ATOM   4624  HB2 SER   367     -20.416  29.134  16.922  1.00  0.00      PAA1
ATOM   4625  OG  SER   367     -20.744  27.058  16.931  1.00  0.00      PAA1
ATOM   4626  HG1 SER   367     -21.242  27.186  16.110  1.00  0.00      PAA1
ATOM   4627  C   SER   367     -18.755  26.735  18.795  1.00  0.00      PAA1
ATOM   4628  O   SER   367     -17.564  26.457  18.956  1.00  0.00      PAA1
ATOM   4629  N   PHE   368     -19.733  25.833  18.911  1.00  0.00      PAA1
ATOM   4630  HN  PHE   368     -20.660  26.082  18.634  1.00  0.00      PAA1
ATOM   4631  CA  PHE   368     -19.427  24.433  19.190  1.00  0.00      PAA1
ATOM   4632  HA  PHE   368     -18.840  24.395  20.097  1.00  0.00      PAA1
ATOM   4633  CB  PHE   368     -20.724  23.647  19.385  1.00  0.00      PAA1
ATOM   4634  HB1 PHE   368     -21.292  23.549  18.432  1.00  0.00      PAA1
ATOM   4635  HB2 PHE   368     -21.382  24.207  20.087  1.00  0.00      PAA1
ATOM   4636  CG  PHE   368     -20.528  22.288  19.990  1.00  0.00      PAA1
ATOM   4637  CD1 PHE   368     -20.154  22.154  21.314  1.00  0.00      PAA1
ATOM   4638  HD1 PHE   368     -20.006  23.039  21.918  1.00  0.00      PAA1
ATOM   4639  CE1 PHE   368     -19.979  20.907  21.875  1.00  0.00      PAA1
ATOM   4640  HE1 PHE   368     -19.698  20.818  22.917  1.00  0.00      PAA1
ATOM   4641  CZ  PHE   368     -20.173  19.777  21.115  1.00  0.00      PAA1
ATOM   4642  HZ  PHE   368     -20.045  18.798  21.559  1.00  0.00      PAA1
ATOM   4643  CD2 PHE   368     -20.725  21.145  19.239  1.00  0.00      PAA1
ATOM   4644  HD2 PHE   368     -21.038  21.234  18.207  1.00  0.00      PAA1
ATOM   4645  CE2 PHE   368     -20.547  19.895  19.797  1.00  0.00      PAA1
ATOM   4646  HE2 PHE   368     -20.664  18.991  19.232  1.00  0.00      PAA1
ATOM   4647  C   PHE   368     -18.585  23.819  18.076  1.00  0.00      PAA1
ATOM   4648  O   PHE   368     -17.664  23.035  18.340  1.00  0.00      PAA1
ATOM   4649  N   LYS   369     -18.888  24.164  16.822  1.00  0.00      PAA1
ATOM   4650  HN  LYS   369     -19.659  24.774  16.648  1.00  0.00      PAA1
ATOM   4651  CA  LYS   369     -18.117  23.647  15.696  1.00  0.00      PAA1
ATOM   4652  HA  LYS   369     -18.113  22.567  15.764  1.00  0.00      PAA1
ATOM   4653  CB  LYS   369     -18.770  24.073  14.384  1.00  0.00      PAA1
ATOM   4654  HB1 LYS   369     -18.663  25.175  14.252  1.00  0.00      PAA1
ATOM   4655  HB2 LYS   369     -19.869  23.877  14.477  1.00  0.00      PAA1
ATOM   4656  CG  LYS   369     -18.267  23.328  13.174  1.00  0.00      PAA1
ATOM   4657  HG1 LYS   369     -18.656  22.282  13.310  1.00  0.00      PAA1
ATOM   4658  HG2 LYS   369     -17.169  23.205  13.186  1.00  0.00      PAA1
ATOM   4659  CD  LYS   369     -18.915  23.846  11.912  1.00  0.00      PAA1
ATOM   4660  HD1 LYS   369     -19.963  24.179  12.098  1.00  0.00      PAA1
ATOM   4661  HD2 LYS   369     -18.975  23.013  11.179  1.00  0.00      PAA1
ATOM   4662  CE  LYS   369     -18.087  24.961  11.302  1.00  0.00      PAA1
ATOM   4663  HE1 LYS   369     -18.229  25.902  11.882  1.00  0.00      PAA1
ATOM   4664  HE2 LYS   369     -18.388  25.145  10.248  1.00  0.00      PAA1
ATOM   4665  NZ  LYS   369     -16.636  24.637  11.331  1.00  0.00      PAA1
ATOM   4666  HZ1 LYS   369     -16.456  23.768  10.795  1.00  0.00      PAA1
ATOM   4667  HZ2 LYS   369     -16.341  24.509  12.321  1.00  0.00      PAA1
ATOM   4668  HZ3 LYS   369     -16.089  25.420  10.916  1.00  0.00      PAA1
ATOM   4669  C   LYS   369     -16.667  24.117  15.742  1.00  0.00      PAA1
ATOM   4670  O   LYS   369     -15.743  23.325  15.518  1.00  0.00      PAA1
ATOM   4671  N   GLU   370     -16.440  25.398  16.042  1.00  0.00      PAA1
ATOM   4672  HN  GLU   370     -17.160  26.053  16.261  1.00  0.00      PAA1
ATOM   4673  CA  GLU   370     -15.066  25.876  16.141  1.00  0.00      PAA1
ATOM   4674  HA  GLU   370     -14.501  25.521  15.291  1.00  0.00      PAA1
ATOM   4675  CB  GLU   370     -15.018  27.404  16.115  1.00  0.00      PAA1
ATOM   4676  HB1 GLU   370     -13.962  27.745  16.209  1.00  0.00      PAA1
ATOM   4677  HB2 GLU   370     -15.579  27.771  17.009  1.00  0.00      PAA1
ATOM   4678  CG  GLU   370     -15.615  28.027  14.864  1.00  0.00      PAA1
ATOM   4679  HG1 GLU   370     -16.377  27.377  14.391  1.00  0.00      PAA1
ATOM   4680  HG2 GLU   370     -14.812  28.205  14.115  1.00  0.00      PAA1
ATOM   4681  CD  GLU   370     -16.306  29.350  15.128  1.00  0.00      PAA1
ATOM   4682  OE1 GLU   370     -17.461  29.340  15.593  1.00  0.00      PAA1
ATOM   4683  OE2 GLU   370     -15.690  30.404  14.867  1.00  0.00      PAA1
ATOM   4684  C   GLU   370     -14.371  25.344  17.385  1.00  0.00      PAA1
ATOM   4685  O   GLU   370     -13.158  25.114  17.358  1.00  0.00      PAA1
ATOM   4686  N   LEU   371     -15.117  25.127  18.468  1.00  0.00      PAA1
ATOM   4687  HN  LEU   371     -16.065  25.449  18.540  1.00  0.00      PAA1
ATOM   4688  CA  LEU   371     -14.544  24.455  19.628  1.00  0.00      PAA1
ATOM   4689  HA  LEU   371     -13.686  25.017  19.972  1.00  0.00      PAA1
ATOM   4690  CB  LEU   371     -15.587  24.358  20.740  1.00  0.00      PAA1
ATOM   4691  HB1 LEU   371     -15.416  23.452  21.368  1.00  0.00      PAA1
ATOM   4692  HB2 LEU   371     -16.582  24.222  20.265  1.00  0.00      PAA1
ATOM   4693  CG  LEU   371     -15.682  25.523  21.724  1.00  0.00      PAA1
ATOM   4694  HG  LEU   371     -15.657  26.481  21.145  1.00  0.00      PAA1
ATOM   4695  CD1 LEU   371     -16.998  25.459  22.468  1.00  0.00      PAA1
ATOM   4696 HD11 LEU   371     -17.091  24.503  23.027  1.00  0.00      PAA1
ATOM   4697 HD12 LEU   371     -17.850  25.544  21.761  1.00  0.00      PAA1
ATOM   4698 HD13 LEU   371     -17.073  26.299  23.193  1.00  0.00      PAA1
ATOM   4699  CD2 LEU   371     -14.522  25.492  22.696  1.00  0.00      PAA1
ATOM   4700 HD21 LEU   371     -13.551  25.563  22.161  1.00  0.00      PAA1
ATOM   4701 HD22 LEU   371     -14.528  24.552  23.288  1.00  0.00      PAA1
ATOM   4702 HD23 LEU   371     -14.587  26.348  23.404  1.00  0.00      PAA1
ATOM   4703  C   LEU   371     -14.036  23.071  19.253  1.00  0.00      PAA1
ATOM   4704  O   LEU   371     -12.920  22.689  19.620  1.00  0.00      PAA1
ATOM   4705  N   LEU   372     -14.834  22.318  18.492  1.00  0.00      PAA1
ATOM   4706  HN  LEU   372     -15.757  22.635  18.260  1.00  0.00      PAA1
ATOM   4707  CA  LEU   372     -14.425  20.988  18.052  1.00  0.00      PAA1
ATOM   4708  HA  LEU   372     -14.137  20.423  18.928  1.00  0.00      PAA1
ATOM   4709  CB  LEU   372     -15.598  20.301  17.351  1.00  0.00      PAA1
ATOM   4710  HB1 LEU   372     -15.725  20.740  16.335  1.00  0.00      PAA1
ATOM   4711  HB2 LEU   372     -16.525  20.580  17.910  1.00  0.00      PAA1
ATOM   4712  CG  LEU   372     -15.610  18.778  17.243  1.00  0.00      PAA1
ATOM   4713  HG  LEU   372     -14.595  18.444  16.912  1.00  0.00      PAA1
ATOM   4714  CD1 LEU   372     -15.917  18.149  18.589  1.00  0.00      PAA1
ATOM   4715 HD11 LEU   372     -16.936  18.443  18.926  1.00  0.00      PAA1
ATOM   4716 HD12 LEU   372     -15.195  18.485  19.361  1.00  0.00      PAA1
ATOM   4717 HD13 LEU   372     -15.877  17.041  18.527  1.00  0.00      PAA1
ATOM   4718  CD2 LEU   372     -16.614  18.331  16.200  1.00  0.00      PAA1
ATOM   4719 HD21 LEU   372     -16.364  18.754  15.204  1.00  0.00      PAA1
ATOM   4720 HD22 LEU   372     -17.632  18.680  16.480  1.00  0.00      PAA1
ATOM   4721 HD23 LEU   372     -16.638  17.224  16.117  1.00  0.00      PAA1
ATOM   4722  C   LEU   372     -13.210  21.062  17.131  1.00  0.00      PAA1
ATOM   4723  O   LEU   372     -12.251  20.291  17.281  1.00  0.00      PAA1
ATOM   4724  N   VAL   373     -13.228  22.000  16.181  1.00  0.00      PAA1
ATOM   4725  HN  VAL   373     -14.011  22.618  16.087  1.00  0.00      PAA1
ATOM   4726  CA  VAL   373     -12.136  22.123  15.218  1.00  0.00      PAA1
ATOM   4727  HA  VAL   373     -11.979  21.166  14.741  1.00  0.00      PAA1
ATOM   4728  CB  VAL   373     -12.491  23.165  14.141  1.00  0.00      PAA1
ATOM   4729  HB  VAL   373     -12.898  24.073  14.649  1.00  0.00      PAA1
ATOM   4730  CG1 VAL   373     -11.254  23.577  13.367  1.00  0.00      PAA1
ATOM   4731 HG11 VAL   373     -10.707  22.689  12.983  1.00  0.00      PAA1
ATOM   4732 HG12 VAL   373     -10.549  24.174  13.984  1.00  0.00      PAA1
ATOM   4733 HG13 VAL   373     -11.529  24.212  12.497  1.00  0.00      PAA1
ATOM   4734  CG2 VAL   373     -13.538  22.606  13.196  1.00  0.00      PAA1
ATOM   4735 HG21 VAL   373     -14.456  22.301  13.738  1.00  0.00      PAA1
ATOM   4736 HG22 VAL   373     -13.134  21.710  12.675  1.00  0.00      PAA1
ATOM   4737 HG23 VAL   373     -13.801  23.363  12.428  1.00  0.00      PAA1
ATOM   4738  C   VAL   373     -10.827  22.464  15.919  1.00  0.00      PAA1
ATOM   4739  O   VAL   373      -9.776  21.890  15.609  1.00  0.00      PAA1
ATOM   4740  N   TYR   374     -10.861  23.395  16.874  1.00  0.00      PAA1
ATOM   4741  HN  TYR   374     -11.692  23.914  17.092  1.00  0.00      PAA1
ATOM   4742  CA  TYR   374      -9.638  23.780  17.568  1.00  0.00      PAA1
ATOM   4743  HA  TYR   374      -8.810  23.776  16.871  1.00  0.00      PAA1
ATOM   4744  CB  TYR   374      -9.777  25.183  18.162  1.00  0.00      PAA1
ATOM   4745  HB1 TYR   374      -8.824  25.500  18.642  1.00  0.00      PAA1
ATOM   4746  HB2 TYR   374     -10.581  25.181  18.932  1.00  0.00      PAA1
ATOM   4747  CG  TYR   374     -10.122  26.240  17.140  1.00  0.00      PAA1
ATOM   4748  CD1 TYR   374      -9.694  26.121  15.824  1.00  0.00      PAA1
ATOM   4749  HD1 TYR   374      -9.086  25.284  15.509  1.00  0.00      PAA1
ATOM   4750  CE1 TYR   374      -9.995  27.082  14.885  1.00  0.00      PAA1
ATOM   4751  HE1 TYR   374      -9.648  26.979  13.866  1.00  0.00      PAA1
ATOM   4752  CZ  TYR   374     -10.734  28.184  15.255  1.00  0.00      PAA1
ATOM   4753  OH  TYR   374     -11.038  29.145  14.322  1.00  0.00      PAA1
ATOM   4754  HH  TYR   374     -11.688  29.736  14.715  1.00  0.00      PAA1
ATOM   4755  CD2 TYR   374     -10.857  27.361  17.489  1.00  0.00      PAA1
ATOM   4756  HD2 TYR   374     -11.157  27.488  18.515  1.00  0.00      PAA1
ATOM   4757  CE2 TYR   374     -11.164  28.329  16.554  1.00  0.00      PAA1
ATOM   4758  HE2 TYR   374     -11.689  29.223  16.837  1.00  0.00      PAA1
ATOM   4759  C   TYR   374      -9.226  22.794  18.651  1.00  0.00      PAA1
ATOM   4760  O   TYR   374      -8.057  22.790  19.045  1.00  0.00      PAA1
ATOM   4761  N   ALA   375     -10.143  21.960  19.142  1.00  0.00      PAA1
ATOM   4762  HN  ALA   375     -11.116  22.066  18.935  1.00  0.00      PAA1
ATOM   4763  CA  ALA   375      -9.728  20.882  20.029  1.00  0.00      PAA1
ATOM   4764  HA  ALA   375      -9.004  21.262  20.740  1.00  0.00      PAA1
ATOM   4765  CB  ALA   375     -10.933  20.336  20.792  1.00  0.00      PAA1
ATOM   4766  HB1 ALA   375     -11.704  19.970  20.082  1.00  0.00      PAA1
ATOM   4767  HB2 ALA   375     -11.390  21.150  21.396  1.00  0.00      PAA1
ATOM   4768  HB3 ALA   375     -10.638  19.511  21.475  1.00  0.00      PAA1
ATOM   4769  C   ALA   375      -9.035  19.773  19.250  1.00  0.00      PAA1
ATOM   4770  O   ALA   375      -8.079  19.163  19.742  1.00  0.00      PAA1
ATOM   4771  N   ALA   376      -9.505  19.495  18.032  1.00  0.00      PAA1
ATOM   4772  HN  ALA   376     -10.283  19.997  17.652  1.00  0.00      PAA1
ATOM   4773  CA  ALA   376      -8.868  18.473  17.208  1.00  0.00      PAA1
ATOM   4774  HA  ALA   376      -8.692  17.601  17.824  1.00  0.00      PAA1
ATOM   4775  CB  ALA   376      -9.780  18.093  16.045  1.00  0.00      PAA1
ATOM   4776  HB1 ALA   376      -9.749  18.870  15.248  1.00  0.00      PAA1
ATOM   4777  HB2 ALA   376     -10.831  18.007  16.373  1.00  0.00      PAA1
ATOM   4778  HB3 ALA   376      -9.468  17.121  15.620  1.00  0.00      PAA1
ATOM   4779  C   ALA   376      -7.509  18.933  16.691  1.00  0.00      PAA1
ATOM   4780  O   ALA   376      -6.608  18.113  16.486  1.00  0.00      PAA1
ATOM   4781  N   ASP   377      -7.354  20.231  16.462  1.00  0.00      PAA1
ATOM   4782  HN  ASP   377      -8.084  20.887  16.635  1.00  0.00      PAA1
ATOM   4783  CA  ASP   377      -6.155  20.767  15.830  1.00  0.00      PAA1
ATOM   4784  HA  ASP   377      -6.070  20.289  14.868  1.00  0.00      PAA1
ATOM   4785  CB  ASP   377      -6.349  22.269  15.603  1.00  0.00      PAA1
ATOM   4786  HB1 ASP   377      -6.487  22.794  16.573  1.00  0.00      PAA1
ATOM   4787  HB2 ASP   377      -7.258  22.434  14.988  1.00  0.00      PAA1
ATOM   4788  CG  ASP   377      -5.191  22.931  14.875  1.00  0.00      PAA1
ATOM   4789  OD1 ASP   377      -4.186  22.269  14.554  1.00  0.00      PAA1
ATOM   4790  OD2 ASP   377      -5.300  24.147  14.615  1.00  0.00      PAA1
ATOM   4791  C   ASP   377      -4.928  20.496  16.700  1.00  0.00      PAA1
ATOM   4792  O   ASP   377      -4.928  20.845  17.888  1.00  0.00      PAA1
ATOM   4793  N   PRO   378      -3.877  19.870  16.160  1.00  0.00      PAA1
ATOM   4794  CD  PRO   378      -3.810  19.188  14.858  1.00  0.00      PAA1
ATOM   4795  HD1 PRO   378      -4.190  19.859  14.090  1.00  0.00      PAA1
ATOM   4796  HD2 PRO   378      -4.438  18.271  14.914  1.00  0.00      PAA1
ATOM   4797  CA  PRO   378      -2.667  19.635  16.963  1.00  0.00      PAA1
ATOM   4798  HA  PRO   378      -2.963  19.198  17.904  1.00  0.00      PAA1
ATOM   4799  CB  PRO   378      -1.832  18.692  16.083  1.00  0.00      PAA1
ATOM   4800  HB1 PRO   378      -2.006  17.647  16.406  1.00  0.00      PAA1
ATOM   4801  HB2 PRO   378      -0.736  18.877  16.146  1.00  0.00      PAA1
ATOM   4802  CG  PRO   378      -2.358  18.860  14.713  1.00  0.00      PAA1
ATOM   4803  HG1 PRO   378      -1.860  19.739  14.232  1.00  0.00      PAA1
ATOM   4804  HG2 PRO   378      -2.191  17.970  14.068  1.00  0.00      PAA1
ATOM   4805  C   PRO   378      -1.887  20.892  17.305  1.00  0.00      PAA1
ATOM   4806  O   PRO   378      -0.947  20.805  18.103  1.00  0.00      PAA1
ATOM   4807  N   ALA   379      -2.215  22.041  16.707  1.00  0.00      PAA1
ATOM   4808  HN  ALA   379      -2.956  22.086  16.017  1.00  0.00      PAA1
ATOM   4809  CA  ALA   379      -1.440  23.259  16.933  1.00  0.00      PAA1
ATOM   4810  HA  ALA   379      -0.430  23.084  16.587  1.00  0.00      PAA1
ATOM   4811  CB  ALA   379      -2.053  24.418  16.149  1.00  0.00      PAA1
ATOM   4812  HB1 ALA   379      -3.100  24.612  16.471  1.00  0.00      PAA1
ATOM   4813  HB2 ALA   379      -2.094  24.164  15.067  1.00  0.00      PAA1
ATOM   4814  HB3 ALA   379      -1.467  25.352  16.272  1.00  0.00      PAA1
ATOM   4815  C   ALA   379      -1.352  23.604  18.414  1.00  0.00      PAA1
ATOM   4816  O   ALA   379      -0.264  23.849  18.944  1.00  0.00      PAA1
ATOM   4817  N   MET   380      -2.494  23.613  19.102  1.00  0.00      PAA1
ATOM   4818  HN  MET   380      -3.360  23.425  18.642  1.00  0.00      PAA1
ATOM   4819  CA  MET   380      -2.523  23.984  20.514  1.00  0.00      PAA1
ATOM   4820  HA  MET   380      -2.076  24.963  20.617  1.00  0.00      PAA1
ATOM   4821  CB  MET   380      -3.974  24.001  20.995  1.00  0.00      PAA1
ATOM   4822  HB1 MET   380      -4.031  24.152  22.094  1.00  0.00      PAA1
ATOM   4823  HB2 MET   380      -4.399  22.980  20.822  1.00  0.00      PAA1
ATOM   4824  CG  MET   380      -4.902  24.953  20.257  1.00  0.00      PAA1
ATOM   4825  HG1 MET   380      -5.937  24.773  20.632  1.00  0.00      PAA1
ATOM   4826  HG2 MET   380      -4.932  24.712  19.171  1.00  0.00      PAA1
ATOM   4827  SD  MET   380      -4.512  26.698  20.469  1.00  0.00      PAA1
ATOM   4828  CE  MET   380      -3.870  26.701  22.136  1.00  0.00      PAA1
ATOM   4829  HE1 MET   380      -2.887  26.191  22.212  1.00  0.00      PAA1
ATOM   4830  HE2 MET   380      -4.579  26.211  22.837  1.00  0.00      PAA1
ATOM   4831  HE3 MET   380      -3.726  27.744  22.493  1.00  0.00      PAA1
ATOM   4832  C   MET   380      -1.703  23.022  21.363  1.00  0.00      PAA1
ATOM   4833  O   MET   380      -0.892  23.449  22.198  1.00  0.00      PAA1
ATOM   4834  N   HSD   381      -1.883  21.721  21.141  1.00  0.00      PAA1
ATOM   4835  HN  HSD   381      -2.502  21.430  20.418  1.00  0.00      PAA1
ATOM   4836  CA  HSD   381      -1.203  20.714  21.945  1.00  0.00      PAA1
ATOM   4837  HA  HSD   381      -1.366  20.942  22.991  1.00  0.00      PAA1
ATOM   4838  CB  HSD   381      -1.773  19.335  21.619  1.00  0.00      PAA1
ATOM   4839  HB1 HSD   381      -1.250  18.557  22.209  1.00  0.00      PAA1
ATOM   4840  HB2 HSD   381      -1.590  19.116  20.542  1.00  0.00      PAA1
ATOM   4841  ND1 HSD   381      -3.801  18.778  23.013  1.00  0.00      PAA1
ATOM   4842  HD1 HSD   381      -3.269  18.636  23.847  1.00  0.00      PAA1
ATOM   4843  CG  HSD   381      -3.250  19.231  21.834  1.00  0.00      PAA1
ATOM   4844  CE1 HSD   381      -5.118  18.802  22.916  1.00  0.00      PAA1
ATOM   4845  HE1 HSD   381      -5.829  18.549  23.701  1.00  0.00      PAA1
ATOM   4846  NE2 HSD   381      -5.441  19.260  21.721  1.00  0.00      PAA1
ATOM   4847  CD2 HSD   381      -4.291  19.538  21.025  1.00  0.00      PAA1
ATOM   4848  HD2 HSD   381      -4.330  19.925  20.016  1.00  0.00      PAA1
ATOM   4849  C   HSD   381       0.302  20.752  21.718  1.00  0.00      PAA1
ATOM   4850  O   HSD   381       1.086  20.679  22.670  1.00  0.00      PAA1
ATOM   4851  N   ALA   382       0.725  20.867  20.458  1.00  0.00      PAA1
ATOM   4852  HN  ALA   382       0.094  20.951  19.681  1.00  0.00      PAA1
ATOM   4853  CA  ALA   382       2.152  20.912  20.158  1.00  0.00      PAA1
ATOM   4854  HA  ALA   382       2.646  20.103  20.681  1.00  0.00      PAA1
ATOM   4855  CB  ALA   382       2.380  20.746  18.656  1.00  0.00      PAA1
ATOM   4856  HB1 ALA   382       1.878  21.562  18.091  1.00  0.00      PAA1
ATOM   4857  HB2 ALA   382       1.955  19.780  18.309  1.00  0.00      PAA1
ATOM   4858  HB3 ALA   382       3.465  20.760  18.413  1.00  0.00      PAA1
ATOM   4859  C   ALA   382       2.784  22.204  20.660  1.00  0.00      PAA1
ATOM   4860  O   ALA   382       3.935  22.199  21.111  1.00  0.00      PAA1
ATOM   4861  N   ALA   383       2.053  23.319  20.598  1.00  0.00      PAA1
ATOM   4862  HN  ALA   383       1.141  23.341  20.181  1.00  0.00      PAA1
ATOM   4863  CA  ALA   383       2.603  24.586  21.061  1.00  0.00      PAA1
ATOM   4864  HA  ALA   383       3.616  24.685  20.690  1.00  0.00      PAA1
ATOM   4865  CB  ALA   383       1.768  25.747  20.527  1.00  0.00      PAA1
ATOM   4866  HB1 ALA   383       0.718  25.672  20.887  1.00  0.00      PAA1
ATOM   4867  HB2 ALA   383       1.749  25.718  19.416  1.00  0.00      PAA1
ATOM   4868  HB3 ALA   383       2.191  26.723  20.847  1.00  0.00      PAA1
ATOM   4869  C   ALA   383       2.689  24.651  22.580  1.00  0.00      PAA1
ATOM   4870  O   ALA   383       3.548  25.359  23.115  1.00  0.00      PAA1
ATOM   4871  N   SER   384       1.822  23.933  23.292  1.00  0.00      PAA1
ATOM   4872  HN  SER   384       1.091  23.405  22.856  1.00  0.00      PAA1
ATOM   4873  CA  SER   384       1.865  23.963  24.749  1.00  0.00      PAA1
ATOM   4874  HA  SER   384       2.240  24.923  25.078  1.00  0.00      PAA1
ATOM   4875  CB  SER   384       0.455  23.799  25.327  1.00  0.00      PAA1
ATOM   4876  HB1 SER   384      -0.284  24.317  24.676  1.00  0.00      PAA1
ATOM   4877  HB2 SER   384       0.414  24.270  26.337  1.00  0.00      PAA1
ATOM   4878  OG  SER   384       0.110  22.432  25.456  1.00  0.00      PAA1
ATOM   4879  HG1 SER   384       0.772  22.047  26.046  1.00  0.00      PAA1
ATOM   4880  C   SER   384       2.779  22.903  25.351  1.00  0.00      PAA1
ATOM   4881  O   SER   384       3.004  22.922  26.565  1.00  0.00      PAA1
ATOM   4882  N   GLY   385       3.309  21.985  24.542  1.00  0.00      PAA1
ATOM   4883  HN  GLY   385       3.162  22.042  23.556  1.00  0.00      PAA1
ATOM   4884  CA  GLY   385       4.129  20.913  25.065  1.00  0.00      PAA1
ATOM   4885  HA1 GLY   385       4.067  20.105  24.353  1.00  0.00      PAA1
ATOM   4886  HA2 GLY   385       3.783  20.622  26.048  1.00  0.00      PAA1
ATOM   4887  C   GLY   385       5.601  21.266  25.186  1.00  0.00      PAA1
ATOM   4888  O   GLY   385       6.067  22.316  24.749  1.00  0.00      PAA1
ATOM   4889  N   ASN   386       6.342  20.352  25.804  1.00  0.00      PAA1
ATOM   4890  HN  ASN   386       5.919  19.511  26.141  1.00  0.00      PAA1
ATOM   4891  CA  ASN   386       7.789  20.453  25.890  1.00  0.00      PAA1
ATOM   4892  HA  ASN   386       8.072  21.500  25.927  1.00  0.00      PAA1
ATOM   4893  CB  ASN   386       8.309  19.730  27.132  1.00  0.00      PAA1
ATOM   4894  HB1 ASN   386       9.420  19.649  27.106  1.00  0.00      PAA1
ATOM   4895  HB2 ASN   386       7.887  18.701  27.152  1.00  0.00      PAA1
ATOM   4896  CG  ASN   386       7.964  20.450  28.415  1.00  0.00      PAA1
ATOM   4897  OD1 ASN   386       7.721  21.656  28.419  1.00  0.00      PAA1
ATOM   4898  ND2 ASN   386       7.938  19.713  29.516  1.00  0.00      PAA1
ATOM   4899 HD21 ASN   386       7.706  20.182  30.365  1.00  0.00      PAA1
ATOM   4900 HD22 ASN   386       8.107  18.735  29.475  1.00  0.00      PAA1
ATOM   4901  C   ASN   386       8.440  19.859  24.646  1.00  0.00      PAA1
ATOM   4902  O   ASN   386       7.854  19.039  23.938  1.00  0.00      PAA1
ATOM   4903  N   LEU   387       9.670  20.285  24.383  1.00  0.00      PAA1
ATOM   4904  HN  LEU   387      10.114  20.975  24.943  1.00  0.00      PAA1
ATOM   4905  CA  LEU   387      10.433  19.707  23.287  1.00  0.00      PAA1
ATOM   4906  HA  LEU   387       9.791  19.646  22.418  1.00  0.00      PAA1
ATOM   4907  CB  LEU   387      11.646  20.581  22.971  1.00  0.00      PAA1
ATOM   4908  HB1 LEU   387      12.261  20.704  23.892  1.00  0.00      PAA1
ATOM   4909  HB2 LEU   387      11.240  21.591  22.722  1.00  0.00      PAA1
ATOM   4910  CG  LEU   387      12.571  20.178  21.821  1.00  0.00      PAA1
ATOM   4911  HG  LEU   387      13.187  19.303  22.154  1.00  0.00      PAA1
ATOM   4912  CD1 LEU   387      11.787  19.729  20.601  1.00  0.00      PAA1
ATOM   4913 HD11 LEU   387      11.054  20.511  20.305  1.00  0.00      PAA1
ATOM   4914 HD12 LEU   387      11.239  18.783  20.736  1.00  0.00      PAA1
ATOM   4915 HD13 LEU   387      12.477  19.577  19.742  1.00  0.00      PAA1
ATOM   4916  CD2 LEU   387      13.512  21.310  21.473  1.00  0.00      PAA1
ATOM   4917 HD21 LEU   387      14.125  21.356  22.396  1.00  0.00      PAA1
ATOM   4918 HD22 LEU   387      12.976  22.265  21.287  1.00  0.00      PAA1
ATOM   4919 HD23 LEU   387      14.162  21.060  20.609  1.00  0.00      PAA1
ATOM   4920  C   LEU   387      10.870  18.296  23.661  1.00  0.00      PAA1
ATOM   4921  O   LEU   387      11.268  18.035  24.797  1.00  0.00      PAA1
ATOM   4922  N   LEU   388      10.791  17.377  22.704  1.00  0.00      PAA1
ATOM   4923  HN  LEU   388      10.501  17.615  21.781  1.00  0.00      PAA1
ATOM   4924  CA  LEU   388      11.081  15.974  22.955  1.00  0.00      PAA1
ATOM   4925  HA  LEU   388      11.414  15.836  23.975  1.00  0.00      PAA1
ATOM   4926  CB  LEU   388       9.834  15.110  22.742  1.00  0.00      PAA1
ATOM   4927  HB1 LEU   388       9.420  15.377  21.740  1.00  0.00      PAA1
ATOM   4928  HB2 LEU   388       9.065  15.398  23.489  1.00  0.00      PAA1
ATOM   4929  CG  LEU   388      10.037  13.596  22.772  1.00  0.00      PAA1
ATOM   4930  HG  LEU   388      10.902  13.302  22.129  1.00  0.00      PAA1
ATOM   4931  CD1 LEU   388      10.286  13.113  24.186  1.00  0.00      PAA1
ATOM   4932 HD11 LEU   388       9.414  13.336  24.837  1.00  0.00      PAA1
ATOM   4933 HD12 LEU   388      11.185  13.592  24.627  1.00  0.00      PAA1
ATOM   4934 HD13 LEU   388      10.442  12.012  24.193  1.00  0.00      PAA1
ATOM   4935  CD2 LEU   388       8.846  12.888  22.163  1.00  0.00      PAA1
ATOM   4936 HD21 LEU   388       8.447  13.388  21.262  1.00  0.00      PAA1
ATOM   4937 HD22 LEU   388       8.051  12.918  22.935  1.00  0.00      PAA1
ATOM   4938 HD23 LEU   388       9.073  11.825  21.930  1.00  0.00      PAA1
ATOM   4939  C   LEU   388      12.210  15.491  22.055  1.00  0.00      PAA1
ATOM   4940  O   LEU   388      12.221  15.766  20.853  1.00  0.00      PAA1
ATOM   4941  N   LEU   389      13.158  14.767  22.650  1.00  0.00      PAA1
ATOM   4942  HN  LEU   389      13.128  14.614  23.633  1.00  0.00      PAA1
ATOM   4943  CA  LEU   389      14.258  14.118  21.937  1.00  0.00      PAA1
ATOM   4944  HA  LEU   389      14.067  14.175  20.875  1.00  0.00      PAA1
ATOM   4945  CB  LEU   389      15.594  14.769  22.269  1.00  0.00      PAA1
ATOM   4946  HB1 LEU   389      15.767  14.751  23.370  1.00  0.00      PAA1
ATOM   4947  HB2 LEU   389      15.502  15.843  21.979  1.00  0.00      PAA1
ATOM   4948  CG  LEU   389      16.824  14.201  21.560  1.00  0.00      PAA1
ATOM   4949  HG  LEU   389      17.078  13.222  22.040  1.00  0.00      PAA1
ATOM   4950  CD1 LEU   389      16.538  13.943  20.090  1.00  0.00      PAA1
ATOM   4951 HD11 LEU   389      16.135  14.863  19.611  1.00  0.00      PAA1
ATOM   4952 HD12 LEU   389      15.802  13.123  19.953  1.00  0.00      PAA1
ATOM   4953 HD13 LEU   389      17.470  13.662  19.558  1.00  0.00      PAA1
ATOM   4954  CD2 LEU   389      18.013  15.124  21.728  1.00  0.00      PAA1
ATOM   4955 HD21 LEU   389      18.248  15.279  22.804  1.00  0.00      PAA1
ATOM   4956 HD22 LEU   389      17.769  16.110  21.285  1.00  0.00      PAA1
ATOM   4957 HD23 LEU   389      18.919  14.725  21.227  1.00  0.00      PAA1
ATOM   4958  C   LEU   389      14.230  12.644  22.330  1.00  0.00      PAA1
ATOM   4959  O   LEU   389      14.831  12.247  23.330  1.00  0.00      PAA1
ATOM   4960  N   ASP   390      13.519  11.837  21.550  1.00  0.00      PAA1
ATOM   4961  HN  ASP   390      13.007  12.169  20.762  1.00  0.00      PAA1
ATOM   4962  CA  ASP   390      13.346  10.420  21.847  1.00  0.00      PAA1
ATOM   4963  HA  ASP   390      13.552  10.235  22.895  1.00  0.00      PAA1
ATOM   4964  CB  ASP   390      11.912   9.989  21.553  1.00  0.00      PAA1
ATOM   4965  HB1 ASP   390      11.684  10.119  20.473  1.00  0.00      PAA1
ATOM   4966  HB2 ASP   390      11.202  10.618  22.130  1.00  0.00      PAA1
ATOM   4967  CG  ASP   390      11.647   8.543  21.914  1.00  0.00      PAA1
ATOM   4968  OD1 ASP   390      12.514   7.911  22.548  1.00  0.00      PAA1
ATOM   4969  OD2 ASP   390      10.555   8.041  21.578  1.00  0.00      PAA1
ATOM   4970  C   ASP   390      14.350   9.622  21.020  1.00  0.00      PAA1
ATOM   4971  O   ASP   390      14.228   9.538  19.794  1.00  0.00      PAA1
ATOM   4972  N   LYS   391      15.346   9.043  21.690  1.00  0.00      PAA1
ATOM   4973  HN  LYS   391      15.389   9.131  22.680  1.00  0.00      PAA1
ATOM   4974  CA  LYS   391      16.374   8.262  21.015  1.00  0.00      PAA1
ATOM   4975  HA  LYS   391      16.536   8.672  20.029  1.00  0.00      PAA1
ATOM   4976  CB  LYS   391      17.680   8.306  21.815  1.00  0.00      PAA1
ATOM   4977  HB1 LYS   391      18.457   7.676  21.326  1.00  0.00      PAA1
ATOM   4978  HB2 LYS   391      17.487   7.819  22.804  1.00  0.00      PAA1
ATOM   4979  CG  LYS   391      18.211   9.704  22.105  1.00  0.00      PAA1
ATOM   4980  HG1 LYS   391      19.141   9.379  22.616  1.00  0.00      PAA1
ATOM   4981  HG2 LYS   391      17.543  10.242  22.816  1.00  0.00      PAA1
ATOM   4982  CD  LYS   391      18.462  10.522  20.846  1.00  0.00      PAA1
ATOM   4983  HD1 LYS   391      18.867  11.520  21.073  1.00  0.00      PAA1
ATOM   4984  HD2 LYS   391      17.450  10.728  20.414  1.00  0.00      PAA1
ATOM   4985  CE  LYS   391      19.270   9.752  19.811  1.00  0.00      PAA1
ATOM   4986  HE1 LYS   391      18.815   8.770  19.559  1.00  0.00      PAA1
ATOM   4987  HE2 LYS   391      20.303   9.576  20.187  1.00  0.00      PAA1
ATOM   4988  NZ  LYS   391      19.365  10.492  18.526  1.00  0.00      PAA1
ATOM   4989  HZ1 LYS   391      19.817  11.414  18.677  1.00  0.00      PAA1
ATOM   4990  HZ2 LYS   391      18.403  10.633  18.151  1.00  0.00      PAA1
ATOM   4991  HZ3 LYS   391      19.915   9.937  17.839  1.00  0.00      PAA1
ATOM   4992  C   LYS   391      15.973   6.811  20.789  1.00  0.00      PAA1
ATOM   4993  O   LYS   391      16.700   6.086  20.103  1.00  0.00      PAA1
ATOM   4994  N   ARG   392      14.845   6.367  21.348  1.00  0.00      PAA1
ATOM   4995  HN  ARG   392      14.214   6.976  21.843  1.00  0.00      PAA1
ATOM   4996  CA  ARG   392      14.425   4.983  21.159  1.00  0.00      PAA1
ATOM   4997  HA  ARG   392      15.264   4.328  21.355  1.00  0.00      PAA1
ATOM   4998  CB  ARG   392      13.284   4.637  22.112  1.00  0.00      PAA1
ATOM   4999  HB1 ARG   392      12.886   3.623  21.863  1.00  0.00      PAA1
ATOM   5000  HB2 ARG   392      12.477   5.370  21.876  1.00  0.00      PAA1
ATOM   5001  CG  ARG   392      13.661   4.643  23.576  1.00  0.00      PAA1
ATOM   5002  HG1 ARG   392      14.153   5.613  23.827  1.00  0.00      PAA1
ATOM   5003  HG2 ARG   392      14.387   3.829  23.797  1.00  0.00      PAA1
ATOM   5004  CD  ARG   392      12.427   4.506  24.443  1.00  0.00      PAA1
ATOM   5005  HD1 ARG   392      12.707   4.680  25.510  1.00  0.00      PAA1
ATOM   5006  HD2 ARG   392      12.033   3.467  24.333  1.00  0.00      PAA1
ATOM   5007  NE  ARG   392      11.382   5.444  24.053  1.00  0.00      PAA1
ATOM   5008  HE  ARG   392      11.614   6.184  23.397  1.00  0.00      PAA1
ATOM   5009  CZ  ARG   392      10.204   5.540  24.656  1.00  0.00      PAA1
ATOM   5010  NH1 ARG   392       9.920   4.756  25.683  1.00  0.00      PAA1
ATOM   5011 HH11 ARG   392      10.589   4.076  25.946  1.00  0.00      PAA1
ATOM   5012 HH12 ARG   392       9.035   4.828  26.121  1.00  0.00      PAA1
ATOM   5013  NH2 ARG   392       9.311   6.420  24.235  1.00  0.00      PAA1
ATOM   5014 HH21 ARG   392       9.572   6.982  23.439  1.00  0.00      PAA1
ATOM   5015 HH22 ARG   392       8.438   6.536  24.680  1.00  0.00      PAA1
ATOM   5016  C   ARG   392      13.992   4.716  19.726  1.00  0.00      PAA1
ATOM   5017  O   ARG   392      14.116   3.585  19.245  1.00  0.00      PAA1
ATOM   5018  N   THR   393      13.486   5.730  19.035  1.00  0.00      PAA1
ATOM   5019  HN  THR   393      13.485   6.653  19.413  1.00  0.00      PAA1
ATOM   5020  CA  THR   393      12.923   5.573  17.705  1.00  0.00      PAA1
ATOM   5021  HA  THR   393      13.046   4.550  17.373  1.00  0.00      PAA1
ATOM   5022  CB  THR   393      11.423   5.913  17.694  1.00  0.00      PAA1
ATOM   5023  HB  THR   393      10.929   5.345  18.518  1.00  0.00      PAA1
ATOM   5024  OG1 THR   393      10.843   5.503  16.451  1.00  0.00      PAA1
ATOM   5025  HG1 THR   393      11.149   4.603  16.233  1.00  0.00      PAA1
ATOM   5026  CG2 THR   393      11.197   7.403  17.899  1.00  0.00      PAA1
ATOM   5027 HG21 THR   393      11.579   8.015  17.057  1.00  0.00      PAA1
ATOM   5028 HG22 THR   393      11.681   7.759  18.834  1.00  0.00      PAA1
ATOM   5029 HG23 THR   393      10.108   7.606  17.991  1.00  0.00      PAA1
ATOM   5030  C   THR   393      13.662   6.451  16.706  1.00  0.00      PAA1
ATOM   5031  O   THR   393      14.261   7.469  17.065  1.00  0.00      PAA1
ATOM   5032  N   THR   394      13.634   6.026  15.446  1.00  0.00      PAA1
ATOM   5033  HN  THR   394      13.158   5.176  15.214  1.00  0.00      PAA1
ATOM   5034  CA  THR   394      14.184   6.811  14.351  1.00  0.00      PAA1
ATOM   5035  HA  THR   394      15.040   7.371  14.699  1.00  0.00      PAA1
ATOM   5036  CB  THR   394      14.649   5.891  13.218  1.00  0.00      PAA1
ATOM   5037  HB  THR   394      14.925   6.485  12.313  1.00  0.00      PAA1
ATOM   5038  OG1 THR   394      13.594   4.987  12.866  1.00  0.00      PAA1
ATOM   5039  HG1 THR   394      13.373   4.412  13.618  1.00  0.00      PAA1
ATOM   5040  CG2 THR   394      15.867   5.092  13.646  1.00  0.00      PAA1
ATOM   5041 HG21 THR   394      15.636   4.439  14.516  1.00  0.00      PAA1
ATOM   5042 HG22 THR   394      16.695   5.773  13.931  1.00  0.00      PAA1
ATOM   5043 HG23 THR   394      16.215   4.443  12.814  1.00  0.00      PAA1
ATOM   5044  C   THR   394      13.195   7.829  13.805  1.00  0.00      PAA1
ATOM   5045  O   THR   394      13.551   8.589  12.899  1.00  0.00      PAA1
ATOM   5046  N   CYS   395      11.969   7.852  14.316  1.00  0.00      PAA1
ATOM   5047  HN  CYS   395      11.724   7.217  15.047  1.00  0.00      PAA1
ATOM   5048  CA  CYS   395      10.934   8.740  13.815  1.00  0.00      PAA1
ATOM   5049  HA  CYS   395      11.046   8.832  12.742  1.00  0.00      PAA1
ATOM   5050  CB  CYS   395       9.548   8.174  14.117  1.00  0.00      PAA1
ATOM   5051  HB1 CYS   395       8.769   8.920  13.843  1.00  0.00      PAA1
ATOM   5052  HB2 CYS   395       9.487   8.010  15.217  1.00  0.00      PAA1
ATOM   5053  SG  CYS   395       9.184   6.631  13.249  1.00  0.00      PAA1
ATOM   5054  HG1 CYS   395      10.040   5.878  13.936  1.00  0.00      PAA1
ATOM   5055  C   CYS   395      11.072  10.139  14.409  1.00  0.00      PAA1
ATOM   5056  O   CYS   395      11.680  10.344  15.462  1.00  0.00      PAA1
ATOM   5057  N   PHE   396      10.489  11.105  13.708  1.00  0.00      PAA1
ATOM   5058  HN  PHE   396       9.979  10.896  12.881  1.00  0.00      PAA1
ATOM   5059  CA  PHE   396      10.592  12.510  14.076  1.00  0.00      PAA1
ATOM   5060  HA  PHE   396      11.606  12.709  14.401  1.00  0.00      PAA1
ATOM   5061  CB  PHE   396      10.273  13.379  12.860  1.00  0.00      PAA1
ATOM   5062  HB1 PHE   396       9.232  13.191  12.516  1.00  0.00      PAA1
ATOM   5063  HB2 PHE   396      10.951  13.093  12.025  1.00  0.00      PAA1
ATOM   5064  CG  PHE   396      10.430  14.852  13.096  1.00  0.00      PAA1
ATOM   5065  CD1 PHE   396      11.639  15.478  12.859  1.00  0.00      PAA1
ATOM   5066  HD1 PHE   396      12.485  14.898  12.515  1.00  0.00      PAA1
ATOM   5067  CE1 PHE   396      11.780  16.835  13.065  1.00  0.00      PAA1
ATOM   5068  HE1 PHE   396      12.718  17.250  12.829  1.00  0.00      PAA1
ATOM   5069  CZ  PHE   396      10.706  17.582  13.499  1.00  0.00      PAA1
ATOM   5070  HZ  PHE   396      10.804  18.638  13.698  1.00  0.00      PAA1
ATOM   5071  CD2 PHE   396       9.358  15.618  13.518  1.00  0.00      PAA1
ATOM   5072  HD2 PHE   396       8.430  15.136  13.757  1.00  0.00      PAA1
ATOM   5073  CE2 PHE   396       9.494  16.972  13.726  1.00  0.00      PAA1
ATOM   5074  HE2 PHE   396       8.655  17.551  14.092  1.00  0.00      PAA1
ATOM   5075  C   PHE   396       9.652  12.813  15.236  1.00  0.00      PAA1
ATOM   5076  O   PHE   396       8.437  12.631  15.122  1.00  0.00      PAA1
ATOM   5077  N   SER   397      10.214  13.278  16.348  1.00  0.00      PAA1
ATOM   5078  HN  SER   397      11.188  13.476  16.376  1.00  0.00      PAA1
ATOM   5079  CA  SER   397       9.436  13.642  17.523  1.00  0.00      PAA1
ATOM   5080  HA  SER   397       8.552  13.021  17.581  1.00  0.00      PAA1
ATOM   5081  CB  SER   397      10.251  13.436  18.799  1.00  0.00      PAA1
ATOM   5082  HB1 SER   397       9.638  13.653  19.691  1.00  0.00      PAA1
ATOM   5083  HB2 SER   397      11.115  14.143  18.817  1.00  0.00      PAA1
ATOM   5084  OG  SER   397      10.760  12.118  18.875  1.00  0.00      PAA1
ATOM   5085  HG1 SER   397      11.122  11.882  18.011  1.00  0.00      PAA1
ATOM   5086  C   SER   397       8.993  15.093  17.426  1.00  0.00      PAA1
ATOM   5087  O   SER   397       9.736  15.949  16.939  1.00  0.00      PAA1
ATOM   5088  N   VAL   398       7.778  15.368  17.891  1.00  0.00      PAA1
ATOM   5089  HN  VAL   398       7.169  14.654  18.249  1.00  0.00      PAA1
ATOM   5090  CA  VAL   398       7.243  16.722  17.835  1.00  0.00      PAA1
ATOM   5091  HA  VAL   398       7.824  17.339  17.161  1.00  0.00      PAA1
ATOM   5092  CB  VAL   398       5.786  16.732  17.344  1.00  0.00      PAA1
ATOM   5093  HB  VAL   398       5.176  16.071  18.000  1.00  0.00      PAA1
ATOM   5094  CG1 VAL   398       5.217  18.137  17.414  1.00  0.00      PAA1
ATOM   5095 HG11 VAL   398       5.874  18.854  16.874  1.00  0.00      PAA1
ATOM   5096 HG12 VAL   398       5.094  18.497  18.458  1.00  0.00      PAA1
ATOM   5097 HG13 VAL   398       4.215  18.173  16.936  1.00  0.00      PAA1
ATOM   5098  CG2 VAL   398       5.699  16.185  15.941  1.00  0.00      PAA1
ATOM   5099 HG21 VAL   398       6.057  15.134  15.901  1.00  0.00      PAA1
ATOM   5100 HG22 VAL   398       6.319  16.791  15.245  1.00  0.00      PAA1
ATOM   5101 HG23 VAL   398       4.657  16.196  15.568  1.00  0.00      PAA1
ATOM   5102  C   VAL   398       7.347  17.372  19.206  1.00  0.00      PAA1
ATOM   5103  O   VAL   398       8.087  18.343  19.389  1.00  0.00      PAA1
ATOM   5104  N   ALA   399       6.616  16.835  20.178  1.00  0.00      PAA1
ATOM   5105  HN  ALA   399       6.070  16.017  20.029  1.00  0.00      PAA1
ATOM   5106  CA  ALA   399       6.572  17.434  21.502  1.00  0.00      PAA1
ATOM   5107  HA  ALA   399       7.571  17.748  21.778  1.00  0.00      PAA1
ATOM   5108  CB  ALA   399       5.624  18.636  21.541  1.00  0.00      PAA1
ATOM   5109  HB1 ALA   399       4.591  18.343  21.262  1.00  0.00      PAA1
ATOM   5110  HB2 ALA   399       5.968  19.413  20.823  1.00  0.00      PAA1
ATOM   5111  HB3 ALA   399       5.605  19.106  22.548  1.00  0.00      PAA1
ATOM   5112  C   ALA   399       6.139  16.383  22.510  1.00  0.00      PAA1
ATOM   5113  O   ALA   399       5.505  15.386  22.161  1.00  0.00      PAA1
ATOM   5114  N   ALA   400       6.499  16.619  23.766  1.00  0.00      PAA1
ATOM   5115  HN  ALA   400       7.030  17.448  23.982  1.00  0.00      PAA1
ATOM   5116  CA  ALA   400       6.018  15.819  24.882  1.00  0.00      PAA1
ATOM   5117  HA  ALA   400       5.612  14.881  24.526  1.00  0.00      PAA1
ATOM   5118  CB  ALA   400       7.151  15.503  25.857  1.00  0.00      PAA1
ATOM   5119  HB1 ALA   400       7.618  16.438  26.237  1.00  0.00      PAA1
ATOM   5120  HB2 ALA   400       7.937  14.909  25.347  1.00  0.00      PAA1
ATOM   5121  HB3 ALA   400       6.786  14.913  26.726  1.00  0.00      PAA1
ATOM   5122  C   ALA   400       4.901  16.586  25.577  1.00  0.00      PAA1
ATOM   5123  O   ALA   400       5.125  17.685  26.092  1.00  0.00      PAA1
ATOM   5124  N   LEU   401       3.701  16.007  25.590  1.00  0.00      PAA1
ATOM   5125  HN  LEU   401       3.543  15.112  25.178  1.00  0.00      PAA1
ATOM   5126  CA  LEU   401       2.554  16.671  26.194  1.00  0.00      PAA1
ATOM   5127  HA  LEU   401       2.646  17.742  26.061  1.00  0.00      PAA1
ATOM   5128  CB  LEU   401       1.258  16.195  25.532  1.00  0.00      PAA1
ATOM   5129  HB1 LEU   401       0.424  16.764  26.011  1.00  0.00      PAA1
ATOM   5130  HB2 LEU   401       1.094  15.115  25.752  1.00  0.00      PAA1
ATOM   5131  CG  LEU   401       1.106  16.402  24.024  1.00  0.00      PAA1
ATOM   5132  HG  LEU   401       1.604  15.548  23.499  1.00  0.00      PAA1
ATOM   5133  CD1 LEU   401      -0.361  16.418  23.646  1.00  0.00      PAA1
ATOM   5134 HD11 LEU   401      -0.852  17.320  24.072  1.00  0.00      PAA1
ATOM   5135 HD12 LEU   401      -0.878  15.518  24.041  1.00  0.00      PAA1
ATOM   5136 HD13 LEU   401      -0.476  16.443  22.541  1.00  0.00      PAA1
ATOM   5137  CD2 LEU   401       1.788  17.679  23.564  1.00  0.00      PAA1
ATOM   5138 HD21 LEU   401       2.893  17.621  23.651  1.00  0.00      PAA1
ATOM   5139 HD22 LEU   401       1.439  18.551  24.160  1.00  0.00      PAA1
ATOM   5140 HD23 LEU   401       1.552  17.891  22.500  1.00  0.00      PAA1
ATOM   5141  C   LEU   401       2.466  16.449  27.695  1.00  0.00      PAA1
ATOM   5142  O   LEU   401       1.655  17.106  28.354  1.00  0.00      PAA1
ATOM   5143  N   THR   402       3.274  15.549  28.245  1.00  0.00      PAA1
ATOM   5144  HN  THR   402       3.987  15.117  27.697  1.00  0.00      PAA1
ATOM   5145  CA  THR   402       3.234  15.205  29.655  1.00  0.00      PAA1
ATOM   5146  HA  THR   402       2.703  15.965  30.213  1.00  0.00      PAA1
ATOM   5147  CB  THR   402       2.544  13.835  29.857  1.00  0.00      PAA1
ATOM   5148  HB  THR   402       3.001  13.082  29.170  1.00  0.00      PAA1
ATOM   5149  OG1 THR   402       1.153  13.951  29.538  1.00  0.00      PAA1
ATOM   5150  HG1 THR   402       1.114  14.666  28.892  1.00  0.00      PAA1
ATOM   5151  CG2 THR   402       2.669  13.345  31.293  1.00  0.00      PAA1
ATOM   5152 HG21 THR   402       2.508  14.162  32.026  1.00  0.00      PAA1
ATOM   5153 HG22 THR   402       3.622  12.835  31.467  1.00  0.00      PAA1
ATOM   5154 HG23 THR   402       1.889  12.574  31.484  1.00  0.00      PAA1
ATOM   5155  C   THR   402       4.660  15.189  30.191  1.00  0.00      PAA1
ATOM   5156  O   THR   402       5.608  14.895  29.460  1.00  0.00      PAA1
ATOM   5157  N   ASN   403       4.808  15.519  31.476  1.00  0.00      PAA1
ATOM   5158  HN  ASN   403       4.061  15.918  31.997  1.00  0.00      PAA1
ATOM   5159  CA  ASN   403       6.121  15.517  32.109  1.00  0.00      PAA1
ATOM   5160  HA  ASN   403       6.809  16.063  31.474  1.00  0.00      PAA1
ATOM   5161  CB  ASN   403       6.047  16.203  33.474  1.00  0.00      PAA1
ATOM   5162  HB1 ASN   403       7.065  16.250  33.925  1.00  0.00      PAA1
ATOM   5163  HB2 ASN   403       5.395  15.613  34.155  1.00  0.00      PAA1
ATOM   5164  CG  ASN   403       5.503  17.612  33.389  1.00  0.00      PAA1
ATOM   5165  OD1 ASN   403       5.229  18.120  32.302  1.00  0.00      PAA1
ATOM   5166  ND2 ASN   403       5.342  18.255  34.539  1.00  0.00      PAA1
ATOM   5167 HD21 ASN   403       4.995  19.188  34.481  1.00  0.00      PAA1
ATOM   5168 HD22 ASN   403       5.604  17.827  35.399  1.00  0.00      PAA1
ATOM   5169  C   ASN   403       6.701  14.119  32.281  1.00  0.00      PAA1
ATOM   5170  O   ASN   403       7.881  14.001  32.629  1.00  0.00      PAA1
ATOM   5171  N   ASN   404       5.916  13.066  32.058  1.00  0.00      PAA1
ATOM   5172  HN  ASN   404       5.009  13.197  31.682  1.00  0.00      PAA1
ATOM   5173  CA  ASN   404       6.360  11.700  32.292  1.00  0.00      PAA1
ATOM   5174  HA  ASN   404       7.441  11.674  32.383  1.00  0.00      PAA1
ATOM   5175  CB  ASN   404       5.724  11.121  33.560  1.00  0.00      PAA1
ATOM   5176  HB1 ASN   404       5.935  10.029  33.630  1.00  0.00      PAA1
ATOM   5177  HB2 ASN   404       4.623  11.262  33.514  1.00  0.00      PAA1
ATOM   5178  CG  ASN   404       6.275  11.745  34.825  1.00  0.00      PAA1
ATOM   5179  OD1 ASN   404       7.383  12.281  34.836  1.00  0.00      PAA1
ATOM   5180  ND2 ASN   404       5.502  11.678  35.902  1.00  0.00      PAA1
ATOM   5181 HD21 ASN   404       5.885  12.062  36.739  1.00  0.00      PAA1
ATOM   5182 HD22 ASN   404       4.638  11.187  35.875  1.00  0.00      PAA1
ATOM   5183  C   ASN   404       6.016  10.819  31.101  1.00  0.00      PAA1
ATOM   5184  O   ASN   404       4.910  10.894  30.560  1.00  0.00      PAA1
ATOM   5185  N   VAL   405       6.973   9.979  30.705  1.00  0.00      PAA1
ATOM   5186  HN  VAL   405       7.859   9.952  31.157  1.00  0.00      PAA1
ATOM   5187  CA  VAL   405       6.754   9.021  29.629  1.00  0.00      PAA1
ATOM   5188  HA  VAL   405       6.188   9.505  28.845  1.00  0.00      PAA1
ATOM   5189  CB  VAL   405       8.105   8.562  29.053  1.00  0.00      PAA1
ATOM   5190  HB  VAL   405       8.659   7.996  29.842  1.00  0.00      PAA1
ATOM   5191  CG1 VAL   405       7.908   7.656  27.851  1.00  0.00      PAA1
[truncated: 620,090 more chars]
