# Supplementary material for: Mapping major SARS-CoV-2 drug targets and assessment of druggability using computational fragment screening: Identification of an allosteric small-molecule binding site on the Nsp13 helicase
Source: PLoS One. 2021 Feb 17;16(2):e0246181. doi: 10.1371/journal.pone.0246181 (PMC7888625; doi:10.1371/journal.pone.0246181)
Supplement: S2 File — (ZIP) [file pone.0246181.s002.zip › SUPP_PDBs/Nsp12_RdRp/TOP50/01.pdb]

REMARK  0001 RUN NUMBER      10                                                       
REMARK       ROTATION NUMBER 4  162.087 DEGREES                                       
REMARK                AXIS   12.6928 8.88963 17.3185 CENTER -14.7 19.735 23.476       
REMARK  0001 RMS 1.77506 DG -2.039 -10.18 -0.1                                        
REMARK   DATE:     6/28/20     19:10:53      CREATED BY USER: rsa002                  
ATOM      1  C0  UNK     1     -14.687  20.330  24.527  1.00  0.00      SEG2
ATOM      2  C1  UNK     1     -15.933  19.715  24.575  1.00  0.00      SEG2
ATOM      3  C2  UNK     1     -16.593  19.390  23.397  1.00  0.00      SEG2
ATOM      4  C3  UNK     1     -16.026  19.719  22.170  1.00  0.00      SEG2
ATOM      5  C4  UNK     1     -14.782  20.330  22.123  1.00  0.00      SEG2
ATOM      6  C   UNK     1     -14.103  20.620  23.302  1.00  0.00      SEG2
ATOM      7  H0  UNK     1     -14.174  20.578  25.445  1.00  0.00      SEG2
ATOM      8  H1  UNK     1     -16.386  19.490  25.530  1.00  0.00      SEG2
ATOM      9  H2  UNK     1     -17.548  18.887  23.435  1.00  0.00      SEG2
ATOM     10  H3  UNK     1     -16.559  19.500  21.256  1.00  0.00      SEG2
ATOM     11  H4  UNK     1     -14.335  20.587  21.175  1.00  0.00      SEG2
ATOM     12  H   UNK     1     -13.123  21.072  23.262  1.00  0.00      SEG2
TER      13      UNK      1
END
