# Supplementary material for: Mapping major SARS-CoV-2 drug targets and assessment of druggability using computational fragment screening: Identification of an allosteric small-molecule binding site on the Nsp13 helicase
Source: PLoS One. 2021 Feb 17;16(2):e0246181. doi: 10.1371/journal.pone.0246181 (PMC7888625; doi:10.1371/journal.pone.0246181)
Supplement: S2 File — (ZIP) [file pone.0246181.s002.zip › SUPP_PDBs/Nsp12_RdRp/TOP50/02.pdb]

REMARK  0001 RUN NUMBER      4                                                        
REMARK       ROTATION NUMBER 7  26.3576 DEGREES                                       
REMARK                AXIS   2.80193 5.6805 6.15024 CENTER 8.26192 9.1855 3.71642     
REMARK  0001 RMS 2.0485 DG -2.391 -11.85 -0.7                                         
REMARK   DATE:     6/28/20     18:35: 9      CREATED BY USER: rsa002                  
ATOM      1  C0  UNK     1       8.778  10.721   3.229  1.00  0.00      SEG2
ATOM      2  C1  UNK     1       7.866   9.821   2.696  1.00  0.00      SEG2
ATOM      3  C2  UNK     1       7.729   8.555   3.258  1.00  0.00      SEG2
ATOM      4  C3  UNK     1       8.517   8.187   4.338  1.00  0.00      SEG2
ATOM      5  C4  UNK     1       9.409   9.101   4.892  1.00  0.00      SEG2
ATOM      6  C   UNK     1       9.535  10.369   4.343  1.00  0.00      SEG2
ATOM      7  H0  UNK     1       8.899  11.694   2.779  1.00  0.00      SEG2
ATOM      8  H1  UNK     1       7.261  10.103   1.846  1.00  0.00      SEG2
ATOM      9  H2  UNK     1       7.009   7.852   2.862  1.00  0.00      SEG2
ATOM     10  H3  UNK     1       8.431   7.190   4.748  1.00  0.00      SEG2
ATOM     11  H4  UNK     1      10.003   8.818   5.749  1.00  0.00      SEG2
ATOM     12  H   UNK     1      10.222  11.078   4.779  1.00  0.00      SEG2
TER      13      UNK      1
END
