# Supplementary material for: Mapping major SARS-CoV-2 drug targets and assessment of druggability using computational fragment screening: Identification of an allosteric small-molecule binding site on the Nsp13 helicase
Source: PLoS One. 2021 Feb 17;16(2):e0246181. doi: 10.1371/journal.pone.0246181 (PMC7888625; doi:10.1371/journal.pone.0246181)
Supplement: S2 File — (ZIP) [file pone.0246181.s002.zip › SUPP_PDBs/Nsp12_RdRp/TOP50/03.pdb]

REMARK  0001 RUN NUMBER      2                                                        
REMARK       ROTATION NUMBER 2  167.939 DEGREES                                       
REMARK                AXIS   28.524 19.5965 6.14646 CENTER 15.6922 6.13292 1.42325    
REMARK  0001 RMS 2.10782 DG -1.735 -8.15 -3.5                                         
REMARK   DATE:     6/28/20     18:19:23      CREATED BY USER: rsa002                  
ATOM      1  C0  UNK     1      15.855   7.132   3.257  1.00  0.00      SEG2
ATOM      2  C1  UNK     1      16.343   5.834   3.382  1.00  0.00      SEG2
ATOM      3  C2  UNK     1      16.302   4.973   2.289  1.00  0.00      SEG2
ATOM      4  C3  UNK     1      15.752   5.399   1.082  1.00  0.00      SEG2
ATOM      5  C4  UNK     1      15.220   6.677   0.980  1.00  0.00      SEG2
ATOM      6  C   UNK     1      15.279   7.545   2.061  1.00  0.00      SEG2
ATOM      7  H0  UNK     1      15.906   7.823   4.082  1.00  0.00      SEG2
ATOM      8  H1  UNK     1      16.736   5.490   4.324  1.00  0.00      SEG2
ATOM      9  H2  UNK     1      16.674   3.972   2.397  1.00  0.00      SEG2
ATOM     10  H3  UNK     1      15.721   4.741   0.225  1.00  0.00      SEG2
ATOM     11  H4  UNK     1      14.756   6.999   0.058  1.00  0.00      SEG2
ATOM     12  H   UNK     1      14.875   8.540   1.977  1.00  0.00      SEG2
TER      13      UNK      1
END
