# Supplementary material for: Mapping major SARS-CoV-2 drug targets and assessment of druggability using computational fragment screening: Identification of an allosteric small-molecule binding site on the Nsp13 helicase
Source: PLoS One. 2021 Feb 17;16(2):e0246181. doi: 10.1371/journal.pone.0246181 (PMC7888625; doi:10.1371/journal.pone.0246181)
Supplement: S2 File — (ZIP) [file pone.0246181.s002.zip › SUPP_PDBs/Nsp12_RdRp/TOP50/04.pdb]

REMARK  0001 RUN NUMBER      1                                                        
REMARK       ROTATION NUMBER 5  29.2923 DEGREES                                       
REMARK                AXIS   22.2385 10.3147 0.617584 CENTER -4.73042 -5.0655 28.5761 
REMARK  0001 RMS 2.58606 DG -2.165 -10.93 0.7                                         
REMARK   DATE:     6/29/20      3: 0:42      CREATED BY USER: rsa002                  
ATOM      1  C0  UNK     1      -3.008  -3.431  29.097  1.00  0.00      SEG2
ATOM      2  C1  UNK     1      -3.118  -4.787  28.818  1.00  0.00      SEG2
ATOM      3  C2  UNK     1      -3.139  -5.217  27.498  1.00  0.00      SEG2
ATOM      4  C3  UNK     1      -3.055  -4.299  26.461  1.00  0.00      SEG2
ATOM      5  C4  UNK     1      -3.006  -2.941  26.745  1.00  0.00      SEG2
ATOM      6  C   UNK     1      -2.967  -2.505  28.064  1.00  0.00      SEG2
ATOM      7  H0  UNK     1      -2.949  -3.089  30.124  1.00  0.00      SEG2
ATOM      8  H1  UNK     1      -3.180  -5.502  29.624  1.00  0.00      SEG2
ATOM      9  H2  UNK     1      -3.216  -6.276  27.274  1.00  0.00      SEG2
ATOM     10  H3  UNK     1      -3.025  -4.636  25.434  1.00  0.00      SEG2
ATOM     11  H4  UNK     1      -2.993  -2.213  25.943  1.00  0.00      SEG2
ATOM     12  H   UNK     1      -2.897  -1.448  28.274  1.00  0.00      SEG2
TER      13      UNK      1
END
