# Supplementary material for: Mapping major SARS-CoV-2 drug targets and assessment of druggability using computational fragment screening: Identification of an allosteric small-molecule binding site on the Nsp13 helicase
Source: PLoS One. 2021 Feb 17;16(2):e0246181. doi: 10.1371/journal.pone.0246181 (PMC7888625; doi:10.1371/journal.pone.0246181)
Supplement: S2 File — (ZIP) [file pone.0246181.s002.zip › SUPP_PDBs/Nsp12_RdRp/TOP50/05.pdb]

REMARK  0001 RUN NUMBER      7                                                        
REMARK       ROTATION NUMBER 1  66.2189 DEGREES                                       
REMARK                AXIS   3.50634 21.7501 21.0424 CENTER -13.5855 -12.6193 -11.5698
REMARK  0001 RMS 2.1425 DG -2.45 -11.83 -2.8                                          
REMARK   DATE:     6/28/20     18:54:32      CREATED BY USER: rsa002                  
ATOM      1  C0  UNK     1     -15.805 -13.658 -11.999  1.00  0.00      SEG2
ATOM      2  C1  UNK     1     -16.548 -12.662 -11.369  1.00  0.00      SEG2
ATOM      3  C2  UNK     1     -16.002 -11.963 -10.307  1.00  0.00      SEG2
ATOM      4  C3  UNK     1     -14.719 -12.256  -9.862  1.00  0.00      SEG2
ATOM      5  C4  UNK     1     -13.955 -13.202 -10.526  1.00  0.00      SEG2
ATOM      6  C   UNK     1     -14.503 -13.909 -11.590  1.00  0.00      SEG2
ATOM      7  H0  UNK     1     -16.246 -14.247 -12.792  1.00  0.00      SEG2
ATOM      8  H1  UNK     1     -17.556 -12.446 -11.693  1.00  0.00      SEG2
ATOM      9  H2  UNK     1     -16.582 -11.202  -9.806  1.00  0.00      SEG2
ATOM     10  H3  UNK     1     -14.325 -11.764  -8.989  1.00  0.00      SEG2
ATOM     11  H4  UNK     1     -12.944 -13.395 -10.196  1.00  0.00      SEG2
ATOM     12  H   UNK     1     -13.924 -14.677 -12.083  1.00  0.00      SEG2
TER      13      UNK      1
END
