# Supplementary material for: Mapping major SARS-CoV-2 drug targets and assessment of druggability using computational fragment screening: Identification of an allosteric small-molecule binding site on the Nsp13 helicase
Source: PLoS One. 2021 Feb 17;16(2):e0246181. doi: 10.1371/journal.pone.0246181 (PMC7888625; doi:10.1371/journal.pone.0246181)
Supplement: S2 File — (ZIP) [file pone.0246181.s002.zip › SUPP_PDBs/Nsp12_RdRp/TOP50/06.pdb]

REMARK  0001 RUN NUMBER      10                                                       
REMARK       ROTATION NUMBER 3  174.077 DEGREES                                       
REMARK                AXIS   22.1391 8.88243 6.76545 CENTER 3.44475 -20.0471 -10.1948 
REMARK  0001 RMS 2.94717 DG -1.682 -8.11 -2                                           
REMARK   DATE:     6/29/20      3:44:20      CREATED BY USER: rsa002                  
ATOM      1  C0  UNK     1       5.382 -20.558 -11.618  1.00  0.00      SEG2
ATOM      2  C1  UNK     1       5.400 -20.246 -10.263  1.00  0.00      SEG2
ATOM      3  C2  UNK     1       4.232 -19.855  -9.622  1.00  0.00      SEG2
ATOM      4  C3  UNK     1       3.044 -19.766 -10.341  1.00  0.00      SEG2
ATOM      5  C4  UNK     1       3.038 -20.038 -11.701  1.00  0.00      SEG2
ATOM      6  C   UNK     1       4.203 -20.443 -12.341  1.00  0.00      SEG2
ATOM      7  H0  UNK     1       6.285 -20.895 -12.107  1.00  0.00      SEG2
ATOM      8  H1  UNK     1       6.324 -20.319  -9.705  1.00  0.00      SEG2
ATOM      9  H2  UNK     1       4.241 -19.633  -8.565  1.00  0.00      SEG2
ATOM     10  H3  UNK     1       2.128 -19.493  -9.836  1.00  0.00      SEG2
ATOM     11  H4  UNK     1       2.126 -19.943 -12.268  1.00  0.00      SEG2
ATOM     12  H   UNK     1       4.190 -20.672 -13.397  1.00  0.00      SEG2
TER      13      UNK      1
END
