# Supplementary material for: Mapping major SARS-CoV-2 drug targets and assessment of druggability using computational fragment screening: Identification of an allosteric small-molecule binding site on the Nsp13 helicase
Source: PLoS One. 2021 Feb 17;16(2):e0246181. doi: 10.1371/journal.pone.0246181 (PMC7888625; doi:10.1371/journal.pone.0246181)
Supplement: S2 File — (ZIP) [file pone.0246181.s002.zip › SUPP_PDBs/Nsp12_RdRp/TOP50/07.pdb]

REMARK  0001 RUN NUMBER      2                                                        
REMARK       ROTATION NUMBER 9  179.263 DEGREES                                       
REMARK                AXIS   20.427 5.58774 10.8419 CENTER -26.6075 5.40558 2.41742   
REMARK  0001 RMS 2.76279 DG -1.99 -9.71 -1.6                                          
REMARK   DATE:     6/28/20     18:24:39      CREATED BY USER: rsa002                  
ATOM      1  C0  UNK     1     -25.890   5.143   3.278  1.00  0.00      SEG2
ATOM      2  C1  UNK     1     -26.868   6.129   3.287  1.00  0.00      SEG2
ATOM      3  C2  UNK     1     -27.768   6.224   2.235  1.00  0.00      SEG2
ATOM      4  C3  UNK     1     -27.706   5.322   1.183  1.00  0.00      SEG2
ATOM      5  C4  UNK     1     -26.736   4.326   1.176  1.00  0.00      SEG2
ATOM      6  C   UNK     1     -25.811   4.253   2.214  1.00  0.00      SEG2
ATOM      7  H0  UNK     1     -25.196   5.071   4.104  1.00  0.00      SEG2
ATOM      8  H1  UNK     1     -26.925   6.818   4.118  1.00  0.00      SEG2
ATOM      9  H2  UNK     1     -28.523   7.004   2.244  1.00  0.00      SEG2
ATOM     10  H3  UNK     1     -28.413   5.387   0.366  1.00  0.00      SEG2
ATOM     11  H4  UNK     1     -26.701   3.608   0.370  1.00  0.00      SEG2
ATOM     12  H   UNK     1     -25.035   3.506   2.190  1.00  0.00      SEG2
TER      13      UNK      1
END
