# Supplementary material for: Mapping major SARS-CoV-2 drug targets and assessment of druggability using computational fragment screening: Identification of an allosteric small-molecule binding site on the Nsp13 helicase
Source: PLoS One. 2021 Feb 17;16(2):e0246181. doi: 10.1371/journal.pone.0246181 (PMC7888625; doi:10.1371/journal.pone.0246181)
Supplement: S2 File — (ZIP) [file pone.0246181.s002.zip › SUPP_PDBs/Nsp12_RdRp/TOP50/08.pdb]

REMARK  0001 RUN NUMBER      4                                                        
REMARK       ROTATION NUMBER 3  128.092 DEGREES                                       
REMARK                AXIS   19.7021 17.0326 8.84214 CENTER 7.106 19.9486 13.22       
REMARK  0001 RMS 2.20493 DG -1.933 -9.68 0.1                                          
REMARK   DATE:     6/29/20      3:16:20      CREATED BY USER: rsa002                  
ATOM      1  C0  UNK     1       7.471  19.450  11.755  1.00  0.00      SEG2
ATOM      2  C1  UNK     1       6.515  18.455  11.847  1.00  0.00      SEG2
ATOM      3  C2  UNK     1       5.624  18.453  12.908  1.00  0.00      SEG2
ATOM      4  C3  UNK     1       5.684  19.452  13.871  1.00  0.00      SEG2
ATOM      5  C4  UNK     1       6.666  20.435  13.794  1.00  0.00      SEG2
ATOM      6  C   UNK     1       7.567  20.429  12.738  1.00  0.00      SEG2
ATOM      7  H0  UNK     1       8.120  19.450  10.898  1.00  0.00      SEG2
ATOM      8  H1  UNK     1       6.463  17.693  11.084  1.00  0.00      SEG2
ATOM      9  H2  UNK     1       4.888  17.669  12.968  1.00  0.00      SEG2
ATOM     10  H3  UNK     1       4.969  19.466  14.680  1.00  0.00      SEG2
ATOM     11  H4  UNK     1       6.722  21.206  14.549  1.00  0.00      SEG2
ATOM     12  H   UNK     1       8.332  21.190  12.670  1.00  0.00      SEG2
TER      13      UNK      1
END
