# Supplementary material for: Mapping major SARS-CoV-2 drug targets and assessment of druggability using computational fragment screening: Identification of an allosteric small-molecule binding site on the Nsp13 helicase
Source: PLoS One. 2021 Feb 17;16(2):e0246181. doi: 10.1371/journal.pone.0246181 (PMC7888625; doi:10.1371/journal.pone.0246181)
Supplement: S2 File — (ZIP) [file pone.0246181.s002.zip › SUPP_PDBs/Nsp12_RdRp/TOP50/09.pdb]

REMARK  0001 RUN NUMBER      7                                                        
REMARK       ROTATION NUMBER 9  99.5807 DEGREES                                       
REMARK                AXIS   0.582801 20.1871 20.4374 CENTER 29.8945 -11.3694 -8.11792
REMARK  0001 RMS 1.10708 DG -2.166 -10.08 -5                                          
REMARK   DATE:     6/28/20     18:55:56      CREATED BY USER: rsa002                  
ATOM      1  C0  UNK     1      28.763 -12.633  -8.409  1.00  0.00      SEG2
ATOM      2  C1  UNK     1      29.044 -11.807  -9.489  1.00  0.00      SEG2
ATOM      3  C2  UNK     1      30.197 -11.030  -9.481  1.00  0.00      SEG2
ATOM      4  C3  UNK     1      31.002 -10.995  -8.347  1.00  0.00      SEG2
ATOM      5  C4  UNK     1      30.674 -11.767  -7.240  1.00  0.00      SEG2
ATOM      6  C   UNK     1      29.586 -12.629  -7.290  1.00  0.00      SEG2
ATOM      7  H0  UNK     1      27.898 -13.283  -8.452  1.00  0.00      SEG2
ATOM      8  H1  UNK     1      28.373 -11.779 -10.335  1.00  0.00      SEG2
ATOM      9  H2  UNK     1      30.474 -10.452 -10.356  1.00  0.00      SEG2
ATOM     10  H3  UNK     1      31.885 -10.374  -8.321  1.00  0.00      SEG2
ATOM     11  H4  UNK     1      31.283 -11.694  -6.347  1.00  0.00      SEG2
ATOM     12  H   UNK     1      29.389 -13.291  -6.461  1.00  0.00      SEG2
TER      13      UNK      1
END
