# Supplementary material for: Mapping major SARS-CoV-2 drug targets and assessment of druggability using computational fragment screening: Identification of an allosteric small-molecule binding site on the Nsp13 helicase
Source: PLoS One. 2021 Feb 17;16(2):e0246181. doi: 10.1371/journal.pone.0246181 (PMC7888625; doi:10.1371/journal.pone.0246181)
Supplement: S2 File — (ZIP) [file pone.0246181.s002.zip › SUPP_PDBs/Nsp12_RdRp/TOP50/10.pdb]

REMARK  0001 RUN NUMBER      8                                                        
REMARK       ROTATION NUMBER 2  28.8585 DEGREES                                       
REMARK                AXIS   16.6533 25.4913 15.6839 CENTER 13.7142 13.5126 16.655    
REMARK  0001 RMS 0.983232 DG -2.225 -10.75 -2.5                                       
REMARK   DATE:     6/28/20     18:57:22      CREATED BY USER: rsa002                  
ATOM      1  C0  UNK     1      14.026  14.250  16.208  1.00  0.00      SEG2
ATOM      2  C1  UNK     1      14.422  13.569  15.064  1.00  0.00      SEG2
ATOM      3  C2  UNK     1      14.611  12.194  15.105  1.00  0.00      SEG2
ATOM      4  C3  UNK     1      14.396  11.498  16.289  1.00  0.00      SEG2
ATOM      5  C4  UNK     1      13.985  12.177  17.429  1.00  0.00      SEG2
ATOM      6  C   UNK     1      13.806  13.555  17.391  1.00  0.00      SEG2
ATOM      7  H0  UNK     1      13.890  15.323  16.181  1.00  0.00      SEG2
ATOM      8  H1  UNK     1      14.582  14.108  14.141  1.00  0.00      SEG2
ATOM      9  H2  UNK     1      14.920  11.657  14.219  1.00  0.00      SEG2
ATOM     10  H3  UNK     1      14.533  10.426  16.323  1.00  0.00      SEG2
ATOM     11  H4  UNK     1      13.807  11.621  18.339  1.00  0.00      SEG2
ATOM     12  H   UNK     1      13.497  14.087  18.279  1.00  0.00      SEG2
TER      13      UNK      1
END
