# Supplementary material for: Mapping major SARS-CoV-2 drug targets and assessment of druggability using computational fragment screening: Identification of an allosteric small-molecule binding site on the Nsp13 helicase
Source: PLoS One. 2021 Feb 17;16(2):e0246181. doi: 10.1371/journal.pone.0246181 (PMC7888625; doi:10.1371/journal.pone.0246181)
Supplement: S2 File — (ZIP) [file pone.0246181.s002.zip › SUPP_PDBs/Nsp12_RdRp/TOP50/11.pdb]

REMARK  0001 RUN NUMBER      9                                                        
REMARK       ROTATION NUMBER 1  39.7786 DEGREES                                       
REMARK                AXIS   7.98825 14.9994 12.8376 CENTER 2.05225 -32.885 22.0905   
REMARK  0001 RMS 0.596735 DG -2.029 -10.16 0.1                                        
REMARK   DATE:     6/28/20     19: 5:38      CREATED BY USER: rsa002                  
ATOM      1  C0  UNK     1       3.953 -33.028  22.183  1.00  0.00      SEG2
ATOM      2  C1  UNK     1       3.436 -33.367  20.954  1.00  0.00      SEG2
ATOM      3  C2  UNK     1       2.066 -33.399  20.750  1.00  0.00      SEG2
ATOM      4  C3  UNK     1       1.211 -32.967  21.766  1.00  0.00      SEG2
ATOM      5  C4  UNK     1       1.722 -32.600  22.993  1.00  0.00      SEG2
ATOM      6  C   UNK     1       3.100 -32.656  23.228  1.00  0.00      SEG2
ATOM      7  H0  UNK     1       5.026 -33.054  22.316  1.00  0.00      SEG2
ATOM      8  H1  UNK     1       4.112 -33.597  20.137  1.00  0.00      SEG2
ATOM      9  H2  UNK     1       1.671 -33.740  19.808  1.00  0.00      SEG2
ATOM     10  H3  UNK     1       0.147 -32.917  21.589  1.00  0.00      SEG2
ATOM     11  H4  UNK     1       1.027 -32.277  23.761  1.00  0.00      SEG2
ATOM     12  H   UNK     1       3.518 -32.413  24.187  1.00  0.00      SEG2
TER      13      UNK      1
END
