# Supplementary material for: Mapping major SARS-CoV-2 drug targets and assessment of druggability using computational fragment screening: Identification of an allosteric small-molecule binding site on the Nsp13 helicase
Source: PLoS One. 2021 Feb 17;16(2):e0246181. doi: 10.1371/journal.pone.0246181 (PMC7888625; doi:10.1371/journal.pone.0246181)
Supplement: S2 File — (ZIP) [file pone.0246181.s002.zip › SUPP_PDBs/Nsp12_RdRp/TOP50/12.pdb]

REMARK  0001 RUN NUMBER      4                                                        
REMARK       ROTATION NUMBER 7  30.5273 DEGREES                                       
REMARK                AXIS   20.198 21.7505 0.535725 CENTER 18.3361 23.5746 -4.8435   
REMARK  0001 RMS 2.76454 DG -2.478 -12.48 0.6                                         
REMARK   DATE:     6/28/20     18:35: 4      CREATED BY USER: rsa002                  
ATOM      1  C0  UNK     1      17.225  23.678  -5.436  1.00  0.00      SEG2
ATOM      2  C1  UNK     1      17.255  22.915  -4.273  1.00  0.00      SEG2
ATOM      3  C2  UNK     1      18.434  22.809  -3.544  1.00  0.00      SEG2
ATOM      4  C3  UNK     1      19.580  23.463  -3.973  1.00  0.00      SEG2
ATOM      5  C4  UNK     1      19.548  24.232  -5.130  1.00  0.00      SEG2
ATOM      6  C   UNK     1      18.373  24.335  -5.866  1.00  0.00      SEG2
ATOM      7  H0  UNK     1      16.310  23.750  -6.009  1.00  0.00      SEG2
ATOM      8  H1  UNK     1      16.368  22.397  -3.944  1.00  0.00      SEG2
ATOM      9  H2  UNK     1      18.478  22.206  -2.646  1.00  0.00      SEG2
ATOM     10  H3  UNK     1      20.497  23.357  -3.411  1.00  0.00      SEG2
ATOM     11  H4  UNK     1      20.444  24.738  -5.457  1.00  0.00      SEG2
ATOM     12  H   UNK     1      18.356  24.916  -6.774  1.00  0.00      SEG2
TER      13      UNK      1
END
