# Supplementary material for: Mapping major SARS-CoV-2 drug targets and assessment of druggability using computational fragment screening: Identification of an allosteric small-molecule binding site on the Nsp13 helicase
Source: PLoS One. 2021 Feb 17;16(2):e0246181. doi: 10.1371/journal.pone.0246181 (PMC7888625; doi:10.1371/journal.pone.0246181)
Supplement: S2 File — (ZIP) [file pone.0246181.s002.zip › SUPP_PDBs/Nsp12_RdRp/TOP50/13.pdb]

REMARK  0001 RUN NUMBER      8                                                        
REMARK       ROTATION NUMBER 10  131.8 DEGREES                                        
REMARK                AXIS   29.4185 11.8871 18.8089 CENTER -10.3802 -32.6316 -0.17783
REMARK  0001 RMS 3.23688 DG -1.903 -9.44 -0.5                                         
REMARK   DATE:     6/29/20      3:38:54      CREATED BY USER: rsa002                  
ATOM      1  C0  UNK     1      -8.703 -31.949   3.276  1.00  0.00      SEG2
ATOM      2  C1  UNK     1      -9.502 -32.973   2.788  1.00  0.00      SEG2
ATOM      3  C2  UNK     1      -9.908 -32.965   1.456  1.00  0.00      SEG2
ATOM      4  C3  UNK     1      -9.476 -31.958   0.605  1.00  0.00      SEG2
ATOM      5  C4  UNK     1      -8.672 -30.933   1.094  1.00  0.00      SEG2
ATOM      6  C   UNK     1      -8.313 -30.913   2.434  1.00  0.00      SEG2
ATOM      7  H0  UNK     1      -8.380 -31.948   4.308  1.00  0.00      SEG2
ATOM      8  H1  UNK     1      -9.810 -33.777   3.439  1.00  0.00      SEG2
ATOM      9  H2  UNK     1     -10.556 -33.746   1.084  1.00  0.00      SEG2
ATOM     10  H3  UNK     1      -9.766 -31.969  -0.436  1.00  0.00      SEG2
ATOM     11  H4  UNK     1      -8.332 -30.146   0.437  1.00  0.00      SEG2
ATOM     12  H   UNK     1      -7.732 -30.089   2.825  1.00  0.00      SEG2
TER      13      UNK      1
END
