# Supplementary material for: Mapping major SARS-CoV-2 drug targets and assessment of druggability using computational fragment screening: Identification of an allosteric small-molecule binding site on the Nsp13 helicase
Source: PLoS One. 2021 Feb 17;16(2):e0246181. doi: 10.1371/journal.pone.0246181 (PMC7888625; doi:10.1371/journal.pone.0246181)
Supplement: S2 File — (ZIP) [file pone.0246181.s002.zip › SUPP_PDBs/Nsp12_RdRp/TOP50/14.pdb]

REMARK  0001 RUN NUMBER      10                                                       
REMARK       ROTATION NUMBER 1  156.851 DEGREES                                       
REMARK                AXIS   28.1509 10.4534 7.35627 CENTER -11.3456 40.8025 19.7623  
REMARK  0001 RMS 1.98506 DG -1.827 -9.12 -0.1                                         
REMARK   DATE:     6/29/20      3:43:54      CREATED BY USER: rsa002                  
ATOM      1  C0  UNK     1     -12.540  40.347  19.476  1.00  0.00      SEG2
ATOM      2  C1  UNK     1     -12.536  41.638  19.975  1.00  0.00      SEG2
ATOM      3  C2  UNK     1     -11.410  42.439  19.824  1.00  0.00      SEG2
ATOM      4  C3  UNK     1     -10.264  41.920  19.225  1.00  0.00      SEG2
ATOM      5  C4  UNK     1     -10.258  40.609  18.770  1.00  0.00      SEG2
ATOM      6  C   UNK     1     -11.411  39.832  18.848  1.00  0.00      SEG2
ATOM      7  H0  UNK     1     -13.422  39.722  19.576  1.00  0.00      SEG2
ATOM      8  H1  UNK     1     -13.401  42.041  20.483  1.00  0.00      SEG2
ATOM      9  H2  UNK     1     -11.425  43.458  20.180  1.00  0.00      SEG2
ATOM     10  H3  UNK     1      -9.383  42.528  19.118  1.00  0.00      SEG2
ATOM     11  H4  UNK     1      -9.349  40.197  18.362  1.00  0.00      SEG2
ATOM     12  H   UNK     1     -11.428  38.840  18.432  1.00  0.00      SEG2
TER      13      UNK      1
END
