# Supplementary material for: Mapping major SARS-CoV-2 drug targets and assessment of druggability using computational fragment screening: Identification of an allosteric small-molecule binding site on the Nsp13 helicase
Source: PLoS One. 2021 Feb 17;16(2):e0246181. doi: 10.1371/journal.pone.0246181 (PMC7888625; doi:10.1371/journal.pone.0246181)
Supplement: S2 File — (ZIP) [file pone.0246181.s002.zip › SUPP_PDBs/Nsp12_RdRp/TOP50/15.pdb]

REMARK  0001 RUN NUMBER      9                                                        
REMARK       ROTATION NUMBER 7  68.387 DEGREES                                        
REMARK                AXIS   18.6649 7.839597E-02 15.3233 CENTER 10.1958 19.784 -25.75
REMARK  0001 RMS 1.45655 DG -1.925 -9.34 -1.9                                         
REMARK   DATE:     6/29/20      3:41:22      CREATED BY USER: rsa002                  
ATOM      1  C0  UNK     1      10.666  21.127 -25.807  1.00  0.00      SEG2
ATOM      2  C1  UNK     1      10.062  21.018 -24.558  1.00  0.00      SEG2
ATOM      3  C2  UNK     1       9.692  19.767 -24.074  1.00  0.00      SEG2
ATOM      4  C3  UNK     1       9.961  18.627 -24.818  1.00  0.00      SEG2
ATOM      5  C4  UNK     1      10.604  18.733 -26.044  1.00  0.00      SEG2
ATOM      6  C   UNK     1      10.937  19.983 -26.549  1.00  0.00      SEG2
ATOM      7  H0  UNK     1      10.919  22.100 -26.200  1.00  0.00      SEG2
ATOM      8  H1  UNK     1       9.874  21.899 -23.965  1.00  0.00      SEG2
ATOM      9  H2  UNK     1       9.191  19.679 -23.120  1.00  0.00      SEG2
ATOM     10  H3  UNK     1       9.667  17.658 -24.436  1.00  0.00      SEG2
ATOM     11  H4  UNK     1      10.838  17.835 -26.604  1.00  0.00      SEG2
ATOM     12  H   UNK     1      11.406  20.069 -27.520  1.00  0.00      SEG2
TER      13      UNK      1
END
