# Supplementary material for: Mapping major SARS-CoV-2 drug targets and assessment of druggability using computational fragment screening: Identification of an allosteric small-molecule binding site on the Nsp13 helicase
Source: PLoS One. 2021 Feb 17;16(2):e0246181. doi: 10.1371/journal.pone.0246181 (PMC7888625; doi:10.1371/journal.pone.0246181)
Supplement: S2 File — (ZIP) [file pone.0246181.s002.zip › SUPP_PDBs/Nsp12_RdRp/TOP50/16.pdb]

REMARK  0001 RUN NUMBER      1                                                        
REMARK       ROTATION NUMBER 7  75.3007 DEGREES                                       
REMARK                AXIS   18.9836 4.58469 17.8761 CENTER 22.8357 21.3475 -16.5477  
REMARK  0001 RMS 2.22667 DG -1.708 -8.3 -1.6                                          
REMARK   DATE:     6/29/20     12: 3:12      CREATED BY USER: rsa002                  
ATOM      1  C0  UNK     1      22.028  21.015 -16.335  1.00  0.00      SEG2
ATOM      2  C1  UNK     1      22.524  21.971 -15.457  1.00  0.00      SEG2
ATOM      3  C2  UNK     1      23.883  22.002 -15.154  1.00  0.00      SEG2
ATOM      4  C3  UNK     1      24.737  21.060 -15.718  1.00  0.00      SEG2
ATOM      5  C4  UNK     1      24.236  20.077 -16.562  1.00  0.00      SEG2
ATOM      6  C   UNK     1      22.886  20.077 -16.899  1.00  0.00      SEG2
ATOM      7  H0  UNK     1      20.976  21.001 -16.576  1.00  0.00      SEG2
ATOM      8  H1  UNK     1      21.857  22.694 -15.013  1.00  0.00      SEG2
ATOM      9  H2  UNK     1      24.268  22.753 -14.486  1.00  0.00      SEG2
ATOM     10  H3  UNK     1      25.796  21.094 -15.497  1.00  0.00      SEG2
ATOM     11  H4  UNK     1      24.886  19.311 -16.956  1.00  0.00      SEG2
ATOM     12  H   UNK     1      22.506  19.344 -17.596  1.00  0.00      SEG2
TER      13      UNK      1
END
