# Supplementary material for: Mapping major SARS-CoV-2 drug targets and assessment of druggability using computational fragment screening: Identification of an allosteric small-molecule binding site on the Nsp13 helicase
Source: PLoS One. 2021 Feb 17;16(2):e0246181. doi: 10.1371/journal.pone.0246181 (PMC7888625; doi:10.1371/journal.pone.0246181)
Supplement: S2 File — (ZIP) [file pone.0246181.s002.zip › SUPP_PDBs/Nsp12_RdRp/TOP50/17.pdb]

REMARK  0001 RUN NUMBER      1                                                        
REMARK       ROTATION NUMBER 9  78.3092 DEGREES                                       
REMARK                AXIS   6.91053 11.5784 2.27217 CENTER 26.6533 21.6051 -25.7061  
REMARK  0001 RMS 2.11498 DG -1.998 -9.9 -0.6                                          
REMARK   DATE:     6/29/20      3: 3:55      CREATED BY USER: rsa002                  
ATOM      1  C0  UNK     1      26.214  21.396 -24.167  1.00  0.00      SEG2
ATOM      2  C1  UNK     1      24.898  21.694 -24.502  1.00  0.00      SEG2
ATOM      3  C2  UNK     1      24.573  22.020 -25.813  1.00  0.00      SEG2
ATOM      4  C3  UNK     1      25.563  22.053 -26.786  1.00  0.00      SEG2
ATOM      5  C4  UNK     1      26.883  21.777 -26.450  1.00  0.00      SEG2
ATOM      6  C   UNK     1      27.208  21.446 -25.137  1.00  0.00      SEG2
ATOM      7  H0  UNK     1      26.465  21.130 -23.152  1.00  0.00      SEG2
ATOM      8  H1  UNK     1      24.125  21.672 -23.746  1.00  0.00      SEG2
ATOM      9  H2  UNK     1      23.547  22.243 -26.070  1.00  0.00      SEG2
ATOM     10  H3  UNK     1      25.321  22.290 -27.813  1.00  0.00      SEG2
ATOM     11  H4  UNK     1      27.653  21.820 -27.207  1.00  0.00      SEG2
ATOM     12  H   UNK     1      28.234  21.232 -24.881  1.00  0.00      SEG2
TER      13      UNK      1
END
