# Supplementary material for: Mapping major SARS-CoV-2 drug targets and assessment of druggability using computational fragment screening: Identification of an allosteric small-molecule binding site on the Nsp13 helicase
Source: PLoS One. 2021 Feb 17;16(2):e0246181. doi: 10.1371/journal.pone.0246181 (PMC7888625; doi:10.1371/journal.pone.0246181)
Supplement: S2 File — (ZIP) [file pone.0246181.s002.zip › SUPP_PDBs/Nsp12_RdRp/TOP50/18.pdb]

REMARK  0001 RUN NUMBER      2                                                        
REMARK       ROTATION NUMBER 6  25.9434 DEGREES                                       
REMARK                AXIS   3.44256 27.3972 7.70853 CENTER 0.90075 -28.6829 23.8685  
REMARK  0001 RMS 1.21912 DG -1.71 -8.4 -1                                             
REMARK   DATE:     6/28/20     18:22:55      CREATED BY USER: rsa002                  
ATOM      1  C0  UNK     1       1.672 -27.882  23.630  1.00  0.00      SEG2
ATOM      2  C1  UNK     1       0.705 -28.880  23.678  1.00  0.00      SEG2
ATOM      3  C2  UNK     1      -0.250 -28.871  24.686  1.00  0.00      SEG2
ATOM      4  C3  UNK     1      -0.196 -27.908  25.687  1.00  0.00      SEG2
ATOM      5  C4  UNK     1       0.788 -26.929  25.656  1.00  0.00      SEG2
ATOM      6  C   UNK     1       1.703 -26.897  24.608  1.00  0.00      SEG2
ATOM      7  H0  UNK     1       2.403 -27.877  22.833  1.00  0.00      SEG2
ATOM      8  H1  UNK     1       0.702 -29.665  22.935  1.00  0.00      SEG2
ATOM      9  H2  UNK     1      -1.028 -29.619  24.702  1.00  0.00      SEG2
ATOM     10  H3  UNK     1      -0.919 -27.929  26.490  1.00  0.00      SEG2
ATOM     11  H4  UNK     1       0.846 -26.193  26.444  1.00  0.00      SEG2
ATOM     12  H   UNK     1       2.441 -26.110  24.557  1.00  0.00      SEG2
TER      13      UNK      1
END
