# Supplementary material for: Mapping major SARS-CoV-2 drug targets and assessment of druggability using computational fragment screening: Identification of an allosteric small-molecule binding site on the Nsp13 helicase
Source: PLoS One. 2021 Feb 17;16(2):e0246181. doi: 10.1371/journal.pone.0246181 (PMC7888625; doi:10.1371/journal.pone.0246181)
Supplement: S2 File — (ZIP) [file pone.0246181.s002.zip › SUPP_PDBs/Nsp12_RdRp/TOP50/19.pdb]

REMARK  0001 RUN NUMBER      2                                                        
REMARK       ROTATION NUMBER 9  42.0885 DEGREES                                       
REMARK                AXIS   20.7658 20.1929 28.2552 CENTER -2.74258 13.1223 -17.1653 
REMARK  0001 RMS 2.14643 DG -2.342 -11.17 -3.6                                        
REMARK   DATE:     6/28/20     18:23:30      CREATED BY USER: rsa002                  
ATOM      1  C0  UNK     1      -3.989  14.054 -18.716  1.00  0.00      SEG2
ATOM      2  C1  UNK     1      -3.081  13.163 -19.266  1.00  0.00      SEG2
ATOM      3  C2  UNK     1      -2.135  12.547 -18.459  1.00  0.00      SEG2
ATOM      4  C3  UNK     1      -2.042  12.891 -17.117  1.00  0.00      SEG2
ATOM      5  C4  UNK     1      -2.911  13.831 -16.582  1.00  0.00      SEG2
ATOM      6  C   UNK     1      -3.915  14.380 -17.370  1.00  0.00      SEG2
ATOM      7  H0  UNK     1      -4.759  14.495 -19.342  1.00  0.00      SEG2
ATOM      8  H1  UNK     1      -3.110  12.940 -20.327  1.00  0.00      SEG2
ATOM      9  H2  UNK     1      -1.476  11.804 -18.889  1.00  0.00      SEG2
ATOM     10  H3  UNK     1      -1.295  12.430 -16.483  1.00  0.00      SEG2
ATOM     11  H4  UNK     1      -2.820  14.133 -15.549  1.00  0.00      SEG2
ATOM     12  H   UNK     1      -4.638  15.058 -16.926  1.00  0.00      SEG2
TER      13      UNK      1
END
