# Supplementary material for: Mapping major SARS-CoV-2 drug targets and assessment of druggability using computational fragment screening: Identification of an allosteric small-molecule binding site on the Nsp13 helicase
Source: PLoS One. 2021 Feb 17;16(2):e0246181. doi: 10.1371/journal.pone.0246181 (PMC7888625; doi:10.1371/journal.pone.0246181)
Supplement: S2 File — (ZIP) [file pone.0246181.s002.zip › SUPP_PDBs/Nsp12_RdRp/TOP50/20.pdb]

REMARK  0001 RUN NUMBER      3                                                        
REMARK       ROTATION NUMBER 9  124.384 DEGREES                                       
REMARK                AXIS   10.032 1.15498 0.346901 CENTER 4.46175 29.2465 9.20917   
REMARK  0001 RMS 2.28668 DG -1.817 -9.07 -0.1                                         
REMARK   DATE:     6/28/20     18:30:56      CREATED BY USER: rsa002                  
ATOM      1  C0  UNK     1       5.231  27.621   9.884  1.00  0.00      SEG2
ATOM      2  C1  UNK     1       6.514  28.146   9.911  1.00  0.00      SEG2
ATOM      3  C2  UNK     1       6.700  29.519   9.887  1.00  0.00      SEG2
ATOM      4  C3  UNK     1       5.606  30.375   9.802  1.00  0.00      SEG2
ATOM      5  C4  UNK     1       4.324  29.845   9.746  1.00  0.00      SEG2
ATOM      6  C   UNK     1       4.133  28.472   9.814  1.00  0.00      SEG2
ATOM      7  H0  UNK     1       5.086  26.548   9.913  1.00  0.00      SEG2
ATOM      8  H1  UNK     1       7.368  27.483   9.951  1.00  0.00      SEG2
ATOM      9  H2  UNK     1       7.702  29.927   9.927  1.00  0.00      SEG2
ATOM     10  H3  UNK     1       5.750  31.442   9.780  1.00  0.00      SEG2
ATOM     11  H4  UNK     1       3.470  30.504   9.650  1.00  0.00      SEG2
ATOM     12  H   UNK     1       3.137  28.070   9.809  1.00  0.00      SEG2
TER      13      UNK      1
END
