# Supplementary material for: Mapping major SARS-CoV-2 drug targets and assessment of druggability using computational fragment screening: Identification of an allosteric small-molecule binding site on the Nsp13 helicase
Source: PLoS One. 2021 Feb 17;16(2):e0246181. doi: 10.1371/journal.pone.0246181 (PMC7888625; doi:10.1371/journal.pone.0246181)
Supplement: S2 File — (ZIP) [file pone.0246181.s002.zip › SUPP_PDBs/Nsp12_RdRp/TOP50/21.pdb]

REMARK  0001 RUN NUMBER      2                                                        
REMARK       ROTATION NUMBER 2  112.801 DEGREES                                       
REMARK                AXIS   17.2998 12.7297 12.856 CENTER -3.838 27.8206 -1.42167    
REMARK  0001 RMS 2.81055 DG -1.776 -8.88 0                                            
REMARK   DATE:     6/28/20     18:19:37      CREATED BY USER: rsa002                  
ATOM      1  C0  UNK     1      -2.082  27.525  -1.778  1.00  0.00      SEG2
ATOM      2  C1  UNK     1      -3.439  27.807  -1.871  1.00  0.00      SEG2
ATOM      3  C2  UNK     1      -3.956  28.380  -3.027  1.00  0.00      SEG2
ATOM      4  C3  UNK     1      -3.107  28.698  -4.082  1.00  0.00      SEG2
ATOM      5  C4  UNK     1      -1.756  28.391  -3.999  1.00  0.00      SEG2
ATOM      6  C   UNK     1      -1.242  27.805  -2.850  1.00  0.00      SEG2
ATOM      7  H0  UNK     1      -1.682  27.072  -0.883  1.00  0.00      SEG2
ATOM      8  H1  UNK     1      -4.090  27.567  -1.044  1.00  0.00      SEG2
ATOM      9  H2  UNK     1      -5.015  28.572  -3.126  1.00  0.00      SEG2
ATOM     10  H3  UNK     1      -3.493  29.173  -4.972  1.00  0.00      SEG2
ATOM     11  H4  UNK     1      -1.118  28.605  -4.844  1.00  0.00      SEG2
ATOM     12  H   UNK     1      -0.191  27.556  -2.790  1.00  0.00      SEG2
TER      13      UNK      1
END
