# Supplementary material for: Mapping major SARS-CoV-2 drug targets and assessment of druggability using computational fragment screening: Identification of an allosteric small-molecule binding site on the Nsp13 helicase
Source: PLoS One. 2021 Feb 17;16(2):e0246181. doi: 10.1371/journal.pone.0246181 (PMC7888625; doi:10.1371/journal.pone.0246181)
Supplement: S2 File — (ZIP) [file pone.0246181.s002.zip › SUPP_PDBs/Nsp12_RdRp/TOP50/22.pdb]

REMARK  0001 RUN NUMBER      4                                                        
REMARK       ROTATION NUMBER 9  5.39394 DEGREES                                       
REMARK                AXIS   26.079 16.6129 10.981 CENTER 22.0192 -15.8618 0.673917   
REMARK  0001 RMS 2.02995 DG -1.771 -8.57 -1.9                                         
REMARK   DATE:     6/29/20      3:18:11      CREATED BY USER: rsa002                  
ATOM      1  C0  UNK     1      20.726 -16.824   1.377  1.00  0.00      SEG2
ATOM      2  C1  UNK     1      21.964 -17.371   1.693  1.00  0.00      SEG2
ATOM      3  C2  UNK     1      23.126 -16.804   1.180  1.00  0.00      SEG2
ATOM      4  C3  UNK     1      23.046 -15.689   0.354  1.00  0.00      SEG2
ATOM      5  C4  UNK     1      21.807 -15.146   0.038  1.00  0.00      SEG2
ATOM      6  C   UNK     1      20.646 -15.716   0.541  1.00  0.00      SEG2
ATOM      7  H0  UNK     1      19.825 -17.258   1.786  1.00  0.00      SEG2
ATOM      8  H1  UNK     1      22.021 -18.232   2.342  1.00  0.00      SEG2
ATOM      9  H2  UNK     1      24.090 -17.225   1.429  1.00  0.00      SEG2
ATOM     10  H3  UNK     1      23.944 -15.234  -0.040  1.00  0.00      SEG2
ATOM     11  H4  UNK     1      21.751 -14.274  -0.595  1.00  0.00      SEG2
ATOM     12  H   UNK     1      19.682 -15.295   0.285  1.00  0.00      SEG2
TER      13      UNK      1
END
