# Supplementary material for: Mapping major SARS-CoV-2 drug targets and assessment of druggability using computational fragment screening: Identification of an allosteric small-molecule binding site on the Nsp13 helicase
Source: PLoS One. 2021 Feb 17;16(2):e0246181. doi: 10.1371/journal.pone.0246181 (PMC7888625; doi:10.1371/journal.pone.0246181)
Supplement: S2 File — (ZIP) [file pone.0246181.s002.zip › SUPP_PDBs/Nsp12_RdRp/TOP50/23.pdb]

REMARK  0001 RUN NUMBER      7                                                        
REMARK       ROTATION NUMBER 10  146.269 DEGREES                                      
REMARK                AXIS   13.2952 11.8165 26.7332 CENTER -25.8878 0.600667 -1.88592
REMARK  0001 RMS 2.06834 DG -1.683 -8.34 -0.5                                         
REMARK   DATE:     6/29/20     12:17:20      CREATED BY USER: rsa002                  
ATOM      1  C0  UNK     1     -26.183   2.257  -2.277  1.00  0.00      SEG2
ATOM      2  C1  UNK     1     -26.118   2.158  -0.892  1.00  0.00      SEG2
ATOM      3  C2  UNK     1     -26.131   0.909  -0.287  1.00  0.00      SEG2
ATOM      4  C3  UNK     1     -26.195  -0.242  -1.061  1.00  0.00      SEG2
ATOM      5  C4  UNK     1     -26.264  -0.142  -2.445  1.00  0.00      SEG2
ATOM      6  C   UNK     1     -26.260   1.108  -3.055  1.00  0.00      SEG2
ATOM      7  H0  UNK     1     -26.180   3.227  -2.757  1.00  0.00      SEG2
ATOM      8  H1  UNK     1     -26.059   3.049  -0.287  1.00  0.00      SEG2
ATOM      9  H2  UNK     1     -26.093   0.834   0.791  1.00  0.00      SEG2
ATOM     10  H3  UNK     1     -26.193  -1.212  -0.586  1.00  0.00      SEG2
ATOM     11  H4  UNK     1     -26.327  -1.043  -3.043  1.00  0.00      SEG2
ATOM     12  H   UNK     1     -26.323   1.203  -4.129  1.00  0.00      SEG2
TER      13      UNK      1
END
