# Supplementary material for: Mapping major SARS-CoV-2 drug targets and assessment of druggability using computational fragment screening: Identification of an allosteric small-molecule binding site on the Nsp13 helicase
Source: PLoS One. 2021 Feb 17;16(2):e0246181. doi: 10.1371/journal.pone.0246181 (PMC7888625; doi:10.1371/journal.pone.0246181)
Supplement: S2 File — (ZIP) [file pone.0246181.s002.zip › SUPP_PDBs/Nsp12_RdRp/TOP50/24.pdb]

REMARK  0001 RUN NUMBER      10                                                       
REMARK       ROTATION NUMBER 9  121.42 DEGREES                                        
REMARK                AXIS   22.4744 26.3349 26.2217 CENTER -20.5681 10.3477 27.6405  
REMARK  0001 RMS 2.21814 DG -1.695 -8.4 -0.5                                          
REMARK   DATE:     6/29/20      3:47:45      CREATED BY USER: rsa002                  
ATOM      1  C0  UNK     1     -20.739  10.686  28.363  1.00  0.00      SEG2
ATOM      2  C1  UNK     1     -20.348   9.574  27.624  1.00  0.00      SEG2
ATOM      3  C2  UNK     1     -21.140   9.126  26.574  1.00  0.00      SEG2
ATOM      4  C3  UNK     1     -22.357   9.741  26.311  1.00  0.00      SEG2
ATOM      5  C4  UNK     1     -22.764  10.831  27.071  1.00  0.00      SEG2
ATOM      6  C   UNK     1     -21.939  11.322  28.076  1.00  0.00      SEG2
ATOM      7  H0  UNK     1     -20.112  11.053  29.163  1.00  0.00      SEG2
ATOM      8  H1  UNK     1     -19.433   9.061  27.878  1.00  0.00      SEG2
ATOM      9  H2  UNK     1     -20.817   8.292  25.968  1.00  0.00      SEG2
ATOM     10  H3  UNK     1     -22.996   9.378  25.519  1.00  0.00      SEG2
ATOM     11  H4  UNK     1     -23.720  11.297  26.880  1.00  0.00      SEG2
ATOM     12  H   UNK     1     -22.238  12.195  28.639  1.00  0.00      SEG2
TER      13      UNK      1
END
