# Supplementary material for: Mapping major SARS-CoV-2 drug targets and assessment of druggability using computational fragment screening: Identification of an allosteric small-molecule binding site on the Nsp13 helicase
Source: PLoS One. 2021 Feb 17;16(2):e0246181. doi: 10.1371/journal.pone.0246181 (PMC7888625; doi:10.1371/journal.pone.0246181)
Supplement: S2 File — (ZIP) [file pone.0246181.s002.zip › SUPP_PDBs/Nsp12_RdRp/TOP50/25.pdb]

REMARK  0001 RUN NUMBER      8                                                        
REMARK       ROTATION NUMBER 8  0.729855 DEGREES                                      
REMARK                AXIS   27.998 23.7018 19.4164 CENTER -20.4764 -17.3985 15.5908  
REMARK  0001 RMS 2.20841 DG -1.602 -7.83 -1.2                                         
REMARK   DATE:     6/29/20      3:38:10      CREATED BY USER: rsa002                  
ATOM      1  C0  UNK     1     -20.498 -17.847  15.198  1.00  0.00      SEG2
ATOM      2  C1  UNK     1     -21.003 -16.736  15.860  1.00  0.00      SEG2
ATOM      3  C2  UNK     1     -20.170 -15.663  16.156  1.00  0.00      SEG2
ATOM      4  C3  UNK     1     -18.833 -15.702  15.779  1.00  0.00      SEG2
ATOM      5  C4  UNK     1     -18.332 -16.809  15.106  1.00  0.00      SEG2
ATOM      6  C   UNK     1     -19.165 -17.879  14.815  1.00  0.00      SEG2
ATOM      7  H0  UNK     1     -21.141 -18.689  14.988  1.00  0.00      SEG2
ATOM      8  H1  UNK     1     -22.042 -16.705  16.156  1.00  0.00      SEG2
ATOM      9  H2  UNK     1     -20.561 -14.807  16.683  1.00  0.00      SEG2
ATOM     10  H3  UNK     1     -18.195 -14.863  16.024  1.00  0.00      SEG2
ATOM     11  H4  UNK     1     -17.291 -16.859  14.809  1.00  0.00      SEG2
ATOM     12  H   UNK     1     -18.767 -18.745  14.296  1.00  0.00      SEG2
TER      13      UNK      1
END
