# Supplementary material for: Mapping major SARS-CoV-2 drug targets and assessment of druggability using computational fragment screening: Identification of an allosteric small-molecule binding site on the Nsp13 helicase
Source: PLoS One. 2021 Feb 17;16(2):e0246181. doi: 10.1371/journal.pone.0246181 (PMC7888625; doi:10.1371/journal.pone.0246181)
Supplement: S2 File — (ZIP) [file pone.0246181.s002.zip › SUPP_PDBs/Nsp12_RdRp/TOP50/26.pdb]

REMARK  0001 RUN NUMBER      3                                                        
REMARK       ROTATION NUMBER 7  34.8379 DEGREES                                       
REMARK                AXIS   21.2951 24.7942 29.9419 CENTER 18.8119 22.449 8.631      
REMARK  0001 RMS 2.54677 DG -1.703 -8.44 -0.5                                         
REMARK   DATE:     6/29/20     12:19:17      CREATED BY USER: rsa002                  
ATOM      1  C0  UNK     1      18.246  23.178   8.665  1.00  0.00      SEG2
ATOM      2  C1  UNK     1      19.042  22.060   8.440  1.00  0.00      SEG2
ATOM      3  C2  UNK     1      18.590  20.801   8.813  1.00  0.00      SEG2
ATOM      4  C3  UNK     1      17.344  20.658   9.416  1.00  0.00      SEG2
ATOM      5  C4  UNK     1      16.533  21.771   9.602  1.00  0.00      SEG2
ATOM      6  C   UNK     1      16.981  23.028   9.222  1.00  0.00      SEG2
ATOM      7  H0  UNK     1      18.604  24.163   8.412  1.00  0.00      SEG2
ATOM      8  H1  UNK     1      20.013  22.167   7.976  1.00  0.00      SEG2
ATOM      9  H2  UNK     1      19.205  19.930   8.636  1.00  0.00      SEG2
ATOM     10  H3  UNK     1      17.008  19.684   9.737  1.00  0.00      SEG2
ATOM     11  H4  UNK     1      15.550  21.658  10.041  1.00  0.00      SEG2
ATOM     12  H   UNK     1      16.348  23.892   9.363  1.00  0.00      SEG2
TER      13      UNK      1
END
