# Supplementary material for: Mapping major SARS-CoV-2 drug targets and assessment of druggability using computational fragment screening: Identification of an allosteric small-molecule binding site on the Nsp13 helicase
Source: PLoS One. 2021 Feb 17;16(2):e0246181. doi: 10.1371/journal.pone.0246181 (PMC7888625; doi:10.1371/journal.pone.0246181)
Supplement: S2 File — (ZIP) [file pone.0246181.s002.zip › SUPP_PDBs/Nsp12_RdRp/TOP50/27.pdb]

REMARK  0001 RUN NUMBER      2                                                        
REMARK       ROTATION NUMBER 9  134.175 DEGREES                                       
REMARK                AXIS   22.0202 17.0826 5.3145 CENTER -19.4466 -26.8121 34.4237  
REMARK  0001 RMS 3.93563 DG -1.875 -9.27 -0.7                                         
REMARK   DATE:     6/28/20     18:26: 7      CREATED BY USER: rsa002                  
ATOM      1  C0  UNK     1     -18.487 -24.971  34.901  1.00  0.00      SEG2
ATOM      2  C1  UNK     1     -18.277 -23.923  35.789  1.00  0.00      SEG2
ATOM      3  C2  UNK     1     -19.212 -22.898  35.884  1.00  0.00      SEG2
ATOM      4  C3  UNK     1     -20.366 -22.936  35.114  1.00  0.00      SEG2
ATOM      5  C4  UNK     1     -20.575 -23.985  34.226  1.00  0.00      SEG2
ATOM      6  C   UNK     1     -19.628 -24.994  34.109  1.00  0.00      SEG2
ATOM      7  H0  UNK     1     -17.757 -25.765  34.834  1.00  0.00      SEG2
ATOM      8  H1  UNK     1     -17.390 -23.906  36.404  1.00  0.00      SEG2
ATOM      9  H2  UNK     1     -19.043 -22.075  36.564  1.00  0.00      SEG2
ATOM     10  H3  UNK     1     -21.114 -22.163  35.208  1.00  0.00      SEG2
ATOM     11  H4  UNK     1     -21.485 -24.014  33.644  1.00  0.00      SEG2
ATOM     12  H   UNK     1     -19.789 -25.800  33.409  1.00  0.00      SEG2
TER      13      UNK      1
END
