# Supplementary material for: Mapping major SARS-CoV-2 drug targets and assessment of druggability using computational fragment screening: Identification of an allosteric small-molecule binding site on the Nsp13 helicase
Source: PLoS One. 2021 Feb 17;16(2):e0246181. doi: 10.1371/journal.pone.0246181 (PMC7888625; doi:10.1371/journal.pone.0246181)
Supplement: S2 File — (ZIP) [file pone.0246181.s002.zip › SUPP_PDBs/Nsp12_RdRp/TOP50/28.pdb]

REMARK  0001 RUN NUMBER      8                                                        
REMARK       ROTATION NUMBER 5  93.152 DEGREES                                        
REMARK                AXIS   0.784175 16.0903 17.8943 CENTER 4.39 -17.9567 25.4316    
REMARK  0001 RMS 3.652 DG -1.418 -7.27 1.2                                            
REMARK   DATE:     6/28/20     19: 2:20      CREATED BY USER: rsa002                  
ATOM      1  C0  UNK     1       4.062 -16.373  26.787  1.00  0.00      SEG2
ATOM      2  C1  UNK     1       4.024 -15.610  27.947  1.00  0.00      SEG2
ATOM      3  C2  UNK     1       2.951 -15.725  28.822  1.00  0.00      SEG2
ATOM      4  C3  UNK     1       1.911 -16.599  28.531  1.00  0.00      SEG2
ATOM      5  C4  UNK     1       1.958 -17.380  27.382  1.00  0.00      SEG2
ATOM      6  C   UNK     1       3.035 -17.268  26.512  1.00  0.00      SEG2
ATOM      7  H0  UNK     1       4.888 -16.275  26.100  1.00  0.00      SEG2
ATOM      8  H1  UNK     1       4.833 -14.927  28.170  1.00  0.00      SEG2
ATOM      9  H2  UNK     1       2.923 -15.138  29.727  1.00  0.00      SEG2
ATOM     10  H3  UNK     1       1.063 -16.672  29.197  1.00  0.00      SEG2
ATOM     11  H4  UNK     1       1.157 -18.069  27.165  1.00  0.00      SEG2
ATOM     12  H   UNK     1       3.072 -17.877  25.619  1.00  0.00      SEG2
TER      13      UNK      1
END
