# Supplementary material for: Mapping major SARS-CoV-2 drug targets and assessment of druggability using computational fragment screening: Identification of an allosteric small-molecule binding site on the Nsp13 helicase
Source: PLoS One. 2021 Feb 17;16(2):e0246181. doi: 10.1371/journal.pone.0246181 (PMC7888625; doi:10.1371/journal.pone.0246181)
Supplement: S2 File — (ZIP) [file pone.0246181.s002.zip › SUPP_PDBs/Nsp12_RdRp/TOP50/29.pdb]

REMARK  0001 RUN NUMBER      1                                                        
REMARK       ROTATION NUMBER 6  122.815 DEGREES                                       
REMARK                AXIS   28.9157 10.6205 5.81154 CENTER -18.2073 -14.6632 23.5563 
REMARK  0001 RMS 2.78887 DG -1.79 -8.86 -0.6                                          
REMARK   DATE:     6/28/20     18:17:51      CREATED BY USER: rsa002                  
ATOM      1  C0  UNK     1     -19.522 -14.599  24.296  1.00  0.00      SEG2
ATOM      2  C1  UNK     1     -18.420 -14.025  24.922  1.00  0.00      SEG2
ATOM      3  C2  UNK     1     -17.257 -13.780  24.201  1.00  0.00      SEG2
ATOM      4  C3  UNK     1     -17.178 -14.152  22.864  1.00  0.00      SEG2
ATOM      5  C4  UNK     1     -18.259 -14.777  22.253  1.00  0.00      SEG2
ATOM      6  C   UNK     1     -19.443 -14.967  22.957  1.00  0.00      SEG2
ATOM      7  H0  UNK     1     -20.438 -14.763  24.842  1.00  0.00      SEG2
ATOM      8  H1  UNK     1     -18.478 -13.769  25.970  1.00  0.00      SEG2
ATOM      9  H2  UNK     1     -16.420 -13.300  24.680  1.00  0.00      SEG2
ATOM     10  H3  UNK     1     -16.280 -13.956  22.297  1.00  0.00      SEG2
ATOM     11  H4  UNK     1     -18.183 -15.114  21.229  1.00  0.00      SEG2
ATOM     12  H   UNK     1     -20.305 -15.402  22.475  1.00  0.00      SEG2
TER      13      UNK      1
END
