# Supplementary material for: Mapping major SARS-CoV-2 drug targets and assessment of druggability using computational fragment screening: Identification of an allosteric small-molecule binding site on the Nsp13 helicase
Source: PLoS One. 2021 Feb 17;16(2):e0246181. doi: 10.1371/journal.pone.0246181 (PMC7888625; doi:10.1371/journal.pone.0246181)
Supplement: S2 File — (ZIP) [file pone.0246181.s002.zip › SUPP_PDBs/Nsp12_RdRp/TOP50/30.pdb]

REMARK  0001 RUN NUMBER      6                                                        
REMARK       ROTATION NUMBER 3  88.0009 DEGREES                                       
REMARK                AXIS   8.24838 4.58409 12.0094 CENTER -27.7896 -19.1288 22.0611 
REMARK  0001 RMS 3.55749 DG -1.581 -7.89 -0.1                                         
REMARK   DATE:     6/29/20     12:13:22      CREATED BY USER: rsa002                  
ATOM      1  C0  UNK     1     -26.339 -18.873  18.796  1.00  0.00      SEG2
ATOM      2  C1  UNK     1     -25.087 -18.316  18.573  1.00  0.00      SEG2
ATOM      3  C2  UNK     1     -24.257 -18.021  19.648  1.00  0.00      SEG2
ATOM      4  C3  UNK     1     -24.683 -18.275  20.947  1.00  0.00      SEG2
ATOM      5  C4  UNK     1     -25.927 -18.855  21.167  1.00  0.00      SEG2
ATOM      6  C   UNK     1     -26.758 -19.148  20.091  1.00  0.00      SEG2
ATOM      7  H0  UNK     1     -26.989 -19.088  17.959  1.00  0.00      SEG2
ATOM      8  H1  UNK     1     -24.756 -18.107  17.567  1.00  0.00      SEG2
ATOM      9  H2  UNK     1     -23.283 -17.590  19.472  1.00  0.00      SEG2
ATOM     10  H3  UNK     1     -24.050 -18.019  21.782  1.00  0.00      SEG2
ATOM     11  H4  UNK     1     -26.247 -19.071  22.175  1.00  0.00      SEG2
ATOM     12  H   UNK     1     -27.730 -19.585  20.264  1.00  0.00      SEG2
TER      13      UNK      1
END
