# Supplementary material for: Mapping major SARS-CoV-2 drug targets and assessment of druggability using computational fragment screening: Identification of an allosteric small-molecule binding site on the Nsp13 helicase
Source: PLoS One. 2021 Feb 17;16(2):e0246181. doi: 10.1371/journal.pone.0246181 (PMC7888625; doi:10.1371/journal.pone.0246181)
Supplement: S2 File — (ZIP) [file pone.0246181.s002.zip › SUPP_PDBs/Nsp12_RdRp/TOP50/31.pdb]

REMARK  0001 RUN NUMBER      7                                                        
REMARK       ROTATION NUMBER 6  103.494 DEGREES                                       
REMARK                AXIS   21.5507 29.9222 21.8639 CENTER 12.989 8.17675 26.2568    
REMARK  0001 RMS 2.50849 DG -1.68 -8.7 2                                              
REMARK   DATE:     6/29/20      3:32: 2      CREATED BY USER: rsa002                  
ATOM      1  C0  UNK     1      12.596   9.941  25.927  1.00  0.00      SEG2
ATOM      2  C1  UNK     1      12.677   8.555  25.895  1.00  0.00      SEG2
ATOM      3  C2  UNK     1      13.914   7.928  25.875  1.00  0.00      SEG2
ATOM      4  C3  UNK     1      15.078   8.687  25.879  1.00  0.00      SEG2
ATOM      5  C4  UNK     1      15.002  10.075  25.913  1.00  0.00      SEG2
ATOM      6  C   UNK     1      13.762  10.699  25.952  1.00  0.00      SEG2
ATOM      7  H0  UNK     1      11.632  10.426  25.929  1.00  0.00      SEG2
ATOM      8  H1  UNK     1      11.773   7.961  25.880  1.00  0.00      SEG2
ATOM      9  H2  UNK     1      13.974   6.851  25.854  1.00  0.00      SEG2
ATOM     10  H3  UNK     1      16.041   8.199  25.858  1.00  0.00      SEG2
ATOM     11  H4  UNK     1      15.904  10.666  25.907  1.00  0.00      SEG2
ATOM     12  H   UNK     1      13.707  11.779  25.994  1.00  0.00      SEG2
TER      13      UNK      1
END
