# Supplementary material for: Mapping major SARS-CoV-2 drug targets and assessment of druggability using computational fragment screening: Identification of an allosteric small-molecule binding site on the Nsp13 helicase
Source: PLoS One. 2021 Feb 17;16(2):e0246181. doi: 10.1371/journal.pone.0246181 (PMC7888625; doi:10.1371/journal.pone.0246181)
Supplement: S2 File — (ZIP) [file pone.0246181.s002.zip › SUPP_PDBs/Nsp12_RdRp/TOP50/32.pdb]

REMARK  0001 RUN NUMBER      8                                                        
REMARK       ROTATION NUMBER 2  62.7192 DEGREES                                       
REMARK                AXIS   24.2403 24.0884 16.9999 CENTER -16.2565 -13.6258 37.7372 
REMARK  0001 RMS 1.95441 DG -1.62 -8.13 0.2                                           
REMARK   DATE:     6/29/20     12:17:46      CREATED BY USER: rsa002                  
ATOM      1  C0  UNK     1     -17.505 -15.690  37.415  1.00  0.00      SEG2
ATOM      2  C1  UNK     1     -16.627 -16.760  37.371  1.00  0.00      SEG2
ATOM      3  C2  UNK     1     -15.255 -16.541  37.424  1.00  0.00      SEG2
ATOM      4  C3  UNK     1     -14.762 -15.244  37.457  1.00  0.00      SEG2
ATOM      5  C4  UNK     1     -15.637 -14.169  37.407  1.00  0.00      SEG2
ATOM      6  C   UNK     1     -17.011 -14.387  37.431  1.00  0.00      SEG2
ATOM      7  H0  UNK     1     -18.566 -15.889  37.421  1.00  0.00      SEG2
ATOM      8  H1  UNK     1     -17.013 -17.764  37.292  1.00  0.00      SEG2
ATOM      9  H2  UNK     1     -14.588 -17.390  37.426  1.00  0.00      SEG2
ATOM     10  H3  UNK     1     -13.693 -15.074  37.506  1.00  0.00      SEG2
ATOM     11  H4  UNK     1     -15.247 -13.163  37.337  1.00  0.00      SEG2
ATOM     12  H   UNK     1     -17.696 -13.553  37.451  1.00  0.00      SEG2
TER      13      UNK      1
END
