# Supplementary material for: Mapping major SARS-CoV-2 drug targets and assessment of druggability using computational fragment screening: Identification of an allosteric small-molecule binding site on the Nsp13 helicase
Source: PLoS One. 2021 Feb 17;16(2):e0246181. doi: 10.1371/journal.pone.0246181 (PMC7888625; doi:10.1371/journal.pone.0246181)
Supplement: S2 File — (ZIP) [file pone.0246181.s002.zip › SUPP_PDBs/Nsp12_RdRp/TOP50/33.pdb]

REMARK  0001 RUN NUMBER      2                                                        
REMARK       ROTATION NUMBER 6  146.394 DEGREES                                       
REMARK                AXIS   4.17162 4.50642 24.056 CENTER -12.8362 4.32425 -16.97    
REMARK  0001 RMS 2.79845 DG -2.144 -9.49 -8.2                                         
REMARK   DATE:     6/29/20      3: 6:46      CREATED BY USER: rsa002                  
ATOM      1  C0  UNK     1     -13.417   5.226 -18.205  1.00  0.00      SEG2
ATOM      2  C1  UNK     1     -14.633   4.947 -17.592  1.00  0.00      SEG2
ATOM      3  C2  UNK     1     -14.665   4.205 -16.412  1.00  0.00      SEG2
ATOM      4  C3  UNK     1     -13.476   3.766 -15.843  1.00  0.00      SEG2
ATOM      5  C4  UNK     1     -12.257   4.088 -16.426  1.00  0.00      SEG2
ATOM      6  C   UNK     1     -12.229   4.812 -17.615  1.00  0.00      SEG2
ATOM      7  H0  UNK     1     -13.378   5.778 -19.132  1.00  0.00      SEG2
ATOM      8  H1  UNK     1     -15.553   5.318 -18.025  1.00  0.00      SEG2
ATOM      9  H2  UNK     1     -15.598   3.975 -15.920  1.00  0.00      SEG2
ATOM     10  H3  UNK     1     -13.507   3.185 -14.926  1.00  0.00      SEG2
ATOM     11  H4  UNK     1     -11.331   3.791 -15.958  1.00  0.00      SEG2
ATOM     12  H   UNK     1     -11.281   5.063 -18.069  1.00  0.00      SEG2
TER      13      UNK      1
END
