# Supplementary material for: Mapping major SARS-CoV-2 drug targets and assessment of druggability using computational fragment screening: Identification of an allosteric small-molecule binding site on the Nsp13 helicase
Source: PLoS One. 2021 Feb 17;16(2):e0246181. doi: 10.1371/journal.pone.0246181 (PMC7888625; doi:10.1371/journal.pone.0246181)
Supplement: S2 File — (ZIP) [file pone.0246181.s002.zip › SUPP_PDBs/Nsp12_RdRp/TOP50/34.pdb]

REMARK  0001 RUN NUMBER      3                                                        
REMARK       ROTATION NUMBER 6  106.99 DEGREES                                        
REMARK                AXIS   16.924 3.23262 21.4895 CENTER 14.4708 -5.58833 -31.2997  
REMARK  0001 RMS 2.37301 DG -1.769 -9.13 1.9                                          
REMARK   DATE:     6/28/20     18:28:53      CREATED BY USER: rsa002                  
ATOM      1  C0  UNK     1      14.477  -4.978 -31.410  1.00  0.00      SEG2
ATOM      2  C1  UNK     1      13.426  -5.754 -31.876  1.00  0.00      SEG2
ATOM      3  C2  UNK     1      13.361  -7.102 -31.564  1.00  0.00      SEG2
ATOM      4  C3  UNK     1      14.352  -7.685 -30.790  1.00  0.00      SEG2
ATOM      5  C4  UNK     1      15.401  -6.909 -30.315  1.00  0.00      SEG2
ATOM      6  C   UNK     1      15.466  -5.554 -30.627  1.00  0.00      SEG2
ATOM      7  H0  UNK     1      14.512  -3.921 -31.641  1.00  0.00      SEG2
ATOM      8  H1  UNK     1      12.636  -5.329 -32.466  1.00  0.00      SEG2
ATOM      9  H2  UNK     1      12.521  -7.664 -31.928  1.00  0.00      SEG2
ATOM     10  H3  UNK     1      14.298  -8.736 -30.540  1.00  0.00      SEG2
ATOM     11  H4  UNK     1      16.143  -7.359 -29.680  1.00  0.00      SEG2
ATOM     12  H   UNK     1      16.267  -4.937 -30.246  1.00  0.00      SEG2
TER      13      UNK      1
END
