# Supplementary material for: Mapping major SARS-CoV-2 drug targets and assessment of druggability using computational fragment screening: Identification of an allosteric small-molecule binding site on the Nsp13 helicase
Source: PLoS One. 2021 Feb 17;16(2):e0246181. doi: 10.1371/journal.pone.0246181 (PMC7888625; doi:10.1371/journal.pone.0246181)
Supplement: S2 File — (ZIP) [file pone.0246181.s002.zip › SUPP_PDBs/Nsp12_RdRp/TOP50/35.pdb]

REMARK  0001 RUN NUMBER      6                                                        
REMARK       ROTATION NUMBER 4  153.392 DEGREES                                       
REMARK                AXIS   12.5029 22.8063 11.2782 CENTER -19.5332 0.8455 7.0495    
REMARK  0001 RMS 2.82689 DG -2.139 -10.17 -3.5                                        
REMARK   DATE:     6/29/20      3:26: 4      CREATED BY USER: rsa002                  
ATOM      1  C0  UNK     1     -19.530   1.181   6.297  1.00  0.00      SEG2
ATOM      2  C1  UNK     1     -19.606  -0.099   5.758  1.00  0.00      SEG2
ATOM      3  C2  UNK     1     -19.741  -1.197   6.592  1.00  0.00      SEG2
ATOM      4  C3  UNK     1     -19.810  -1.021   7.971  1.00  0.00      SEG2
ATOM      5  C4  UNK     1     -19.774   0.262   8.508  1.00  0.00      SEG2
ATOM      6  C   UNK     1     -19.620   1.359   7.672  1.00  0.00      SEG2
ATOM      7  H0  UNK     1     -19.391   2.029   5.645  1.00  0.00      SEG2
ATOM      8  H1  UNK     1     -19.540  -0.237   4.687  1.00  0.00      SEG2
ATOM      9  H2  UNK     1     -19.770  -2.191   6.165  1.00  0.00      SEG2
ATOM     10  H3  UNK     1     -19.869  -1.884   8.618  1.00  0.00      SEG2
ATOM     11  H4  UNK     1     -19.843   0.409   9.577  1.00  0.00      SEG2
ATOM     12  H   UNK     1     -19.552   2.354   8.089  1.00  0.00      SEG2
TER      13      UNK      1
END
