# Supplementary material for: Mapping major SARS-CoV-2 drug targets and assessment of druggability using computational fragment screening: Identification of an allosteric small-molecule binding site on the Nsp13 helicase
Source: PLoS One. 2021 Feb 17;16(2):e0246181. doi: 10.1371/journal.pone.0246181 (PMC7888625; doi:10.1371/journal.pone.0246181)
Supplement: S2 File — (ZIP) [file pone.0246181.s002.zip › SUPP_PDBs/Nsp12_RdRp/TOP50/36.pdb]

REMARK  0001 RUN NUMBER      4                                                        
REMARK       ROTATION NUMBER 5  45.9293 DEGREES                                       
REMARK                AXIS   9.20268 7.78878 24.8119 CENTER -24.3882 -24.7167 -3.17642
REMARK  0001 RMS 1.9902 DG -1.706 -8.29 -1.6                                          
REMARK   DATE:     6/29/20      3:16:46      CREATED BY USER: rsa002                  
ATOM      1  C0  UNK     1     -24.144 -25.666  -3.503  1.00  0.00      SEG2
ATOM      2  C1  UNK     1     -25.117 -25.255  -4.406  1.00  0.00      SEG2
ATOM      3  C2  UNK     1     -25.564 -23.937  -4.397  1.00  0.00      SEG2
ATOM      4  C3  UNK     1     -24.994 -23.022  -3.520  1.00  0.00      SEG2
ATOM      5  C4  UNK     1     -23.982 -23.417  -2.656  1.00  0.00      SEG2
ATOM      6  C   UNK     1     -23.576 -24.747  -2.629  1.00  0.00      SEG2
ATOM      7  H0  UNK     1     -23.833 -26.700  -3.488  1.00  0.00      SEG2
ATOM      8  H1  UNK     1     -25.527 -25.962  -5.113  1.00  0.00      SEG2
ATOM      9  H2  UNK     1     -26.346 -23.627  -5.070  1.00  0.00      SEG2
ATOM     10  H3  UNK     1     -25.335 -21.995  -3.514  1.00  0.00      SEG2
ATOM     11  H4  UNK     1     -23.515 -22.690  -2.008  1.00  0.00      SEG2
ATOM     12  H   UNK     1     -22.813 -25.066  -1.935  1.00  0.00      SEG2
TER      13      UNK      1
END
