# Supplementary material for: Mapping major SARS-CoV-2 drug targets and assessment of druggability using computational fragment screening: Identification of an allosteric small-molecule binding site on the Nsp13 helicase
Source: PLoS One. 2021 Feb 17;16(2):e0246181. doi: 10.1371/journal.pone.0246181 (PMC7888625; doi:10.1371/journal.pone.0246181)
Supplement: S2 File — (ZIP) [file pone.0246181.s002.zip › SUPP_PDBs/Nsp12_RdRp/TOP50/37.pdb]

REMARK  0001 RUN NUMBER      1                                                        
REMARK       ROTATION NUMBER 8  174.214 DEGREES                                       
REMARK                AXIS   22.0204 8.87556 15.5685 CENTER 6.53175 23.0807 -17.0181  
REMARK  0001 RMS 2.9266 DG -1.821 -8.79 -2.1                                          
REMARK   DATE:     6/29/20      3: 3:23      CREATED BY USER: rsa002                  
ATOM      1  C0  UNK     1       7.407  23.737 -17.259  1.00  0.00      SEG2
ATOM      2  C1  UNK     1       6.130  23.777 -16.712  1.00  0.00      SEG2
ATOM      3  C2  UNK     1       5.962  23.779 -15.334  1.00  0.00      SEG2
ATOM      4  C3  UNK     1       7.072  23.770 -14.500  1.00  0.00      SEG2
ATOM      5  C4  UNK     1       8.352  23.783 -15.047  1.00  0.00      SEG2
ATOM      6  C   UNK     1       8.517  23.746 -16.424  1.00  0.00      SEG2
ATOM      7  H0  UNK     1       7.540  23.704 -18.331  1.00  0.00      SEG2
ATOM      8  H1  UNK     1       5.269  23.810 -17.368  1.00  0.00      SEG2
ATOM      9  H2  UNK     1       4.972  23.796 -14.897  1.00  0.00      SEG2
ATOM     10  H3  UNK     1       6.941  23.759 -13.428  1.00  0.00      SEG2
ATOM     11  H4  UNK     1       9.225  23.821 -14.411  1.00  0.00      SEG2
ATOM     12  H   UNK     1       9.521  23.728 -16.834  1.00  0.00      SEG2
TER      13      UNK      1
END
