# Supplementary material for: Mapping major SARS-CoV-2 drug targets and assessment of druggability using computational fragment screening: Identification of an allosteric small-molecule binding site on the Nsp13 helicase
Source: PLoS One. 2021 Feb 17;16(2):e0246181. doi: 10.1371/journal.pone.0246181 (PMC7888625; doi:10.1371/journal.pone.0246181)
Supplement: S2 File — (ZIP) [file pone.0246181.s002.zip › SUPP_PDBs/Nsp12_RdRp/TOP50/38.pdb]

REMARK  0001 RUN NUMBER      9                                                        
REMARK       ROTATION NUMBER 1  38.1634 DEGREES                                       
REMARK                AXIS   22.9983 20.5239 13.2956 CENTER 7.69892 -12.7377 4.85025  
REMARK  0001 RMS 1.17249 DG -2.112 -10.26 -2                                          
REMARK   DATE:     6/28/20     19: 5:49      CREATED BY USER: rsa002                  
ATOM      1  C0  UNK     1       6.190 -12.658   4.189  1.00  0.00      SEG2
ATOM      2  C1  UNK     1       6.296 -12.224   5.500  1.00  0.00      SEG2
ATOM      3  C2  UNK     1       7.548 -11.954   6.041  1.00  0.00      SEG2
ATOM      4  C3  UNK     1       8.691 -12.142   5.276  1.00  0.00      SEG2
ATOM      5  C4  UNK     1       8.586 -12.636   3.985  1.00  0.00      SEG2
ATOM      6  C   UNK     1       7.334 -12.887   3.435  1.00  0.00      SEG2
ATOM      7  H0  UNK     1       5.204 -12.812   3.761  1.00  0.00      SEG2
ATOM      8  H1  UNK     1       5.386 -12.104   6.074  1.00  0.00      SEG2
ATOM      9  H2  UNK     1       7.648 -11.595   7.058  1.00  0.00      SEG2
ATOM     10  H3  UNK     1       9.671 -11.909   5.673  1.00  0.00      SEG2
ATOM     11  H4  UNK     1       9.493 -12.814   3.419  1.00  0.00      SEG2
ATOM     12  H   UNK     1       7.238 -13.252   2.423  1.00  0.00      SEG2
TER      13      UNK      1
END
