# Supplementary material for: Mapping major SARS-CoV-2 drug targets and assessment of druggability using computational fragment screening: Identification of an allosteric small-molecule binding site on the Nsp13 helicase
Source: PLoS One. 2021 Feb 17;16(2):e0246181. doi: 10.1371/journal.pone.0246181 (PMC7888625; doi:10.1371/journal.pone.0246181)
Supplement: S2 File — (ZIP) [file pone.0246181.s002.zip › SUPP_PDBs/Nsp12_RdRp/TOP50/39.pdb]

REMARK  0001 RUN NUMBER      1                                                        
REMARK       ROTATION NUMBER 2  62.8475 DEGREES                                       
REMARK                AXIS   22.8453 24.4088 21.8268 CENTER -8.24767 -9.97908 34.1927 
REMARK  0001 RMS 2.83861 DG -1.812 -8.37 -4.6                                         
REMARK   DATE:     6/29/20     12: 1:49      CREATED BY USER: rsa002                  
ATOM      1  C0  UNK     1      -6.165 -10.459  33.903  1.00  0.00      SEG2
ATOM      2  C1  UNK     1      -6.803 -10.186  35.106  1.00  0.00      SEG2
ATOM      3  C2  UNK     1      -8.065  -9.601  35.107  1.00  0.00      SEG2
ATOM      4  C3  UNK     1      -8.677  -9.274  33.900  1.00  0.00      SEG2
ATOM      5  C4  UNK     1      -8.016  -9.509  32.700  1.00  0.00      SEG2
ATOM      6  C   UNK     1      -6.764 -10.107  32.702  1.00  0.00      SEG2
ATOM      7  H0  UNK     1      -5.204 -10.957  33.896  1.00  0.00      SEG2
ATOM      8  H1  UNK     1      -6.324 -10.437  36.042  1.00  0.00      SEG2
ATOM      9  H2  UNK     1      -8.571  -9.408  36.039  1.00  0.00      SEG2
ATOM     10  H3  UNK     1      -9.667  -8.842  33.896  1.00  0.00      SEG2
ATOM     11  H4  UNK     1      -8.482  -9.233  31.762  1.00  0.00      SEG2
ATOM     12  H   UNK     1      -6.255 -10.312  31.766  1.00  0.00      SEG2
TER      13      UNK      1
END
