# Supplementary material for: Mapping major SARS-CoV-2 drug targets and assessment of druggability using computational fragment screening: Identification of an allosteric small-molecule binding site on the Nsp13 helicase
Source: PLoS One. 2021 Feb 17;16(2):e0246181. doi: 10.1371/journal.pone.0246181 (PMC7888625; doi:10.1371/journal.pone.0246181)
Supplement: S2 File — (ZIP) [file pone.0246181.s002.zip › SUPP_PDBs/Nsp12_RdRp/TOP50/40.pdb]

REMARK  0001 RUN NUMBER      1                                                        
REMARK       ROTATION NUMBER 4  59.8351 DEGREES                                       
REMARK                AXIS   8.80089 23.7325 8.1195 CENTER 16.2527 -4.7695 -31.6925   
REMARK  0001 RMS 2.31905 DG -1.72 -7.79 -5.4                                          
REMARK   DATE:     6/29/20      3: 1: 7      CREATED BY USER: rsa002                  
ATOM      1  C0  UNK     1      15.391  -5.881 -32.771  1.00  0.00      SEG2
ATOM      2  C1  UNK     1      16.270  -4.943 -32.243  1.00  0.00      SEG2
ATOM      3  C2  UNK     1      16.599  -4.984 -30.892  1.00  0.00      SEG2
ATOM      4  C3  UNK     1      15.998  -5.906 -30.060  1.00  0.00      SEG2
ATOM      5  C4  UNK     1      15.088  -6.828 -30.580  1.00  0.00      SEG2
ATOM      6  C   UNK     1      14.825  -6.845 -31.938  1.00  0.00      SEG2
ATOM      7  H0  UNK     1      15.135  -5.856 -33.820  1.00  0.00      SEG2
ATOM      8  H1  UNK     1      16.693  -4.166 -32.863  1.00  0.00      SEG2
ATOM      9  H2  UNK     1      17.311  -4.271 -30.493  1.00  0.00      SEG2
ATOM     10  H3  UNK     1      16.213  -5.898 -29.002  1.00  0.00      SEG2
ATOM     11  H4  UNK     1      14.583  -7.509 -29.908  1.00  0.00      SEG2
ATOM     12  H   UNK     1      14.165  -7.595 -32.355  1.00  0.00      SEG2
TER      13      UNK      1
END
