# Supplementary material for: Mapping major SARS-CoV-2 drug targets and assessment of druggability using computational fragment screening: Identification of an allosteric small-molecule binding site on the Nsp13 helicase
Source: PLoS One. 2021 Feb 17;16(2):e0246181. doi: 10.1371/journal.pone.0246181 (PMC7888625; doi:10.1371/journal.pone.0246181)
Supplement: S2 File — (ZIP) [file pone.0246181.s002.zip › SUPP_PDBs/Nsp12_RdRp/TOP50/41.pdb]

REMARK  0001 RUN NUMBER      1                                                        
REMARK       ROTATION NUMBER 10  164.456 DEGREES                                      
REMARK                AXIS   1.35526 13.5095 7.69452 CENTER -21.7366 8.76717 -8.9735  
REMARK  0001 RMS 3.05778 DG -1.666 -7.97 -2.4                                         
REMARK   DATE:     6/28/20     18:20:33      CREATED BY USER: rsa002                  
ATOM      1  C0  UNK     1     -20.154   6.444 -11.286  1.00  0.00      SEG2
ATOM      2  C1  UNK     1     -20.088   7.814 -11.054  1.00  0.00      SEG2
ATOM      3  C2  UNK     1     -21.017   8.421 -10.211  1.00  0.00      SEG2
ATOM      4  C3  UNK     1     -21.958   7.643  -9.545  1.00  0.00      SEG2
ATOM      5  C4  UNK     1     -21.998   6.271  -9.749  1.00  0.00      SEG2
ATOM      6  C   UNK     1     -21.117   5.675 -10.644  1.00  0.00      SEG2
ATOM      7  H0  UNK     1     -19.459   5.974 -11.966  1.00  0.00      SEG2
ATOM      8  H1  UNK     1     -19.322   8.407 -11.528  1.00  0.00      SEG2
ATOM      9  H2  UNK     1     -21.005   9.491 -10.073  1.00  0.00      SEG2
ATOM     10  H3  UNK     1     -22.665   8.099  -8.866  1.00  0.00      SEG2
ATOM     11  H4  UNK     1     -22.718   5.670  -9.211  1.00  0.00      SEG2
ATOM     12  H   UNK     1     -21.185   4.614 -10.836  1.00  0.00      SEG2
TER      13      UNK      1
END
