# Supplementary material for: Mapping major SARS-CoV-2 drug targets and assessment of druggability using computational fragment screening: Identification of an allosteric small-molecule binding site on the Nsp13 helicase
Source: PLoS One. 2021 Feb 17;16(2):e0246181. doi: 10.1371/journal.pone.0246181 (PMC7888625; doi:10.1371/journal.pone.0246181)
Supplement: S2 File — (ZIP) [file pone.0246181.s002.zip › SUPP_PDBs/Nsp12_RdRp/TOP50/42.pdb]

REMARK  0001 RUN NUMBER      7                                                        
REMARK       ROTATION NUMBER 4  64.7897 DEGREES                                       
REMARK                AXIS   0.953909 18.2511 14.9777 CENTER -24.5817 17.3891 2.54558 
REMARK  0001 RMS 2.22065 DG -1.935 -9.24 -2.9                                         
REMARK   DATE:     6/28/20     18:54: 3      CREATED BY USER: rsa002                  
ATOM      1  C0  UNK     1     -23.565  17.438   1.020  1.00  0.00      SEG2
ATOM      2  C1  UNK     1     -23.856  17.157   2.348  1.00  0.00      SEG2
ATOM      3  C2  UNK     1     -23.726  18.152   3.314  1.00  0.00      SEG2
ATOM      4  C3  UNK     1     -23.266  19.411   2.952  1.00  0.00      SEG2
ATOM      5  C4  UNK     1     -22.933  19.680   1.630  1.00  0.00      SEG2
ATOM      6  C   UNK     1     -23.103  18.699   0.658  1.00  0.00      SEG2
ATOM      7  H0  UNK     1     -23.713  16.677   0.266  1.00  0.00      SEG2
ATOM      8  H1  UNK     1     -24.195  16.170   2.632  1.00  0.00      SEG2
ATOM      9  H2  UNK     1     -23.984  17.953   4.345  1.00  0.00      SEG2
ATOM     10  H3  UNK     1     -23.177  20.184   3.705  1.00  0.00      SEG2
ATOM     11  H4  UNK     1     -22.560  20.658   1.361  1.00  0.00      SEG2
ATOM     12  H   UNK     1     -22.899  18.921  -0.378  1.00  0.00      SEG2
TER      13      UNK      1
END
