# Supplementary material for: Mapping major SARS-CoV-2 drug targets and assessment of druggability using computational fragment screening: Identification of an allosteric small-molecule binding site on the Nsp13 helicase
Source: PLoS One. 2021 Feb 17;16(2):e0246181. doi: 10.1371/journal.pone.0246181 (PMC7888625; doi:10.1371/journal.pone.0246181)
Supplement: S2 File — (ZIP) [file pone.0246181.s002.zip › SUPP_PDBs/Nsp12_RdRp/TOP50/43.pdb]

REMARK  0001 RUN NUMBER      2                                                        
REMARK       ROTATION NUMBER 2  135.411 DEGREES                                       
REMARK                AXIS   5.34531 20.268 21.189 CENTER -24.2703 -16.5605 0.42      
REMARK  0001 RMS 2.64376 DG -1.912 -9.56 0                                            
REMARK   DATE:     6/29/20     12: 3:54      CREATED BY USER: rsa002                  
ATOM      1  C0  UNK     1     -25.624 -16.725   1.988  1.00  0.00      SEG2
ATOM      2  C1  UNK     1     -25.889 -15.518   2.627  1.00  0.00      SEG2
ATOM      3  C2  UNK     1     -25.078 -14.414   2.395  1.00  0.00      SEG2
ATOM      4  C3  UNK     1     -24.019 -14.506   1.499  1.00  0.00      SEG2
ATOM      5  C4  UNK     1     -23.763 -15.708   0.846  1.00  0.00      SEG2
ATOM      6  C   UNK     1     -24.556 -16.820   1.107  1.00  0.00      SEG2
ATOM      7  H0  UNK     1     -26.244 -17.588   2.176  1.00  0.00      SEG2
ATOM      8  H1  UNK     1     -26.729 -15.447   3.305  1.00  0.00      SEG2
ATOM      9  H2  UNK     1     -25.278 -13.487   2.911  1.00  0.00      SEG2
ATOM     10  H3  UNK     1     -23.394 -13.647   1.304  1.00  0.00      SEG2
ATOM     11  H4  UNK     1     -22.950 -15.776   0.142  1.00  0.00      SEG2
ATOM     12  H   UNK     1     -24.348 -17.768   0.629  1.00  0.00      SEG2
TER      13      UNK      1
END
