# Supplementary material for: Mapping major SARS-CoV-2 drug targets and assessment of druggability using computational fragment screening: Identification of an allosteric small-molecule binding site on the Nsp13 helicase
Source: PLoS One. 2021 Feb 17;16(2):e0246181. doi: 10.1371/journal.pone.0246181 (PMC7888625; doi:10.1371/journal.pone.0246181)
Supplement: S2 File — (ZIP) [file pone.0246181.s002.zip › SUPP_PDBs/Nsp12_RdRp/TOP50/44.pdb]

REMARK  0001 RUN NUMBER      1                                                        
REMARK       ROTATION NUMBER 8  164.515 DEGREES                                       
REMARK                AXIS   9.824328E-02 10.6349 8.03115 CENTER 13.3915 -18.0343 -0.6
REMARK  0001 RMS 2.0074 DG -1.651 -7.76 -3.3                                          
REMARK   DATE:     6/29/20     12: 3:15      CREATED BY USER: rsa002                  
ATOM      1  C0  UNK     1      12.423 -19.265   0.457  1.00  0.00      SEG2
ATOM      2  C1  UNK     1      12.387 -19.294  -0.934  1.00  0.00      SEG2
ATOM      3  C2  UNK     1      13.058 -18.321  -1.665  1.00  0.00      SEG2
ATOM      4  C3  UNK     1      13.775 -17.329  -1.010  1.00  0.00      SEG2
ATOM      5  C4  UNK     1      13.841 -17.322   0.376  1.00  0.00      SEG2
ATOM      6  C   UNK     1      13.163 -18.285   1.111  1.00  0.00      SEG2
ATOM      7  H0  UNK     1      11.888 -20.010   1.025  1.00  0.00      SEG2
ATOM      8  H1  UNK     1      11.847 -20.076  -1.446  1.00  0.00      SEG2
ATOM      9  H2  UNK     1      13.037 -18.341  -2.748  1.00  0.00      SEG2
ATOM     10  H3  UNK     1      14.294 -16.573  -1.587  1.00  0.00      SEG2
ATOM     11  H4  UNK     1      14.431 -16.568   0.882  1.00  0.00      SEG2
ATOM     12  H   UNK     1      13.219 -18.280   2.189  1.00  0.00      SEG2
TER      13      UNK      1
END
