# Supplementary material for: Mapping major SARS-CoV-2 drug targets and assessment of druggability using computational fragment screening: Identification of an allosteric small-molecule binding site on the Nsp13 helicase
Source: PLoS One. 2021 Feb 17;16(2):e0246181. doi: 10.1371/journal.pone.0246181 (PMC7888625; doi:10.1371/journal.pone.0246181)
Supplement: S2 File — (ZIP) [file pone.0246181.s002.zip › SUPP_PDBs/Nsp12_RdRp/TOP50/45.pdb]

REMARK  0001 RUN NUMBER      6                                                        
REMARK       ROTATION NUMBER 6  57.1793 DEGREES                                       
REMARK                AXIS   2.79187 9.79401 29.3943 CENTER -0.161333 -24.7435 27.9652
REMARK  0001 RMS 2.06048 DG -1.352 -6.49 -1.8                                         
REMARK   DATE:     6/29/20      3:26:51      CREATED BY USER: rsa002                  
ATOM      1  C0  UNK     1       0.217 -23.294  28.968  1.00  0.00      SEG2
ATOM      2  C1  UNK     1      -0.820 -23.947  29.634  1.00  0.00      SEG2
ATOM      3  C2  UNK     1      -1.220 -25.205  29.210  1.00  0.00      SEG2
ATOM      4  C3  UNK     1      -0.596 -25.822  28.141  1.00  0.00      SEG2
ATOM      5  C4  UNK     1       0.448 -25.169  27.478  1.00  0.00      SEG2
ATOM      6  C   UNK     1       0.873 -23.924  27.929  1.00  0.00      SEG2
ATOM      7  H0  UNK     1       0.508 -22.290  29.252  1.00  0.00      SEG2
ATOM      8  H1  UNK     1      -1.316 -23.484  30.474  1.00  0.00      SEG2
ATOM      9  H2  UNK     1      -2.041 -25.698  29.721  1.00  0.00      SEG2
ATOM     10  H3  UNK     1      -0.904 -26.802  27.809  1.00  0.00      SEG2
ATOM     11  H4  UNK     1       0.906 -25.630  26.620  1.00  0.00      SEG2
ATOM     12  H   UNK     1       1.721 -23.438  27.460  1.00  0.00      SEG2
TER      13      UNK      1
END
