# Supplementary material for: Mapping major SARS-CoV-2 drug targets and assessment of druggability using computational fragment screening: Identification of an allosteric small-molecule binding site on the Nsp13 helicase
Source: PLoS One. 2021 Feb 17;16(2):e0246181. doi: 10.1371/journal.pone.0246181 (PMC7888625; doi:10.1371/journal.pone.0246181)
Supplement: S2 File — (ZIP) [file pone.0246181.s002.zip › SUPP_PDBs/Nsp12_RdRp/TOP50/46.pdb]

REMARK  0001 RUN NUMBER      3                                                        
REMARK       ROTATION NUMBER 6  41.3532 DEGREES                                       
REMARK                AXIS   26.7886 3.06981 12.8987 CENTER -18.9337 26.4148 7.225    
REMARK  0001 RMS 2.2212 DG -1.603 -7.97 -0.3                                          
REMARK   DATE:     6/29/20      3:11:58      CREATED BY USER: rsa002                  
ATOM      1  C0  UNK     1     -18.155  26.264   5.650  1.00  0.00      SEG2
ATOM      2  C1  UNK     1     -19.234  26.113   6.520  1.00  0.00      SEG2
ATOM      3  C2  UNK     1     -20.527  26.089   6.023  1.00  0.00      SEG2
ATOM      4  C3  UNK     1     -20.744  26.126   4.648  1.00  0.00      SEG2
ATOM      5  C4  UNK     1     -19.670  26.254   3.781  1.00  0.00      SEG2
ATOM      6  C   UNK     1     -18.375  26.354   4.285  1.00  0.00      SEG2
ATOM      7  H0  UNK     1     -17.147  26.318   6.033  1.00  0.00      SEG2
ATOM      8  H1  UNK     1     -19.064  26.019   7.581  1.00  0.00      SEG2
ATOM      9  H2  UNK     1     -21.366  26.040   6.703  1.00  0.00      SEG2
ATOM     10  H3  UNK     1     -21.751  26.051   4.262  1.00  0.00      SEG2
ATOM     11  H4  UNK     1     -19.836  26.274   2.713  1.00  0.00      SEG2
ATOM     12  H   UNK     1     -17.538  26.502   3.618  1.00  0.00      SEG2
TER      13      UNK      1
END
