# Supplementary material for: Mapping major SARS-CoV-2 drug targets and assessment of druggability using computational fragment screening: Identification of an allosteric small-molecule binding site on the Nsp13 helicase
Source: PLoS One. 2021 Feb 17;16(2):e0246181. doi: 10.1371/journal.pone.0246181 (PMC7888625; doi:10.1371/journal.pone.0246181)
Supplement: S2 File — (ZIP) [file pone.0246181.s002.zip › SUPP_PDBs/Nsp12_RdRp/TOP50/47.pdb]

REMARK  0001 RUN NUMBER      7                                                        
REMARK       ROTATION NUMBER 7  6.18009 DEGREES                                       
REMARK                AXIS   0.106307 9.004707E-02 14.2628 CENTER -14.3313 29.4427 10.
REMARK  0001 RMS 3.46028 DG -2.001 -9.81 -1.3                                         
REMARK   DATE:     6/29/20     12:17:39      CREATED BY USER: rsa002                  
ATOM      1  C0  UNK     1     -14.638  31.947  11.989  1.00  0.00      SEG2
ATOM      2  C1  UNK     1     -13.809  32.422  12.996  1.00  0.00      SEG2
ATOM      3  C2  UNK     1     -12.466  32.060  13.019  1.00  0.00      SEG2
ATOM      4  C3  UNK     1     -11.954  31.232  12.026  1.00  0.00      SEG2
ATOM      5  C4  UNK     1     -12.789  30.750  11.025  1.00  0.00      SEG2
ATOM      6  C   UNK     1     -14.132  31.101  11.013  1.00  0.00      SEG2
ATOM      7  H0  UNK     1     -15.683  32.227  11.976  1.00  0.00      SEG2
ATOM      8  H1  UNK     1     -14.209  33.060  13.768  1.00  0.00      SEG2
ATOM      9  H2  UNK     1     -11.827  32.419  13.810  1.00  0.00      SEG2
ATOM     10  H3  UNK     1     -10.911  30.956  12.043  1.00  0.00      SEG2
ATOM     11  H4  UNK     1     -12.392  30.096  10.261  1.00  0.00      SEG2
ATOM     12  H   UNK     1     -14.788  30.712  10.245  1.00  0.00      SEG2
TER      13      UNK      1
END
