# Supplementary material for: Mapping major SARS-CoV-2 drug targets and assessment of druggability using computational fragment screening: Identification of an allosteric small-molecule binding site on the Nsp13 helicase
Source: PLoS One. 2021 Feb 17;16(2):e0246181. doi: 10.1371/journal.pone.0246181 (PMC7888625; doi:10.1371/journal.pone.0246181)
Supplement: S2 File — (ZIP) [file pone.0246181.s002.zip › SUPP_PDBs/Nsp12_RdRp/TOP50/48.pdb]

REMARK  0001 RUN NUMBER      10                                                       
REMARK       ROTATION NUMBER 1  61.4183 DEGREES                                       
REMARK                AXIS   16.4399 22.4171 1.01457 CENTER -17.3094 5.86958 -11.7225 
REMARK  0001 RMS 0.976147 DG -1.873 -8.75 -4.1                                        
REMARK   DATE:     6/29/20     12:23: 7      CREATED BY USER: rsa002                  
ATOM      1  C0  UNK     1     -19.031   5.594 -12.034  1.00  0.00      SEG2
ATOM      2  C1  UNK     1     -18.687   6.939 -12.039  1.00  0.00      SEG2
ATOM      3  C2  UNK     1     -17.346   7.313 -12.018  1.00  0.00      SEG2
ATOM      4  C3  UNK     1     -16.355   6.341 -11.989  1.00  0.00      SEG2
ATOM      5  C4  UNK     1     -16.700   4.993 -11.986  1.00  0.00      SEG2
ATOM      6  C   UNK     1     -18.036   4.621 -12.003  1.00  0.00      SEG2
ATOM      7  H0  UNK     1     -20.069   5.297 -12.064  1.00  0.00      SEG2
ATOM      8  H1  UNK     1     -19.460   7.694 -12.064  1.00  0.00      SEG2
ATOM      9  H2  UNK     1     -17.077   8.360 -12.028  1.00  0.00      SEG2
ATOM     10  H3  UNK     1     -15.311   6.621 -11.981  1.00  0.00      SEG2
ATOM     11  H4  UNK     1     -15.924   4.236 -11.991  1.00  0.00      SEG2
ATOM     12  H   UNK     1     -18.305   3.573 -12.005  1.00  0.00      SEG2
TER      13      UNK      1
END
