# Supplementary material for: Mapping major SARS-CoV-2 drug targets and assessment of druggability using computational fragment screening: Identification of an allosteric small-molecule binding site on the Nsp13 helicase
Source: PLoS One. 2021 Feb 17;16(2):e0246181. doi: 10.1371/journal.pone.0246181 (PMC7888625; doi:10.1371/journal.pone.0246181)
Supplement: S2 File — (ZIP) [file pone.0246181.s002.zip › SUPP_PDBs/Nsp12_RdRp/TOP50/49.pdb]

REMARK  0001 RUN NUMBER      7                                                        
REMARK       ROTATION NUMBER 1  37.9485 DEGREES                                       
REMARK                AXIS   8.98614 29.087 1.34695 CENTER 10.0086 30.9176 -2.61208   
REMARK  0001 RMS 0.994922 DG -1.597 -8.21 1.5                                         
REMARK   DATE:     6/29/20      3:29:45      CREATED BY USER: rsa002                  
ATOM      1  C0  UNK     1       8.175  31.719  -2.969  1.00  0.00      SEG2
ATOM      2  C1  UNK     1       8.798  30.494  -2.784  1.00  0.00      SEG2
ATOM      3  C2  UNK     1      10.118  30.440  -2.359  1.00  0.00      SEG2
ATOM      4  C3  UNK     1      10.808  31.618  -2.090  1.00  0.00      SEG2
ATOM      5  C4  UNK     1      10.166  32.847  -2.231  1.00  0.00      SEG2
ATOM      6  C   UNK     1       8.851  32.895  -2.678  1.00  0.00      SEG2
ATOM      7  H0  UNK     1       7.157  31.756  -3.338  1.00  0.00      SEG2
ATOM      8  H1  UNK     1       8.243  29.588  -2.979  1.00  0.00      SEG2
ATOM      9  H2  UNK     1      10.605  29.482  -2.250  1.00  0.00      SEG2
ATOM     10  H3  UNK     1      11.839  31.597  -1.780  1.00  0.00      SEG2
ATOM     11  H4  UNK     1      10.687  33.763  -2.000  1.00  0.00      SEG2
ATOM     12  H   UNK     1       8.355  33.847  -2.800  1.00  0.00      SEG2
TER      13      UNK      1
END
