# Supplementary material for: Mapping major SARS-CoV-2 drug targets and assessment of druggability using computational fragment screening: Identification of an allosteric small-molecule binding site on the Nsp13 helicase
Source: PLoS One. 2021 Feb 17;16(2):e0246181. doi: 10.1371/journal.pone.0246181 (PMC7888625; doi:10.1371/journal.pone.0246181)
Supplement: S2 File — (ZIP) [file pone.0246181.s002.zip › SUPP_PDBs/Nsp12_RdRp/TOP50/50.pdb]

REMARK  0001 RUN NUMBER      5                                                        
REMARK       ROTATION NUMBER 2  150.422 DEGREES                                       
REMARK                AXIS   11.744 5.4249 11.9023 CENTER 16.4943 -13.997 -28.6279    
REMARK  0001 RMS 2.82199 DG -1.774 -8 -5.8                                            
REMARK   DATE:     6/29/20     12:11: 0      CREATED BY USER: rsa002                  
ATOM      1  C0  UNK     1      16.797 -15.416 -27.968  1.00  0.00      SEG2
ATOM      2  C1  UNK     1      17.215 -15.871 -29.213  1.00  0.00      SEG2
ATOM      3  C2  UNK     1      17.065 -15.062 -30.333  1.00  0.00      SEG2
ATOM      4  C3  UNK     1      16.496 -13.801 -30.209  1.00  0.00      SEG2
ATOM      5  C4  UNK     1      16.030 -13.369 -28.974  1.00  0.00      SEG2
ATOM      6  C   UNK     1      16.187 -14.173 -27.853  1.00  0.00      SEG2
ATOM      7  H0  UNK     1      16.957 -16.031 -27.093  1.00  0.00      SEG2
ATOM      8  H1  UNK     1      17.669 -16.850 -29.291  1.00  0.00      SEG2
ATOM      9  H2  UNK     1      17.400 -15.407 -31.304  1.00  0.00      SEG2
ATOM     10  H3  UNK     1      16.416 -13.151 -31.070  1.00  0.00      SEG2
ATOM     11  H4  UNK     1      15.543 -12.410 -28.866  1.00  0.00      SEG2
ATOM     12  H   UNK     1      15.831 -13.812 -26.899  1.00  0.00      SEG2
TER      13      UNK      1
END
