# Supplementary material for: Mapping major SARS-CoV-2 drug targets and assessment of druggability using computational fragment screening: Identification of an allosteric small-molecule binding site on the Nsp13 helicase
Source: PLoS One. 2021 Feb 17;16(2):e0246181. doi: 10.1371/journal.pone.0246181 (PMC7888625; doi:10.1371/journal.pone.0246181)
Supplement: S2 File — (ZIP) [file pone.0246181.s002.zip › SUPP_PDBs/Nsp13_Helicase/helicase_6jyt_A_matchmaker.pdb]

HEADER    HYDROLASE                               28-APR-19   6JYT              
TITLE     DELICATE STRUCTURAL COORDINATION OF THE SEVERE ACUTE RESPIRATORY      
TITLE    2 SYNDROME CORONAVIRUS NSP13 UPON ATP HYDROLYSIS                       
COMPND    MOL_ID: 1;                                                            
COMPND   2 MOLECULE: HELICASE;                                                  
COMPND   3 CHAIN: A, B;                                                         
COMPND   4 EC: 3.6.4.12,3.6.4.13;                                               
COMPND   5 ENGINEERED: YES                                                      
SOURCE    MOL_ID: 1;                                                            
SOURCE   2 ORGANISM_SCIENTIFIC: HUMAN SARS CORONAVIRUS;                         
SOURCE   3 ORGANISM_COMMON: SARS-COV;                                           
SOURCE   4 ORGANISM_TAXID: 694009;                                              
SOURCE   5 GENE: REP, 1A-1B;                                                    
SOURCE   6 EXPRESSION_SYSTEM: ESCHERICHIA COLI;                                 
SOURCE   7 EXPRESSION_SYSTEM_TAXID: 562                                         
KEYWDS    SARS-NSP13, HYDROLASE                                                 
EXPDTA    X-RAY DIFFRACTION                                                     
AUTHOR    L.YAN,Z.JIA                                                           
REVDAT   1   18-SEP-19 6JYT    0                                                
JRNL        AUTH   Z.JIA,L.YAN,Z.REN,L.WU,J.WANG,J.GUO,L.ZHENG,Z.MING,L.ZHANG,  
JRNL        AUTH 2 Z.LOU,Z.RAO                                                  
JRNL        TITL   DELICATE STRUCTURAL COORDINATION OF THE SEVERE ACUTE         
JRNL        TITL 2 RESPIRATORY SYNDROME CORONAVIRUS NSP13 UPON ATP HYDROLYSIS.  
JRNL        REF    NUCLEIC ACIDS RES.            V.  47  6538 2019              
JRNL        REFN                   ESSN 1362-4962                               
JRNL        PMID   31131400                                                     
JRNL        DOI    10.1093/NAR/GKZ409                                           
REMARK   2                                                                      
REMARK   2 RESOLUTION.    2.80 ANGSTROMS.                                       
REMARK   3                                                                      
REMARK   3 REFINEMENT.                                                          
REMARK   3   PROGRAM     : PHENIX 1.13_2998                                     
REMARK   3   AUTHORS     : PAUL ADAMS,PAVEL AFONINE,VINCENT CHEN,IAN            
REMARK   3               : DAVIS,KRESHNA GOPAL,RALF GROSSE-KUNSTLEVE,           
REMARK   3               : LI-WEI HUNG,ROBERT IMMORMINO,TOM IOERGER,            
REMARK   3               : AIRLIE MCCOY,ERIK MCKEE,NIGEL MORIARTY,              
REMARK   3               : REETAL PAI,RANDY READ,JANE RICHARDSON,               
REMARK   3               : DAVID RICHARDSON,TOD ROMO,JIM SACCHETTINI,           
REMARK   3               : NICHOLAS SAUTER,JACOB SMITH,LAURENT                  
REMARK   3               : STORONI,TOM TERWILLIGER,PETER ZWART                  
REMARK   3                                                                      
REMARK   3    REFINEMENT TARGET : NULL                                          
REMARK   3                                                                      
REMARK   3  DATA USED IN REFINEMENT.                                            
REMARK   3   RESOLUTION RANGE HIGH (ANGSTROMS) : 2.80                           
REMARK   3   RESOLUTION RANGE LOW  (ANGSTROMS) : 48.83                          
REMARK   3   MIN(FOBS/SIGMA_FOBS)              : 1.340                          
REMARK   3   COMPLETENESS FOR RANGE        (%) : 99.3                           
REMARK   3   NUMBER OF REFLECTIONS             : 48632                          
REMARK   3                                                                      
REMARK   3  FIT TO DATA USED IN REFINEMENT.                                     
REMARK   3   R VALUE     (WORKING + TEST SET) : 0.240                           
REMARK   3   R VALUE            (WORKING SET) : 0.238                           
REMARK   3   FREE R VALUE                     : 0.293                           
REMARK   3   FREE R VALUE TEST SET SIZE   (%) : 5.200                           
REMARK   3   FREE R VALUE TEST SET COUNT      : 2528                            
REMARK   3                                                                      
REMARK   3  FIT TO DATA USED IN REFINEMENT (IN BINS).                           
REMARK   3   BIN  RESOLUTION RANGE  COMPL.    NWORK NFREE   RWORK  RFREE        
REMARK   3     1 48.8300 -  7.3301    0.99     2626   129  0.2143 0.2595        
REMARK   3     2  7.3301 -  5.8212    1.00     2569   150  0.2564 0.3173        
REMARK   3     3  5.8212 -  5.0862    1.00     2592   148  0.2457 0.3043        
REMARK   3     4  5.0862 -  4.6216    1.00     2585   135  0.2131 0.2604        
REMARK   3     5  4.6216 -  4.2906    1.00     2571   147  0.1942 0.2961        
REMARK   3     6  4.2906 -  4.0377    1.00     2556   157  0.2094 0.2495        
REMARK   3     7  4.0377 -  3.8356    1.00     2578   133  0.2125 0.2351        
REMARK   3     8  3.8356 -  3.6687    1.00     2607   125  0.2202 0.2829        
REMARK   3     9  3.6687 -  3.5275    1.00     2564   113  0.2250 0.3021        
REMARK   3    10  3.5275 -  3.4058    1.00     2585   141  0.2343 0.2623        
REMARK   3    11  3.4058 -  3.2993    1.00     2558   156  0.2453 0.3254        
REMARK   3    12  3.2993 -  3.2050    1.00     2525   174  0.2424 0.2958        
REMARK   3    13  3.2050 -  3.1207    1.00     2575   129  0.2473 0.2977        
REMARK   3    14  3.1207 -  3.0446    1.00     2597   138  0.2686 0.3308        
REMARK   3    15  3.0446 -  2.9754    1.00     2560   146  0.3097 0.3161        
REMARK   3    16  2.9754 -  2.9120    1.00     2540   131  0.3422 0.4088        
REMARK   3    17  2.9120 -  2.8538    0.99     2559   149  0.3650 0.4363        
REMARK   3    18  2.8538 -  2.8000    0.91     2357   127  0.4200 0.4302        
REMARK   3                                                                      
REMARK   3  BULK SOLVENT MODELLING.                                             
REMARK   3   METHOD USED        : NULL                                          
REMARK   3   SOLVENT RADIUS     : 1.11                                          
REMARK   3   SHRINKAGE RADIUS   : 0.90                                          
REMARK   3   K_SOL              : NULL                                          
REMARK   3   B_SOL              : NULL                                          
REMARK   3                                                                      
REMARK   3  ERROR ESTIMATES.                                                    
REMARK   3   COORDINATE ERROR (MAXIMUM-LIKELIHOOD BASED)     : 0.430            
REMARK   3   PHASE ERROR (DEGREES, MAXIMUM-LIKELIHOOD BASED) : 34.950           
REMARK   3                                                                      
REMARK   3  B VALUES.                                                           
REMARK   3   FROM WILSON PLOT           (A**2) : NULL                           
REMARK   3   MEAN B VALUE      (OVERALL, A**2) : 70.00                          
REMARK   3   OVERALL ANISOTROPIC B VALUE.                                       
REMARK   3    B11 (A**2) : NULL                                                 
REMARK   3    B22 (A**2) : NULL                                                 
REMARK   3    B33 (A**2) : NULL                                                 
REMARK   3    B12 (A**2) : NULL                                                 
REMARK   3    B13 (A**2) : NULL                                                 
REMARK   3    B23 (A**2) : NULL                                                 
REMARK   3                                                                      
REMARK   3  TWINNING INFORMATION.                                               
REMARK   3   FRACTION: NULL                                                     
REMARK   3   OPERATOR: NULL                                                     
REMARK   3                                                                      
REMARK   3  DEVIATIONS FROM IDEAL VALUES.                                       
REMARK   3                 RMSD          COUNT                                  
REMARK   3   BOND      :   NULL           NULL                                  
REMARK   3   ANGLE     :   NULL           NULL                                  
REMARK   3   CHIRALITY :   NULL           NULL                                  
REMARK   3   PLANARITY :   NULL           NULL                                  
REMARK   3   DIHEDRAL  :   NULL           NULL                                  
REMARK   3                                                                      
REMARK   3  TLS DETAILS                                                         
REMARK   3   NUMBER OF TLS GROUPS  : NULL                                       
REMARK   3                                                                      
REMARK   3  NCS DETAILS                                                         
REMARK   3   NUMBER OF NCS GROUPS : NULL                                        
REMARK   3                                                                      
REMARK   3  OTHER REFINEMENT REMARKS: NULL                                      
REMARK   4                                                                      
REMARK   4 6JYT COMPLIES WITH FORMAT V. 3.30, 13-JUL-11                         
REMARK 100                                                                      
REMARK 100 THIS ENTRY HAS BEEN PROCESSED BY PDBJ ON 10-MAY-19.                  
REMARK 100 THE DEPOSITION ID IS D_1300011991.                                   
REMARK 200                                                                      
REMARK 200 EXPERIMENTAL DETAILS                                                 
REMARK 200  EXPERIMENT TYPE                : X-RAY DIFFRACTION                  
REMARK 200  DATE OF DATA COLLECTION        : 21-MAR-15                          
REMARK 200  TEMPERATURE           (KELVIN) : 100                                
REMARK 200  PH                             : 6.5                                
REMARK 200  NUMBER OF CRYSTALS USED        : 1                                  
REMARK 200                                                                      
REMARK 200  SYNCHROTRON              (Y/N) : Y                                  
REMARK 200  RADIATION SOURCE               : SSRF                               
REMARK 200  BEAMLINE                       : BL17U                              
REMARK 200  X-RAY GENERATOR MODEL          : NULL                               
REMARK 200  MONOCHROMATIC OR LAUE    (M/L) : M                                  
REMARK 200  WAVELENGTH OR RANGE        (A) : 0.9785                             
REMARK 200  MONOCHROMATOR                  : NULL                               
REMARK 200  OPTICS                         : NULL                               
REMARK 200                                                                      
REMARK 200  DETECTOR TYPE                  : CCD                                
REMARK 200  DETECTOR MANUFACTURER          : ADSC QUANTUM 315                   
REMARK 200  INTENSITY-INTEGRATION SOFTWARE : XDS                                
REMARK 200  DATA SCALING SOFTWARE          : HKL-3000                           
REMARK 200                                                                      
REMARK 200  NUMBER OF UNIQUE REFLECTIONS   : 48632                              
REMARK 200  RESOLUTION RANGE HIGH      (A) : 2.690                              
REMARK 200  RESOLUTION RANGE LOW       (A) : 50.000                             
REMARK 200  REJECTION CRITERIA  (SIGMA(I)) : NULL                               
REMARK 200                                                                      
REMARK 200 OVERALL.                                                             
REMARK 200  COMPLETENESS FOR RANGE     (%) : 100.0                              
REMARK 200  DATA REDUNDANCY                : 10.58                              
REMARK 200  R MERGE                    (I) : 0.14000                            
REMARK 200  R SYM                      (I) : NULL                               
REMARK 200  <I/SIGMA(I)> FOR THE DATA SET  : 10.6000                            
REMARK 200                                                                      
REMARK 200 IN THE HIGHEST RESOLUTION SHELL.                                     
REMARK 200  HIGHEST RESOLUTION SHELL, RANGE HIGH (A) : 2.69                     
REMARK 200  HIGHEST RESOLUTION SHELL, RANGE LOW  (A) : 2.72                     
REMARK 200  COMPLETENESS FOR SHELL     (%) : NULL                               
REMARK 200  DATA REDUNDANCY IN SHELL       : NULL                               
REMARK 200  R MERGE FOR SHELL          (I) : NULL                               
REMARK 200  R SYM FOR SHELL            (I) : NULL                               
REMARK 200  <I/SIGMA(I)> FOR SHELL         : NULL                               
REMARK 200                                                                      
REMARK 200 DIFFRACTION PROTOCOL: SINGLE WAVELENGTH                              
REMARK 200 METHOD USED TO DETERMINE THE STRUCTURE: SAD                          
REMARK 200 SOFTWARE USED: PHENIX                                                
REMARK 200 STARTING MODEL: NULL                                                 
REMARK 200                                                                      
REMARK 200 REMARK: NULL                                                         
REMARK 280                                                                      
REMARK 280 CRYSTAL                                                              
REMARK 280 SOLVENT CONTENT, VS   (%): 67.45                                     
REMARK 280 MATTHEWS COEFFICIENT, VM (ANGSTROMS**3/DA): 3.78                     
REMARK 280                                                                      
REMARK 280 CRYSTALLIZATION CONDITIONS: 12% W/V POLYETHYLENE GLYCOL 20000, 2M    
REMARK 280  AMMONIUM SULFATE, 0.1M MES MONOHYDRATE PH 6.5, VAPOR DIFFUSION,     
REMARK 280  HANGING DROP, TEMPERATURE 289.0K                                    
REMARK 290                                                                      
REMARK 290 CRYSTALLOGRAPHIC SYMMETRY                                            
REMARK 290 SYMMETRY OPERATORS FOR SPACE GROUP: C 1 2 1                          
REMARK 290                                                                      
REMARK 290      SYMOP   SYMMETRY                                                
REMARK 290     NNNMMM   OPERATOR                                                
REMARK 290       1555   X,Y,Z                                                   
REMARK 290       2555   -X,Y,-Z                                                 
REMARK 290       3555   X+1/2,Y+1/2,Z                                           
REMARK 290       4555   -X+1/2,Y+1/2,-Z                                         
REMARK 290                                                                      
REMARK 290     WHERE NNN -> OPERATOR NUMBER                                     
REMARK 290           MMM -> TRANSLATION VECTOR                                  
REMARK 290                                                                      
REMARK 290 CRYSTALLOGRAPHIC SYMMETRY TRANSFORMATIONS                            
REMARK 290 THE FOLLOWING TRANSFORMATIONS OPERATE ON THE ATOM/HETATM             
REMARK 290 RECORDS IN THIS ENTRY TO PRODUCE CRYSTALLOGRAPHICALLY                
REMARK 290 RELATED MOLECULES.                                                   
REMARK 290   SMTRY1   1  1.000000  0.000000  0.000000        0.00000            
REMARK 290   SMTRY2   1  0.000000  1.000000  0.000000        0.00000            
REMARK 290   SMTRY3   1  0.000000  0.000000  1.000000        0.00000            
REMARK 290   SMTRY1   2 -1.000000  0.000000  0.000000        0.00000            
REMARK 290   SMTRY2   2  0.000000  1.000000  0.000000        0.00000            
REMARK 290   SMTRY3   2  0.000000  0.000000 -1.000000        0.00000            
REMARK 290   SMTRY1   3  1.000000  0.000000  0.000000       95.99500            
REMARK 290   SMTRY2   3  0.000000  1.000000  0.000000       94.57500            
REMARK 290   SMTRY3   3  0.000000  0.000000  1.000000        0.00000            
REMARK 290   SMTRY1   4 -1.000000  0.000000  0.000000       95.99500            
REMARK 290   SMTRY2   4  0.000000  1.000000  0.000000       94.57500            
REMARK 290   SMTRY3   4  0.000000  0.000000 -1.000000        0.00000            
REMARK 290                                                                      
REMARK 290 REMARK: NULL                                                         
REMARK 300                                                                      
REMARK 300 BIOMOLECULE: 1, 2                                                    
REMARK 300 SEE REMARK 350 FOR THE AUTHOR PROVIDED AND/OR PROGRAM                
REMARK 300 GENERATED ASSEMBLY INFORMATION FOR THE STRUCTURE IN                  
REMARK 300 THIS ENTRY. THE REMARK MAY ALSO PROVIDE INFORMATION ON               
REMARK 300 BURIED SURFACE AREA.                                                 
REMARK 350                                                                      
REMARK 350 COORDINATES FOR A COMPLETE MULTIMER REPRESENTING THE KNOWN           
REMARK 350 BIOLOGICALLY SIGNIFICANT OLIGOMERIZATION STATE OF THE                
REMARK 350 MOLECULE CAN BE GENERATED BY APPLYING BIOMT TRANSFORMATIONS          
REMARK 350 GIVEN BELOW.  BOTH NON-CRYSTALLOGRAPHIC AND                          
REMARK 350 CRYSTALLOGRAPHIC OPERATIONS ARE GIVEN.                               
REMARK 350                                                                      
REMARK 350 BIOMOLECULE: 1                                                       
REMARK 350 AUTHOR DETERMINED BIOLOGICAL UNIT: MONOMERIC                         
REMARK 350 APPLY THE FOLLOWING TO CHAINS: A                                     
REMARK 350   BIOMT1   1  1.000000  0.000000  0.000000        0.00000            
REMARK 350   BIOMT2   1  0.000000  1.000000  0.000000        0.00000            
REMARK 350   BIOMT3   1  0.000000  0.000000  1.000000        0.00000            
REMARK 350                                                                      
REMARK 350 BIOMOLECULE: 2                                                       
REMARK 350 AUTHOR DETERMINED BIOLOGICAL UNIT: MONOMERIC                         
REMARK 350 APPLY THE FOLLOWING TO CHAINS: B                                     
REMARK 350   BIOMT1   1  1.000000  0.000000  0.000000        0.00000            
REMARK 350   BIOMT2   1  0.000000  1.000000  0.000000        0.00000            
REMARK 350   BIOMT3   1  0.000000  0.000000  1.000000        0.00000            
REMARK 465                                                                      
REMARK 465 MISSING RESIDUES                                                     
REMARK 465 THE FOLLOWING RESIDUES WERE NOT LOCATED IN THE                       
REMARK 465 EXPERIMENT. (M=MODEL NUMBER; RES=RESIDUE NAME; C=CHAIN               
REMARK 465 IDENTIFIER; SSSEQ=SEQUENCE NUMBER; I=INSERTION CODE.)                
REMARK 465                                                                      
REMARK 465   M RES C SSSEQI                                                     
REMARK 465     ASP A   483                                                      
REMARK 465     VAL A   597                                                      
REMARK 465     ALA A   598                                                      
REMARK 465     THR A   599                                                      
REMARK 465     LEU A   600                                                      
REMARK 465     GLN A   601                                                      
REMARK 465     LYS B   329                                                      
REMARK 465     VAL B   597                                                      
REMARK 465     ALA B   598                                                      
REMARK 465     THR B   599                                                      
REMARK 465     LEU B   600                                                      
REMARK 465     GLN B   601                                                      
REMARK 470                                                                      
REMARK 470 MISSING ATOM                                                         
REMARK 470 THE FOLLOWING RESIDUES HAVE MISSING ATOMS (M=MODEL NUMBER;           
REMARK 470 RES=RESIDUE NAME; C=CHAIN IDENTIFIER; SSEQ=SEQUENCE NUMBER;          
REMARK 470 I=INSERTION CODE):                                                   
REMARK 470   M RES CSSEQI  ATOMS                                                
REMARK 470     LYS A 189    CG   CD   CE   NZ                                   
REMARK 470     LYS A 202    CG   CD   CE   NZ                                   
REMARK 470     ASN B  -1    CG   OD1  ND2                                       
REMARK 470     THR B 188    OG1  CG2                                            
REMARK 500                                                                      
REMARK 500 GEOMETRY AND STEREOCHEMISTRY                                         
REMARK 500 SUBTOPIC: CLOSE CONTACTS IN SAME ASYMMETRIC UNIT                     
REMARK 500                                                                      
REMARK 500 THE FOLLOWING ATOMS ARE IN CLOSE CONTACT.                            
REMARK 500                                                                      
REMARK 500  ATM1  RES C  SSEQI   ATM2  RES C  SSEQI           DISTANCE          
REMARK 500   OG1  THR B   566     NH2  ARG B   567              1.72            
REMARK 500   NH1  ARG B    21     OE1  GLU B   136              1.80            
REMARK 500   OE1  GLU B   447     NE2  GLN B   470              1.81            
REMARK 500   NH1  ARG B   427     O    HOH B   801              1.81            
REMARK 500   O    THR A   214     NH1  ARG A   337              1.88            
REMARK 500   O    HOH A   826     O    HOH B   861              1.92            
REMARK 500   O    THR B   255     O    HOH B   802              2.01            
REMARK 500   NH1  ARG A   303     O    THR A   367              2.04            
REMARK 500   OH   TYR B   398     O    HOH B   803              2.04            
REMARK 500   N    LEU B   227     O    HOH B   804              2.04            
REMARK 500   O    LYS A    94     O    HOH A   801              2.05            
REMARK 500   O    THR A   549     OG   SER A   577              2.07            
REMARK 500   N    CYS B   330     OE1  GLU B   353              2.08            
REMARK 500   O    VAL A   181     O    HOH A   802              2.08            
REMARK 500   O    ALA A   292     OH   TYR A   306              2.08            
REMARK 500   NZ   LYS A   414     O    HOH A   803              2.08            
REMARK 500   O    LEU A   147     O    HOH A   804              2.09            
REMARK 500   OG   SER B    36     O    HOH B   805              2.10            
REMARK 500   OH   TYR B   355     O    HOH B   806              2.10            
REMARK 500   O    PRO B   242     O    HOH B   807              2.11            
REMARK 500   N    CYS B   330     O    HOH B   808              2.11            
REMARK 500   OG   SER A   513     OD1  ASN A   519              2.11            
REMARK 500   O    HOH A   802     O    HOH A   858              2.12            
REMARK 500   O    HOH A   827     O    HOH A   841              2.14            
REMARK 500   NH1  ARG B    21     CB   GLU B   136              2.14            
REMARK 500   OD2  ASP A   207     O    HOH A   805              2.15            
REMARK 500   O    ARG A   497     OG1  THR A   501              2.15            
REMARK 500   NH2  ARG B   129     O    HOH B   809              2.15            
REMARK 500   O    LYS B   288     N    HIS B   290              2.16            
REMARK 500   O    LYS B   218     O    HOH B   810              2.16            
REMARK 500   NH2  ARG A   178     O    HOH A   806              2.17            
REMARK 500   O    PRO A   242     O    HOH A   807              2.17            
REMARK 500   N    ASN B   179     O    HOH B   811              2.18            
REMARK 500   O    THR A   286     N    LYS A   288              2.18            
REMARK 500   O    THR B   532     OG   SER B   536              2.18            
REMARK 500   O    THR A   250     O    HOH A   808              2.19            
REMARK 500                                                                      
REMARK 500 REMARK: NULL                                                         
REMARK 500                                                                      
REMARK 500 GEOMETRY AND STEREOCHEMISTRY                                         
REMARK 500 SUBTOPIC: CLOSE CONTACTS                                             
REMARK 500                                                                      
REMARK 500 THE FOLLOWING ATOMS THAT ARE RELATED BY CRYSTALLOGRAPHIC             
REMARK 500 SYMMETRY ARE IN CLOSE CONTACT.  AN ATOM LOCATED WITHIN 0.15          
REMARK 500 ANGSTROMS OF A SYMMETRY RELATED ATOM IS ASSUMED TO BE ON A           
REMARK 500 SPECIAL POSITION AND IS, THEREFORE, LISTED IN REMARK 375             
REMARK 500 INSTEAD OF REMARK 500.  ATOMS WITH NON-BLANK ALTERNATE               
REMARK 500 LOCATION INDICATORS ARE NOT INCLUDED IN THE CALCULATIONS.            
REMARK 500                                                                      
REMARK 500 DISTANCE CUTOFF:                                                     
REMARK 500 2.2 ANGSTROMS FOR CONTACTS NOT INVOLVING HYDROGEN ATOMS              
REMARK 500 1.6 ANGSTROMS FOR CONTACTS INVOLVING HYDROGEN ATOMS                  
REMARK 500                                                                      
REMARK 500  ATM1  RES C  SSEQI   ATM2  RES C  SSEQI  SSYMOP   DISTANCE          
REMARK 500   O    HOH B   874     O    HOH B   878     1556     2.01            
REMARK 500                                                                      
REMARK 500 REMARK: NULL                                                         
REMARK 500                                                                      
REMARK 500 GEOMETRY AND STEREOCHEMISTRY                                         
REMARK 500 SUBTOPIC: COVALENT BOND LENGTHS                                      
REMARK 500                                                                      
REMARK 500 THE STEREOCHEMICAL PARAMETERS OF THE FOLLOWING RESIDUES              
REMARK 500 HAVE VALUES WHICH DEVIATE FROM EXPECTED VALUES BY MORE               
REMARK 500 THAN 6*RMSD (M=MODEL NUMBER; RES=RESIDUE NAME; C=CHAIN               
REMARK 500 IDENTIFIER; SSEQ=SEQUENCE NUMBER; I=INSERTION CODE).                 
REMARK 500                                                                      
REMARK 500 STANDARD TABLE:                                                      
REMARK 500 FORMAT: (10X,I3,1X,2(A3,1X,A1,I4,A1,1X,A4,3X),1X,F6.3)               
REMARK 500                                                                      
REMARK 500 EXPECTED VALUES PROTEIN: ENGH AND HUBER, 1999                        
REMARK 500 EXPECTED VALUES NUCLEIC ACID: CLOWNEY ET AL 1996                     
REMARK 500                                                                      
REMARK 500  M RES CSSEQI ATM1   RES CSSEQI ATM2   DEVIATION                     
REMARK 500    CYS A  97   CB    CYS A  97   SG     -0.100                       
REMARK 500    CYS B  19   CB    CYS B  19   SG      0.292                       
REMARK 500                                                                      
REMARK 500 REMARK: NULL                                                         
REMARK 500                                                                      
REMARK 500 GEOMETRY AND STEREOCHEMISTRY                                         
REMARK 500 SUBTOPIC: COVALENT BOND ANGLES                                       
REMARK 500                                                                      
REMARK 500 THE STEREOCHEMICAL PARAMETERS OF THE FOLLOWING RESIDUES              
REMARK 500 HAVE VALUES WHICH DEVIATE FROM EXPECTED VALUES BY MORE               
REMARK 500 THAN 6*RMSD (M=MODEL NUMBER; RES=RESIDUE NAME; C=CHAIN               
REMARK 500 IDENTIFIER; SSEQ=SEQUENCE NUMBER; I=INSERTION CODE).                 
REMARK 500                                                                      
REMARK 500 STANDARD TABLE:                                                      
REMARK 500 FORMAT: (10X,I3,1X,A3,1X,A1,I4,A1,3(1X,A4,2X),12X,F5.1)              
REMARK 500                                                                      
REMARK 500 EXPECTED VALUES PROTEIN: ENGH AND HUBER, 1999                        
REMARK 500 EXPECTED VALUES NUCLEIC ACID: CLOWNEY ET AL 1996                     
REMARK 500                                                                      
REMARK 500  M RES CSSEQI ATM1   ATM2   ATM3                                     
REMARK 500    CYS B  19   CB  -  CA  -  C   ANGL. DEV. =  10.2 DEGREES          
REMARK 500                                                                      
REMARK 500 REMARK: NULL                                                         
REMARK 500                                                                      
REMARK 500 GEOMETRY AND STEREOCHEMISTRY                                         
REMARK 500 SUBTOPIC: TORSION ANGLES                                             
REMARK 500                                                                      
REMARK 500 TORSION ANGLES OUTSIDE THE EXPECTED RAMACHANDRAN REGIONS:            
REMARK 500 (M=MODEL NUMBER; RES=RESIDUE NAME; C=CHAIN IDENTIFIER;               
REMARK 500 SSEQ=SEQUENCE NUMBER; I=INSERTION CODE).                             
REMARK 500                                                                      
REMARK 500 STANDARD TABLE:                                                      
REMARK 500 FORMAT:(10X,I3,1X,A3,1X,A1,I4,A1,4X,F7.2,3X,F7.2)                    
REMARK 500                                                                      
REMARK 500 EXPECTED VALUES: GJ KLEYWEGT AND TA JONES (1996). PHI/PSI-           
REMARK 500 CHOLOGY: RAMACHANDRAN REVISITED. STRUCTURE 4, 1395 - 1400            
REMARK 500                                                                      
REMARK 500  M RES CSSEQI        PSI       PHI                                   
REMARK 500    ASN A   9       -1.92     78.31                                   
REMARK 500    ARG A  22       49.74     38.55                                   
REMARK 500    SER A  44     -126.03   -119.07                                   
REMARK 500    MSE A  68       49.34   -141.73                                   
REMARK 500    SER A  80      136.63   -174.02                                   
REMARK 500    CYS A 112     -163.41    -76.24                                   
REMARK 500    SER A 159     -168.80   -160.17                                   
REMARK 500    ARG A 161      -19.03   -148.76                                   
REMARK 500    THR A 188     -117.98    -72.02                                   
REMARK 500    ASN A 190      -24.94   -147.07                                   
REMARK 500    ASP A 204      -93.04    -71.82                                   
REMARK 500    THR A 216       -6.21     49.64                                   
REMARK 500    SER A 236      -53.08   -161.36                                   
REMARK 500    ARG A 248     -151.58   -118.72                                   
REMARK 500    ASN A 257       46.95   -164.10                                   
REMARK 500    PRO A 283      148.48    -39.30                                   
REMARK 500    THR A 286      -50.06   -149.87                                   
REMARK 500    PRO A 300       -7.63    -57.98                                   
REMARK 500    ALA A 316      -16.30    -46.72                                   
REMARK 500    ALA A 321       -4.37   -167.02                                   
REMARK 500    LYS A 323     -110.52    -57.80                                   
REMARK 500    TYR A 324      -23.31    -33.30                                   
REMARK 500    PRO A 326      102.21    -59.18                                   
REMARK 500    CYS A 330      124.79   -172.20                                   
REMARK 500    ARG A 332      113.35   -174.21                                   
REMARK 500    PRO A 335     -152.70    -70.31                                   
REMARK 500    VAL A 340      -94.35   -123.32                                   
REMARK 500    CYS A 342     -120.54   -113.29                                   
REMARK 500    PHE A 343      119.61   -166.10                                   
REMARK 500    LYS A 345     -154.26   -128.27                                   
REMARK 500    VAL A 348      -30.90     73.98                                   
REMARK 500    ASN A 349     -179.71     67.63                                   
REMARK 500    SER A 350      102.65     66.66                                   
REMARK 500    THR A 351     -109.07   -127.78                                   
REMARK 500    LEU A 352      -51.23   -135.05                                   
REMARK 500    GLU A 353     -123.93     -0.74                                   
REMARK 500    GLN A 404     -166.47   -104.50                                   
REMARK 500    ARG A 409       66.81   -116.56                                   
REMARK 500    THR A 410      -69.50      6.21                                   
REMARK 500    THR A 431      -67.39   -132.31                                   
REMARK 500    MSE A 436       85.04     32.07                                   
REMARK 500    THR A 440      123.16     65.42                                   
REMARK 500    ARG A 443       -6.00   -142.15                                   
REMARK 500    ALA A 454     -172.56    -56.05                                   
REMARK 500    LEU A 455       62.03    -62.84                                   
REMARK 500    VAL A 456       52.49   -143.62                                   
REMARK 500    TYR A 457       70.99     64.98                                   
REMARK 500    ASP A 458      -37.71   -173.84                                   
REMARK 500    ASN A 459      -94.06     70.18                                   
REMARK 500    LYS A 462      179.08     64.03                                   
REMARK 500                                                                      
REMARK 500 THIS ENTRY HAS     160 RAMACHANDRAN OUTLIERS.                        
REMARK 500                                                                      
REMARK 500 REMARK: NULL                                                         
REMARK 500                                                                      
REMARK 500 GEOMETRY AND STEREOCHEMISTRY                                         
REMARK 500 SUBTOPIC: NON-CIS, NON-TRANS                                         
REMARK 500                                                                      
REMARK 500 THE FOLLOWING PEPTIDE BONDS DEVIATE SIGNIFICANTLY FROM BOTH          
REMARK 500 CIS AND TRANS CONFORMATION.  CIS BONDS, IF ANY, ARE LISTED           
REMARK 500 ON CISPEP RECORDS.  TRANS IS DEFINED AS 180 +/- 30 AND               
REMARK 500 CIS IS DEFINED AS 0 +/- 30 DEGREES.                                  
REMARK 500                                 MODEL     OMEGA                      
REMARK 500 GLU A  353     GLN A  354                 -131.17                    
REMARK 500                                                                      
REMARK 500 REMARK: NULL                                                         
REMARK 620                                                                      
REMARK 620 METAL COORDINATION                                                   
REMARK 620 (M=MODEL NUMBER; RES=RESIDUE NAME; C=CHAIN IDENTIFIER;               
REMARK 620 SSEQ=SEQUENCE NUMBER; I=INSERTION CODE):                             
REMARK 620                                                                      
REMARK 620 COORDINATION ANGLES FOR:  M RES CSSEQI METAL                         
REMARK 620                              ZN A 701  ZN                            
REMARK 620 N RES CSSEQI ATOM                                                    
REMARK 620 1 CYS A   5   SG                                                     
REMARK 620 2 CYS A   8   SG   98.3                                              
REMARK 620 3 CYS A  26   SG  118.4  92.6                                        
REMARK 620 4 CYS A  29   SG  114.5 124.3 107.6                                  
REMARK 620 N                    1     2     3                                   
REMARK 620                                                                      
REMARK 620 COORDINATION ANGLES FOR:  M RES CSSEQI METAL                         
REMARK 620                              ZN A 703  ZN                            
REMARK 620 N RES CSSEQI ATOM                                                    
REMARK 620 1 CYS A  16   SG                                                     
REMARK 620 2 CYS A  19   SG  109.6                                              
REMARK 620 3 HIS A  33   NE2 109.2 119.3                                        
REMARK 620 4 HIS A  39   ND1 103.3 110.6 103.5                                  
REMARK 620 N                    1     2     3                                   
REMARK 620                                                                      
REMARK 620 COORDINATION ANGLES FOR:  M RES CSSEQI METAL                         
REMARK 620                              ZN A 702  ZN                            
REMARK 620 N RES CSSEQI ATOM                                                    
REMARK 620 1 CYS A  50   SG                                                     
REMARK 620 2 CYS A  55   SG  115.2                                              
REMARK 620 3 HIS A  75   ND1 129.9 110.5                                        
REMARK 620 N                    1     2                                         
REMARK 620                                                                      
REMARK 620 COORDINATION ANGLES FOR:  M RES CSSEQI METAL                         
REMARK 620                              ZN B 701  ZN                            
REMARK 620 N RES CSSEQI ATOM                                                    
REMARK 620 1 CYS B   5   SG                                                     
REMARK 620 2 CYS B   8   SG   89.8                                              
REMARK 620 3 CYS B  26   SG  110.9  93.0                                        
REMARK 620 4 CYS B  29   SG  114.8 129.1 115.4                                  
REMARK 620 N                    1     2     3                                   
REMARK 620                                                                      
REMARK 620 COORDINATION ANGLES FOR:  M RES CSSEQI METAL                         
REMARK 620                              ZN B 703  ZN                            
REMARK 620 N RES CSSEQI ATOM                                                    
REMARK 620 1 CYS B  16   SG                                                     
REMARK 620 2 CYS B  19   SG   81.6                                              
REMARK 620 3 HIS B  39   ND1 142.8  68.2                                        
REMARK 620 N                    1     2                                         
REMARK 620                                                                      
REMARK 620 COORDINATION ANGLES FOR:  M RES CSSEQI METAL                         
REMARK 620                              ZN B 702  ZN                            
REMARK 620 N RES CSSEQI ATOM                                                    
REMARK 620 1 CYS B  50   SG                                                     
REMARK 620 2 CYS B  55   SG  113.3                                              
REMARK 620 3 CYS B  72   SG  118.0 114.2                                        
REMARK 620 4 HIS B  75   ND1 112.5 110.2  85.4                                  
REMARK 620 N                    1     2     3                                   
REMARK 800                                                                      
REMARK 800 SITE                                                                 
REMARK 800 SITE_IDENTIFIER: AC1                                                 
REMARK 800 EVIDENCE_CODE: SOFTWARE                                              
REMARK 800 SITE_DESCRIPTION: binding site for residue ZN A 701                  
REMARK 800                                                                      
REMARK 800 SITE_IDENTIFIER: AC2                                                 
REMARK 800 EVIDENCE_CODE: SOFTWARE                                              
REMARK 800 SITE_DESCRIPTION: binding site for residue ZN A 702                  
REMARK 800                                                                      
REMARK 800 SITE_IDENTIFIER: AC3                                                 
REMARK 800 EVIDENCE_CODE: SOFTWARE                                              
REMARK 800 SITE_DESCRIPTION: binding site for residue ZN A 703                  
REMARK 800                                                                      
REMARK 800 SITE_IDENTIFIER: AC4                                                 
REMARK 800 EVIDENCE_CODE: SOFTWARE                                              
REMARK 800 SITE_DESCRIPTION: binding site for residue ZN B 701                  
REMARK 800                                                                      
REMARK 800 SITE_IDENTIFIER: AC5                                                 
REMARK 800 EVIDENCE_CODE: SOFTWARE                                              
REMARK 800 SITE_DESCRIPTION: binding site for residue ZN B 702                  
REMARK 800                                                                      
REMARK 800 SITE_IDENTIFIER: AC6                                                 
REMARK 800 EVIDENCE_CODE: SOFTWARE                                              
REMARK 800 SITE_DESCRIPTION: binding site for residue ZN B 703                  
DBREF  6JYT A    1   601  UNP    P0C6X7   R1AB_CVHSA    5302   5902             
DBREF  6JYT B    1   601  UNP    P0C6X7   R1AB_CVHSA    5302   5902             
SEQADV 6JYT ASN A   -1  UNP  P0C6X7              EXPRESSION TAG                 
SEQADV 6JYT SER A    0  UNP  P0C6X7              EXPRESSION TAG                 
SEQADV 6JYT ASN B   -1  UNP  P0C6X7              EXPRESSION TAG                 
SEQADV 6JYT SER B    0  UNP  P0C6X7              EXPRESSION TAG                 
SEQRES   1 A  603  ASN SER ALA VAL GLY ALA CYS VAL LEU CYS ASN SER GLN          
SEQRES   2 A  603  THR SER LEU ARG CYS GLY ALA CYS ILE ARG ARG PRO PHE          
SEQRES   3 A  603  LEU CYS CYS LYS CYS CYS TYR ASP HIS VAL ILE SER THR          
SEQRES   4 A  603  SER HIS LYS LEU VAL LEU SER VAL ASN PRO TYR VAL CYS          
SEQRES   5 A  603  ASN ALA PRO GLY CYS ASP VAL THR ASP VAL THR GLN LEU          
SEQRES   6 A  603  TYR LEU GLY GLY MSE SER TYR TYR CYS LYS SER HIS LYS          
SEQRES   7 A  603  PRO PRO ILE SER PHE PRO LEU CYS ALA ASN GLY GLN VAL          
SEQRES   8 A  603  PHE GLY LEU TYR LYS ASN THR CYS VAL GLY SER ASP ASN          
SEQRES   9 A  603  VAL THR ASP PHE ASN ALA ILE ALA THR CYS ASP TRP THR          
SEQRES  10 A  603  ASN ALA GLY ASP TYR ILE LEU ALA ASN THR CYS THR GLU          
SEQRES  11 A  603  ARG LEU LYS LEU PHE ALA ALA GLU THR LEU LYS ALA THR          
SEQRES  12 A  603  GLU GLU THR PHE LYS LEU SER TYR GLY ILE ALA THR VAL          
SEQRES  13 A  603  ARG GLU VAL LEU SER ASP ARG GLU LEU HIS LEU SER TRP          
SEQRES  14 A  603  GLU VAL GLY LYS PRO ARG PRO PRO LEU ASN ARG ASN TYR          
SEQRES  15 A  603  VAL PHE THR GLY TYR ARG VAL THR LYS ASN SER LYS VAL          
SEQRES  16 A  603  GLN ILE GLY GLU TYR THR PHE GLU LYS GLY ASP TYR GLY          
SEQRES  17 A  603  ASP ALA VAL VAL TYR ARG GLY THR THR THR TYR LYS LEU          
SEQRES  18 A  603  ASN VAL GLY ASP TYR PHE VAL LEU THR SER HIS THR VAL          
SEQRES  19 A  603  MSE PRO LEU SER ALA PRO THR LEU VAL PRO GLN GLU HIS          
SEQRES  20 A  603  TYR VAL ARG ILE THR GLY LEU TYR PRO THR LEU ASN ILE          
SEQRES  21 A  603  SER ASP GLU PHE SER SER ASN VAL ALA ASN TYR GLN LYS          
SEQRES  22 A  603  VAL GLY MSE GLN LYS TYR SER THR LEU GLN GLY PRO PRO          
SEQRES  23 A  603  GLY THR GLY LYS SER HIS PHE ALA ILE GLY LEU ALA LEU          
SEQRES  24 A  603  TYR TYR PRO SER ALA ARG ILE VAL TYR THR ALA CYS SER          
SEQRES  25 A  603  HIS ALA ALA VAL ASP ALA LEU CYS GLU LYS ALA LEU LYS          
SEQRES  26 A  603  TYR LEU PRO ILE ASP LYS CYS SER ARG ILE ILE PRO ALA          
SEQRES  27 A  603  ARG ALA ARG VAL GLU CYS PHE ASP LYS PHE LYS VAL ASN          
SEQRES  28 A  603  SER THR LEU GLU GLN TYR VAL PHE CYS THR VAL ASN ALA          
SEQRES  29 A  603  LEU PRO GLU THR THR ALA ASP ILE VAL VAL PHE ASP GLU          
SEQRES  30 A  603  ILE SER MSE ALA THR ASN TYR ASP LEU SER VAL VAL ASN          
SEQRES  31 A  603  ALA ARG LEU ARG ALA LYS HIS TYR VAL TYR ILE GLY ASP          
SEQRES  32 A  603  PRO ALA GLN LEU PRO ALA PRO ARG THR LEU LEU THR LYS          
SEQRES  33 A  603  GLY THR LEU GLU PRO GLU TYR PHE ASN SER VAL CYS ARG          
SEQRES  34 A  603  LEU MSE LYS THR ILE GLY PRO ASP MSE PHE LEU GLY THR          
SEQRES  35 A  603  CYS ARG ARG CYS PRO ALA GLU ILE VAL ASP THR VAL SER          
SEQRES  36 A  603  ALA LEU VAL TYR ASP ASN LYS LEU LYS ALA HIS LYS ASP          
SEQRES  37 A  603  LYS SER ALA GLN CYS PHE LYS MSE PHE TYR LYS GLY VAL          
SEQRES  38 A  603  ILE THR HIS ASP VAL SER SER ALA ILE ASN ARG PRO GLN          
SEQRES  39 A  603  ILE GLY VAL VAL ARG GLU PHE LEU THR ARG ASN PRO ALA          
SEQRES  40 A  603  TRP ARG LYS ALA VAL PHE ILE SER PRO TYR ASN SER GLN          
SEQRES  41 A  603  ASN ALA VAL ALA SER LYS ILE LEU GLY LEU PRO THR GLN          
SEQRES  42 A  603  THR VAL ASP SER SER GLN GLY SER GLU TYR ASP TYR VAL          
SEQRES  43 A  603  ILE PHE THR GLN THR THR GLU THR ALA HIS SER CYS ASN          
SEQRES  44 A  603  VAL ASN ARG PHE ASN VAL ALA ILE THR ARG ALA LYS ILE          
SEQRES  45 A  603  GLY ILE LEU CYS ILE MSE SER ASP ARG ASP LEU TYR ASP          
SEQRES  46 A  603  LYS LEU GLN PHE THR SER LEU GLU ILE PRO ARG ARG ASN          
SEQRES  47 A  603  VAL ALA THR LEU GLN                                          
SEQRES   1 B  603  ASN SER ALA VAL GLY ALA CYS VAL LEU CYS ASN SER GLN          
SEQRES   2 B  603  THR SER LEU ARG CYS GLY ALA CYS ILE ARG ARG PRO PHE          
SEQRES   3 B  603  LEU CYS CYS LYS CYS CYS TYR ASP HIS VAL ILE SER THR          
SEQRES   4 B  603  SER HIS LYS LEU VAL LEU SER VAL ASN PRO TYR VAL CYS          
SEQRES   5 B  603  ASN ALA PRO GLY CYS ASP VAL THR ASP VAL THR GLN LEU          
SEQRES   6 B  603  TYR LEU GLY GLY MSE SER TYR TYR CYS LYS SER HIS LYS          
SEQRES   7 B  603  PRO PRO ILE SER PHE PRO LEU CYS ALA ASN GLY GLN VAL          
SEQRES   8 B  603  PHE GLY LEU TYR LYS ASN THR CYS VAL GLY SER ASP ASN          
SEQRES   9 B  603  VAL THR ASP PHE ASN ALA ILE ALA THR CYS ASP TRP THR          
SEQRES  10 B  603  ASN ALA GLY ASP TYR ILE LEU ALA ASN THR CYS THR GLU          
SEQRES  11 B  603  ARG LEU LYS LEU PHE ALA ALA GLU THR LEU LYS ALA THR          
SEQRES  12 B  603  GLU GLU THR PHE LYS LEU SER TYR GLY ILE ALA THR VAL          
SEQRES  13 B  603  ARG GLU VAL LEU SER ASP ARG GLU LEU HIS LEU SER TRP          
SEQRES  14 B  603  GLU VAL GLY LYS PRO ARG PRO PRO LEU ASN ARG ASN TYR          
SEQRES  15 B  603  VAL PHE THR GLY TYR ARG VAL THR LYS ASN SER LYS VAL          
SEQRES  16 B  603  GLN ILE GLY GLU TYR THR PHE GLU LYS GLY ASP TYR GLY          
SEQRES  17 B  603  ASP ALA VAL VAL TYR ARG GLY THR THR THR TYR LYS LEU          
SEQRES  18 B  603  ASN VAL GLY ASP TYR PHE VAL LEU THR SER HIS THR VAL          
SEQRES  19 B  603  MSE PRO LEU SER ALA PRO THR LEU VAL PRO GLN GLU HIS          
SEQRES  20 B  603  TYR VAL ARG ILE THR GLY LEU TYR PRO THR LEU ASN ILE          
SEQRES  21 B  603  SER ASP GLU PHE SER SER ASN VAL ALA ASN TYR GLN LYS          
SEQRES  22 B  603  VAL GLY MSE GLN LYS TYR SER THR LEU GLN GLY PRO PRO          
SEQRES  23 B  603  GLY THR GLY LYS SER HIS PHE ALA ILE GLY LEU ALA LEU          
SEQRES  24 B  603  TYR TYR PRO SER ALA ARG ILE VAL TYR THR ALA CYS SER          
SEQRES  25 B  603  HIS ALA ALA VAL ASP ALA LEU CYS GLU LYS ALA LEU LYS          
SEQRES  26 B  603  TYR LEU PRO ILE ASP LYS CYS SER ARG ILE ILE PRO ALA          
SEQRES  27 B  603  ARG ALA ARG VAL GLU CYS PHE ASP LYS PHE LYS VAL ASN          
SEQRES  28 B  603  SER THR LEU GLU GLN TYR VAL PHE CYS THR VAL ASN ALA          
SEQRES  29 B  603  LEU PRO GLU THR THR ALA ASP ILE VAL VAL PHE ASP GLU          
SEQRES  30 B  603  ILE SER MSE ALA THR ASN TYR ASP LEU SER VAL VAL ASN          
SEQRES  31 B  603  ALA ARG LEU ARG ALA LYS HIS TYR VAL TYR ILE GLY ASP          
SEQRES  32 B  603  PRO ALA GLN LEU PRO ALA PRO ARG THR LEU LEU THR LYS          
SEQRES  33 B  603  GLY THR LEU GLU PRO GLU TYR PHE ASN SER VAL CYS ARG          
SEQRES  34 B  603  LEU MSE LYS THR ILE GLY PRO ASP MSE PHE LEU GLY THR          
SEQRES  35 B  603  CYS ARG ARG CYS PRO ALA GLU ILE VAL ASP THR VAL SER          
SEQRES  36 B  603  ALA LEU VAL TYR ASP ASN LYS LEU LYS ALA HIS LYS ASP          
SEQRES  37 B  603  LYS SER ALA GLN CYS PHE LYS MSE PHE TYR LYS GLY VAL          
SEQRES  38 B  603  ILE THR HIS ASP VAL SER SER ALA ILE ASN ARG PRO GLN          
SEQRES  39 B  603  ILE GLY VAL VAL ARG GLU PHE LEU THR ARG ASN PRO ALA          
SEQRES  40 B  603  TRP ARG LYS ALA VAL PHE ILE SER PRO TYR ASN SER GLN          
SEQRES  41 B  603  ASN ALA VAL ALA SER LYS ILE LEU GLY LEU PRO THR GLN          
SEQRES  42 B  603  THR VAL ASP SER SER GLN GLY SER GLU TYR ASP TYR VAL          
SEQRES  43 B  603  ILE PHE THR GLN THR THR GLU THR ALA HIS SER CYS ASN          
SEQRES  44 B  603  VAL ASN ARG PHE ASN VAL ALA ILE THR ARG ALA LYS ILE          
SEQRES  45 B  603  GLY ILE LEU CYS ILE MSE SER ASP ARG ASP LEU TYR ASP          
SEQRES  46 B  603  LYS LEU GLN PHE THR SER LEU GLU ILE PRO ARG ARG ASN          
SEQRES  47 B  603  VAL ALA THR LEU GLN                                          
MODRES 6JYT MSE A   68  MET  MODIFIED RESIDUE                                   
MODRES 6JYT MSE A  233  MET  MODIFIED RESIDUE                                   
MODRES 6JYT MSE A  274  MET  MODIFIED RESIDUE                                   
MODRES 6JYT MSE A  378  MET  MODIFIED RESIDUE                                   
MODRES 6JYT MSE A  429  MET  MODIFIED RESIDUE                                   
MODRES 6JYT MSE A  436  MET  MODIFIED RESIDUE                                   
MODRES 6JYT MSE A  474  MET  MODIFIED RESIDUE                                   
MODRES 6JYT MSE A  576  MET  MODIFIED RESIDUE                                   
MODRES 6JYT MSE B   68  MET  MODIFIED RESIDUE                                   
MODRES 6JYT MSE B  233  MET  MODIFIED RESIDUE                                   
MODRES 6JYT MSE B  274  MET  MODIFIED RESIDUE                                   
MODRES 6JYT MSE B  378  MET  MODIFIED RESIDUE                                   
MODRES 6JYT MSE B  429  MET  MODIFIED RESIDUE                                   
MODRES 6JYT MSE B  436  MET  MODIFIED RESIDUE                                   
MODRES 6JYT MSE B  474  MET  MODIFIED RESIDUE                                   
MODRES 6JYT MSE B  576  MET  MODIFIED RESIDUE                                   
HET    MSE  A  68       8                                                       
HET    MSE  A 233       8                                                       
HET    MSE  A 274       8                                                       
HET    MSE  A 378       8                                                       
HET    MSE  A 429       8                                                       
HET    MSE  A 436       8                                                       
HET    MSE  A 474       8                                                       
HET    MSE  A 576       8                                                       
HET    MSE  B  68       8                                                       
HET    MSE  B 233       8                                                       
HET    MSE  B 274       8                                                       
HET    MSE  B 378       8                                                       
HET    MSE  B 429       8                                                       
HET    MSE  B 436       8                                                       
HET    MSE  B 474       8                                                       
HET    MSE  B 576       8                                                       
HET     ZN  A 701       1                                                       
HET     ZN  A 702       1                                                       
HET     ZN  A 703       1                                                       
HET     ZN  B 701       1                                                       
HET     ZN  B 702       1                                                       
HET     ZN  B 703       1                                                       
HETNAM     MSE SELENOMETHIONINE                                                 
HETNAM      ZN ZINC ION                                                         
FORMUL   1  MSE    16(C5 H11 N O2 SE)                                           
FORMUL   3   ZN    6(ZN 2+)                                                     
FORMUL   9  HOH   *149(H2 O)                                                    
HELIX    1   1 CYS A   27  VAL A   34  1                                   8
HELIX    2   2 VAL A   60  GLN A   62  1                                   3
HELIX    3   3 LYS A   94  THR A   96  1                                   3
HELIX    4   4 VAL A  103  THR A  111  1                                   9
HELIX    5   5 ALA A  117  THR A  125  1                                   9
HELIX    6   6 GLU A  128  SER A  148  1                                  21
HELIX    7   7 ASP A  260  MSE A  274  1                                  15
HELIX    8   8 LYS A  288  TYR A  298  1                                  11
HELIX    9   9 HIS A  311  ASP A  315  1                                   5
HELIX   10  10 ILE A  376  MSE A  378  1                                   3
HELIX   11  11 ASN A  381  ARG A  390  1                                  10
HELIX   12  12 PRO A  419  TYR A  421  1                                   3
HELIX   13  13 SER A  424  MSE A  429  1                                   6
HELIX   14  14 ALA A  446  VAL A  449  1                                   4
HELIX   15  15 ILE A  493  VAL A  495  1                                   3
HELIX   16  16 VAL A  558  ILE A  565  1                                   8
HELIX   17  17 LEU A  581  ASP A  583  1                                   3
SHEET    1   1 1 ALA A 152  GLU A 156  0
SHEET    2   2 1 GLU A 162  TRP A 167  0
SHEET    3   3 1 PHE A 182  VAL A 187  0
SHEET    4   4 1 LYS A 192  GLN A 194  0
SHEET    5   5 1 TYR A 198  LYS A 202  0
SHEET    6   6 1 ALA A 208  GLY A 213  0
SHEET    7   7 1 TYR A 224  LEU A 227  0
SHEET    8   8 1 TYR A 277  LEU A 280  0
SHEET    9   9 1 ILE A 304  ALA A 308  0
SHEET   10  10 1 CYS A 330  ARG A 332  0
SHEET   11  11 1 TYR A 355  THR A 359  0
SHEET   12  12 1 ILE A 370  PHE A 373  0
SHEET   13  13 1 HIS A 395  ILE A 399  0
SHEET   14  14 1 VAL A 544  THR A 547  0
SHEET   15  15 1 ILE A 572  ILE A 575  0
SSBOND   1 CYS B   16    CYS B   19                          1555   1555  2.90  
LINK         SG  CYS A   5                ZN    ZN A 701     1555   1555  2.38  
LINK         SG  CYS A   8                ZN    ZN A 701     1555   1555  2.46  
LINK         SG  CYS A  16                ZN    ZN A 703     1555   1555  2.54  
LINK         SG  CYS A  19                ZN    ZN A 703     1555   1555  2.28  
LINK         SG  CYS A  26                ZN    ZN A 701     1555   1555  2.54  
LINK         SG  CYS A  29                ZN    ZN A 701     1555   1555  2.20  
LINK         NE2 HIS A  33                ZN    ZN A 703     1555   1555  2.07  
LINK         ND1 HIS A  39                ZN    ZN A 703     1555   1555  2.05  
LINK         SG  CYS A  50                ZN    ZN A 702     1555   1555  2.18  
LINK         SG  CYS A  55                ZN    ZN A 702     1555   1555  2.07  
LINK         C   GLY A  67                 N   MSE A  68     1555   1555  1.33  
LINK         C   MSE A  68                 N   SER A  69     1555   1555  1.33  
LINK         ND1 HIS A  75                ZN    ZN A 702     1555   1555  2.51  
LINK         C   VAL A 232                 N   MSE A 233     1555   1555  1.31  
LINK         C   MSE A 233                 N   PRO A 234     1555   1555  1.34  
LINK         C   GLY A 273                 N   MSE A 274     1555   1555  1.33  
LINK         C   MSE A 274                 N   GLN A 275     1555   1555  1.34  
LINK         C   SER A 377                 N   MSE A 378     1555   1555  1.32  
LINK         C   MSE A 378                 N   ALA A 379     1555   1555  1.33  
LINK         C   LEU A 428                 N   MSE A 429     1555   1555  1.33  
LINK         C   MSE A 429                 N   LYS A 430     1555   1555  1.33  
LINK         C   ASP A 435                 N   MSE A 436     1555   1555  1.33  
LINK         C   MSE A 436                 N   PHE A 437     1555   1555  1.33  
LINK         C   LYS A 473                 N   MSE A 474     1555   1555  1.33  
LINK         C   MSE A 474                 N   PHE A 475     1555   1555  1.34  
LINK         C   ILE A 575                 N   MSE A 576     1555   1555  1.33  
LINK         C   MSE A 576                 N   SER A 577     1555   1555  1.33  
LINK         SG  CYS B   5                ZN    ZN B 701     1555   1555  2.53  
LINK         SG  CYS B   8                ZN    ZN B 701     1555   1555  2.41  
LINK         SG  CYS B  16                ZN    ZN B 703     1555   1555  2.39  
LINK         SG  CYS B  19                ZN    ZN B 703     1555   1555  2.03  
LINK         SG  CYS B  26                ZN    ZN B 701     1555   1555  2.38  
LINK         SG  CYS B  29                ZN    ZN B 701     1555   1555  2.03  
LINK         ND1 HIS B  39                ZN    ZN B 703     1555   1555  2.08  
LINK         SG  CYS B  50                ZN    ZN B 702     1555   1555  2.12  
LINK         SG  CYS B  55                ZN    ZN B 702     1555   1555  2.03  
LINK         C   GLY B  67                 N   MSE B  68     1555   1555  1.33  
LINK         C   MSE B  68                 N   SER B  69     1555   1555  1.32  
LINK         SG  CYS B  72                ZN    ZN B 702     1555   1555  1.97  
LINK         ND1 HIS B  75                ZN    ZN B 702     1555   1555  2.31  
LINK         C   VAL B 232                 N   MSE B 233     1555   1555  1.32  
LINK         C   MSE B 233                 N   PRO B 234     1555   1555  1.34  
LINK         C   GLY B 273                 N   MSE B 274     1555   1555  1.34  
LINK         C   MSE B 274                 N   GLN B 275     1555   1555  1.33  
LINK         C   SER B 377                 N   MSE B 378     1555   1555  1.32  
LINK         C   MSE B 378                 N   ALA B 379     1555   1555  1.33  
LINK         C   LEU B 428                 N   MSE B 429     1555   1555  1.33  
LINK         C   MSE B 429                 N   LYS B 430     1555   1555  1.32  
LINK         C   ASP B 435                 N   MSE B 436     1555   1555  1.33  
LINK         C   MSE B 436                 N   PHE B 437     1555   1555  1.34  
LINK         C   LYS B 473                 N   MSE B 474     1555   1555  1.32  
LINK         C   MSE B 474                 N   PHE B 475     1555   1555  1.32  
LINK         C   ILE B 575                 N   MSE B 576     1555   1555  1.33  
LINK         C   MSE B 576                 N   SER B 577     1555   1555  1.34  
CISPEP   1 GLN A  281    GLY A  282          0         9.43                     
CISPEP   2 GLY A  285    THR A  286          0       -24.49                     
CISPEP   3 SER A  350    THR A  351          0         1.73                     
CISPEP   4 GLY A  439    THR A  440          0         4.39                     
CISPEP   5 GLU A  551    THR A  552          0        15.44                     
CISPEP   6 ASN B   -1    SER B    0          0       -13.08                     
CISPEP   7 LYS B  189    ASN B  190          0       -13.54                     
CISPEP   8 GLY B  206    ASP B  207          0        -7.26                     
CISPEP   9 LYS B  467    SER B  468          0        -4.42                     
SITE     1 AC1  4 CYS A   5  CYS A   8  CYS A  26  CYS A  29                    
SITE     1 AC2  4 CYS A  50  CYS A  55  CYS A  72  HIS A  75                    
SITE     1 AC3  4 CYS A  16  CYS A  19  HIS A  33  HIS A  39                    
SITE     1 AC4  4 CYS B   5  CYS B   8  CYS B  26  CYS B  29                    
SITE     1 AC5  4 CYS B  50  CYS B  55  CYS B  72  HIS B  75                    
SITE     1 AC6  5 CYS B  16  ALA B  18  CYS B  19  HIS B  33                    
SITE     2 AC6  5 HIS B  39                                                     
CRYST1  191.990  189.150   57.330  90.00 102.89  90.00 C 1 2 1       8          
ORIGX1      1.000000  0.000000  0.000000        0.00000                         
ORIGX2      0.000000  1.000000  0.000000        0.00000                         
ORIGX3      0.000000  0.000000  1.000000        0.00000                         
SCALE1      0.005209  0.000000  0.001192        0.00000                         
SCALE2      0.000000  0.005287  0.000000        0.00000                         
SCALE3      0.000000  0.000000  0.017894        0.00000                         
ATOM      1  N   ASN A  -1      34.742   2.597  11.372  1.00 66.58           N
ATOM      2  CA  ASN A  -1      34.297   1.366  10.716  1.00 79.83           C
ATOM      3  C   ASN A  -1      32.769   1.221  10.678  1.00 81.44           C
ATOM      4  O   ASN A  -1      32.206   0.676   9.709  1.00 79.26           O
ATOM      5  CB  ASN A  -1      34.900   0.144  11.413  1.00 86.57           C
ATOM      6  CG  ASN A  -1      35.134  -1.007  10.451  1.00 96.98           C
ATOM      7  OD1 ASN A  -1      34.673  -0.964   9.300  1.00 99.34           O
ATOM      8  ND2 ASN A  -1      35.859  -2.038  10.907  1.00 95.11           N
ATOM      9  N   SER A   0      32.124   1.659  11.764  1.00 75.88           N
ATOM     10  CA  SER A   0      30.675   1.847  11.829  1.00 67.13           C
ATOM     11  C   SER A   0      30.430   3.351  11.627  1.00 68.36           C
ATOM     12  O   SER A   0      29.331   3.810  11.279  1.00 60.15           O
ATOM     13  CB  SER A   0      30.125   1.338  13.180  1.00 72.34           C
ATOM     14  OG  SER A   0      28.930   2.003  13.597  1.00 73.52           O
ATOM     15  N   ALA A   1      31.511   4.110  11.797  1.00 70.49           N
ATOM     16  CA  ALA A   1      31.448   5.562  11.890  1.00 57.43           C
ATOM     17  C   ALA A   1      31.815   6.270  10.601  1.00 51.92           C
ATOM     18  O   ALA A   1      31.661   7.475  10.515  1.00 57.65           O
ATOM     19  CB  ALA A   1      32.356   6.037  12.999  1.00 49.01           C
ATOM     20  N   VAL A   2      32.335   5.545   9.615  1.00 53.62           N
ATOM     21  CA  VAL A   2      32.807   6.172   8.377  1.00 46.99           C
ATOM     22  C   VAL A   2      31.994   5.635   7.195  1.00 46.52           C
ATOM     23  O   VAL A   2      31.647   4.462   7.193  1.00 51.58           O
ATOM     24  CB  VAL A   2      34.294   5.925   8.208  1.00 49.45           C
ATOM     25  CG1 VAL A   2      34.866   6.807   7.122  1.00 50.78           C
ATOM     26  CG2 VAL A   2      34.993   6.195   9.513  1.00 50.39           C
ATOM     27  N   GLY A   3      31.712   6.458   6.187  1.00 42.53           N
ATOM     28  CA  GLY A   3      30.775   6.067   5.144  1.00 38.82           C
ATOM     29  C   GLY A   3      30.570   7.091   4.046  1.00 38.58           C
ATOM     30  O   GLY A   3      31.213   8.119   4.018  1.00 41.14           O
ATOM     31  N   ALA A   4      29.674   6.813   3.120  1.00 40.16           N
ATOM     32  CA  ALA A   4      29.432   7.728   2.015  1.00 36.67           C
ATOM     33  C   ALA A   4      28.384   8.731   2.366  1.00 35.74           C
ATOM     34  O   ALA A   4      27.352   8.355   2.883  1.00 40.86           O
ATOM     35  CB  ALA A   4      28.991   6.974   0.803  1.00 44.18           C
ATOM     36  N   CYS A   5      28.636  10.003   2.113  1.00 37.43           N
ATOM     37  CA  CYS A   5      27.591  10.998   2.264  1.00 40.23           C
ATOM     38  C   CYS A   5      26.310  10.538   1.545  1.00 37.85           C
ATOM     39  O   CYS A   5      26.338  10.087   0.428  1.00 38.04           O
ATOM     40  CB  CYS A   5      28.036  12.344   1.698  1.00 42.91           C
ATOM     41  SG  CYS A   5      26.733  13.573   1.555  1.00 38.75           S
ATOM     42  N   VAL A   6      25.191  10.603   2.224  1.00 35.73           N
ATOM     43  CA  VAL A   6      23.953  10.212   1.602  1.00 41.52           C
ATOM     44  C   VAL A   6      23.680  11.037   0.328  1.00 43.92           C
ATOM     45  O   VAL A   6      22.931  10.599  -0.524  1.00 42.14           O
ATOM     46  CB  VAL A   6      22.796  10.314   2.611  1.00 37.96           C
ATOM     47  CG1 VAL A   6      22.529  11.738   2.931  1.00 39.11           C
ATOM     48  CG2 VAL A   6      21.579   9.744   2.059  1.00 33.82           C
ATOM     49  N   LEU A   7      24.361  12.172   0.160  1.00 42.80           N
ATOM     50  CA  LEU A   7      23.943  13.161  -0.809  1.00 42.88           C
ATOM     51  C   LEU A   7      24.895  13.493  -1.969  1.00 48.78           C
ATOM     52  O   LEU A   7      24.471  13.966  -3.048  1.00 54.45           O
ATOM     53  CB  LEU A   7      23.653  14.465  -0.090  1.00 47.26           C
ATOM     54  CG  LEU A   7      22.429  14.689   0.774  1.00 42.52           C
ATOM     55  CD1 LEU A   7      22.946  15.275   2.015  1.00 42.63           C
ATOM     56  CD2 LEU A   7      21.508  15.688   0.135  1.00 41.46           C
ATOM     57  N   CYS A   8      26.181  13.376  -1.716  1.00 46.71           N
ATOM     58  CA  CYS A   8      27.172  13.791  -2.684  1.00 46.32           C
ATOM     59  C   CYS A   8      28.128  12.629  -2.829  1.00 46.58           C
ATOM     60  O   CYS A   8      29.021  12.626  -3.671  1.00 53.30           O
ATOM     61  CB  CYS A   8      27.904  15.060  -2.204  1.00 47.59           C
ATOM     62  SG  CYS A   8      29.184  14.751  -0.896  1.00 49.14           S
ATOM     63  N   ASN A   9      27.949  11.672  -1.935  1.00 45.06           N
ATOM     64  CA  ASN A   9      28.690  10.425  -1.903  1.00 46.70           C
ATOM     65  C   ASN A   9      30.097  10.460  -1.327  1.00 42.86           C
ATOM     66  O   ASN A   9      30.704   9.423  -1.200  1.00 41.74           O
ATOM     67  CB  ASN A   9      28.749   9.810  -3.286  1.00 40.99           C
ATOM     68  CG  ASN A   9      28.625   8.329  -3.231  1.00 53.14           C
ATOM     69  OD1 ASN A   9      27.721   7.803  -2.565  1.00 57.48           O
ATOM     70  ND2 ASN A   9      29.542   7.621  -3.897  1.00 58.35           N
ATOM     71  N   SER A  10      30.594  11.612  -0.922  1.00 38.98           N
ATOM     72  CA  SER A  10      31.968  11.735  -0.397  1.00 41.49           C
ATOM     73  C   SER A  10      32.243  10.972   0.900  1.00 42.10           C
ATOM     74  O   SER A  10      31.403  10.940   1.745  1.00 42.37           O
ATOM     75  CB  SER A  10      32.285  13.218  -0.171  1.00 44.86           C
ATOM     76  OG  SER A  10      31.671  14.049  -1.183  1.00 49.45           O
ATOM     77  N   GLN A  11      33.388  10.319   1.067  1.00 42.91           N
ATOM     78  CA  GLN A  11      33.647   9.677   2.363  1.00 42.43           C
ATOM     79  C   GLN A  11      33.566  10.698   3.496  1.00 43.43           C
ATOM     80  O   GLN A  11      33.953  11.847   3.334  1.00 44.03           O
ATOM     81  CB  GLN A  11      35.009   8.971   2.452  1.00 45.68           C
ATOM     82  CG  GLN A  11      35.161   7.641   1.702  1.00 46.93           C
ATOM     83  CD  GLN A  11      33.875   6.814   1.573  1.00 51.15           C
ATOM     84  OE1 GLN A  11      33.575   5.973   2.418  1.00 55.31           O
ATOM     85  NE2 GLN A  11      33.140   7.016   0.461  1.00 51.91           N
ATOM     86  N   THR A  12      33.039  10.259   4.639  1.00 42.85           N
ATOM     87  CA  THR A  12      32.764  11.132   5.761  1.00 42.13           C
ATOM     88  C   THR A  12      32.831  10.366   7.060  1.00 42.45           C
ATOM     89  O   THR A  12      32.725   9.154   7.060  1.00 41.81           O
ATOM     90  CB  THR A  12      31.389  11.752   5.654  1.00 41.56           C
ATOM     91  OG1 THR A  12      31.034  12.373   6.902  1.00 42.61           O
ATOM     92  CG2 THR A  12      30.399  10.684   5.339  1.00 38.81           C
ATOM     93  N   SER A  13      32.996  11.082   8.166  1.00 42.78           N
ATOM     94  CA  SER A  13      32.983  10.461   9.497  1.00 46.09           C
ATOM     95  C   SER A  13      31.920  11.106  10.406  1.00 48.34           C
ATOM     96  O   SER A  13      32.052  11.056  11.651  1.00 43.08           O
ATOM     97  CB  SER A  13      34.342  10.571  10.163  1.00 43.43           C
ATOM     98  OG  SER A  13      34.630  11.926  10.460  1.00 46.01           O
ATOM     99  N   LEU A  14      30.920  11.745   9.774  1.00 41.00           N
ATOM    100  CA  LEU A  14      29.884  12.450  10.481  1.00 38.62           C
ATOM    101  C   LEU A  14      28.578  11.824  10.105  1.00 41.53           C
ATOM    102  O   LEU A  14      28.368  11.561   8.919  1.00 47.77           O
ATOM    103  CB  LEU A  14      29.839  13.933  10.118  1.00 39.79           C
ATOM    104  CG  LEU A  14      31.086  14.797  10.225  1.00 41.45           C
ATOM    105  CD1 LEU A  14      30.867  16.146   9.634  1.00 38.83           C
ATOM    106  CD2 LEU A  14      31.561  14.892  11.639  1.00 43.39           C
ATOM    107  N   ARG A  15      27.697  11.608  11.087  1.00 37.55           N
ATOM    108  CA  ARG A  15      26.300  11.299  10.817  1.00 35.72           C
ATOM    109  C   ARG A  15      25.410  12.257  11.564  1.00 39.97           C
ATOM    110  O   ARG A  15      25.766  12.724  12.644  1.00 39.04           O
ATOM    111  CB  ARG A  15      25.935   9.904  11.255  1.00 36.39           C
ATOM    112  CG  ARG A  15      26.541   8.828  10.478  1.00 38.89           C
ATOM    113  CD  ARG A  15      27.462   8.050  11.367  1.00 39.95           C
ATOM    114  NE  ARG A  15      26.725   7.147  12.217  1.00 39.29           N
ATOM    115  CZ  ARG A  15      27.086   6.858  13.461  1.00 43.44           C
ATOM    116  NH1 ARG A  15      28.169   7.420  13.974  1.00 44.58           N
ATOM    117  NH2 ARG A  15      26.351   6.021  14.195  1.00 45.50           N
ATOM    118  N   CYS A  16      24.228  12.524  11.046  1.00 37.10           N
ATOM    119  CA  CYS A  16      23.300  13.253  11.887  1.00 36.38           C
ATOM    120  C   CYS A  16      22.660  12.364  12.974  1.00 37.40           C
ATOM    121  O   CYS A  16      22.162  11.273  12.715  1.00 38.53           O
ATOM    122  CB  CYS A  16      22.192  13.903  11.062  1.00 31.86           C
ATOM    123  SG  CYS A  16      21.107  14.814  12.069  1.00 26.30           S
ATOM    124  N   GLY A  17      22.673  12.822  14.206  1.00 34.45           N
ATOM    125  CA  GLY A  17      21.963  12.091  15.221  1.00 33.69           C
ATOM    126  C   GLY A  17      20.534  12.495  15.487  1.00 34.28           C
ATOM    127  O   GLY A  17      19.794  11.769  16.057  1.00 41.06           O
ATOM    128  N   ALA A  18      20.129  13.656  15.066  1.00 35.32           N
ATOM    129  CA  ALA A  18      18.738  14.070  15.149  1.00 32.56           C
ATOM    130  C   ALA A  18      17.909  13.212  14.244  1.00 31.75           C
ATOM    131  O   ALA A  18      16.810  12.820  14.568  1.00 31.78           O
ATOM    132  CB  ALA A  18      18.612  15.529  14.760  1.00 31.20           C
ATOM    133  N   CYS A  19      18.476  12.891  13.099  1.00 34.40           N
ATOM    134  CA  CYS A  19      17.755  12.173  12.045  1.00 36.60           C
ATOM    135  C   CYS A  19      17.549  10.749  12.536  1.00 35.21           C
ATOM    136  O   CYS A  19      18.493  10.148  12.986  1.00 35.14           O
ATOM    137  CB  CYS A  19      18.561  12.180  10.735  1.00 37.23           C
ATOM    138  SG  CYS A  19      18.353  13.575   9.536  1.00 31.81           S
ATOM    139  N   ILE A  20      16.326  10.249  12.592  1.00 34.85           N
ATOM    140  CA  ILE A  20      16.136   8.837  12.971  1.00 33.52           C
ATOM    141  C   ILE A  20      16.924   7.843  12.166  1.00 37.58           C
ATOM    142  O   ILE A  20      17.487   6.937  12.770  1.00 41.05           O
ATOM    143  CB  ILE A  20      14.713   8.403  12.927  1.00 33.26           C
ATOM    144  CG1 ILE A  20      14.016   8.892  11.656  1.00 35.54           C
ATOM    145  CG2 ILE A  20      14.077   8.971  14.099  1.00 36.91           C
ATOM    146  CD1 ILE A  20      12.708   8.311  11.484  1.00 30.82           C
ATOM    147  N   ARG A  21      17.060   7.994  10.843  1.00 38.19           N
ATOM    148  CA  ARG A  21      17.916   7.008  10.136  1.00 40.19           C
ATOM    149  C   ARG A  21      19.413   7.320  10.221  1.00 37.21           C
ATOM    150  O   ARG A  21      20.190   6.756   9.481  1.00 40.39           O
ATOM    151  CB  ARG A  21      17.565   6.882   8.665  1.00 38.86           C
ATOM    152  CG  ARG A  21      16.108   6.899   8.390  1.00 42.05           C
ATOM    153  CD  ARG A  21      15.436   5.751   9.072  1.00 39.50           C
ATOM    154  NE  ARG A  21      15.923   4.468   8.600  1.00 47.44           N
ATOM    155  CZ  ARG A  21      16.279   3.490   9.412  1.00 45.51           C
ATOM    156  NH1 ARG A  21      16.207   3.708  10.712  1.00 52.21           N
ATOM    157  NH2 ARG A  21      16.676   2.322   8.943  1.00 41.17           N
ATOM    158  N   ARG A  22      19.830   8.207  11.106  1.00 35.40           N
ATOM    159  CA  ARG A  22      21.260   8.510  11.253  1.00 36.70           C
ATOM    160  C   ARG A  22      22.104   8.562   9.931  1.00 32.62           C
ATOM    161  O   ARG A  22      23.104   7.919   9.814  1.00 34.38           O
ATOM    162  CB  ARG A  22      21.867   7.506  12.255  1.00 35.47           C
ATOM    163  CG  ARG A  22      21.853   8.013  13.696  1.00 37.45           C
ATOM    164  CD  ARG A  22      21.938   6.906  14.754  1.00 38.84           C
ATOM    165  NE  ARG A  22      22.220   7.424  16.099  1.00 44.17           N
ATOM    166  CZ  ARG A  22      23.026   6.840  16.995  1.00 44.12           C
ATOM    167  NH1 ARG A  22      23.641   5.707  16.690  1.00 44.81           N
ATOM    168  NH2 ARG A  22      23.224   7.394  18.188  1.00 41.39           N
ATOM    169  N   PRO A  23      21.662   9.283   8.920  1.00 30.48           N
ATOM    170  CA  PRO A  23      22.482   9.312   7.708  1.00 34.00           C
ATOM    171  C   PRO A  23      23.905   9.801   7.870  1.00 38.03           C
ATOM    172  O   PRO A  23      24.179  10.669   8.720  1.00 37.19           O
ATOM    173  CB  PRO A  23      21.752  10.282   6.803  1.00 30.03           C
ATOM    174  CG  PRO A  23      20.964  11.105   7.713  1.00 35.04           C
ATOM    175  CD  PRO A  23      20.533  10.203   8.824  1.00 32.73           C
ATOM    176  N   PHE A  24      24.796   9.211   7.064  1.00 39.49           N
ATOM    177  CA  PHE A  24      26.138   9.760   6.772  1.00 40.94           C
ATOM    178  C   PHE A  24      26.003  11.033   5.971  1.00 36.48           C
ATOM    179  O   PHE A  24      25.232  11.088   4.997  1.00 30.50           O
ATOM    180  CB  PHE A  24      27.002   8.760   5.993  1.00 39.92           C
ATOM    181  CG  PHE A  24      27.513   7.643   6.832  1.00 38.66           C
ATOM    182  CD1 PHE A  24      28.495   7.869   7.784  1.00 41.81           C
ATOM    183  CD2 PHE A  24      27.010   6.378   6.694  1.00 37.48           C
ATOM    184  CE1 PHE A  24      28.968   6.843   8.571  1.00 42.96           C
ATOM    185  CE2 PHE A  24      27.473   5.352   7.475  1.00 37.08           C
ATOM    186  CZ  PHE A  24      28.449   5.589   8.419  1.00 40.80           C
ATOM    187  N   LEU A  25      26.726  12.050   6.441  1.00 35.85           N
ATOM    188  CA  LEU A  25      26.813  13.364   5.790  1.00 37.59           C
ATOM    189  C   LEU A  25      28.256  13.850   5.763  1.00 39.14           C
ATOM    190  O   LEU A  25      28.924  13.919   6.799  1.00 41.43           O
ATOM    191  CB  LEU A  25      25.977  14.399   6.500  1.00 38.83           C
ATOM    192  CG  LEU A  25      24.481  14.215   6.501  1.00 37.81           C
ATOM    193  CD1 LEU A  25      23.952  15.194   7.490  1.00 34.84           C
ATOM    194  CD2 LEU A  25      23.935  14.426   5.124  1.00 36.60           C
ATOM    195  N   CYS A  26      28.756  14.172   4.582  1.00 41.05           N
ATOM    196  CA  CYS A  26      30.125  14.683   4.494  1.00 46.46           C
ATOM    197  C   CYS A  26      30.252  16.079   5.151  1.00 44.15           C
ATOM    198  O   CYS A  26      29.274  16.639   5.615  1.00 42.34           O
ATOM    199  CB  CYS A  26      30.559  14.733   3.039  1.00 43.84           C
ATOM    200  SG  CYS A  26      29.958  16.194   2.325  1.00 47.03           S
ATOM    201  N   CYS A  27      31.446  16.655   5.177  1.00 46.34           N
ATOM    202  CA  CYS A  27      31.646  17.928   5.908  1.00 45.78           C
ATOM    203  C   CYS A  27      30.786  19.083   5.363  1.00 45.76           C
ATOM    204  O   CYS A  27      30.451  20.000   6.106  1.00 45.80           O
ATOM    205  CB  CYS A  27      33.130  18.325   5.924  1.00 46.95           C
ATOM    206  SG  CYS A  27      34.224  17.241   6.993  1.00 45.61           S
ATOM    207  N   LYS A  28      30.439  19.068   4.081  1.00 45.06           N
ATOM    208  CA  LYS A  28      29.717  20.213   3.538  1.00 44.05           C
ATOM    209  C   LYS A  28      28.254  20.061   3.673  1.00 42.51           C
ATOM    210  O   LYS A  28      27.552  21.040   3.874  1.00 40.60           O
ATOM    211  CB  LYS A  28      30.044  20.456   2.055  1.00 40.96           C
ATOM    212  CG  LYS A  28      31.478  20.820   1.865  1.00 47.98           C
ATOM    213  CD  LYS A  28      31.873  21.037   0.418  1.00 54.84           C
ATOM    214  CE  LYS A  28      33.368  21.399   0.349  1.00 54.01           C
ATOM    215  NZ  LYS A  28      34.013  20.942  -0.904  1.00 54.73           N
ATOM    216  N   CYS A  29      27.785  18.828   3.558  1.00 46.88           N
ATOM    217  CA  CYS A  29      26.356  18.619   3.450  1.00 45.01           C
ATOM    218  C   CYS A  29      25.832  18.581   4.861  1.00 40.31           C
ATOM    219  O   CYS A  29      24.792  19.148   5.149  1.00 38.86           O
ATOM    220  CB  CYS A  29      26.063  17.342   2.665  1.00 60.59           C
ATOM    221  SG  CYS A  29      26.590  17.375   0.941  1.00170.14           S
ATOM    222  N   CYS A  30      26.661  18.092   5.774  1.00 42.76           N
ATOM    223  CA  CYS A  30      26.358  18.113   7.188  1.00 36.77           C
ATOM    224  C   CYS A  30      26.095  19.518   7.650  1.00 37.86           C
ATOM    225  O   CYS A  30      25.144  19.747   8.392  1.00 39.49           O
ATOM    226  CB  CYS A  30      27.494  17.540   7.988  1.00 37.07           C
ATOM    227  SG  CYS A  30      27.082  17.350   9.712  1.00 45.13           S
ATOM    228  N   TYR A  31      26.951  20.459   7.252  1.00 36.19           N
ATOM    229  CA  TYR A  31      26.796  21.865   7.652  1.00 37.18           C
ATOM    230  C   TYR A  31      25.558  22.516   6.983  1.00 36.71           C
ATOM    231  O   TYR A  31      24.778  23.198   7.669  1.00 35.36           O
ATOM    232  CB  TYR A  31      28.081  22.675   7.353  1.00 39.88           C
ATOM    233  CG  TYR A  31      27.907  24.182   7.517  1.00 37.71           C
ATOM    234  CD1 TYR A  31      28.454  24.852   8.603  1.00 37.72           C
ATOM    235  CD2 TYR A  31      27.177  24.928   6.587  1.00 36.38           C
ATOM    236  CE1 TYR A  31      28.260  26.209   8.774  1.00 39.82           C
ATOM    237  CE2 TYR A  31      26.970  26.294   6.749  1.00 37.22           C
ATOM    238  CZ  TYR A  31      27.506  26.933   7.838  1.00 37.58           C
ATOM    239  OH  TYR A  31      27.313  28.289   7.985  1.00 35.64           O
ATOM    240  N   ASP A  32      25.378  22.320   5.672  1.00 36.65           N
ATOM    241  CA  ASP A  32      24.181  22.820   4.987  1.00 36.49           C
ATOM    242  C   ASP A  32      22.988  22.238   5.688  1.00 37.98           C
ATOM    243  O   ASP A  32      21.935  22.828   5.660  1.00 38.01           O
ATOM    244  CB  ASP A  32      24.077  22.416   3.500  1.00 38.16           C
ATOM    245  CG  ASP A  32      25.215  22.961   2.622  1.00 43.23           C
ATOM    246  OD1 ASP A  32      25.693  24.099   2.834  1.00 46.69           O
ATOM    247  OD2 ASP A  32      25.622  22.228   1.688  1.00 46.79           O
ATOM    248  N   HIS A  33      23.119  21.065   6.299  1.00 32.15           N
ATOM    249  CA  HIS A  33      21.941  20.440   6.902  1.00 38.55           C
ATOM    250  C   HIS A  33      21.681  21.018   8.294  1.00 38.82           C
ATOM    251  O   HIS A  33      20.547  21.364   8.597  1.00 38.42           O
ATOM    252  CB  HIS A  33      22.108  18.901   6.959  1.00 37.69           C
ATOM    253  CG  HIS A  33      21.073  18.187   7.782  1.00 32.44           C
ATOM    254  ND1 HIS A  33      19.728  18.230   7.486  1.00 35.26           N
ATOM    255  CD2 HIS A  33      21.203  17.387   8.861  1.00 33.80           C
ATOM    256  CE1 HIS A  33      19.069  17.487   8.363  1.00 34.23           C
ATOM    257  NE2 HIS A  33      19.938  16.967   9.205  1.00 35.37           N
ATOM    258  N   VAL A  34      22.723  21.153   9.122  1.00 34.49           N
ATOM    259  CA  VAL A  34      22.488  21.529  10.502  1.00 35.05           C
ATOM    260  C   VAL A  34      22.243  23.010  10.664  1.00 35.66           C
ATOM    261  O   VAL A  34      21.398  23.394  11.459  1.00 35.41           O
ATOM    262  CB  VAL A  34      23.643  21.076  11.490  1.00 34.75           C
ATOM    263  CG1 VAL A  34      23.894  19.563  11.426  1.00 32.96           C
ATOM    264  CG2 VAL A  34      24.908  21.897  11.324  1.00 33.02           C
ATOM    265  N   ILE A  35      22.985  23.832   9.948  1.00 31.63           N
ATOM    266  CA  ILE A  35      22.891  25.277  10.100  1.00 32.58           C
ATOM    267  C   ILE A  35      21.448  25.851   9.933  1.00 36.57           C
ATOM    268  O   ILE A  35      21.133  26.865  10.535  1.00 35.26           O
ATOM    269  CB  ILE A  35      23.838  25.933   9.098  1.00 34.02           C
ATOM    270  CG1 ILE A  35      24.079  27.395   9.426  1.00 34.07           C
ATOM    271  CG2 ILE A  35      23.235  25.854   7.701  1.00 37.62           C
ATOM    272  CD1 ILE A  35      24.640  27.641  10.737  1.00 33.50           C
ATOM    273  N   SER A  36      20.552  25.231   9.155  1.00 34.38           N
ATOM    274  CA  SER A  36      19.279  25.927   8.907  1.00 37.05           C
ATOM    275  C   SER A  36      18.038  25.098   9.295  1.00 39.06           C
ATOM    276  O   SER A  36      16.909  25.505   9.041  1.00 37.08           O
ATOM    277  CB  SER A  36      19.187  26.363   7.431  1.00 35.95           C
ATOM    278  OG  SER A  36      18.452  25.472   6.596  1.00 36.20           O
ATOM    279  N   THR A  37      18.260  23.929   9.889  1.00 37.17           N
ATOM    280  CA  THR A  37      17.186  23.124  10.434  1.00 34.34           C
ATOM    281  C   THR A  37      17.416  23.060  11.873  1.00 35.46           C
ATOM    282  O   THR A  37      18.465  23.509  12.342  1.00 36.72           O
ATOM    283  CB  THR A  37      17.157  21.632  10.000  1.00 34.58           C
ATOM    284  OG1 THR A  37      18.130  20.930  10.785  1.00 37.67           O
ATOM    285  CG2 THR A  37      17.436  21.433   8.567  1.00 33.46           C
ATOM    286  N   SER A  38      16.483  22.384  12.540  1.00 30.92           N
ATOM    287  CA  SER A  38      16.540  22.198  13.959  1.00 33.70           C
ATOM    288  C   SER A  38      17.424  21.014  14.377  1.00 35.40           C
ATOM    289  O   SER A  38      17.360  20.558  15.521  1.00 29.53           O
ATOM    290  CB  SER A  38      15.163  22.005  14.486  1.00 31.81           C
ATOM    291  OG  SER A  38      14.726  20.701  14.157  1.00 29.99           O
ATOM    292  N   HIS A  39      18.219  20.504  13.443  1.00 35.98           N
ATOM    293  CA  HIS A  39      18.997  19.311  13.695  1.00 34.36           C
ATOM    294  C   HIS A  39      20.428  19.551  14.182  1.00 35.38           C
ATOM    295  O   HIS A  39      21.353  19.702  13.405  1.00 34.91           O
ATOM    296  CB  HIS A  39      19.022  18.494  12.430  1.00 34.35           C
ATOM    297  CG  HIS A  39      17.851  17.606  12.325  1.00 35.01           C
ATOM    298  ND1 HIS A  39      17.890  16.405  11.649  1.00 31.64           N
ATOM    299  CD2 HIS A  39      16.627  17.697  12.889  1.00 30.89           C
ATOM    300  CE1 HIS A  39      16.730  15.812  11.783  1.00 32.62           C
ATOM    301  NE2 HIS A  39      15.940  16.585  12.517  1.00 32.85           N
ATOM    302  N   LYS A  40      20.643  19.604  15.475  1.00 34.82           N
ATOM    303  CA  LYS A  40      21.922  20.131  15.850  1.00 35.17           C
ATOM    304  C   LYS A  40      22.890  19.079  16.422  1.00 35.05           C
ATOM    305  O   LYS A  40      23.925  19.442  16.917  1.00 38.89           O
ATOM    306  CB  LYS A  40      21.681  21.284  16.813  1.00 35.81           C
ATOM    307  CG  LYS A  40      21.047  22.479  16.158  1.00 36.20           C
ATOM    308  CD  LYS A  40      22.027  23.226  15.262  1.00 36.72           C
ATOM    309  CE  LYS A  40      21.430  24.376  14.552  1.00 36.94           C
ATOM    310  NZ  LYS A  40      19.962  24.135  14.306  1.00 40.72           N
ATOM    311  N   LEU A  41      22.589  17.789  16.259  1.00 34.11           N
ATOM    312  CA  LEU A  41      23.340  16.692  16.889  1.00 34.41           C
ATOM    313  C   LEU A  41      24.116  15.935  15.854  1.00 36.33           C
ATOM    314  O   LEU A  41      23.546  15.340  14.960  1.00 37.30           O
ATOM    315  CB  LEU A  41      22.411  15.709  17.620  1.00 36.54           C
ATOM    316  CG  LEU A  41      23.057  14.561  18.426  1.00 38.23           C
ATOM    317  CD1 LEU A  41      23.425  14.989  19.817  1.00 34.77           C
ATOM    318  CD2 LEU A  41      22.104  13.343  18.523  1.00 37.08           C
ATOM    319  N   VAL A  42      25.429  15.947  15.960  1.00 38.92           N
ATOM    320  CA  VAL A  42      26.215  15.320  14.920  1.00 38.11           C
ATOM    321  C   VAL A  42      26.929  14.153  15.531  1.00 37.79           C
ATOM    322  O   VAL A  42      27.398  14.230  16.648  1.00 39.55           O
ATOM    323  CB  VAL A  42      27.125  16.330  14.266  1.00 38.11           C
ATOM    324  CG1 VAL A  42      28.170  15.653  13.411  1.00 37.39           C
ATOM    325  CG2 VAL A  42      26.248  17.216  13.377  1.00 39.16           C
ATOM    326  N   LEU A  43      27.001  13.043  14.824  1.00 36.82           N
ATOM    327  CA  LEU A  43      27.651  11.909  15.432  1.00 41.12           C
ATOM    328  C   LEU A  43      28.928  11.620  14.746  1.00 41.27           C
ATOM    329  O   LEU A  43      28.971  11.739  13.523  1.00 41.21           O
ATOM    330  CB  LEU A  43      26.781  10.674  15.363  1.00 40.54           C
ATOM    331  CG  LEU A  43      25.347  10.883  15.775  1.00 39.45           C
ATOM    332  CD1 LEU A  43      24.594   9.691  15.246  1.00 38.14           C
ATOM    333  CD2 LEU A  43      25.305  10.980  17.264  1.00 38.59           C
ATOM    334  N   SER A  44      29.964  11.290  15.519  1.00 37.98           N
ATOM    335  CA  SER A  44      31.039  10.502  14.939  1.00 44.28           C
ATOM    336  C   SER A  44      31.208   9.159  15.655  1.00 47.80           C
ATOM    337  O   SER A  44      30.252   8.378  15.829  1.00 47.65           O
ATOM    338  CB  SER A  44      32.355  11.256  14.961  1.00 45.69           C
ATOM    339  OG  SER A  44      33.182  10.753  13.930  1.00 48.80           O
ATOM    340  N   VAL A  45      32.424   8.894  16.102  1.00 45.15           N
ATOM    341  CA  VAL A  45      32.607   7.720  16.905  1.00 45.62           C
ATOM    342  C   VAL A  45      32.091   8.117  18.249  1.00 46.98           C
ATOM    343  O   VAL A  45      31.695   7.262  19.047  1.00 53.07           O
ATOM    344  CB  VAL A  45      34.039   7.254  16.949  1.00 47.42           C
ATOM    345  CG1 VAL A  45      34.574   7.121  15.522  1.00 45.79           C
ATOM    346  CG2 VAL A  45      34.859   8.215  17.750  1.00 54.52           C
ATOM    347  N   ASN A  46      32.083   9.420  18.506  1.00 45.57           N
ATOM    348  CA  ASN A  46      31.341   9.942  19.652  1.00 47.53           C
ATOM    349  C   ASN A  46      30.411  11.004  19.178  1.00 47.34           C
ATOM    350  O   ASN A  46      30.551  11.518  18.058  1.00 48.83           O
ATOM    351  CB  ASN A  46      32.262  10.493  20.721  1.00 51.80           C
ATOM    352  CG  ASN A  46      33.288   9.498  21.138  1.00 49.90           C
ATOM    353  OD1 ASN A  46      32.977   8.580  21.878  1.00 50.45           O
ATOM    354  ND2 ASN A  46      34.510   9.645  20.641  1.00 46.39           N
ATOM    355  N   PRO A  47      29.429  11.316  20.010  1.00 46.75           N
ATOM    356  CA  PRO A  47      28.538  12.447  19.770  1.00 41.58           C
ATOM    357  C   PRO A  47      29.319  13.700  19.848  1.00 42.94           C
ATOM    358  O   PRO A  47      30.196  13.776  20.711  1.00 47.47           O
ATOM    359  CB  PRO A  47      27.559  12.359  20.923  1.00 41.56           C
ATOM    360  CG  PRO A  47      27.480  10.916  21.212  1.00 40.57           C
ATOM    361  CD  PRO A  47      28.870  10.376  20.986  1.00 44.97           C
ATOM    362  N   TYR A  48      29.055  14.659  18.977  1.00 43.14           N
ATOM    363  CA  TYR A  48      29.593  15.997  19.204  1.00 42.34           C
ATOM    364  C   TYR A  48      28.848  16.703  20.362  1.00 43.85           C
ATOM    365  O   TYR A  48      27.786  17.269  20.148  1.00 41.69           O
ATOM    366  CB  TYR A  48      29.526  16.811  17.941  1.00 38.49           C
ATOM    367  CG  TYR A  48      30.606  16.475  16.955  1.00 41.61           C
ATOM    368  CD1 TYR A  48      31.698  15.668  17.311  1.00 43.74           C
ATOM    369  CD2 TYR A  48      30.553  16.961  15.664  1.00 37.22           C
ATOM    370  CE1 TYR A  48      32.706  15.363  16.391  1.00 40.94           C
ATOM    371  CE2 TYR A  48      31.539  16.660  14.750  1.00 38.59           C
ATOM    372  CZ  TYR A  48      32.609  15.864  15.112  1.00 42.78           C
ATOM    373  OH  TYR A  48      33.570  15.602  14.164  1.00 46.72           O
ATOM    374  N   VAL A  49      29.395  16.610  21.585  1.00 44.28           N
ATOM    375  CA  VAL A  49      28.843  17.257  22.780  1.00 46.32           C
ATOM    376  C   VAL A  49      29.944  17.719  23.757  1.00 49.33           C
ATOM    377  O   VAL A  49      31.100  17.298  23.689  1.00 50.22           O
ATOM    378  CB  VAL A  49      27.866  16.343  23.549  1.00 47.82           C
ATOM    379  CG1 VAL A  49      26.730  15.850  22.654  1.00 46.38           C
ATOM    380  CG2 VAL A  49      28.613  15.190  24.211  1.00 44.73           C
ATOM    381  N   CYS A  50      29.581  18.605  24.666  1.00 47.82           N
ATOM    382  CA  CYS A  50      30.557  19.098  25.580  1.00 49.69           C
ATOM    383  C   CYS A  50      30.980  17.985  26.496  1.00 55.41           C
ATOM    384  O   CYS A  50      30.159  17.422  27.217  1.00 54.35           O
ATOM    385  CB  CYS A  50      30.007  20.258  26.376  1.00 52.53           C
ATOM    386  SG  CYS A  50      31.312  21.246  27.044  1.00 51.91           S
ATOM    387  N   ASN A  51      32.272  17.692  26.527  1.00 56.07           N
ATOM    388  CA  ASN A  51      32.718  16.627  27.407  1.00 60.19           C
ATOM    389  C   ASN A  51      32.892  17.101  28.834  1.00 59.81           C
ATOM    390  O   ASN A  51      33.097  16.292  29.731  1.00 62.31           O
ATOM    391  CB  ASN A  51      34.003  16.011  26.899  1.00 56.75           C
ATOM    392  CG  ASN A  51      33.752  15.019  25.802  1.00 66.10           C
ATOM    393  OD1 ASN A  51      34.607  14.186  25.500  1.00 74.09           O
ATOM    394  ND2 ASN A  51      32.560  15.086  25.195  1.00 61.36           N
ATOM    395  N   ALA A  52      32.760  18.401  29.055  1.00 56.96           N
ATOM    396  CA  ALA A  52      32.891  18.927  30.405  1.00 59.55           C
ATOM    397  C   ALA A  52      31.847  18.296  31.336  1.00 58.38           C
ATOM    398  O   ALA A  52      30.656  18.330  31.051  1.00 63.25           O
ATOM    399  CB  ALA A  52      32.731  20.428  30.382  1.00 63.48           C
ATOM    400  N   PRO A  53      32.286  17.721  32.455  1.00 58.68           N
ATOM    401  CA  PRO A  53      31.299  17.072  33.321  1.00 58.84           C
ATOM    402  C   PRO A  53      30.322  18.097  33.837  1.00 60.17           C
ATOM    403  O   PRO A  53      30.768  19.119  34.355  1.00 63.20           O
ATOM    404  CB  PRO A  53      32.134  16.495  34.463  1.00 57.36           C
ATOM    405  CG  PRO A  53      33.329  17.335  34.517  1.00 56.11           C
ATOM    406  CD  PRO A  53      33.550  17.974  33.159  1.00 61.30           C
ATOM    407  N   GLY A  54      29.029  17.883  33.661  1.00 52.97           N
ATOM    408  CA  GLY A  54      28.097  18.838  34.207  1.00 55.33           C
ATOM    409  C   GLY A  54      27.495  19.789  33.198  1.00 59.46           C
ATOM    410  O   GLY A  54      26.603  20.563  33.556  1.00 64.46           O
ATOM    411  N   CYS A  55      28.005  19.757  31.964  1.00 58.56           N
ATOM    412  CA  CYS A  55      27.496  20.565  30.833  1.00 53.42           C
ATOM    413  C   CYS A  55      26.404  19.848  30.047  1.00 52.63           C
ATOM    414  O   CYS A  55      26.386  18.610  30.019  1.00 56.74           O
ATOM    415  CB  CYS A  55      28.647  20.891  29.896  1.00 55.25           C
ATOM    416  SG  CYS A  55      28.458  22.339  28.928  1.00 54.33           S
ATOM    417  N   ASP A  56      25.506  20.600  29.404  1.00 53.48           N
ATOM    418  CA  ASP A  56      24.459  20.001  28.540  1.00 46.21           C
ATOM    419  C   ASP A  56      24.385  20.618  27.145  1.00 46.11           C
ATOM    420  O   ASP A  56      23.377  20.564  26.496  1.00 45.52           O
ATOM    421  CB  ASP A  56      23.081  20.103  29.197  1.00 44.54           C
ATOM    422  CG  ASP A  56      22.588  21.549  29.322  1.00 48.75           C
ATOM    423  OD1 ASP A  56      23.254  22.477  28.797  1.00 47.85           O
ATOM    424  OD2 ASP A  56      21.522  21.773  29.958  1.00 49.41           O
ATOM    425  N   VAL A  57      25.456  21.231  26.697  1.00 46.06           N
ATOM    426  CA  VAL A  57      25.522  21.777  25.354  1.00 43.97           C
ATOM    427  C   VAL A  57      25.657  20.655  24.326  1.00 44.43           C
ATOM    428  O   VAL A  57      26.586  19.848  24.404  1.00 44.92           O
ATOM    429  CB  VAL A  57      26.713  22.772  25.247  1.00 49.16           C
ATOM    430  CG1 VAL A  57      26.932  23.233  23.806  1.00 44.40           C
ATOM    431  CG2 VAL A  57      26.527  23.922  26.195  1.00 40.49           C
ATOM    432  N   THR A  58      24.750  20.598  23.351  1.00 45.81           N
ATOM    433  CA  THR A  58      24.817  19.537  22.339  1.00 42.25           C
ATOM    434  C   THR A  58      24.784  20.112  20.946  1.00 41.92           C
ATOM    435  O   THR A  58      24.855  19.373  19.956  1.00 43.82           O
ATOM    436  CB  THR A  58      23.671  18.538  22.486  1.00 40.23           C
ATOM    437  OG1 THR A  58      22.487  19.266  22.709  1.00 38.72           O
ATOM    438  CG2 THR A  58      23.877  17.630  23.715  1.00 42.77           C
ATOM    439  N   ASP A  59      24.703  21.431  20.854  1.00 40.92           N
ATOM    440  CA  ASP A  59      24.468  22.039  19.566  1.00 39.78           C
ATOM    441  C   ASP A  59      25.800  22.140  18.875  1.00 40.62           C
ATOM    442  O   ASP A  59      26.609  22.985  19.222  1.00 43.80           O
ATOM    443  CB  ASP A  59      23.810  23.413  19.754  1.00 44.77           C
ATOM    444  CG  ASP A  59      23.428  24.116  18.427  1.00 44.10           C
ATOM    445  OD1 ASP A  59      23.956  23.748  17.342  1.00 38.78           O
ATOM    446  OD2 ASP A  59      22.614  25.085  18.497  1.00 46.96           O
ATOM    447  N   VAL A  60      26.014  21.345  17.841  1.00 38.42           N
ATOM    448  CA  VAL A  60      27.295  21.355  17.156  1.00 39.53           C
ATOM    449  C   VAL A  60      27.763  22.775  16.764  1.00 41.73           C
ATOM    450  O   VAL A  60      28.940  23.028  16.624  1.00 42.39           O
ATOM    451  CB  VAL A  60      27.249  20.434  15.944  1.00 40.94           C
ATOM    452  CG1 VAL A  60      26.470  21.070  14.757  1.00 37.44           C
ATOM    453  CG2 VAL A  60      28.659  20.065  15.559  1.00 40.95           C
ATOM    454  N   THR A  61      26.839  23.703  16.562  1.00 43.61           N
ATOM    455  CA  THR A  61      27.208  25.037  16.097  1.00 41.92           C
ATOM    456  C   THR A  61      27.712  25.873  17.239  1.00 43.12           C
ATOM    457  O   THR A  61      27.890  27.070  17.065  1.00 47.77           O
ATOM    458  CB  THR A  61      26.037  25.803  15.501  1.00 40.74           C
ATOM    459  OG1 THR A  61      24.970  25.756  16.441  1.00 43.30           O
ATOM    460  CG2 THR A  61      25.552  25.195  14.205  1.00 38.80           C
ATOM    461  N   GLN A  62      27.846  25.304  18.433  1.00 43.75           N
ATOM    462  CA  GLN A  62      28.516  26.049  19.505  1.00 44.21           C
ATOM    463  C   GLN A  62      29.554  25.260  20.250  1.00 45.90           C
ATOM    464  O   GLN A  62      29.580  25.303  21.478  1.00 46.15           O
ATOM    465  CB  GLN A  62      27.544  26.615  20.504  1.00 45.99           C
ATOM    466  CG  GLN A  62      26.421  25.744  20.861  1.00 47.52           C
ATOM    467  CD  GLN A  62      25.260  26.601  21.281  1.00 56.70           C
ATOM    468  OE1 GLN A  62      25.044  27.669  20.683  1.00 58.40           O
ATOM    469  NE2 GLN A  62      24.519  26.171  22.319  1.00 54.07           N
ATOM    470  N   LEU A  63      30.331  24.459  19.532  1.00 46.23           N
ATOM    471  CA  LEU A  63      31.250  23.548  20.177  1.00 46.50           C
ATOM    472  C   LEU A  63      32.562  23.665  19.500  1.00 47.45           C
ATOM    473  O   LEU A  63      32.628  23.949  18.308  1.00 45.72           O
ATOM    474  CB  LEU A  63      30.766  22.108  20.108  1.00 49.80           C
ATOM    475  CG  LEU A  63      29.612  21.705  21.016  1.00 50.61           C
ATOM    476  CD1 LEU A  63      28.893  20.509  20.398  1.00 44.02           C
ATOM    477  CD2 LEU A  63      30.161  21.364  22.398  1.00 48.13           C
ATOM    478  N   TYR A  64      33.612  23.413  20.269  1.00 51.73           N
ATOM    479  CA  TYR A  64      34.960  23.582  19.774  1.00 51.94           C
ATOM    480  C   TYR A  64      35.728  22.307  19.938  1.00 51.67           C
ATOM    481  O   TYR A  64      35.456  21.538  20.856  1.00 53.41           O
ATOM    482  CB  TYR A  64      35.650  24.707  20.511  1.00 54.47           C
ATOM    483  CG  TYR A  64      34.965  26.023  20.365  1.00 52.57           C
ATOM    484  CD1 TYR A  64      33.815  26.306  21.063  1.00 53.74           C
ATOM    485  CD2 TYR A  64      35.483  26.993  19.534  1.00 56.42           C
ATOM    486  CE1 TYR A  64      33.189  27.525  20.927  1.00 59.22           C
ATOM    487  CE2 TYR A  64      34.867  28.201  19.384  1.00 56.47           C
ATOM    488  CZ  TYR A  64      33.727  28.469  20.082  1.00 56.42           C
ATOM    489  OH  TYR A  64      33.114  29.684  19.936  1.00 58.56           O
ATOM    490  N   LEU A  65      36.676  22.081  19.041  1.00 54.19           N
ATOM    491  CA  LEU A  65      37.588  20.957  19.162  1.00 57.13           C
ATOM    492  C   LEU A  65      38.606  21.227  20.258  1.00 62.35           C
ATOM    493  O   LEU A  65      39.321  22.214  20.202  1.00 69.35           O
ATOM    494  CB  LEU A  65      38.298  20.716  17.840  1.00 52.41           C
ATOM    495  CG  LEU A  65      38.863  19.315  17.742  1.00 62.00           C
ATOM    496  CD1 LEU A  65      37.770  18.307  18.004  1.00 61.37           C
ATOM    497  CD2 LEU A  65      39.450  19.096  16.377  1.00 63.23           C
ATOM    498  N   GLY A  66      38.654  20.387  21.278  1.00 60.70           N
ATOM    499  CA  GLY A  66      39.625  20.574  22.345  1.00 64.70           C
ATOM    500  C   GLY A  66      40.697  19.501  22.355  1.00 75.91           C
ATOM    501  O   GLY A  66      40.713  18.632  23.245  1.00 78.69           O
ATOM    502  N   GLY A  67      41.602  19.531  21.385  1.00 77.27           N
ATOM    503  CA  GLY A  67      42.589  18.467  21.323  1.00 79.01           C
ATOM    504  C   GLY A  67      41.951  17.251  20.670  1.00 78.97           C
ATOM    505  O   GLY A  67      42.028  17.086  19.450  1.00 84.25           O
HETATM  506  N   MSE A  68      41.310  16.397  21.460  1.00 69.98           N
HETATM  507  CA  MSE A  68      40.490  15.338  20.870  1.00 74.13           C
HETATM  508  C   MSE A  68      39.221  15.107  21.675  1.00 79.85           C
HETATM  509  O   MSE A  68      38.902  13.966  22.033  1.00 81.35           O
HETATM  510  CB  MSE A  68      41.252  14.017  20.754  1.00 78.07           C
HETATM  511  CG  MSE A  68      40.692  13.098  19.653  1.00 88.17           C
HETATM  512 SE   MSE A  68      40.232  14.056  17.975  0.29113.80          Se
HETATM  513  CE  MSE A  68      38.396  13.410  17.660  1.00 75.86           C
ATOM    514  N   SER A  69      38.520  16.197  21.973  1.00 70.96           N
ATOM    515  CA  SER A  69      37.172  16.154  22.528  1.00 60.90           C
ATOM    516  C   SER A  69      36.558  17.515  22.318  1.00 57.50           C
ATOM    517  O   SER A  69      37.199  18.401  21.750  1.00 59.26           O
ATOM    518  CB  SER A  69      37.165  15.761  24.000  1.00 66.76           C
ATOM    519  OG  SER A  69      37.271  14.349  24.124  1.00 70.54           O
ATOM    520  N   TYR A  70      35.323  17.691  22.762  1.00 54.15           N
ATOM    521  CA  TYR A  70      34.591  18.875  22.386  1.00 46.57           C
ATOM    522  C   TYR A  70      34.023  19.636  23.538  1.00 43.90           C
ATOM    523  O   TYR A  70      33.471  19.037  24.434  1.00 49.28           O
ATOM    524  CB  TYR A  70      33.481  18.461  21.453  1.00 49.44           C
ATOM    525  CG  TYR A  70      33.865  17.302  20.592  1.00 47.18           C
ATOM    526  CD1 TYR A  70      34.654  17.487  19.468  1.00 46.24           C
ATOM    527  CD2 TYR A  70      33.456  16.011  20.909  1.00 47.48           C
ATOM    528  CE1 TYR A  70      35.013  16.427  18.670  1.00 46.15           C
ATOM    529  CE2 TYR A  70      33.821  14.940  20.114  1.00 47.87           C
ATOM    530  CZ  TYR A  70      34.596  15.164  19.001  1.00 47.62           C
ATOM    531  OH  TYR A  70      34.963  14.106  18.221  1.00 58.93           O
ATOM    532  N   TYR A  71      34.101  20.961  23.466  1.00 46.72           N
ATOM    533  CA  TYR A  71      33.703  21.833  24.569  1.00 48.96           C
ATOM    534  C   TYR A  71      32.853  23.050  24.109  1.00 52.45           C
ATOM    535  O   TYR A  71      32.996  23.523  22.965  1.00 50.43           O
ATOM    536  CB  TYR A  71      34.971  22.304  25.301  1.00 53.40           C
ATOM    537  CG  TYR A  71      35.805  21.149  25.815  1.00 52.82           C
ATOM    538  CD1 TYR A  71      35.488  20.535  27.004  1.00 55.14           C
ATOM    539  CD2 TYR A  71      36.870  20.643  25.086  1.00 55.77           C
ATOM    540  CE1 TYR A  71      36.201  19.472  27.467  1.00 57.46           C
ATOM    541  CE2 TYR A  71      37.594  19.568  25.542  1.00 58.47           C
ATOM    542  CZ  TYR A  71      37.248  18.984  26.740  1.00 61.40           C
ATOM    543  OH  TYR A  71      37.957  17.906  27.252  1.00 70.89           O
ATOM    544  N   CYS A  72      32.007  23.567  25.014  1.00 48.44           N
ATOM    545  CA  CYS A  72      31.257  24.811  24.777  1.00 51.72           C
ATOM    546  C   CYS A  72      32.236  25.962  24.816  1.00 58.56           C
ATOM    547  O   CYS A  72      33.406  25.752  25.130  1.00 54.25           O
ATOM    548  CB  CYS A  72      30.258  25.187  25.854  1.00 50.63           C
ATOM    549  SG  CYS A  72      30.229  24.257  27.301  1.00 57.40           S
ATOM    550  N   LYS A  73      31.729  27.191  24.628  1.00 57.73           N
ATOM    551  CA  LYS A  73      32.545  28.386  24.826  1.00 55.23           C
ATOM    552  C   LYS A  73      33.072  28.386  26.250  1.00 56.74           C
ATOM    553  O   LYS A  73      34.257  28.610  26.482  1.00 56.90           O
ATOM    554  CB  LYS A  73      31.751  29.662  24.576  1.00 54.75           C
ATOM    555  CG  LYS A  73      32.414  30.630  23.575  1.00 63.38           C
ATOM    556  CD  LYS A  73      31.904  32.065  23.722  1.00 69.26           C
ATOM    557  CE  LYS A  73      30.542  32.265  23.041  1.00 79.59           C
ATOM    558  NZ  LYS A  73      29.980  33.643  23.315  1.00 84.40           N
ATOM    559  N   SER A  74      32.182  28.104  27.192  1.00 55.01           N
ATOM    560  CA  SER A  74      32.517  28.083  28.604  1.00 52.73           C
ATOM    561  C   SER A  74      33.684  27.191  28.951  1.00 61.57           C
ATOM    562  O   SER A  74      34.632  27.667  29.554  1.00 71.86           O
ATOM    563  CB  SER A  74      31.311  27.650  29.431  1.00 60.47           C
ATOM    564  OG  SER A  74      30.420  28.736  29.672  1.00 64.21           O
ATOM    565  N   HIS A  75      33.616  25.911  28.570  1.00 62.14           N
ATOM    566  CA  HIS A  75      34.576  24.891  29.012  1.00 55.29           C
ATOM    567  C   HIS A  75      35.686  24.595  28.030  1.00 55.46           C
ATOM    568  O   HIS A  75      36.442  23.646  28.173  1.00 56.51           O
ATOM    569  CB  HIS A  75      33.827  23.603  29.317  1.00 58.35           C
ATOM    570  CG  HIS A  75      32.770  23.777  30.349  1.00 57.40           C
ATOM    571  ND1 HIS A  75      31.512  24.243  30.050  1.00 63.43           N
ATOM    572  CD2 HIS A  75      32.800  23.595  31.689  1.00 60.44           C
ATOM    573  CE1 HIS A  75      30.802  24.330  31.163  1.00 63.08           C
ATOM    574  NE2 HIS A  75      31.562  23.937  32.169  1.00 65.60           N
ATOM    575  N   LYS A  76      35.827  25.483  27.080  1.00 58.90           N
ATOM    576  CA  LYS A  76      36.765  25.355  25.978  1.00 59.93           C
ATOM    577  C   LYS A  76      38.196  25.583  26.431  1.00 60.10           C
ATOM    578  O   LYS A  76      38.431  26.407  27.301  1.00 70.69           O
ATOM    579  CB  LYS A  76      36.343  26.390  24.946  1.00 57.62           C
ATOM    580  CG  LYS A  76      37.119  26.551  23.737  1.00 58.78           C
ATOM    581  CD  LYS A  76      36.319  27.524  22.859  1.00 61.74           C
ATOM    582  CE  LYS A  76      35.979  28.815  23.600  1.00 59.76           C
ATOM    583  NZ  LYS A  76      36.736  29.946  23.014  1.00 59.72           N
ATOM    584  N   PRO A  77      39.158  24.843  25.874  1.00 60.72           N
ATOM    585  CA  PRO A  77      40.579  25.093  26.156  1.00 62.25           C
ATOM    586  C   PRO A  77      41.075  26.344  25.444  1.00 64.70           C
ATOM    587  O   PRO A  77      40.470  26.758  24.468  1.00 64.56           O
ATOM    588  CB  PRO A  77      41.271  23.857  25.590  1.00 63.60           C
ATOM    589  CG  PRO A  77      40.419  23.453  24.474  1.00 63.84           C
ATOM    590  CD  PRO A  77      38.991  23.709  24.958  1.00 63.89           C
ATOM    591  N   PRO A  78      42.170  26.945  25.920  1.00 75.35           N
ATOM    592  CA  PRO A  78      42.672  28.163  25.267  1.00 70.07           C
ATOM    593  C   PRO A  78      43.022  27.992  23.787  1.00 62.69           C
ATOM    594  O   PRO A  78      42.685  28.865  23.004  1.00 66.49           O
ATOM    595  CB  PRO A  78      43.913  28.499  26.092  1.00 67.93           C
ATOM    596  CG  PRO A  78      43.574  27.989  27.456  1.00 69.11           C
ATOM    597  CD  PRO A  78      42.855  26.685  27.198  1.00 70.44           C
ATOM    598  N   ILE A  79      43.674  26.902  23.402  1.00 60.23           N
ATOM    599  CA  ILE A  79      43.860  26.637  21.976  1.00 62.96           C
ATOM    600  C   ILE A  79      42.786  25.672  21.488  1.00 66.82           C
ATOM    601  O   ILE A  79      42.733  24.521  21.933  1.00 67.91           O
ATOM    602  CB  ILE A  79      45.262  26.114  21.659  1.00 63.96           C
ATOM    603  CG1 ILE A  79      46.294  27.196  21.983  1.00 70.15           C
ATOM    604  CG2 ILE A  79      45.363  25.700  20.205  1.00 61.73           C
ATOM    605  CD1 ILE A  79      45.777  28.663  21.791  1.00 65.50           C
ATOM    606  N   SER A  80      41.919  26.160  20.602  1.00 58.82           N
ATOM    607  CA  SER A  80      40.744  25.408  20.194  1.00 62.06           C
ATOM    608  C   SER A  80      39.967  26.077  19.073  1.00 63.45           C
ATOM    609  O   SER A  80      39.764  27.285  19.106  1.00 68.38           O
ATOM    610  CB  SER A  80      39.816  25.256  21.378  1.00 61.11           C
ATOM    611  OG  SER A  80      39.422  26.553  21.753  1.00 62.61           O
ATOM    612  N   PHE A  81      39.527  25.319  18.078  1.00 63.11           N
ATOM    613  CA  PHE A  81      38.756  25.945  17.003  1.00 61.18           C
ATOM    614  C   PHE A  81      37.357  25.337  16.846  1.00 58.16           C
ATOM    615  O   PHE A  81      37.115  24.193  17.221  1.00 57.80           O
ATOM    616  CB  PHE A  81      39.540  25.876  15.705  1.00 63.67           C
ATOM    617  CG  PHE A  81      39.569  24.522  15.068  1.00 66.39           C
ATOM    618  CD1 PHE A  81      39.034  24.340  13.782  1.00 68.41           C
ATOM    619  CD2 PHE A  81      40.173  23.444  15.712  1.00 67.40           C
ATOM    620  CE1 PHE A  81      39.085  23.102  13.148  1.00 69.32           C
ATOM    621  CE2 PHE A  81      40.226  22.179  15.097  1.00 68.64           C
ATOM    622  CZ  PHE A  81      39.686  22.006  13.815  1.00 71.30           C
ATOM    623  N   PRO A  82      36.420  26.112  16.293  1.00 56.45           N
ATOM    624  CA  PRO A  82      35.024  25.659  16.254  1.00 53.11           C
ATOM    625  C   PRO A  82      34.796  24.479  15.343  1.00 50.48           C
ATOM    626  O   PRO A  82      35.418  24.434  14.292  1.00 53.11           O
ATOM    627  CB  PRO A  82      34.264  26.889  15.724  1.00 52.95           C
ATOM    628  CG  PRO A  82      35.273  27.735  15.074  1.00 56.99           C
ATOM    629  CD  PRO A  82      36.543  27.516  15.878  1.00 59.00           C
ATOM    630  N   LEU A  83      33.934  23.544  15.747  1.00 47.51           N
ATOM    631  CA  LEU A  83      33.491  22.467  14.857  1.00 43.62           C
ATOM    632  C   LEU A  83      32.741  22.983  13.632  1.00 44.26           C
ATOM    633  O   LEU A  83      32.739  22.325  12.616  1.00 46.23           O
ATOM    634  CB  LEU A  83      32.623  21.479  15.598  1.00 41.87           C
ATOM    635  CG  LEU A  83      33.285  20.918  16.835  1.00 43.41           C
ATOM    636  CD1 LEU A  83      32.324  20.107  17.671  1.00 42.51           C
ATOM    637  CD2 LEU A  83      34.416  20.055  16.343  1.00 47.53           C
ATOM    638  N   CYS A  84      32.084  24.133  13.694  1.00 42.66           N
ATOM    639  CA  CYS A  84      31.638  24.721  12.421  1.00 45.47           C
ATOM    640  C   CYS A  84      32.564  25.849  12.007  1.00 48.99           C
ATOM    641  O   CYS A  84      32.974  26.671  12.825  1.00 52.41           O
ATOM    642  CB  CYS A  84      30.209  25.251  12.478  1.00 44.38           C
ATOM    643  SG  CYS A  84      28.952  23.982  12.768  1.00 53.83           S
ATOM    644  N   ALA A  85      32.925  25.854  10.734  1.00 47.74           N
ATOM    645  CA  ALA A  85      33.673  26.948  10.160  1.00 47.13           C
ATOM    646  C   ALA A  85      33.685  26.861   8.636  1.00 47.63           C
ATOM    647  O   ALA A  85      33.967  25.807   8.060  1.00 50.91           O
ATOM    648  CB  ALA A  85      35.088  26.949  10.694  1.00 48.74           C
ATOM    649  N   ASN A  86      33.411  27.983   7.997  1.00 46.21           N
ATOM    650  CA  ASN A  86      33.500  28.069   6.556  1.00 49.50           C
ATOM    651  C   ASN A  86      32.661  27.028   5.874  1.00 46.06           C
ATOM    652  O   ASN A  86      33.182  26.230   5.116  1.00 49.19           O
ATOM    653  CB  ASN A  86      34.954  27.927   6.102  1.00 50.53           C
ATOM    654  CG  ASN A  86      35.910  28.553   7.084  1.00 61.39           C
ATOM    655  OD1 ASN A  86      35.840  29.766   7.344  1.00 61.54           O
ATOM    656  ND2 ASN A  86      36.772  27.722   7.695  1.00 60.12           N
ATOM    657  N   GLY A  87      31.372  27.021   6.172  1.00 43.18           N
ATOM    658  CA  GLY A  87      30.442  26.154   5.476  1.00 41.63           C
ATOM    659  C   GLY A  87      30.759  24.673   5.579  1.00 43.20           C
ATOM    660  O   GLY A  87      30.286  23.890   4.743  1.00 45.22           O
ATOM    661  N   GLN A  88      31.522  24.289   6.600  1.00 39.23           N
ATOM    662  CA  GLN A  88      31.808  22.901   6.845  1.00 41.28           C
ATOM    663  C   GLN A  88      31.751  22.480   8.325  1.00 44.64           C
ATOM    664  O   GLN A  88      32.157  23.252   9.197  1.00 44.82           O
ATOM    665  CB  GLN A  88      33.168  22.598   6.308  1.00 37.89           C
ATOM    666  CG  GLN A  88      33.187  22.431   4.858  1.00 40.91           C
ATOM    667  CD  GLN A  88      34.589  22.145   4.360  1.00 53.76           C
ATOM    668  OE1 GLN A  88      35.434  21.532   5.049  1.00 49.23           O
ATOM    669  NE2 GLN A  88      34.848  22.582   3.151  1.00 62.78           N
ATOM    670  N   VAL A  89      31.290  21.255   8.611  1.00 39.35           N
ATOM    671  CA  VAL A  89      31.477  20.678   9.945  1.00 41.67           C
ATOM    672  C   VAL A  89      32.775  19.899   9.943  1.00 42.56           C
ATOM    673  O   VAL A  89      33.109  19.253   8.947  1.00 48.73           O
ATOM    674  CB  VAL A  89      30.306  19.744  10.387  1.00 40.98           C
ATOM    675  CG1 VAL A  89      30.458  19.333  11.853  1.00 36.66           C
ATOM    676  CG2 VAL A  89      28.969  20.391  10.133  1.00 38.98           C
ATOM    677  N   PHE A  90      33.500  19.937  11.050  1.00 39.11           N
ATOM    678  CA  PHE A  90      34.760  19.195  11.186  1.00 46.59           C
ATOM    679  C   PHE A  90      34.612  17.658  11.213  1.00 51.65           C
ATOM    680  O   PHE A  90      33.799  17.086  11.970  1.00 50.28           O
ATOM    681  CB  PHE A  90      35.471  19.644  12.459  1.00 49.17           C
ATOM    682  CG  PHE A  90      36.715  18.878  12.761  1.00 57.62           C
ATOM    683  CD1 PHE A  90      37.911  19.190  12.123  1.00 59.84           C
ATOM    684  CD2 PHE A  90      36.702  17.844  13.699  1.00 57.82           C
ATOM    685  CE1 PHE A  90      39.081  18.479  12.415  1.00 58.25           C
ATOM    686  CE2 PHE A  90      37.876  17.133  14.003  1.00 55.29           C
ATOM    687  CZ  PHE A  90      39.057  17.446  13.355  1.00 55.12           C
ATOM    688  N   GLY A  91      35.423  16.997  10.395  1.00 50.39           N
ATOM    689  CA  GLY A  91      35.446  15.540  10.321  1.00 50.00           C
ATOM    690  C   GLY A  91      36.438  15.049   9.272  1.00 53.44           C
ATOM    691  O   GLY A  91      37.167  15.841   8.678  1.00 59.19           O
ATOM    692  N   LEU A  92      36.488  13.755   9.013  1.00 49.13           N
ATOM    693  CA  LEU A  92      37.538  13.273   8.137  1.00 50.20           C
ATOM    694  C   LEU A  92      37.178  13.591   6.691  1.00 54.38           C
ATOM    695  O   LEU A  92      36.004  13.763   6.361  1.00 55.70           O
ATOM    696  CB  LEU A  92      37.764  11.784   8.359  1.00 48.91           C
ATOM    697  CG  LEU A  92      37.938  11.527   9.875  1.00 54.58           C
ATOM    698  CD1 LEU A  92      38.321  10.099  10.229  1.00 55.80           C
ATOM    699  CD2 LEU A  92      38.918  12.496  10.551  1.00 45.55           C
ATOM    700  N   TYR A  93      38.196  13.674   5.841  1.00 55.31           N
ATOM    701  CA  TYR A  93      38.041  13.959   4.413  1.00 57.54           C
ATOM    702  C   TYR A  93      37.464  15.327   4.055  1.00 61.89           C
ATOM    703  O   TYR A  93      36.800  15.447   3.001  1.00 60.44           O
ATOM    704  CB  TYR A  93      37.191  12.860   3.748  1.00 52.57           C
ATOM    705  CG  TYR A  93      37.494  11.476   4.320  1.00 58.38           C
ATOM    706  CD1 TYR A  93      36.608  10.857   5.200  1.00 53.36           C
ATOM    707  CD2 TYR A  93      38.689  10.800   4.008  1.00 60.42           C
ATOM    708  CE1 TYR A  93      36.887   9.606   5.757  1.00 56.03           C
ATOM    709  CE2 TYR A  93      38.975   9.534   4.558  1.00 61.62           C
ATOM    710  CZ  TYR A  93      38.068   8.940   5.445  1.00 63.62           C
ATOM    711  OH  TYR A  93      38.313   7.687   6.026  1.00 65.63           O
ATOM    712  N   LYS A  94      37.770  16.356   4.868  1.00 61.29           N
ATOM    713  CA  LYS A  94      37.361  17.741   4.548  1.00 60.56           C
ATOM    714  C   LYS A  94      37.856  18.138   3.184  1.00 67.63           C
ATOM    715  O   LYS A  94      37.183  18.812   2.407  1.00 72.33           O
ATOM    716  CB  LYS A  94      37.938  18.755   5.514  1.00 58.30           C
ATOM    717  CG  LYS A  94      38.110  18.300   6.928  1.00 67.39           C
ATOM    718  CD  LYS A  94      38.828  19.391   7.750  1.00 71.43           C
ATOM    719  CE  LYS A  94      39.299  18.842   9.086  1.00 70.03           C
ATOM    720  NZ  LYS A  94      39.612  17.356   9.040  1.00 61.46           N
ATOM    721  N   ASN A  95      39.055  17.670   2.896  1.00 66.25           N
ATOM    722  CA  ASN A  95      39.815  18.133   1.770  1.00 66.02           C
ATOM    723  C   ASN A  95      39.194  17.584   0.484  1.00 65.96           C
ATOM    724  O   ASN A  95      39.422  18.112  -0.608  1.00 61.83           O
ATOM    725  CB  ASN A  95      41.273  17.682   1.929  1.00 70.63           C
ATOM    726  CG  ASN A  95      41.734  17.634   3.415  1.00 76.98           C
ATOM    727  OD1 ASN A  95      41.684  16.572   4.078  1.00 69.96           O
ATOM    728  ND2 ASN A  95      42.193  18.786   3.932  1.00 71.31           N
ATOM    729  N   THR A  96      38.365  16.551   0.610  1.00 62.56           N
ATOM    730  CA  THR A  96      37.837  15.888  -0.588  1.00 65.40           C
ATOM    731  C   THR A  96      36.379  16.162  -0.916  1.00 59.68           C
ATOM    732  O   THR A  96      35.936  15.977  -2.038  1.00 54.43           O
ATOM    733  CB  THR A  96      37.904  14.365  -0.458  1.00 65.27           C
ATOM    734  OG1 THR A  96      39.076  13.984   0.282  1.00 74.33           O
ATOM    735  CG2 THR A  96      37.847  13.696  -1.865  1.00 63.24           C
ATOM    736  N   CYS A  97      35.629  16.619   0.062  1.00 55.93           N
ATOM    737  CA  CYS A  97      34.232  16.370  -0.041  1.00 48.77           C
ATOM    738  C   CYS A  97      33.537  17.314  -0.993  1.00 51.89           C
ATOM    739  O   CYS A  97      33.749  18.517  -0.996  1.00 58.59           O
ATOM    740  CB  CYS A  97      33.619  16.394   1.338  1.00 46.56           C
ATOM    741  SG  CYS A  97      33.466  17.968   1.994  1.00 52.06           S
ATOM    742  N   VAL A  98      32.695  16.725  -1.821  1.00 49.66           N
ATOM    743  CA  VAL A  98      32.098  17.401  -2.952  1.00 50.31           C
ATOM    744  C   VAL A  98      30.927  18.366  -2.619  1.00 52.30           C
ATOM    745  O   VAL A  98      30.870  19.461  -3.182  1.00 52.71           O
ATOM    746  CB  VAL A  98      31.680  16.337  -3.949  1.00 49.66           C
ATOM    747  CG1 VAL A  98      31.271  16.969  -5.257  1.00 42.13           C
ATOM    748  CG2 VAL A  98      32.841  15.380  -4.121  1.00 46.74           C
ATOM    749  N   GLY A  99      29.999  17.999  -1.725  1.00 51.11           N
ATOM    750  CA  GLY A  99      28.883  18.889  -1.472  1.00 43.63           C
ATOM    751  C   GLY A  99      27.754  18.767  -2.460  1.00 48.38           C
ATOM    752  O   GLY A  99      27.868  18.042  -3.431  1.00 50.76           O
ATOM    753  N   SER A 100      26.646  19.467  -2.221  1.00 50.76           N
ATOM    754  CA  SER A 100      25.445  19.218  -3.005  1.00 49.11           C
ATOM    755  C   SER A 100      24.445  20.346  -3.082  1.00 53.64           C
ATOM    756  O   SER A 100      24.274  21.109  -2.135  1.00 57.10           O
ATOM    757  CB  SER A 100      24.725  17.996  -2.415  1.00 53.94           C
ATOM    758  OG  SER A 100      23.378  17.944  -2.847  1.00 56.56           O
ATOM    759  N   ASP A 101      23.762  20.412  -4.219  1.00 54.39           N
ATOM    760  CA  ASP A 101      22.661  21.350  -4.439  1.00 59.27           C
ATOM    761  C   ASP A 101      21.375  20.563  -4.336  1.00 59.17           C
ATOM    762  O   ASP A 101      20.445  20.763  -5.131  1.00 59.77           O
ATOM    763  CB  ASP A 101      22.750  22.021  -5.821  1.00 66.91           C
ATOM    764  CG  ASP A 101      22.597  21.007  -6.983  1.00 69.96           C
ATOM    765  OD1 ASP A 101      22.933  19.813  -6.794  1.00 68.62           O
ATOM    766  OD2 ASP A 101      22.131  21.401  -8.079  1.00 74.03           O
ATOM    767  N   ASN A 102      21.361  19.640  -3.379  1.00 52.15           N
ATOM    768  CA  ASN A 102      20.212  18.788  -3.117  1.00 51.16           C
ATOM    769  C   ASN A 102      19.771  18.830  -1.625  1.00 50.17           C
ATOM    770  O   ASN A 102      19.195  17.878  -1.094  1.00 46.45           O
ATOM    771  CB  ASN A 102      20.556  17.363  -3.550  1.00 52.31           C
ATOM    772  CG  ASN A 102      19.373  16.629  -4.135  1.00 57.75           C
ATOM    773  OD1 ASN A 102      18.309  17.225  -4.434  1.00 55.08           O
ATOM    774  ND2 ASN A 102      19.550  15.319  -4.324  1.00 52.55           N
ATOM    775  N   VAL A 103      19.985  19.961  -0.965  1.00 47.02           N
ATOM    776  CA  VAL A 103      19.864  20.004   0.469  1.00 39.16           C
ATOM    777  C   VAL A 103      18.546  20.565   0.861  1.00 38.14           C
ATOM    778  O   VAL A 103      17.983  20.188   1.877  1.00 39.02           O
ATOM    779  CB  VAL A 103      20.936  20.877   1.053  1.00 42.96           C
ATOM    780  CG1 VAL A 103      21.085  20.594   2.530  1.00 41.74           C
ATOM    781  CG2 VAL A 103      22.217  20.694   0.281  1.00 46.49           C
ATOM    782  N   THR A 104      18.020  21.442   0.021  1.00 41.95           N
ATOM    783  CA  THR A 104      16.673  21.900   0.216  1.00 38.50           C
ATOM    784  C   THR A 104      15.721  20.730   0.374  1.00 41.56           C
ATOM    785  O   THR A 104      15.012  20.693   1.367  1.00 44.65           O
ATOM    786  CB  THR A 104      16.220  22.731  -0.895  1.00 39.38           C
ATOM    787  OG1 THR A 104      16.921  23.975  -0.841  1.00 46.56           O
ATOM    788  CG2 THR A 104      14.761  22.994  -0.741  1.00 44.20           C
ATOM    789  N   ASP A 105      15.717  19.740  -0.524  1.00 42.57           N
ATOM    790  CA  ASP A 105      14.845  18.592  -0.264  1.00 36.23           C
ATOM    791  C   ASP A 105      15.344  17.734   0.885  1.00 38.04           C
ATOM    792  O   ASP A 105      14.514  17.303   1.684  1.00 35.95           O
ATOM    793  CB  ASP A 105      14.615  17.753  -1.506  1.00 37.12           C
ATOM    794  CG  ASP A 105      13.739  18.494  -2.569  1.00 46.37           C
ATOM    795  OD1 ASP A 105      13.262  19.633  -2.285  1.00 49.00           O
ATOM    796  OD2 ASP A 105      13.563  17.974  -3.706  1.00 45.14           O
ATOM    797  N   PHE A 106      16.647  17.483   1.036  1.00 36.62           N
ATOM    798  CA  PHE A 106      17.055  16.616   2.142  1.00 33.94           C
ATOM    799  C   PHE A 106      16.619  17.152   3.523  1.00 34.98           C
ATOM    800  O   PHE A 106      16.074  16.384   4.370  1.00 34.26           O
ATOM    801  CB  PHE A 106      18.524  16.419   2.174  1.00 35.21           C
ATOM    802  CG  PHE A 106      19.002  15.665   3.361  1.00 32.77           C
ATOM    803  CD1 PHE A 106      18.975  14.285   3.373  1.00 36.21           C
ATOM    804  CD2 PHE A 106      19.506  16.311   4.454  1.00 34.00           C
ATOM    805  CE1 PHE A 106      19.438  13.553   4.459  1.00 34.77           C
ATOM    806  CE2 PHE A 106      19.984  15.578   5.551  1.00 33.47           C
ATOM    807  CZ  PHE A 106      19.952  14.203   5.541  1.00 34.59           C
ATOM    808  N   ASN A 107      16.816  18.451   3.757  1.00 35.06           N
ATOM    809  CA  ASN A 107      16.326  19.025   5.003  1.00 33.86           C
ATOM    810  C   ASN A 107      14.833  18.779   5.129  1.00 36.39           C
ATOM    811  O   ASN A 107      14.411  18.242   6.185  1.00 35.87           O
ATOM    812  CB  ASN A 107      16.569  20.519   5.093  1.00 34.26           C
ATOM    813  CG  ASN A 107      18.005  20.874   5.133  1.00 35.48           C
ATOM    814  OD1 ASN A 107      18.856  20.082   5.538  1.00 36.70           O
ATOM    815  ND2 ASN A 107      18.304  22.094   4.734  1.00 37.13           N
ATOM    816  N   ALA A 108      14.076  19.065   4.040  1.00 31.52           N
ATOM    817  CA  ALA A 108      12.624  19.025   4.072  1.00 31.54           C
ATOM    818  C   ALA A 108      12.136  17.653   4.368  1.00 35.35           C
ATOM    819  O   ALA A 108      11.250  17.447   5.187  1.00 36.16           O
ATOM    820  CB  ALA A 108      12.024  19.482   2.762  1.00 36.25           C
ATOM    821  N   ILE A 109      12.694  16.695   3.664  1.00 36.14           N
ATOM    822  CA  ILE A 109      12.350  15.335   3.930  1.00 32.96           C
ATOM    823  C   ILE A 109      12.726  15.000   5.362  1.00 34.46           C
ATOM    824  O   ILE A 109      11.920  14.352   6.014  1.00 34.54           O
ATOM    825  CB  ILE A 109      12.983  14.393   2.908  1.00 36.18           C
ATOM    826  CG1 ILE A 109      12.310  14.592   1.546  1.00 36.64           C
ATOM    827  CG2 ILE A 109      12.781  12.966   3.317  1.00 35.05           C
ATOM    828  CD1 ILE A 109      12.893  13.776   0.464  1.00 36.95           C
ATOM    829  N   ALA A 110      13.914  15.401   5.869  1.00 33.33           N
ATOM    830  CA  ALA A 110      14.340  14.900   7.205  1.00 34.73           C
ATOM    831  C   ALA A 110      13.575  15.537   8.359  1.00 37.33           C
ATOM    832  O   ALA A 110      13.660  15.042   9.499  1.00 38.19           O
ATOM    833  CB  ALA A 110      15.873  15.052   7.469  1.00 32.82           C
ATOM    834  N   THR A 111      12.866  16.642   8.135  1.00 34.15           N
ATOM    835  CA  THR A 111      12.216  17.245   9.291  1.00 36.07           C
ATOM    836  C   THR A 111      10.745  17.295   9.237  1.00 38.05           C
ATOM    837  O   THR A 111      10.114  17.868  10.110  1.00 43.73           O
ATOM    838  CB  THR A 111      12.666  18.687   9.528  1.00 35.27           C
ATOM    839  OG1 THR A 111      12.440  19.456   8.342  1.00 35.86           O
ATOM    840  CG2 THR A 111      14.126  18.750   9.972  1.00 32.68           C
ATOM    841  N   CYS A 112      10.158  16.758   8.205  1.00 39.55           N
ATOM    842  CA  CYS A 112       8.718  16.857   8.115  1.00 39.61           C
ATOM    843  C   CYS A 112       8.106  15.833   9.102  1.00 42.79           C
ATOM    844  O   CYS A 112       8.773  15.412  10.064  1.00 41.76           O
ATOM    845  CB  CYS A 112       8.284  16.655   6.675  1.00 40.59           C
ATOM    846  SG  CYS A 112       8.241  14.977   6.145  1.00 37.57           S
ATOM    847  N   ASP A 113       6.832  15.496   8.971  1.00 40.03           N
ATOM    848  CA  ASP A 113       6.295  14.578   9.978  1.00 40.48           C
ATOM    849  C   ASP A 113       5.302  13.611   9.377  1.00 35.97           C
ATOM    850  O   ASP A 113       4.694  12.832  10.070  1.00 34.21           O
ATOM    851  CB  ASP A 113       5.688  15.349  11.154  1.00 41.08           C
ATOM    852  CG  ASP A 113       4.315  15.976  10.839  1.00 44.07           C
ATOM    853  OD1 ASP A 113       3.798  15.846   9.680  1.00 46.41           O
ATOM    854  OD2 ASP A 113       3.740  16.604  11.791  1.00 45.80           O
ATOM    855  N   TRP A 114       5.125  13.720   8.075  1.00 40.37           N
ATOM    856  CA  TRP A 114       4.480  12.689   7.274  1.00 39.76           C
ATOM    857  C   TRP A 114       2.988  12.704   7.471  1.00 38.99           C
ATOM    858  O   TRP A 114       2.305  11.714   7.189  1.00 40.72           O
ATOM    859  CB  TRP A 114       5.079  11.315   7.606  1.00 39.66           C
ATOM    860  CG  TRP A 114       6.501  11.329   7.276  1.00 40.17           C
ATOM    861  CD1 TRP A 114       7.518  11.432   8.135  1.00 36.20           C
ATOM    862  CD2 TRP A 114       7.071  11.282   5.971  1.00 35.45           C
ATOM    863  NE1 TRP A 114       8.700  11.449   7.458  1.00 33.93           N
ATOM    864  CE2 TRP A 114       8.454  11.367   6.121  1.00 33.92           C
ATOM    865  CE3 TRP A 114       6.535  11.162   4.680  1.00 37.04           C
ATOM    866  CZ2 TRP A 114       9.336  11.353   5.043  1.00 36.22           C
ATOM    867  CZ3 TRP A 114       7.402  11.140   3.582  1.00 37.57           C
ATOM    868  CH2 TRP A 114       8.793  11.230   3.770  1.00 36.45           C
ATOM    869  N   THR A 115       2.464  13.814   7.957  1.00 37.02           N
ATOM    870  CA  THR A 115       1.036  13.819   8.208  1.00 40.10           C
ATOM    871  C   THR A 115       0.288  14.595   7.096  1.00 42.95           C
ATOM    872  O   THR A 115      -0.895  14.856   7.232  1.00 41.97           O
ATOM    873  CB  THR A 115       0.716  14.407   9.590  1.00 40.26           C
ATOM    874  OG1 THR A 115       0.859  15.830   9.567  1.00 37.70           O
ATOM    875  CG2 THR A 115       1.661  13.868  10.620  1.00 36.16           C
ATOM    876  N   ASN A 116       1.017  15.007   6.054  1.00 42.13           N
ATOM    877  CA  ASN A 116       0.542  15.916   5.018  1.00 44.28           C
ATOM    878  C   ASN A 116       0.829  15.355   3.612  1.00 49.41           C
ATOM    879  O   ASN A 116       1.952  14.862   3.338  1.00 44.67           O
ATOM    880  CB  ASN A 116       1.213  17.284   5.138  1.00 40.88           C
ATOM    881  CG  ASN A 116       1.466  17.683   6.559  1.00 42.72           C
ATOM    882  OD1 ASN A 116       2.284  17.058   7.235  1.00 43.13           O
ATOM    883  ND2 ASN A 116       0.795  18.734   7.029  1.00 41.90           N
ATOM    884  N   ALA A 117      -0.170  15.457   2.724  1.00 47.02           N
ATOM    885  CA  ALA A 117      -0.033  14.987   1.361  1.00 43.80           C
ATOM    886  C   ALA A 117       1.270  15.495   0.778  1.00 47.51           C
ATOM    887  O   ALA A 117       2.027  14.734   0.157  1.00 50.44           O
ATOM    888  CB  ALA A 117      -1.196  15.458   0.525  1.00 48.54           C
ATOM    889  N   GLY A 118       1.552  16.777   1.016  1.00 45.65           N
ATOM    890  CA  GLY A 118       2.809  17.364   0.607  1.00 41.95           C
ATOM    891  C   GLY A 118       4.027  16.499   0.905  1.00 43.60           C
ATOM    892  O   GLY A 118       4.854  16.279   0.018  1.00 43.22           O
ATOM    893  N   ASP A 119       4.130  15.961   2.112  1.00 41.15           N
ATOM    894  CA  ASP A 119       5.347  15.211   2.445  1.00 43.07           C
ATOM    895  C   ASP A 119       5.553  14.050   1.491  1.00 42.60           C
ATOM    896  O   ASP A 119       6.702  13.714   1.197  1.00 39.94           O
ATOM    897  CB  ASP A 119       5.341  14.660   3.883  1.00 42.10           C
ATOM    898  CG  ASP A 119       5.028  15.713   4.918  1.00 42.54           C
ATOM    899  OD1 ASP A 119       5.656  16.784   4.867  1.00 43.69           O
ATOM    900  OD2 ASP A 119       4.139  15.466   5.774  1.00 43.28           O
ATOM    901  N   TYR A 120       4.447  13.446   1.026  1.00 41.62           N
ATOM    902  CA  TYR A 120       4.509  12.269   0.144  1.00 40.98           C
ATOM    903  C   TYR A 120       4.833  12.657  -1.292  1.00 42.54           C
ATOM    904  O   TYR A 120       5.497  11.910  -2.003  1.00 45.68           O
ATOM    905  CB  TYR A 120       3.208  11.453   0.215  1.00 40.19           C
ATOM    906  CG  TYR A 120       2.971  10.891   1.599  1.00 41.02           C
ATOM    907  CD1 TYR A 120       3.703   9.803   2.083  1.00 38.41           C
ATOM    908  CD2 TYR A 120       2.077  11.504   2.454  1.00 42.17           C
ATOM    909  CE1 TYR A 120       3.504   9.312   3.360  1.00 36.36           C
ATOM    910  CE2 TYR A 120       1.875  11.041   3.744  1.00 41.33           C
ATOM    911  CZ  TYR A 120       2.587   9.962   4.187  1.00 39.02           C
ATOM    912  OH  TYR A 120       2.332   9.551   5.449  1.00 39.36           O
ATOM    913  N   ILE A 121       4.447  13.850  -1.707  1.00 43.73           N
ATOM    914  CA  ILE A 121       4.885  14.350  -3.011  1.00 44.64           C
ATOM    915  C   ILE A 121       6.393  14.576  -3.064  1.00 41.82           C
ATOM    916  O   ILE A 121       7.053  14.137  -3.974  1.00 41.51           O
ATOM    917  CB  ILE A 121       4.138  15.611  -3.372  1.00 44.77           C
ATOM    918  CG1 ILE A 121       2.637  15.304  -3.238  1.00 49.62           C
ATOM    919  CG2 ILE A 121       4.541  16.043  -4.740  1.00 40.71           C
ATOM    920  CD1 ILE A 121       1.688  16.461  -3.497  1.00 44.58           C
ATOM    921  N   LEU A 122       6.948  15.263  -2.087  1.00 42.26           N
ATOM    922  CA  LEU A 122       8.396  15.334  -2.034  1.00 43.19           C
ATOM    923  C   LEU A 122       9.049  13.945  -2.070  1.00 44.25           C
ATOM    924  O   LEU A 122      10.012  13.728  -2.775  1.00 44.31           O
ATOM    925  CB  LEU A 122       8.846  16.072  -0.803  1.00 43.19           C
ATOM    926  CG  LEU A 122      10.279  16.549  -1.023  1.00 45.00           C
ATOM    927  CD1 LEU A 122      10.362  17.283  -2.345  1.00 45.41           C
ATOM    928  CD2 LEU A 122      10.765  17.474   0.112  1.00 44.15           C
ATOM    929  N   ALA A 123       8.502  12.985  -1.354  1.00 42.32           N
ATOM    930  CA  ALA A 123       9.074  11.657  -1.369  1.00 41.78           C
ATOM    931  C   ALA A 123       8.983  10.899  -2.741  1.00 46.68           C
ATOM    932  O   ALA A 123       9.547   9.800  -2.902  1.00 45.33           O
ATOM    933  CB  ALA A 123       8.421  10.858  -0.286  1.00 34.65           C
ATOM    934  N   ASN A 124       8.292  11.450  -3.735  1.00 46.49           N
ATOM    935  CA  ASN A 124       8.235  10.744  -5.010  1.00 47.48           C
ATOM    936  C   ASN A 124       8.765  11.583  -6.183  1.00 52.59           C
ATOM    937  O   ASN A 124       9.192  11.057  -7.221  1.00 60.06           O
ATOM    938  CB  ASN A 124       6.813  10.284  -5.269  1.00 52.48           C
ATOM    939  CG  ASN A 124       6.755   8.993  -6.080  1.00 56.52           C
ATOM    940  OD1 ASN A 124       7.342   7.962  -5.703  1.00 53.91           O
ATOM    941  ND2 ASN A 124       6.029   9.044  -7.200  1.00 59.69           N
ATOM    942  N   THR A 125       8.749  12.892  -5.992  1.00 48.27           N
ATOM    943  CA  THR A 125       9.379  13.847  -6.880  1.00 47.76           C
ATOM    944  C   THR A 125      10.873  14.122  -6.575  1.00 49.75           C
ATOM    945  O   THR A 125      11.509  14.954  -7.234  1.00 46.97           O
ATOM    946  CB  THR A 125       8.663  15.172  -6.766  1.00 49.99           C
ATOM    947  OG1 THR A 125       8.715  15.591  -5.390  1.00 47.55           O
ATOM    948  CG2 THR A 125       7.210  15.020  -7.200  1.00 51.84           C
ATOM    949  N   CYS A 126      11.447  13.464  -5.575  1.00 47.79           N
ATOM    950  CA  CYS A 126      12.803  13.828  -5.248  1.00 45.17           C
ATOM    951  C   CYS A 126      13.812  13.060  -6.142  1.00 47.00           C
ATOM    952  O   CYS A 126      13.418  12.374  -7.074  1.00 46.09           O
ATOM    953  CB  CYS A 126      13.070  13.621  -3.751  1.00 41.42           C
ATOM    954  SG  CYS A 126      13.165  11.942  -3.132  1.00 58.79           S
ATOM    955  N   THR A 127      15.112  13.276  -5.947  1.00 45.83           N
ATOM    956  CA  THR A 127      16.084  12.493  -6.678  1.00 47.23           C
ATOM    957  C   THR A 127      16.009  11.103  -6.114  1.00 46.10           C
ATOM    958  O   THR A 127      15.666  10.937  -4.950  1.00 44.35           O
ATOM    959  CB  THR A 127      17.515  13.057  -6.610  1.00 51.37           C
ATOM    960  OG1 THR A 127      18.162  12.645  -5.386  1.00 56.24           O
ATOM    961  CG2 THR A 127      17.494  14.581  -6.755  1.00 47.26           C
ATOM    962  N   GLU A 128      16.341  10.125  -6.947  1.00 44.96           N
ATOM    963  CA  GLU A 128      16.294   8.729  -6.597  1.00 45.23           C
ATOM    964  C   GLU A 128      16.943   8.382  -5.242  1.00 45.79           C
ATOM    965  O   GLU A 128      16.317   7.697  -4.451  1.00 49.08           O
ATOM    966  CB  GLU A 128      16.947   7.914  -7.720  1.00 48.39           C
ATOM    967  CG  GLU A 128      17.067   6.420  -7.435  1.00 51.34           C
ATOM    968  CD  GLU A 128      15.680   5.762  -7.234  1.00 59.84           C
ATOM    969  OE1 GLU A 128      14.722   6.117  -7.989  1.00 64.87           O
ATOM    970  OE2 GLU A 128      15.544   4.910  -6.318  1.00 48.41           O
ATOM    971  N   ARG A 129      18.147   8.843  -4.942  1.00 39.79           N
ATOM    972  CA  ARG A 129      18.763   8.522  -3.642  1.00 44.77           C
ATOM    973  C   ARG A 129      17.907   9.019  -2.447  1.00 40.19           C
ATOM    974  O   ARG A 129      17.744   8.345  -1.418  1.00 38.15           O
ATOM    975  CB  ARG A 129      20.190   9.133  -3.561  1.00 48.28           C
ATOM    976  CG  ARG A 129      20.954   8.865  -2.271  1.00 53.36           C
ATOM    977  CD  ARG A 129      21.779   7.534  -2.270  1.00 56.44           C
ATOM    978  NE  ARG A 129      23.089   7.589  -1.556  1.00 58.58           N
ATOM    979  CZ  ARG A 129      24.236   8.124  -2.039  1.00 59.23           C
ATOM    980  NH1 ARG A 129      24.285   8.709  -3.242  1.00 55.02           N
ATOM    981  NH2 ARG A 129      25.358   8.083  -1.308  1.00 55.61           N
ATOM    982  N   LEU A 130      17.367  10.216  -2.587  1.00 40.51           N
ATOM    983  CA  LEU A 130      16.561  10.785  -1.539  1.00 40.78           C
ATOM    984  C   LEU A 130      15.274   9.977  -1.303  1.00 41.16           C
ATOM    985  O   LEU A 130      14.720   9.985  -0.205  1.00 39.49           O
ATOM    986  CB  LEU A 130      16.231  12.221  -1.885  1.00 41.17           C
ATOM    987  CG  LEU A 130      17.313  13.284  -1.935  1.00 41.22           C
ATOM    988  CD1 LEU A 130      16.642  14.537  -2.488  1.00 47.32           C
ATOM    989  CD2 LEU A 130      17.885  13.541  -0.567  1.00 36.78           C
ATOM    990  N   LYS A 131      14.771   9.329  -2.354  1.00 40.99           N
ATOM    991  CA  LYS A 131      13.598   8.479  -2.243  1.00 41.39           C
ATOM    992  C   LYS A 131      13.891   7.322  -1.323  1.00 36.95           C
ATOM    993  O   LYS A 131      13.067   6.892  -0.535  1.00 33.89           O
ATOM    994  CB  LYS A 131      13.187   7.964  -3.589  1.00 42.26           C
ATOM    995  CG  LYS A 131      12.749   9.008  -4.549  1.00 41.23           C
ATOM    996  CD  LYS A 131      12.436   8.292  -5.834  1.00 49.14           C
ATOM    997  CE  LYS A 131      11.665   9.150  -6.799  1.00 53.38           C
ATOM    998  NZ  LYS A 131      11.187   8.250  -7.891  1.00 55.97           N
ATOM    999  N   LEU A 132      15.096   6.814  -1.416  1.00 38.07           N
ATOM   1000  CA  LEU A 132      15.465   5.753  -0.511  1.00 38.21           C
ATOM   1001  C   LEU A 132      15.546   6.337   0.887  1.00 36.54           C
ATOM   1002  O   LEU A 132      15.098   5.722   1.828  1.00 37.52           O
ATOM   1003  CB  LEU A 132      16.778   5.124  -0.936  1.00 39.38           C
ATOM   1004  CG  LEU A 132      16.590   4.129  -2.088  1.00 40.40           C
ATOM   1005  CD1 LEU A 132      16.508   4.829  -3.377  1.00 41.66           C
ATOM   1006  CD2 LEU A 132      17.740   3.151  -2.128  1.00 43.82           C
ATOM   1007  N   PHE A 133      16.053   7.565   1.020  1.00 38.64           N
ATOM   1008  CA  PHE A 133      16.121   8.193   2.336  1.00 35.28           C
ATOM   1009  C   PHE A 133      14.732   8.464   2.940  1.00 35.58           C
ATOM   1010  O   PHE A 133      14.522   8.265   4.132  1.00 36.65           O
ATOM   1011  CB  PHE A 133      16.874   9.492   2.295  1.00 31.03           C
ATOM   1012  CG  PHE A 133      16.927  10.164   3.621  1.00 35.81           C
ATOM   1013  CD1 PHE A 133      17.860   9.755   4.577  1.00 33.57           C
ATOM   1014  CD2 PHE A 133      16.029  11.182   3.948  1.00 34.12           C
ATOM   1015  CE1 PHE A 133      17.919  10.361   5.842  1.00 32.60           C
ATOM   1016  CE2 PHE A 133      16.073  11.797   5.167  1.00 31.92           C
ATOM   1017  CZ  PHE A 133      17.037  11.383   6.140  1.00 34.48           C
ATOM   1018  N   ALA A 134      13.830   9.020   2.133  1.00 32.33           N
ATOM   1019  CA  ALA A 134      12.481   9.286   2.541  1.00 32.11           C
ATOM   1020  C   ALA A 134      11.670   8.042   2.901  1.00 37.62           C
ATOM   1021  O   ALA A 134      10.911   8.018   3.877  1.00 38.16           O
ATOM   1022  CB  ALA A 134      11.790   9.998   1.444  1.00 37.70           C
ATOM   1023  N   ALA A 135      11.785   7.035   2.043  1.00 39.79           N
ATOM   1024  CA  ALA A 135      11.068   5.795   2.187  1.00 37.06           C
ATOM   1025  C   ALA A 135      11.435   5.235   3.525  1.00 39.17           C
ATOM   1026  O   ALA A 135      10.567   4.871   4.330  1.00 39.28           O
ATOM   1027  CB  ALA A 135      11.406   4.839   1.069  1.00 37.10           C
ATOM   1028  N   GLU A 136      12.725   5.177   3.768  1.00 31.61           N
ATOM   1029  CA  GLU A 136      13.163   4.682   5.031  1.00 38.94           C
ATOM   1030  C   GLU A 136      12.677   5.550   6.185  1.00 39.09           C
ATOM   1031  O   GLU A 136      12.187   5.045   7.196  1.00 39.80           O
ATOM   1032  CB  GLU A 136      14.659   4.642   5.039  1.00 40.32           C
ATOM   1033  CG  GLU A 136      15.283   3.573   5.835  1.00 43.62           C
ATOM   1034  CD  GLU A 136      16.766   3.569   5.553  1.00 48.67           C
ATOM   1035  OE1 GLU A 136      17.127   3.756   4.342  1.00 45.22           O
ATOM   1036  OE2 GLU A 136      17.554   3.394   6.530  1.00 51.82           O
ATOM   1037  N   THR A 137      12.793   6.861   6.027  1.00 37.26           N
ATOM   1038  CA  THR A 137      12.473   7.776   7.098  1.00 34.86           C
ATOM   1039  C   THR A 137      11.022   7.586   7.460  1.00 37.47           C
ATOM   1040  O   THR A 137      10.701   7.526   8.680  1.00 35.46           O
ATOM   1041  CB  THR A 137      12.761   9.259   6.706  1.00 34.84           C
ATOM   1042  OG1 THR A 137      14.173   9.492   6.766  1.00 36.30           O
ATOM   1043  CG2 THR A 137      12.098  10.211   7.615  1.00 28.55           C
ATOM   1044  N   LEU A 138      10.172   7.498   6.413  1.00 31.74           N
ATOM   1045  CA  LEU A 138       8.730   7.405   6.565  1.00 34.12           C
ATOM   1046  C   LEU A 138       8.327   6.162   7.284  1.00 37.81           C
ATOM   1047  O   LEU A 138       7.515   6.200   8.202  1.00 35.37           O
ATOM   1048  CB  LEU A 138       8.001   7.426   5.206  1.00 39.51           C
ATOM   1049  CG  LEU A 138       6.576   6.790   5.154  1.00 34.17           C
ATOM   1050  CD1 LEU A 138       5.626   7.412   6.110  1.00 33.37           C
ATOM   1051  CD2 LEU A 138       6.011   6.934   3.805  1.00 37.07           C
ATOM   1052  N   LYS A 139       8.881   5.041   6.853  1.00 39.33           N
ATOM   1053  CA  LYS A 139       8.506   3.787   7.466  1.00 38.66           C
ATOM   1054  C   LYS A 139       9.039   3.731   8.929  1.00 37.05           C
ATOM   1055  O   LYS A 139       8.318   3.266   9.805  1.00 38.44           O
ATOM   1056  CB  LYS A 139       8.986   2.598   6.616  1.00 38.93           C
ATOM   1057  CG  LYS A 139       8.738   1.226   7.228  1.00 36.63           C
ATOM   1058  CD  LYS A 139       9.261   0.151   6.282  1.00 37.80           C
ATOM   1059  CE  LYS A 139       8.466  -1.218   6.335  1.00 37.95           C
ATOM   1060  NZ  LYS A 139       7.612  -1.486   7.550  1.00 44.59           N
ATOM   1061  N   ALA A 140      10.231   4.193   9.248  1.00 34.16           N
ATOM   1062  CA  ALA A 140      10.562   4.099  10.685  1.00 37.32           C
ATOM   1063  C   ALA A 140       9.658   5.006  11.522  1.00 35.50           C
ATOM   1064  O   ALA A 140       9.308   4.695  12.675  1.00 36.14           O
ATOM   1065  CB  ALA A 140      12.062   4.440  10.973  1.00 38.07           C
ATOM   1066  N   THR A 141       9.303   6.145  10.951  1.00 34.09           N
ATOM   1067  CA  THR A 141       8.295   6.964  11.560  1.00 34.01           C
ATOM   1068  C   THR A 141       6.986   6.173  11.743  1.00 34.70           C
ATOM   1069  O   THR A 141       6.413   6.214  12.809  1.00 36.89           O
ATOM   1070  CB  THR A 141       8.050   8.240  10.764  1.00 35.39           C
ATOM   1071  OG1 THR A 141       9.219   9.069  10.786  1.00 32.86           O
ATOM   1072  CG2 THR A 141       6.902   8.999  11.360  1.00 32.97           C
ATOM   1073  N   GLU A 142       6.483   5.438  10.763  1.00 36.19           N
ATOM   1074  CA  GLU A 142       5.216   4.756  11.072  1.00 38.09           C
ATOM   1075  C   GLU A 142       5.475   3.654  12.096  1.00 37.17           C
ATOM   1076  O   GLU A 142       4.772   3.549  13.090  1.00 36.79           O
ATOM   1077  CB  GLU A 142       4.492   4.201   9.825  1.00 37.46           C
ATOM   1078  CG  GLU A 142       4.438   5.137   8.654  1.00 36.91           C
ATOM   1079  CD  GLU A 142       4.268   4.398   7.311  1.00 47.27           C
ATOM   1080  OE1 GLU A 142       4.800   3.261   7.186  1.00 54.61           O
ATOM   1081  OE2 GLU A 142       3.665   4.964   6.357  1.00 44.66           O
ATOM   1082  N   GLU A 143       6.530   2.889  11.909  1.00 38.13           N
ATOM   1083  CA  GLU A 143       6.915   2.002  12.987  1.00 39.27           C
ATOM   1084  C   GLU A 143       6.890   2.639  14.377  1.00 40.53           C
ATOM   1085  O   GLU A 143       6.191   2.120  15.228  1.00 39.53           O
ATOM   1086  CB  GLU A 143       8.316   1.467  12.766  1.00 38.40           C
ATOM   1087  CG  GLU A 143       8.348   0.331  11.817  1.00 43.59           C
ATOM   1088  CD  GLU A 143       7.011  -0.364  11.679  1.00 45.82           C
ATOM   1089  OE1 GLU A 143       6.325  -0.115  10.639  1.00 47.57           O
ATOM   1090  OE2 GLU A 143       6.670  -1.153  12.602  1.00 45.89           O
ATOM   1091  N   THR A 144       7.552   3.773  14.642  1.00 38.94           N
ATOM   1092  CA  THR A 144       7.573   4.110  16.075  1.00 42.08           C
ATOM   1093  C   THR A 144       6.300   4.776  16.557  1.00 41.41           C
ATOM   1094  O   THR A 144       6.141   4.971  17.778  1.00 39.96           O
ATOM   1095  CB  THR A 144       8.713   4.979  16.536  1.00 38.54           C
ATOM   1096  OG1 THR A 144       8.418   6.341  16.241  1.00 40.74           O
ATOM   1097  CG2 THR A 144       9.951   4.534  15.928  1.00 38.52           C
ATOM   1098  N   PHE A 145       5.451   5.199  15.629  1.00 38.50           N
ATOM   1099  CA  PHE A 145       4.249   5.873  16.037  1.00 39.74           C
ATOM   1100  C   PHE A 145       3.271   4.878  16.664  1.00 44.79           C
ATOM   1101  O   PHE A 145       2.374   5.270  17.434  1.00 47.03           O
ATOM   1102  CB  PHE A 145       3.593   6.554  14.861  1.00 44.40           C
ATOM   1103  CG  PHE A 145       2.394   7.344  15.228  1.00 45.85           C
ATOM   1104  CD1 PHE A 145       2.530   8.564  15.891  1.00 47.74           C
ATOM   1105  CD2 PHE A 145       1.128   6.865  14.953  1.00 43.30           C
ATOM   1106  CE1 PHE A 145       1.410   9.307  16.236  1.00 48.79           C
ATOM   1107  CE2 PHE A 145       0.004   7.602  15.299  1.00 43.43           C
ATOM   1108  CZ  PHE A 145       0.139   8.807  15.946  1.00 45.33           C
ATOM   1109  N   LYS A 146       3.435   3.588  16.358  1.00 44.77           N
ATOM   1110  CA  LYS A 146       2.558   2.565  16.940  1.00 44.87           C
ATOM   1111  C   LYS A 146       2.725   2.552  18.447  1.00 43.06           C
ATOM   1112  O   LYS A 146       1.800   2.147  19.164  1.00 44.03           O
ATOM   1113  CB  LYS A 146       2.845   1.180  16.391  1.00 45.20           C
ATOM   1114  CG  LYS A 146       2.731   1.029  14.894  1.00 43.36           C
ATOM   1115  CD  LYS A 146       3.569  -0.196  14.484  1.00 46.85           C
ATOM   1116  CE  LYS A 146       3.085  -0.732  13.174  1.00 53.22           C
ATOM   1117  NZ  LYS A 146       1.883   0.096  12.816  1.00 56.45           N
ATOM   1118  N   LEU A 147       3.891   2.980  18.937  1.00 41.06           N
ATOM   1119  CA  LEU A 147       4.107   2.924  20.379  1.00 43.02           C
ATOM   1120  C   LEU A 147       3.240   3.979  21.112  1.00 47.12           C
ATOM   1121  O   LEU A 147       3.159   3.983  22.366  1.00 45.53           O
ATOM   1122  CB  LEU A 147       5.591   3.071  20.738  1.00 40.82           C
ATOM   1123  CG  LEU A 147       6.550   2.004  20.178  1.00 41.10           C
ATOM   1124  CD1 LEU A 147       7.831   1.925  20.883  1.00 34.39           C
ATOM   1125  CD2 LEU A 147       5.923   0.688  20.282  1.00 42.13           C
ATOM   1126  N   SER A 148       2.528   4.817  20.355  1.00 45.02           N
ATOM   1127  CA  SER A 148       1.718   5.841  20.991  1.00 44.67           C
ATOM   1128  C   SER A 148       0.353   5.347  21.433  1.00 48.22           C
ATOM   1129  O   SER A 148      -0.351   6.050  22.147  1.00 48.49           O
ATOM   1130  CB  SER A 148       1.524   7.016  20.066  1.00 43.58           C
ATOM   1131  OG  SER A 148       0.406   6.812  19.224  1.00 45.35           O
ATOM   1132  N   TYR A 149      -0.036   4.161  20.983  1.00 48.21           N
ATOM   1133  CA  TYR A 149      -1.402   3.665  21.161  1.00 46.60           C
ATOM   1134  C   TYR A 149      -1.535   2.795  22.366  1.00 46.42           C
ATOM   1135  O   TYR A 149      -0.575   2.154  22.801  1.00 47.70           O
ATOM   1136  CB  TYR A 149      -1.852   2.839  19.967  1.00 46.30           C
ATOM   1137  CG  TYR A 149      -2.144   3.605  18.713  1.00 46.98           C
ATOM   1138  CD1 TYR A 149      -3.212   4.475  18.641  1.00 50.16           C
ATOM   1139  CD2 TYR A 149      -1.377   3.427  17.582  1.00 47.79           C
ATOM   1140  CE1 TYR A 149      -3.487   5.158  17.485  1.00 49.70           C
ATOM   1141  CE2 TYR A 149      -1.653   4.101  16.432  1.00 48.63           C
ATOM   1142  CZ  TYR A 149      -2.701   4.956  16.392  1.00 47.24           C
ATOM   1143  OH  TYR A 149      -2.966   5.629  15.245  1.00 54.64           O
ATOM   1144  N   GLY A 150      -2.757   2.692  22.853  1.00 47.97           N
ATOM   1145  CA  GLY A 150      -3.022   1.816  23.983  1.00 50.86           C
ATOM   1146  C   GLY A 150      -2.978   0.317  23.750  1.00 46.81           C
ATOM   1147  O   GLY A 150      -3.161  -0.172  22.647  1.00 47.05           O
ATOM   1148  N   ILE A 151      -2.741  -0.418  24.822  1.00 49.79           N
ATOM   1149  CA  ILE A 151      -2.900  -1.874  24.797  1.00 53.35           C
ATOM   1150  C   ILE A 151      -4.395  -2.228  24.795  1.00 50.03           C
ATOM   1151  O   ILE A 151      -5.221  -1.429  25.245  1.00 45.76           O
ATOM   1152  CB  ILE A 151      -2.186  -2.523  25.990  1.00 48.49           C
ATOM   1153  CG1 ILE A 151      -0.671  -2.391  25.838  1.00 47.86           C
ATOM   1154  CG2 ILE A 151      -2.542  -3.963  26.085  1.00 49.77           C
ATOM   1155  CD1 ILE A 151       0.093  -3.039  26.966  1.00 46.63           C
ATOM   1156  N   ALA A 152      -4.758  -3.367  24.209  1.00 50.11           N
ATOM   1157  CA  ALA A 152      -6.113  -3.899  24.383  1.00 51.75           C
ATOM   1158  C   ALA A 152      -6.029  -5.128  25.252  1.00 51.54           C
ATOM   1159  O   ALA A 152      -5.122  -5.937  25.118  1.00 49.63           O
ATOM   1160  CB  ALA A 152      -6.786  -4.215  23.064  1.00 45.77           C
ATOM   1161  N   THR A 153      -6.980  -5.236  26.169  1.00 57.62           N
ATOM   1162  CA  THR A 153      -7.109  -6.416  27.003  1.00 55.52           C
ATOM   1163  C   THR A 153      -8.416  -7.058  26.737  1.00 52.35           C
ATOM   1164  O   THR A 153      -9.390  -6.349  26.506  1.00 49.17           O
ATOM   1165  CB  THR A 153      -7.075  -6.085  28.463  1.00 57.46           C
ATOM   1166  OG1 THR A 153      -6.180  -4.983  28.669  1.00 63.37           O
ATOM   1167  CG2 THR A 153      -6.623  -7.303  29.235  1.00 58.74           C
ATOM   1168  N   VAL A 154      -8.419  -8.388  26.791  1.00 53.55           N
ATOM   1169  CA  VAL A 154      -9.617  -9.214  26.615  1.00 57.64           C
ATOM   1170  C   VAL A 154     -10.532  -9.113  27.824  1.00 47.65           C
ATOM   1171  O   VAL A 154     -10.219  -9.647  28.877  1.00 47.01           O
ATOM   1172  CB  VAL A 154      -9.232 -10.719  26.359  1.00 63.46           C
ATOM   1173  CG1 VAL A 154     -10.404 -11.484  25.769  1.00 56.35           C
ATOM   1174  CG2 VAL A 154      -8.010 -10.840  25.440  1.00 58.49           C
ATOM   1175  N   ARG A 155     -11.664  -8.449  27.648  1.00 48.66           N
ATOM   1176  CA  ARG A 155     -12.667  -8.271  28.700  1.00 56.45           C
ATOM   1177  C   ARG A 155     -13.582  -9.493  28.768  1.00 63.30           C
ATOM   1178  O   ARG A 155     -14.029  -9.901  29.826  1.00 60.28           O
ATOM   1179  CB  ARG A 155     -13.522  -7.012  28.452  1.00 57.37           C
ATOM   1180  CG  ARG A 155     -13.960  -6.248  29.725  1.00 62.14           C
ATOM   1181  CD  ARG A 155     -15.171  -5.297  29.511  1.00 64.35           C
ATOM   1182  NE  ARG A 155     -15.295  -4.769  28.139  1.00 77.21           N
ATOM   1183  CZ  ARG A 155     -16.450  -4.453  27.521  1.00 81.44           C
ATOM   1184  NH1 ARG A 155     -17.635  -4.617  28.133  1.00 76.35           N
ATOM   1185  NH2 ARG A 155     -16.427  -3.974  26.270  1.00 66.61           N
ATOM   1186  N   GLU A 156     -13.911 -10.022  27.598  1.00 64.97           N
ATOM   1187  CA  GLU A 156     -14.789 -11.160  27.494  1.00 60.68           C
ATOM   1188  C   GLU A 156     -14.547 -11.949  26.213  1.00 60.68           C
ATOM   1189  O   GLU A 156     -14.600 -11.365  25.132  1.00 64.65           O
ATOM   1190  CB  GLU A 156     -16.233 -10.668  27.520  1.00 63.76           C
ATOM   1191  CG  GLU A 156     -17.238 -11.637  28.087  1.00 66.16           C
ATOM   1192  CD  GLU A 156     -17.192 -11.673  29.595  1.00 63.43           C
ATOM   1193  OE1 GLU A 156     -16.204 -12.218  30.154  1.00 66.06           O
ATOM   1194  OE2 GLU A 156     -18.129 -11.123  30.223  1.00 59.98           O
ATOM   1195  N   VAL A 157     -14.343 -13.261  26.317  1.00 56.49           N
ATOM   1196  CA  VAL A 157     -14.315 -14.138  25.147  1.00 51.79           C
ATOM   1197  C   VAL A 157     -15.727 -14.586  24.761  1.00 57.80           C
ATOM   1198  O   VAL A 157     -16.199 -15.633  25.211  1.00 58.52           O
ATOM   1199  CB  VAL A 157     -13.488 -15.366  25.407  1.00 56.46           C
ATOM   1200  CG1 VAL A 157     -13.390 -16.161  24.139  1.00 64.09           C
ATOM   1201  CG2 VAL A 157     -12.116 -15.000  25.955  1.00 61.56           C
ATOM   1202  N   LEU A 158     -16.390 -13.800  23.921  1.00 54.56           N
ATOM   1203  CA  LEU A 158     -17.730 -14.095  23.481  1.00 52.27           C
ATOM   1204  C   LEU A 158     -17.771 -15.394  22.684  1.00 58.01           C
ATOM   1205  O   LEU A 158     -18.760 -16.135  22.684  1.00 54.28           O
ATOM   1206  CB  LEU A 158     -18.259 -12.956  22.623  1.00 58.26           C
ATOM   1207  CG  LEU A 158     -19.139 -11.845  23.198  1.00 61.33           C
ATOM   1208  CD1 LEU A 158     -19.121 -10.657  22.263  1.00 60.54           C
ATOM   1209  CD2 LEU A 158     -20.562 -12.326  23.355  1.00 62.88           C
ATOM   1210  N   SER A 159     -16.704 -15.639  21.941  1.00 63.28           N
ATOM   1211  CA  SER A 159     -16.829 -16.538  20.804  1.00 59.10           C
ATOM   1212  C   SER A 159     -15.541 -17.144  20.281  1.00 60.83           C
ATOM   1213  O   SER A 159     -14.457 -17.049  20.874  1.00 64.67           O
ATOM   1214  CB  SER A 159     -17.517 -15.779  19.658  1.00 62.33           C
ATOM   1215  OG  SER A 159     -17.978 -16.637  18.645  1.00 62.05           O
ATOM   1216  N   ASP A 160     -15.716 -17.748  19.119  1.00 63.28           N
ATOM   1217  CA  ASP A 160     -14.674 -18.281  18.251  1.00 63.82           C
ATOM   1218  C   ASP A 160     -13.982 -17.183  17.450  1.00 63.17           C
ATOM   1219  O   ASP A 160     -12.872 -17.310  16.954  1.00 56.91           O
ATOM   1220  CB  ASP A 160     -15.369 -19.227  17.286  1.00 55.66           C
ATOM   1221  CG  ASP A 160     -14.681 -20.510  17.148  1.00 70.65           C
ATOM   1222  OD1 ASP A 160     -13.739 -20.797  17.950  1.00 77.53           O
ATOM   1223  OD2 ASP A 160     -15.111 -21.246  16.236  1.00 71.20           O
ATOM   1224  N   ARG A 161     -14.670 -16.060  17.434  1.00 66.84           N
ATOM   1225  CA  ARG A 161     -14.597 -15.097  16.376  1.00 63.35           C
ATOM   1226  C   ARG A 161     -14.831 -13.689  16.947  1.00 67.86           C
ATOM   1227  O   ARG A 161     -14.476 -12.682  16.331  1.00 63.78           O
ATOM   1228  CB  ARG A 161     -15.700 -15.466  15.354  1.00 67.97           C
ATOM   1229  CG  ARG A 161     -15.427 -15.216  13.873  1.00 79.77           C
ATOM   1230  CD  ARG A 161     -16.717 -15.360  13.050  1.00 77.06           C
ATOM   1231  NE  ARG A 161     -17.664 -14.270  13.303  1.00 77.70           N
ATOM   1232  CZ  ARG A 161     -18.124 -13.435  12.365  1.00 85.32           C
ATOM   1233  NH1 ARG A 161     -17.722 -13.551  11.099  1.00 85.38           N
ATOM   1234  NH2 ARG A 161     -18.990 -12.473  12.690  1.00 84.29           N
ATOM   1235  N   GLU A 162     -15.426 -13.629  18.140  1.00 67.20           N
ATOM   1236  CA  GLU A 162     -15.787 -12.353  18.733  1.00 62.51           C
ATOM   1237  C   GLU A 162     -15.164 -12.169  20.096  1.00 61.42           C
ATOM   1238  O   GLU A 162     -14.840 -13.134  20.764  1.00 57.73           O
ATOM   1239  CB  GLU A 162     -17.297 -12.214  18.833  1.00 59.30           C
ATOM   1240  CG  GLU A 162     -17.890 -11.475  17.670  1.00 67.51           C
ATOM   1241  CD  GLU A 162     -19.392 -11.219  17.813  1.00 77.09           C
ATOM   1242  OE1 GLU A 162     -20.190 -12.179  17.665  1.00 76.34           O
ATOM   1243  OE2 GLU A 162     -19.775 -10.050  18.076  1.00 83.79           O
ATOM   1244  N   LEU A 163     -15.026 -10.905  20.492  1.00 63.64           N
ATOM   1245  CA  LEU A 163     -14.334 -10.516  21.704  1.00 54.03           C
ATOM   1246  C   LEU A 163     -14.935  -9.291  22.293  1.00 57.40           C
ATOM   1247  O   LEU A 163     -15.721  -8.577  21.663  1.00 55.27           O
ATOM   1248  CB  LEU A 163     -12.867 -10.221  21.445  1.00 58.99           C
ATOM   1249  CG  LEU A 163     -11.911 -11.388  21.297  1.00 66.48           C
ATOM   1250  CD1 LEU A 163     -10.554 -10.949  21.725  1.00 54.02           C
ATOM   1251  CD2 LEU A 163     -12.396 -12.556  22.134  1.00 62.78           C
ATOM   1252  N   HIS A 164     -14.525  -9.067  23.531  1.00 61.09           N
ATOM   1253  CA  HIS A 164     -14.731  -7.818  24.231  1.00 59.86           C
ATOM   1254  C   HIS A 164     -13.354  -7.418  24.717  1.00 57.87           C
ATOM   1255  O   HIS A 164     -12.620  -8.202  25.359  1.00 53.20           O
ATOM   1256  CB  HIS A 164     -15.714  -7.938  25.392  1.00 60.36           C
ATOM   1257  CG  HIS A 164     -17.154  -7.860  24.976  1.00 71.57           C
ATOM   1258  ND1 HIS A 164     -17.741  -6.690  24.531  1.00 73.14           N
ATOM   1259  CD2 HIS A 164     -18.132  -8.801  24.955  1.00 65.57           C
ATOM   1260  CE1 HIS A 164     -19.012  -6.920  24.247  1.00 71.31           C
ATOM   1261  NE2 HIS A 164     -19.274  -8.192  24.495  1.00 59.95           N
ATOM   1262  N   LEU A 165     -12.984  -6.209  24.326  1.00 58.47           N
ATOM   1263  CA  LEU A 165     -11.732  -5.647  24.723  1.00 52.24           C
ATOM   1264  C   LEU A 165     -11.947  -4.459  25.612  1.00 52.80           C
ATOM   1265  O   LEU A 165     -12.818  -3.636  25.381  1.00 58.50           O
ATOM   1266  CB  LEU A 165     -10.931  -5.226  23.501  1.00 54.32           C
ATOM   1267  CG  LEU A 165     -10.552  -6.307  22.503  1.00 53.89           C
ATOM   1268  CD1 LEU A 165     -10.469  -5.685  21.124  1.00 52.03           C
ATOM   1269  CD2 LEU A 165      -9.253  -7.011  22.899  1.00 47.71           C
ATOM   1270  N   SER A 166     -11.117  -4.347  26.625  1.00 56.39           N
ATOM   1271  CA  SER A 166     -10.988  -3.076  27.309  1.00 61.31           C
ATOM   1272  C   SER A 166      -9.662  -2.478  26.873  1.00 58.71           C
ATOM   1273  O   SER A 166      -8.663  -3.185  26.707  1.00 55.09           O
ATOM   1274  CB  SER A 166     -11.058  -3.243  28.816  1.00 61.96           C
ATOM   1275  OG  SER A 166     -10.035  -4.123  29.238  1.00 65.05           O
ATOM   1276  N   TRP A 167      -9.688  -1.183  26.620  1.00 61.22           N
ATOM   1277  CA  TRP A 167      -8.532  -0.450  26.137  1.00 57.48           C
ATOM   1278  C   TRP A 167      -7.808   0.235  27.292  1.00 55.47           C
ATOM   1279  O   TRP A 167      -8.442   0.638  28.266  1.00 61.42           O
ATOM   1280  CB  TRP A 167      -9.000   0.566  25.122  1.00 50.16           C
ATOM   1281  CG  TRP A 167      -9.454  -0.078  23.894  1.00 58.34           C
ATOM   1282  CD1 TRP A 167     -10.746  -0.326  23.513  1.00 63.95           C
ATOM   1283  CD2 TRP A 167      -8.624  -0.573  22.847  1.00 60.27           C
ATOM   1284  NE1 TRP A 167     -10.772  -0.942  22.282  1.00 62.39           N
ATOM   1285  CE2 TRP A 167      -9.480  -1.106  21.849  1.00 62.96           C
ATOM   1286  CE3 TRP A 167      -7.236  -0.606  22.645  1.00 50.36           C
ATOM   1287  CZ2 TRP A 167      -8.992  -1.665  20.669  1.00 54.71           C
ATOM   1288  CZ3 TRP A 167      -6.756  -1.165  21.487  1.00 51.01           C
ATOM   1289  CH2 TRP A 167      -7.632  -1.693  20.511  1.00 58.20           C
ATOM   1290  N   GLU A 168      -6.494   0.359  27.239  1.00 53.01           N
ATOM   1291  CA  GLU A 168      -5.839   0.984  28.392  1.00 58.58           C
ATOM   1292  C   GLU A 168      -6.166   2.481  28.474  1.00 55.83           C
ATOM   1293  O   GLU A 168      -6.219   3.183  27.464  1.00 55.44           O
ATOM   1294  CB  GLU A 168      -4.338   0.731  28.394  1.00 49.31           C
ATOM   1295  CG  GLU A 168      -3.517   1.811  27.840  1.00 51.52           C
ATOM   1296  CD  GLU A 168      -2.051   1.581  28.108  1.00 58.22           C
ATOM   1297  OE1 GLU A 168      -1.613   1.798  29.280  1.00 57.06           O
ATOM   1298  OE2 GLU A 168      -1.368   1.130  27.137  1.00 52.62           O
ATOM   1299  N   VAL A 169      -6.482   2.933  29.682  1.00 55.37           N
ATOM   1300  CA  VAL A 169      -7.073   4.251  29.862  1.00 56.60           C
ATOM   1301  C   VAL A 169      -5.986   5.280  29.721  1.00 54.46           C
ATOM   1302  O   VAL A 169      -4.856   5.046  30.141  1.00 51.51           O
ATOM   1303  CB  VAL A 169      -7.821   4.403  31.222  1.00 49.79           C
ATOM   1304  CG1 VAL A 169      -9.191   3.739  31.151  1.00 45.49           C
ATOM   1305  CG2 VAL A 169      -6.996   3.863  32.389  1.00 48.44           C
ATOM   1306  N   GLY A 170      -6.333   6.390  29.071  1.00 59.30           N
ATOM   1307  CA  GLY A 170      -5.435   7.520  28.908  1.00 53.81           C
ATOM   1308  C   GLY A 170      -4.603   7.514  27.632  1.00 53.58           C
ATOM   1309  O   GLY A 170      -3.910   8.494  27.344  1.00 54.40           O
ATOM   1310  N   LYS A 171      -4.624   6.417  26.883  1.00 48.27           N
ATOM   1311  CA  LYS A 171      -3.904   6.414  25.628  1.00 48.62           C
ATOM   1312  C   LYS A 171      -4.875   6.319  24.431  1.00 48.93           C
ATOM   1313  O   LYS A 171      -5.959   5.776  24.552  1.00 46.24           O
ATOM   1314  CB  LYS A 171      -2.888   5.277  25.602  1.00 45.17           C
ATOM   1315  CG  LYS A 171      -2.049   5.193  26.842  1.00 53.51           C
ATOM   1316  CD  LYS A 171      -0.604   4.762  26.538  1.00 56.33           C
ATOM   1317  CE  LYS A 171      -0.124   3.579  27.395  1.00 57.51           C
ATOM   1318  NZ  LYS A 171       0.857   3.982  28.468  1.00 65.14           N
ATOM   1319  N   PRO A 172      -4.492   6.879  23.276  1.00 46.57           N
ATOM   1320  CA  PRO A 172      -5.413   6.713  22.173  1.00 48.26           C
ATOM   1321  C   PRO A 172      -5.506   5.262  21.768  1.00 49.09           C
ATOM   1322  O   PRO A 172      -4.565   4.504  22.007  1.00 46.29           O
ATOM   1323  CB  PRO A 172      -4.783   7.560  21.058  1.00 54.99           C
ATOM   1324  CG  PRO A 172      -3.400   7.827  21.471  1.00 45.79           C
ATOM   1325  CD  PRO A 172      -3.389   7.797  22.941  1.00 46.73           C
ATOM   1326  N   ARG A 173      -6.642   4.873  21.199  1.00 50.36           N
ATOM   1327  CA  ARG A 173      -6.757   3.527  20.691  1.00 52.68           C
ATOM   1328  C   ARG A 173      -6.779   3.605  19.189  1.00 55.95           C
ATOM   1329  O   ARG A 173      -7.442   4.485  18.608  1.00 60.91           O
ATOM   1330  CB  ARG A 173      -7.985   2.763  21.242  1.00 58.48           C
ATOM   1331  CG  ARG A 173      -9.333   3.427  21.168  1.00 61.49           C
ATOM   1332  CD  ARG A 173     -10.200   2.990  22.371  1.00 61.53           C
ATOM   1333  NE  ARG A 173     -11.586   2.751  21.978  1.00 72.93           N
ATOM   1334  CZ  ARG A 173     -12.573   2.462  22.820  1.00 74.96           C
ATOM   1335  NH1 ARG A 173     -12.336   2.374  24.126  1.00 69.67           N
ATOM   1336  NH2 ARG A 173     -13.808   2.272  22.355  1.00 83.35           N
ATOM   1337  N   PRO A 174      -6.039   2.690  18.555  1.00 52.84           N
ATOM   1338  CA  PRO A 174      -5.864   2.567  17.107  1.00 55.90           C
ATOM   1339  C   PRO A 174      -7.135   2.186  16.395  1.00 53.11           C
ATOM   1340  O   PRO A 174      -7.973   1.527  16.974  1.00 56.04           O
ATOM   1341  CB  PRO A 174      -4.852   1.430  16.979  1.00 56.32           C
ATOM   1342  CG  PRO A 174      -5.104   0.596  18.181  1.00 51.16           C
ATOM   1343  CD  PRO A 174      -5.431   1.563  19.273  1.00 49.85           C
ATOM   1344  N   PRO A 175      -7.273   2.593  15.141  1.00 60.60           N
ATOM   1345  CA  PRO A 175      -8.408   2.146  14.323  1.00 58.31           C
ATOM   1346  C   PRO A 175      -8.404   0.636  14.195  1.00 62.15           C
ATOM   1347  O   PRO A 175      -7.322   0.059  14.069  1.00 64.36           O
ATOM   1348  CB  PRO A 175      -8.150   2.809  12.967  1.00 60.06           C
ATOM   1349  CG  PRO A 175      -7.184   3.973  13.262  1.00 59.80           C
ATOM   1350  CD  PRO A 175      -6.338   3.460  14.396  1.00 62.05           C
ATOM   1351  N   LEU A 176      -9.564  -0.006  14.264  1.00 61.79           N
ATOM   1352  CA  LEU A 176      -9.592  -1.464  14.187  1.00 59.61           C
ATOM   1353  C   LEU A 176      -9.759  -2.012  12.774  1.00 64.57           C
ATOM   1354  O   LEU A 176     -10.832  -1.891  12.182  1.00 66.22           O
ATOM   1355  CB  LEU A 176     -10.700  -2.000  15.077  1.00 52.95           C
ATOM   1356  CG  LEU A 176     -10.279  -1.906  16.544  1.00 62.40           C
ATOM   1357  CD1 LEU A 176     -11.054  -2.902  17.431  1.00 63.49           C
ATOM   1358  CD2 LEU A 176      -8.771  -2.118  16.701  1.00 58.63           C
ATOM   1359  N   ASN A 177      -8.690  -2.583  12.223  1.00 63.28           N
ATOM   1360  CA  ASN A 177      -8.691  -3.018  10.817  1.00 67.38           C
ATOM   1361  C   ASN A 177      -7.400  -3.786  10.437  1.00 68.68           C
ATOM   1362  O   ASN A 177      -6.436  -3.858  11.210  1.00 66.29           O
ATOM   1363  CB  ASN A 177      -8.971  -1.838   9.847  1.00 67.97           C
ATOM   1364  CG  ASN A 177      -7.804  -0.857   9.698  1.00 71.22           C
ATOM   1365  OD1 ASN A 177      -6.618  -1.236   9.652  1.00 70.05           O
ATOM   1366  ND2 ASN A 177      -8.152   0.424   9.582  1.00 66.10           N
ATOM   1367  N   ARG A 178      -7.410  -4.358   9.236  1.00 71.02           N
ATOM   1368  CA  ARG A 178      -6.390  -5.303   8.802  1.00 70.92           C
ATOM   1369  C   ARG A 178      -5.059  -4.604   8.622  1.00 70.44           C
ATOM   1370  O   ARG A 178      -4.009  -5.265   8.620  1.00 77.31           O
ATOM   1371  CB  ARG A 178      -6.825  -6.003   7.502  1.00 80.67           C
ATOM   1372  CG  ARG A 178      -5.746  -6.812   6.755  1.00 81.82           C
ATOM   1373  CD  ARG A 178      -5.941  -8.314   6.902  1.00 87.10           C
ATOM   1374  NE  ARG A 178      -5.146  -9.060   5.927  1.00 97.11           N
ATOM   1375  CZ  ARG A 178      -4.621 -10.266   6.147  1.00106.67           C
ATOM   1376  NH1 ARG A 178      -4.795 -10.866   7.316  1.00111.00           N
ATOM   1377  NH2 ARG A 178      -3.913 -10.868   5.198  1.00111.43           N
ATOM   1378  N   ASN A 179      -5.070  -3.278   8.485  1.00 63.44           N
ATOM   1379  CA  ASN A 179      -3.779  -2.584   8.453  1.00 69.95           C
ATOM   1380  C   ASN A 179      -3.110  -2.570   9.837  1.00 72.53           C
ATOM   1381  O   ASN A 179      -1.911  -2.346   9.935  1.00 74.16           O
ATOM   1382  CB  ASN A 179      -3.913  -1.132   7.971  1.00 65.38           C
ATOM   1383  CG  ASN A 179      -4.701  -0.999   6.674  1.00 76.27           C
ATOM   1384  OD1 ASN A 179      -4.410  -1.669   5.667  1.00 72.70           O
ATOM   1385  ND2 ASN A 179      -5.691  -0.095   6.680  1.00 75.48           N
ATOM   1386  N   TYR A 180      -3.868  -2.816  10.904  1.00 67.66           N
ATOM   1387  CA  TYR A 180      -3.278  -2.872  12.230  1.00 61.08           C
ATOM   1388  C   TYR A 180      -3.143  -4.323  12.656  1.00 62.63           C
ATOM   1389  O   TYR A 180      -4.083  -5.091  12.485  1.00 69.24           O
ATOM   1390  CB  TYR A 180      -4.101  -2.044  13.197  1.00 54.89           C
ATOM   1391  CG  TYR A 180      -4.065  -0.593  12.804  1.00 65.87           C
ATOM   1392  CD1 TYR A 180      -3.051   0.243  13.263  1.00 66.75           C
ATOM   1393  CD2 TYR A 180      -5.009  -0.056  11.912  1.00 67.42           C
ATOM   1394  CE1 TYR A 180      -2.987   1.589  12.866  1.00 69.58           C
ATOM   1395  CE2 TYR A 180      -4.963   1.302  11.514  1.00 57.74           C
ATOM   1396  CZ  TYR A 180      -3.950   2.113  11.997  1.00 64.32           C
ATOM   1397  OH  TYR A 180      -3.867   3.448  11.628  1.00 67.98           O
ATOM   1398  N   VAL A 181      -1.972  -4.715  13.153  1.00 49.85           N
ATOM   1399  CA  VAL A 181      -1.726  -6.106  13.488  1.00 49.61           C
ATOM   1400  C   VAL A 181      -1.124  -6.150  14.857  1.00 57.41           C
ATOM   1401  O   VAL A 181      -0.007  -5.660  15.066  1.00 57.36           O
ATOM   1402  CB  VAL A 181      -0.780  -6.814  12.482  1.00 53.31           C
ATOM   1403  CG1 VAL A 181      -0.040  -7.996  13.133  1.00 48.79           C
ATOM   1404  CG2 VAL A 181      -1.525  -7.260  11.281  1.00 50.67           C
ATOM   1405  N   PHE A 182      -1.839  -6.767  15.798  1.00 60.59           N
ATOM   1406  CA  PHE A 182      -1.330  -6.839  17.156  1.00 54.74           C
ATOM   1407  C   PHE A 182      -0.768  -8.215  17.422  1.00 55.87           C
ATOM   1408  O   PHE A 182      -1.195  -9.212  16.834  1.00 54.49           O
ATOM   1409  CB  PHE A 182      -2.402  -6.514  18.184  1.00 53.77           C
ATOM   1410  CG  PHE A 182      -3.240  -5.308  17.858  1.00 45.55           C
ATOM   1411  CD1 PHE A 182      -3.053  -4.129  18.527  1.00 43.46           C
ATOM   1412  CD2 PHE A 182      -4.269  -5.384  16.934  1.00 45.84           C
ATOM   1413  CE1 PHE A 182      -3.860  -3.025  18.249  1.00 47.82           C
ATOM   1414  CE2 PHE A 182      -5.063  -4.275  16.658  1.00 48.11           C
ATOM   1415  CZ  PHE A 182      -4.858  -3.103  17.322  1.00 43.16           C
ATOM   1416  N   THR A 183       0.214  -8.234  18.302  1.00 54.93           N
ATOM   1417  CA  THR A 183       0.731  -9.443  18.871  1.00 57.36           C
ATOM   1418  C   THR A 183      -0.093  -9.631  20.124  1.00 66.27           C
ATOM   1419  O   THR A 183      -0.411  -8.636  20.785  1.00 61.71           O
ATOM   1420  CB  THR A 183       2.203  -9.319  19.233  1.00 60.07           C
ATOM   1421  OG1 THR A 183       2.931  -8.869  18.084  1.00 65.90           O
ATOM   1422  CG2 THR A 183       2.747 -10.639  19.709  1.00 61.58           C
ATOM   1423  N   GLY A 184      -0.478 -10.882  20.414  1.00 68.51           N
ATOM   1424  CA  GLY A 184      -1.229 -11.253  21.609  1.00 61.75           C
ATOM   1425  C   GLY A 184      -0.319 -11.678  22.741  1.00 62.55           C
ATOM   1426  O   GLY A 184       0.777 -12.122  22.485  1.00 63.49           O
ATOM   1427  N   TYR A 185      -0.770 -11.554  23.987  1.00 65.77           N
ATOM   1428  CA  TYR A 185       0.044 -11.933  25.145  1.00 65.14           C
ATOM   1429  C   TYR A 185      -0.744 -12.613  26.287  1.00 69.70           C
ATOM   1430  O   TYR A 185      -1.914 -12.289  26.520  1.00 67.79           O
ATOM   1431  CB  TYR A 185       0.738 -10.692  25.682  1.00 61.75           C
ATOM   1432  CG  TYR A 185       1.962 -10.346  24.899  1.00 69.04           C
ATOM   1433  CD1 TYR A 185       3.220 -10.756  25.331  1.00 71.93           C
ATOM   1434  CD2 TYR A 185       1.876  -9.618  23.710  1.00 67.94           C
ATOM   1435  CE1 TYR A 185       4.372 -10.446  24.614  1.00 67.03           C
ATOM   1436  CE2 TYR A 185       3.022  -9.319  22.978  1.00 74.37           C
ATOM   1437  CZ  TYR A 185       4.267  -9.742  23.444  1.00 67.26           C
ATOM   1438  OH  TYR A 185       5.399  -9.436  22.742  1.00 65.71           O
ATOM   1439  N   ARG A 186      -0.093 -13.545  26.996  1.00 71.52           N
ATOM   1440  CA  ARG A 186      -0.634 -14.132  28.229  1.00 74.11           C
ATOM   1441  C   ARG A 186       0.411 -14.168  29.336  1.00 84.52           C
ATOM   1442  O   ARG A 186       1.592 -14.406  29.079  1.00 86.21           O
ATOM   1443  CB  ARG A 186      -1.164 -15.560  28.001  1.00 74.79           C
ATOM   1444  CG  ARG A 186      -1.993 -16.109  29.194  1.00 78.19           C
ATOM   1445  CD  ARG A 186      -2.896 -17.316  28.861  1.00 77.77           C
ATOM   1446  NE  ARG A 186      -3.909 -17.004  27.852  1.00 82.06           N
ATOM   1447  CZ  ARG A 186      -4.624 -17.916  27.190  1.00 83.17           C
ATOM   1448  NH1 ARG A 186      -4.443 -19.214  27.442  1.00 83.31           N
ATOM   1449  NH2 ARG A 186      -5.525 -17.534  26.284  1.00 73.52           N
ATOM   1450  N   VAL A 187      -0.040 -13.977  30.575  1.00 91.13           N
ATOM   1451  CA  VAL A 187       0.861 -13.948  31.725  1.00 97.05           C
ATOM   1452  C   VAL A 187       0.613 -15.180  32.589  1.00101.93           C
ATOM   1453  O   VAL A 187      -0.536 -15.526  32.882  1.00100.01           O
ATOM   1454  CB  VAL A 187       0.680 -12.660  32.559  1.00 94.86           C
ATOM   1455  CG1 VAL A 187       1.910 -12.403  33.419  1.00 91.19           C
ATOM   1456  CG2 VAL A 187       0.383 -11.471  31.658  1.00 90.19           C
ATOM   1457  N   THR A 188       1.701 -15.849  32.969  1.00110.71           N
ATOM   1458  CA  THR A 188       1.643 -17.015  33.850  1.00112.28           C
ATOM   1459  C   THR A 188       1.301 -16.524  35.253  1.00111.86           C
ATOM   1460  O   THR A 188       0.235 -15.962  35.472  1.00112.34           O
ATOM   1461  CB  THR A 188       2.986 -17.816  33.849  1.00120.01           C
ATOM   1462  OG1 THR A 188       3.882 -17.288  34.839  1.00122.17           O
ATOM   1463  CG2 THR A 188       3.663 -17.759  32.471  1.00111.78           C
ATOM   1464  N   LYS A 189       2.199 -16.743  36.205  1.00116.81           N
ATOM   1465  CA  LYS A 189       2.140 -16.057  37.493  1.00111.60           C
ATOM   1466  C   LYS A 189       3.567 -15.639  37.798  1.00122.08           C
ATOM   1467  O   LYS A 189       3.893 -15.213  38.913  1.00119.44           O
ATOM   1468  CB  LYS A 189       1.561 -16.953  38.596  1.00 89.61           C
ATOM   1469  N   ASN A 190       4.408 -15.756  36.771  1.00123.54           N
ATOM   1470  CA  ASN A 190       5.840 -15.552  36.908  1.00127.37           C
ATOM   1471  C   ASN A 190       6.477 -14.952  35.652  1.00135.02           C
ATOM   1472  O   ASN A 190       7.531 -14.324  35.736  1.00137.52           O
ATOM   1473  CB  ASN A 190       6.522 -16.875  37.254  1.00128.55           C
ATOM   1474  CG  ASN A 190       7.716 -16.690  38.168  1.00131.13           C
ATOM   1475  OD1 ASN A 190       7.574 -16.263  39.314  1.00133.81           O
ATOM   1476  ND2 ASN A 190       8.902 -17.008  37.666  1.00130.43           N
ATOM   1477  N   SER A 191       5.862 -15.153  34.487  1.00137.10           N
ATOM   1478  CA  SER A 191       6.418 -14.594  33.250  1.00143.22           C
ATOM   1479  C   SER A 191       5.367 -14.295  32.177  1.00126.30           C
ATOM   1480  O   SER A 191       4.175 -14.561  32.358  1.00123.54           O
ATOM   1481  CB  SER A 191       7.479 -15.537  32.677  1.00200.43           C
ATOM   1482  OG  SER A 191       6.889 -16.534  31.860  1.00205.08           O
ATOM   1483  N   LYS A 192       5.825 -13.735  31.061  1.00111.49           N
ATOM   1484  CA  LYS A 192       4.939 -13.287  29.993  1.00 98.62           C
ATOM   1485  C   LYS A 192       5.267 -14.003  28.659  1.00 99.27           C
ATOM   1486  O   LYS A 192       6.429 -14.087  28.244  1.00100.48           O
ATOM   1487  CB  LYS A 192       4.993 -11.741  29.872  1.00 89.24           C
ATOM   1488  CG  LYS A 192       5.952 -11.137  28.838  1.00 91.39           C
ATOM   1489  CD  LYS A 192       5.972  -9.594  28.875  1.00 88.74           C
ATOM   1490  CE  LYS A 192       7.054  -9.031  29.810  1.00 93.82           C
ATOM   1491  NZ  LYS A 192       6.974  -7.536  30.028  1.00 90.61           N
ATOM   1492  N   VAL A 193       4.242 -14.551  28.010  1.00 85.79           N
ATOM   1493  CA  VAL A 193       4.432 -15.503  26.925  1.00 78.38           C
ATOM   1494  C   VAL A 193       3.597 -15.110  25.699  1.00 77.09           C
ATOM   1495  O   VAL A 193       2.377 -14.983  25.777  1.00 80.76           O
ATOM   1496  CB  VAL A 193       4.078 -16.927  27.397  1.00 82.12           C
ATOM   1497  CG1 VAL A 193       3.756 -17.838  26.205  1.00 77.39           C
ATOM   1498  CG2 VAL A 193       5.204 -17.503  28.247  1.00 83.23           C
ATOM   1499  N   GLN A 194       4.265 -14.959  24.557  1.00 71.55           N
ATOM   1500  CA  GLN A 194       3.617 -14.602  23.287  1.00 72.17           C
ATOM   1501  C   GLN A 194       2.608 -15.669  22.836  1.00 69.76           C
ATOM   1502  O   GLN A 194       2.698 -16.803  23.265  1.00 75.61           O
ATOM   1503  CB  GLN A 194       4.685 -14.367  22.207  1.00 73.07           C
ATOM   1504  CG  GLN A 194       4.207 -14.591  20.770  1.00 76.35           C
ATOM   1505  CD  GLN A 194       4.824 -13.619  19.776  1.00 78.34           C
ATOM   1506  OE1 GLN A 194       5.715 -12.834  20.127  1.00 77.08           O
ATOM   1507  NE2 GLN A 194       4.328 -13.640  18.530  1.00 77.05           N
ATOM   1508  N   ILE A 195       1.575 -15.284  22.086  1.00 69.73           N
ATOM   1509  CA  ILE A 195       0.537 -16.236  21.694  1.00 72.59           C
ATOM   1510  C   ILE A 195       0.062 -16.138  20.247  1.00 75.29           C
ATOM   1511  O   ILE A 195      -0.875 -16.852  19.872  1.00 75.56           O
ATOM   1512  CB  ILE A 195      -0.697 -16.107  22.599  1.00 69.94           C
ATOM   1513  CG1 ILE A 195      -1.463 -14.837  22.258  1.00 66.46           C
ATOM   1514  CG2 ILE A 195      -0.311 -16.115  24.062  1.00 70.80           C
ATOM   1515  CD1 ILE A 195      -2.560 -14.532  23.267  1.00 71.11           C
ATOM   1516  N   GLY A 196       0.688 -15.279  19.438  1.00 75.79           N
ATOM   1517  CA  GLY A 196       0.320 -15.150  18.025  1.00 76.30           C
ATOM   1518  C   GLY A 196      -0.104 -13.753  17.587  1.00 66.46           C
ATOM   1519  O   GLY A 196      -0.205 -12.850  18.397  1.00 72.13           O
ATOM   1520  N   GLU A 197      -0.334 -13.537  16.309  1.00 62.45           N
ATOM   1521  CA  GLU A 197      -0.720 -12.195  15.915  1.00 67.89           C
ATOM   1522  C   GLU A 197      -2.172 -12.154  15.607  1.00 65.77           C
ATOM   1523  O   GLU A 197      -2.773 -13.185  15.343  1.00 69.38           O
ATOM   1524  CB  GLU A 197       0.073 -11.682  14.713  1.00 76.89           C
ATOM   1525  CG  GLU A 197       1.522 -11.414  15.037  1.00 74.71           C
ATOM   1526  CD  GLU A 197       2.395 -12.561  14.646  1.00 94.31           C
ATOM   1527  OE1 GLU A 197       3.110 -13.108  15.527  1.00104.92           O
ATOM   1528  OE2 GLU A 197       2.363 -12.898  13.443  1.00100.40           O
ATOM   1529  N   TYR A 198      -2.746 -10.959  15.688  1.00 61.76           N
ATOM   1530  CA  TYR A 198      -4.188 -10.824  15.579  1.00 58.99           C
ATOM   1531  C   TYR A 198      -4.599  -9.565  14.855  1.00 54.59           C
ATOM   1532  O   TYR A 198      -3.966  -8.525  14.982  1.00 55.47           O
ATOM   1533  CB  TYR A 198      -4.820 -10.853  16.975  1.00 59.50           C
ATOM   1534  CG  TYR A 198      -4.604 -12.154  17.704  1.00 58.70           C
ATOM   1535  CD1 TYR A 198      -5.536 -13.184  17.604  1.00 61.28           C
ATOM   1536  CD2 TYR A 198      -3.470 -12.368  18.471  1.00 58.31           C
ATOM   1537  CE1 TYR A 198      -5.350 -14.385  18.250  1.00 58.86           C
ATOM   1538  CE2 TYR A 198      -3.273 -13.583  19.117  1.00 62.85           C
ATOM   1539  CZ  TYR A 198      -4.224 -14.581  19.003  1.00 59.49           C
ATOM   1540  OH  TYR A 198      -4.053 -15.785  19.640  1.00 67.40           O
ATOM   1541  N   THR A 199      -5.679  -9.675  14.110  1.00 52.37           N
ATOM   1542  CA  THR A 199      -6.303  -8.538  13.462  1.00 57.83           C
ATOM   1543  C   THR A 199      -7.672  -8.425  14.138  1.00 63.00           C
ATOM   1544  O   THR A 199      -8.162  -9.411  14.682  1.00 63.60           O
ATOM   1545  CB  THR A 199      -6.422  -8.746  11.922  1.00 64.42           C
ATOM   1546  OG1 THR A 199      -7.298  -7.770  11.336  1.00 73.30           O
ATOM   1547  CG2 THR A 199      -6.991 -10.107  11.627  1.00 66.63           C
ATOM   1548  N   PHE A 200      -8.284  -7.242  14.124  1.00 62.03           N
ATOM   1549  CA  PHE A 200      -9.564  -7.025  14.800  1.00 58.32           C
ATOM   1550  C   PHE A 200     -10.474  -6.178  13.943  1.00 62.02           C
ATOM   1551  O   PHE A 200      -9.999  -5.331  13.192  1.00 66.50           O
ATOM   1552  CB  PHE A 200      -9.375  -6.329  16.145  1.00 58.75           C
ATOM   1553  CG  PHE A 200      -8.625  -7.130  17.159  1.00 49.40           C
ATOM   1554  CD1 PHE A 200      -9.208  -8.197  17.780  1.00 55.65           C
ATOM   1555  CD2 PHE A 200      -7.354  -6.773  17.526  1.00 55.04           C
ATOM   1556  CE1 PHE A 200      -8.503  -8.930  18.741  1.00 64.77           C
ATOM   1557  CE2 PHE A 200      -6.638  -7.495  18.475  1.00 58.50           C
ATOM   1558  CZ  PHE A 200      -7.209  -8.578  19.084  1.00 60.01           C
ATOM   1559  N   GLU A 201     -11.780  -6.416  14.045  1.00 66.81           N
ATOM   1560  CA  GLU A 201     -12.771  -5.664  13.276  1.00 67.63           C
ATOM   1561  C   GLU A 201     -13.992  -5.313  14.122  1.00 68.96           C
ATOM   1562  O   GLU A 201     -14.329  -6.048  15.048  1.00 74.21           O
ATOM   1563  CB  GLU A 201     -13.164  -6.475  12.040  1.00 74.29           C
ATOM   1564  CG  GLU A 201     -14.545  -6.189  11.465  1.00 85.30           C
ATOM   1565  CD  GLU A 201     -14.646  -6.572   9.992  1.00 95.20           C
ATOM   1566  OE1 GLU A 201     -14.073  -7.622   9.605  1.00 99.51           O
ATOM   1567  OE2 GLU A 201     -15.279  -5.814   9.218  1.00100.83           O
ATOM   1568  N   LYS A 202     -14.660  -4.203  13.825  1.00 68.45           N
ATOM   1569  CA  LYS A 202     -15.852  -3.854  14.597  1.00 78.65           C
ATOM   1570  C   LYS A 202     -16.978  -4.848  14.290  1.00 88.21           C
ATOM   1571  O   LYS A 202     -17.003  -5.476  13.227  1.00 86.93           O
ATOM   1572  CB  LYS A 202     -16.304  -2.411  14.318  1.00 71.97           C
ATOM   1573  N   GLY A 203     -17.889  -5.019  15.243  1.00 92.79           N
ATOM   1574  CA  GLY A 203     -19.017  -5.905  15.058  1.00 97.08           C
ATOM   1575  C   GLY A 203     -20.260  -5.068  14.887  1.00115.20           C
ATOM   1576  O   GLY A 203     -20.183  -3.838  14.848  1.00113.49           O
ATOM   1577  N   ASP A 204     -21.403  -5.733  14.778  1.00125.90           N
ATOM   1578  CA  ASP A 204     -22.684  -5.046  14.714  1.00133.04           C
ATOM   1579  C   ASP A 204     -23.055  -4.447  16.082  1.00135.36           C
ATOM   1580  O   ASP A 204     -22.658  -3.323  16.406  1.00130.79           O
ATOM   1581  CB  ASP A 204     -23.768  -6.010  14.214  1.00146.29           C
ATOM   1582  CG  ASP A 204     -23.617  -7.414  14.790  1.00147.04           C
ATOM   1583  OD1 ASP A 204     -23.363  -8.361  14.008  1.00145.69           O
ATOM   1584  OD2 ASP A 204     -23.757  -7.568  16.026  1.00145.96           O
ATOM   1585  N   TYR A 205     -23.809  -5.200  16.880  1.00138.09           N
ATOM   1586  CA  TYR A 205     -24.238  -4.755  18.208  1.00141.08           C
ATOM   1587  C   TYR A 205     -23.053  -4.695  19.178  1.00132.97           C
ATOM   1588  O   TYR A 205     -22.186  -5.580  19.171  1.00126.09           O
ATOM   1589  CB  TYR A 205     -25.333  -5.698  18.744  1.00168.54           C
ATOM   1590  CG  TYR A 205     -26.167  -5.181  19.911  1.00154.21           C
ATOM   1591  CD1 TYR A 205     -26.259  -3.819  20.192  1.00149.13           C
ATOM   1592  CD2 TYR A 205     -26.877  -6.066  20.721  1.00148.93           C
ATOM   1593  CE1 TYR A 205     -27.027  -3.357  21.259  1.00148.26           C
ATOM   1594  CE2 TYR A 205     -27.645  -5.616  21.784  1.00147.33           C
ATOM   1595  CZ  TYR A 205     -27.718  -4.263  22.050  1.00148.32           C
ATOM   1596  OH  TYR A 205     -28.480  -3.822  23.109  1.00140.52           O
ATOM   1597  N   GLY A 206     -23.003  -3.643  19.995  1.00128.85           N
ATOM   1598  CA  GLY A 206     -22.067  -3.603  21.107  1.00117.89           C
ATOM   1599  C   GLY A 206     -20.604  -3.354  20.781  1.00104.36           C
ATOM   1600  O   GLY A 206     -20.209  -3.272  19.614  1.00104.26           O
ATOM   1601  N   ASP A 207     -19.794  -3.235  21.834  1.00101.52           N
ATOM   1602  CA  ASP A 207     -18.349  -3.037  21.708  1.00 92.96           C
ATOM   1603  C   ASP A 207     -17.676  -4.385  21.427  1.00 86.39           C
ATOM   1604  O   ASP A 207     -16.513  -4.591  21.772  1.00 82.35           O
ATOM   1605  CB  ASP A 207     -17.774  -2.387  22.988  1.00 87.23           C
ATOM   1606  CG  ASP A 207     -16.605  -1.419  22.705  1.00 91.49           C
ATOM   1607  OD1 ASP A 207     -15.833  -1.653  21.738  1.00 87.13           O
ATOM   1608  OD2 ASP A 207     -16.458  -0.414  23.452  1.00 85.99           O
ATOM   1609  N   ALA A 208     -18.436  -5.282  20.793  1.00 86.09           N
ATOM   1610  CA  ALA A 208     -17.994  -6.612  20.377  1.00 75.95           C
ATOM   1611  C   ALA A 208     -17.146  -6.535  19.113  1.00 80.96           C
ATOM   1612  O   ALA A 208     -17.530  -5.865  18.155  1.00 88.84           O
ATOM   1613  CB  ALA A 208     -19.181  -7.495  20.137  1.00 78.48           C
ATOM   1614  N   VAL A 209     -16.007  -7.222  19.085  1.00 75.74           N
ATOM   1615  CA  VAL A 209     -15.134  -7.126  17.920  1.00 70.87           C
ATOM   1616  C   VAL A 209     -14.823  -8.499  17.365  1.00 65.64           C
ATOM   1617  O   VAL A 209     -14.690  -9.465  18.107  1.00 65.56           O
ATOM   1618  CB  VAL A 209     -13.815  -6.379  18.251  1.00 69.29           C
ATOM   1619  CG1 VAL A 209     -14.092  -5.148  19.116  1.00 70.64           C
ATOM   1620  CG2 VAL A 209     -12.777  -7.316  18.888  1.00 60.93           C
ATOM   1621  N   VAL A 210     -14.715  -8.568  16.045  1.00 65.97           N
ATOM   1622  CA  VAL A 210     -14.333  -9.789  15.343  1.00 65.32           C
ATOM   1623  C   VAL A 210     -12.830  -9.994  15.463  1.00 59.61           C
ATOM   1624  O   VAL A 210     -12.119  -9.037  15.686  1.00 67.41           O
ATOM   1625  CB  VAL A 210     -14.758  -9.717  13.862  1.00 66.73           C
ATOM   1626  CG1 VAL A 210     -14.773 -11.105  13.226  1.00 62.94           C
ATOM   1627  CG2 VAL A 210     -16.118  -9.025  13.725  1.00 71.90           C
ATOM   1628  N   TYR A 211     -12.323 -11.214  15.345  1.00 52.97           N
ATOM   1629  CA  TYR A 211     -10.872 -11.363  15.371  1.00 58.63           C
ATOM   1630  C   TYR A 211     -10.378 -12.539  14.553  1.00 67.91           C
ATOM   1631  O   TYR A 211     -11.011 -13.590  14.555  1.00 67.60           O
ATOM   1632  CB  TYR A 211     -10.355 -11.498  16.804  1.00 56.59           C
ATOM   1633  CG  TYR A 211     -10.690 -12.788  17.513  1.00 61.22           C
ATOM   1634  CD1 TYR A 211     -11.889 -12.919  18.213  1.00 61.27           C
ATOM   1635  CD2 TYR A 211      -9.795 -13.864  17.532  1.00 59.97           C
ATOM   1636  CE1 TYR A 211     -12.213 -14.088  18.885  1.00 60.39           C
ATOM   1637  CE2 TYR A 211     -10.107 -15.050  18.225  1.00 57.91           C
ATOM   1638  CZ  TYR A 211     -11.326 -15.145  18.894  1.00 64.56           C
ATOM   1639  OH  TYR A 211     -11.679 -16.287  19.584  1.00 69.88           O
ATOM   1640  N   ARG A 212      -9.235 -12.367  13.875  1.00 64.41           N
ATOM   1641  CA  ARG A 212      -8.568 -13.485  13.229  1.00 61.96           C
ATOM   1642  C   ARG A 212      -7.210 -13.611  13.858  1.00 61.50           C
ATOM   1643  O   ARG A 212      -6.715 -12.659  14.419  1.00 68.50           O
ATOM   1644  CB  ARG A 212      -8.466 -13.275  11.722  1.00 70.23           C
ATOM   1645  CG  ARG A 212      -9.616 -12.465  11.144  1.00 79.98           C
ATOM   1646  CD  ARG A 212     -10.035 -12.966   9.754  1.00 89.93           C
ATOM   1647  NE  ARG A 212     -11.441 -12.657   9.465  1.00 95.38           N
ATOM   1648  CZ  ARG A 212     -12.325 -13.529   8.971  1.00100.54           C
ATOM   1649  NH1 ARG A 212     -11.961 -14.778   8.695  1.00 97.49           N
ATOM   1650  NH2 ARG A 212     -13.582 -13.150   8.752  1.00 97.89           N
ATOM   1651  N   GLY A 213      -6.610 -14.784  13.787  1.00 60.07           N
ATOM   1652  CA  GLY A 213      -5.401 -15.031  14.540  1.00 62.89           C
ATOM   1653  C   GLY A 213      -4.525 -16.005  13.795  1.00 86.45           C
ATOM   1654  O   GLY A 213      -4.968 -16.647  12.834  1.00 90.81           O
ATOM   1655  N   THR A 214      -3.272 -16.111  14.217  1.00 88.85           N
ATOM   1656  CA  THR A 214      -2.319 -16.906  13.466  1.00 94.49           C
ATOM   1657  C   THR A 214      -2.073 -18.298  14.032  1.00 94.66           C
ATOM   1658  O   THR A 214      -1.613 -19.172  13.307  1.00104.02           O
ATOM   1659  CB  THR A 214      -0.978 -16.181  13.352  1.00 98.38           C
ATOM   1660  OG1 THR A 214      -0.338 -16.148  14.628  1.00 97.27           O
ATOM   1661  CG2 THR A 214      -1.193 -14.764  12.865  1.00103.34           C
ATOM   1662  N   THR A 215      -2.346 -18.511  15.320  1.00 93.09           N
ATOM   1663  CA  THR A 215      -2.066 -19.822  15.918  1.00 88.00           C
ATOM   1664  C   THR A 215      -3.224 -20.568  16.570  1.00 81.91           C
ATOM   1665  O   THR A 215      -2.980 -21.462  17.373  1.00 85.66           O
ATOM   1666  CB  THR A 215      -0.970 -19.719  16.992  1.00 87.14           C
ATOM   1667  OG1 THR A 215      -1.553 -19.271  18.223  1.00 85.84           O
ATOM   1668  CG2 THR A 215       0.141 -18.756  16.557  1.00 89.69           C
ATOM   1669  N   THR A 216      -4.461 -20.192  16.265  1.00 81.58           N
ATOM   1670  CA  THR A 216      -5.676 -20.874  16.774  1.00 87.05           C
ATOM   1671  C   THR A 216      -5.805 -21.159  18.295  1.00 84.82           C
ATOM   1672  O   THR A 216      -6.859 -21.625  18.752  1.00 73.77           O
ATOM   1673  CB  THR A 216      -5.878 -22.243  16.059  1.00 85.26           C
ATOM   1674  OG1 THR A 216      -7.269 -22.587  16.099  1.00 85.58           O
ATOM   1675  CG2 THR A 216      -5.083 -23.370  16.743  1.00 75.88           C
ATOM   1676  N   TYR A 217      -4.741 -20.882  19.051  1.00 88.11           N
ATOM   1677  CA  TYR A 217      -4.727 -20.879  20.514  1.00 77.50           C
ATOM   1678  C   TYR A 217      -5.929 -20.132  21.032  1.00 80.68           C
ATOM   1679  O   TYR A 217      -6.139 -18.998  20.618  1.00 81.98           O
ATOM   1680  CB  TYR A 217      -3.455 -20.213  20.973  1.00 81.02           C
ATOM   1681  CG  TYR A 217      -3.192 -20.113  22.447  1.00 82.85           C
ATOM   1682  CD1 TYR A 217      -3.615 -19.002  23.160  1.00 85.39           C
ATOM   1683  CD2 TYR A 217      -2.402 -21.056  23.102  1.00 88.07           C
ATOM   1684  CE1 TYR A 217      -3.330 -18.857  24.503  1.00 85.31           C
ATOM   1685  CE2 TYR A 217      -2.105 -20.924  24.458  1.00 97.02           C
ATOM   1686  CZ  TYR A 217      -2.578 -19.815  25.157  1.00 93.34           C
ATOM   1687  OH  TYR A 217      -2.309 -19.658  26.506  1.00 81.68           O
ATOM   1688  N   LYS A 218      -6.708 -20.737  21.933  1.00 81.76           N
ATOM   1689  CA  LYS A 218      -7.966 -20.134  22.386  1.00 74.44           C
ATOM   1690  C   LYS A 218      -7.707 -19.175  23.532  1.00 72.14           C
ATOM   1691  O   LYS A 218      -6.954 -19.477  24.463  1.00 76.42           O
ATOM   1692  CB  LYS A 218      -8.965 -21.220  22.811  1.00 79.41           C
ATOM   1693  CG  LYS A 218     -10.358 -20.691  23.265  1.00 84.27           C
ATOM   1694  CD  LYS A 218     -10.948 -19.690  22.257  1.00 79.54           C
ATOM   1695  CE  LYS A 218     -12.431 -19.973  21.965  1.00 75.62           C
ATOM   1696  NZ  LYS A 218     -13.011 -19.015  20.948  1.00 68.56           N
ATOM   1697  N   LEU A 219      -8.365 -18.028  23.472  1.00 67.07           N
ATOM   1698  CA  LEU A 219      -8.008 -16.910  24.336  1.00 68.96           C
ATOM   1699  C   LEU A 219      -8.637 -16.912  25.735  1.00 70.83           C
ATOM   1700  O   LEU A 219      -9.627 -17.590  26.010  1.00 70.63           O
ATOM   1701  CB  LEU A 219      -8.359 -15.600  23.635  1.00 64.39           C
ATOM   1702  CG  LEU A 219      -7.406 -15.276  22.477  1.00 67.10           C
ATOM   1703  CD1 LEU A 219      -7.797 -14.013  21.720  1.00 53.59           C
ATOM   1704  CD2 LEU A 219      -5.983 -15.198  22.993  1.00 69.47           C
ATOM   1705  N   ASN A 220      -8.018 -16.141  26.618  1.00 70.14           N
ATOM   1706  CA  ASN A 220      -8.500 -15.968  27.969  1.00 67.17           C
ATOM   1707  C   ASN A 220      -9.061 -14.577  28.264  1.00 67.70           C
ATOM   1708  O   ASN A 220      -9.102 -13.701  27.407  1.00 70.40           O
ATOM   1709  CB  ASN A 220      -7.356 -16.266  28.931  1.00 68.43           C
ATOM   1710  CG  ASN A 220      -7.071 -17.741  29.020  1.00 69.43           C
ATOM   1711  OD1 ASN A 220      -7.813 -18.554  28.472  1.00 68.27           O
ATOM   1712  ND2 ASN A 220      -5.997 -18.100  29.707  1.00 71.41           N
ATOM   1713  N   VAL A 221      -9.435 -14.348  29.510  1.00 61.44           N
ATOM   1714  CA  VAL A 221      -9.709 -13.005  29.913  1.00 57.27           C
ATOM   1715  C   VAL A 221      -8.341 -12.706  30.443  1.00 62.84           C
ATOM   1716  O   VAL A 221      -7.622 -13.647  30.811  1.00 64.85           O
ATOM   1717  CB  VAL A 221     -10.898 -12.894  30.897  1.00 56.90           C
ATOM   1718  CG1 VAL A 221     -10.798 -11.718  31.825  1.00 52.17           C
ATOM   1719  CG2 VAL A 221     -12.180 -12.750  30.080  1.00 65.82           C
ATOM   1720  N   GLY A 222      -7.919 -11.448  30.344  1.00 56.92           N
ATOM   1721  CA  GLY A 222      -6.622 -11.064  30.857  1.00 58.48           C
ATOM   1722  C   GLY A 222      -5.556 -11.043  29.782  1.00 64.27           C
ATOM   1723  O   GLY A 222      -4.493 -10.447  29.961  1.00 64.58           O
ATOM   1724  N   ASP A 223      -5.811 -11.744  28.682  1.00 68.22           N
ATOM   1725  CA  ASP A 223      -4.890 -11.743  27.559  1.00 63.32           C
ATOM   1726  C   ASP A 223      -4.872 -10.337  27.036  1.00 58.52           C
ATOM   1727  O   ASP A 223      -5.868  -9.622  27.164  1.00 56.25           O
ATOM   1728  CB  ASP A 223      -5.313 -12.737  26.483  1.00 67.89           C
ATOM   1729  CG  ASP A 223      -4.922 -14.147  26.839  1.00 72.65           C
ATOM   1730  OD1 ASP A 223      -5.444 -15.105  26.222  1.00 75.77           O
ATOM   1731  OD2 ASP A 223      -4.082 -14.283  27.754  1.00 68.64           O
ATOM   1732  N   TYR A 224      -3.743  -9.915  26.488  1.00 59.96           N
ATOM   1733  CA  TYR A 224      -3.672  -8.558  25.958  1.00 58.88           C
ATOM   1734  C   TYR A 224      -2.864  -8.422  24.666  1.00 54.28           C
ATOM   1735  O   TYR A 224      -2.042  -9.249  24.307  1.00 55.57           O
ATOM   1736  CB  TYR A 224      -3.142  -7.600  27.019  1.00 46.65           C
ATOM   1737  CG  TYR A 224      -1.716  -7.823  27.374  1.00 54.09           C
ATOM   1738  CD1 TYR A 224      -1.369  -8.629  28.441  1.00 52.05           C
ATOM   1739  CD2 TYR A 224      -0.703  -7.219  26.650  1.00 54.33           C
ATOM   1740  CE1 TYR A 224      -0.059  -8.828  28.775  1.00 55.87           C
ATOM   1741  CE2 TYR A 224       0.611  -7.418  26.974  1.00 54.00           C
ATOM   1742  CZ  TYR A 224       0.931  -8.219  28.036  1.00 61.58           C
ATOM   1743  OH  TYR A 224       2.257  -8.413  28.363  1.00 74.65           O
ATOM   1744  N   PHE A 225      -3.177  -7.353  23.963  1.00 54.03           N
ATOM   1745  CA  PHE A 225      -2.672  -7.088  22.637  1.00 53.58           C
ATOM   1746  C   PHE A 225      -1.854  -5.803  22.506  1.00 51.13           C
ATOM   1747  O   PHE A 225      -2.223  -4.760  23.041  1.00 50.75           O
ATOM   1748  CB  PHE A 225      -3.855  -7.048  21.699  1.00 53.62           C
ATOM   1749  CG  PHE A 225      -4.679  -8.303  21.719  1.00 58.37           C
ATOM   1750  CD1 PHE A 225      -4.349  -9.376  20.902  1.00 64.23           C
ATOM   1751  CD2 PHE A 225      -5.791  -8.407  22.522  1.00 59.35           C
ATOM   1752  CE1 PHE A 225      -5.106 -10.524  20.895  1.00 60.41           C
ATOM   1753  CE2 PHE A 225      -6.566  -9.556  22.504  1.00 61.06           C
ATOM   1754  CZ  PHE A 225      -6.213 -10.611  21.685  1.00 60.31           C
ATOM   1755  N   VAL A 226      -0.705  -5.887  21.858  1.00 54.48           N
ATOM   1756  CA  VAL A 226       0.115  -4.700  21.648  1.00 52.03           C
ATOM   1757  C   VAL A 226       0.336  -4.547  20.167  1.00 51.37           C
ATOM   1758  O   VAL A 226       0.480  -5.529  19.437  1.00 55.39           O
ATOM   1759  CB  VAL A 226       1.442  -4.757  22.404  1.00 46.38           C
ATOM   1760  CG1 VAL A 226       1.214  -5.252  23.792  1.00 49.42           C
ATOM   1761  CG2 VAL A 226       2.369  -5.684  21.728  1.00 61.94           C
ATOM   1762  N   LEU A 227       0.339  -3.305  19.721  1.00 51.82           N
ATOM   1763  CA  LEU A 227       0.665  -2.965  18.334  1.00 49.83           C
ATOM   1764  C   LEU A 227       2.173  -2.985  18.187  1.00 55.09           C
ATOM   1765  O   LEU A 227       2.896  -2.162  18.786  1.00 52.16           O
ATOM   1766  CB  LEU A 227       0.134  -1.602  17.991  1.00 45.68           C
ATOM   1767  CG  LEU A 227      -0.326  -1.419  16.580  1.00 50.80           C
ATOM   1768  CD1 LEU A 227      -0.875  -2.696  16.058  1.00 52.28           C
ATOM   1769  CD2 LEU A 227      -1.418  -0.373  16.657  1.00 54.20           C
ATOM   1770  N   THR A 228       2.696  -3.961  17.473  1.00 57.68           N
ATOM   1771  CA  THR A 228       4.126  -4.105  17.573  1.00 58.88           C
ATOM   1772  C   THR A 228       4.872  -3.318  16.513  1.00 57.51           C
ATOM   1773  O   THR A 228       4.589  -3.402  15.328  1.00 59.68           O
ATOM   1774  CB  THR A 228       4.547  -5.575  17.530  1.00 68.06           C
ATOM   1775  OG1 THR A 228       3.772  -6.298  16.548  1.00 66.58           O
ATOM   1776  CG2 THR A 228       4.377  -6.171  18.938  1.00 62.00           C
ATOM   1777  N   SER A 229       5.833  -2.538  16.992  1.00 55.54           N
ATOM   1778  CA  SER A 229       6.702  -1.765  16.159  1.00 46.01           C
ATOM   1779  C   SER A 229       7.966  -2.572  15.851  1.00 51.58           C
ATOM   1780  O   SER A 229       8.704  -2.942  16.764  1.00 52.86           O
ATOM   1781  CB  SER A 229       7.033  -0.474  16.874  1.00 47.11           C
ATOM   1782  OG  SER A 229       8.346  -0.018  16.581  1.00 56.73           O
ATOM   1783  N   HIS A 230       8.205  -2.840  14.565  1.00 49.03           N
ATOM   1784  CA  HIS A 230       9.388  -3.573  14.124  1.00 49.85           C
ATOM   1785  C   HIS A 230      10.481  -2.662  13.708  1.00 48.45           C
ATOM   1786  O   HIS A 230      10.242  -1.556  13.255  1.00 47.41           O
ATOM   1787  CB  HIS A 230       9.102  -4.460  12.925  1.00 51.04           C
ATOM   1788  CG  HIS A 230       7.879  -5.287  13.083  1.00 60.82           C
ATOM   1789  ND1 HIS A 230       7.816  -6.339  13.976  1.00 59.39           N
ATOM   1790  CD2 HIS A 230       6.664  -5.208  12.483  1.00 58.02           C
ATOM   1791  CE1 HIS A 230       6.615  -6.886  13.903  1.00 71.31           C
ATOM   1792  NE2 HIS A 230       5.901  -6.226  12.999  1.00 73.67           N
ATOM   1793  N   THR A 231      11.689  -3.169  13.820  1.00 46.61           N
ATOM   1794  CA  THR A 231      12.857  -2.527  13.269  1.00 44.51           C
ATOM   1795  C   THR A 231      12.763  -2.376  11.761  1.00 41.95           C
ATOM   1796  O   THR A 231      12.276  -3.285  11.091  1.00 43.33           O
ATOM   1797  CB  THR A 231      14.064  -3.341  13.674  1.00 43.81           C
ATOM   1798  OG1 THR A 231      14.419  -2.964  15.003  1.00 53.86           O
ATOM   1799  CG2 THR A 231      15.226  -3.202  12.695  1.00 45.18           C
ATOM   1800  N   VAL A 232      13.239  -1.246  11.237  1.00 36.65           N
ATOM   1801  CA  VAL A 232      13.205  -1.011   9.798  1.00 39.77           C
ATOM   1802  C   VAL A 232      14.565  -1.066   9.196  1.00 40.72           C
ATOM   1803  O   VAL A 232      15.476  -0.410   9.655  1.00 45.85           O
ATOM   1804  CB  VAL A 232      12.568   0.317   9.464  1.00 39.16           C
ATOM   1805  CG1 VAL A 232      12.668   0.551   7.999  1.00 37.48           C
ATOM   1806  CG2 VAL A 232      11.115   0.306   9.901  1.00 41.36           C
HETATM 1807  N   MSE A 233      14.729  -1.866   8.168  1.00 41.97           N
HETATM 1808  CA  MSE A 233      16.062  -2.059   7.639  1.00 42.03           C
HETATM 1809  C   MSE A 233      16.346  -0.936   6.681  1.00 44.63           C
HETATM 1810  O   MSE A 233      15.409  -0.275   6.207  1.00 44.69           O
HETATM 1811  CB  MSE A 233      16.176  -3.406   6.957  1.00 41.82           C
HETATM 1812  CG  MSE A 233      16.097  -4.523   7.934  1.00 42.20           C
HETATM 1813 SE   MSE A 233      17.345  -4.114   9.341  0.34 58.24          Se
HETATM 1814  CE  MSE A 233      18.399  -5.750   9.214  1.00 47.10           C
ATOM   1815  N   PRO A 234      17.635  -0.673   6.428  1.00 44.41           N
ATOM   1816  CA  PRO A 234      18.051   0.343   5.448  1.00 42.75           C
ATOM   1817  C   PRO A 234      17.820  -0.077   4.009  1.00 40.72           C
ATOM   1818  O   PRO A 234      17.779  -1.251   3.739  1.00 48.10           O
ATOM   1819  CB  PRO A 234      19.542   0.519   5.730  1.00 42.62           C
ATOM   1820  CG  PRO A 234      19.909  -0.498   6.728  1.00 44.50           C
ATOM   1821  CD  PRO A 234      18.700  -1.018   7.381  1.00 43.86           C
ATOM   1822  N   LEU A 235      17.612   0.849   3.102  1.00 37.20           N
ATOM   1823  CA  LEU A 235      17.431   0.469   1.716  1.00 41.67           C
ATOM   1824  C   LEU A 235      18.765   0.507   0.977  1.00 47.85           C
ATOM   1825  O   LEU A 235      19.790   0.844   1.580  1.00 49.40           O
ATOM   1826  CB  LEU A 235      16.438   1.377   1.039  1.00 40.99           C
ATOM   1827  CG  LEU A 235      15.114   1.248   1.735  1.00 43.54           C
ATOM   1828  CD1 LEU A 235      14.037   2.116   1.026  1.00 38.18           C
ATOM   1829  CD2 LEU A 235      14.788  -0.269   1.798  1.00 36.12           C
ATOM   1830  N   SER A 236      18.770   0.132  -0.307  1.00 47.96           N
ATOM   1831  CA  SER A 236      20.024   0.111  -1.082  1.00 47.34           C
ATOM   1832  C   SER A 236      19.790   0.105  -2.572  1.00 43.31           C
ATOM   1833  O   SER A 236      20.338   0.957  -3.265  1.00 45.76           O
ATOM   1834  CB  SER A 236      20.894  -1.091  -0.700  1.00 47.43           C
ATOM   1835  OG  SER A 236      20.254  -2.295  -1.062  1.00 52.16           O
ATOM   1836  N   ALA A 237      18.981  -0.835  -3.061  1.00 39.98           N
ATOM   1837  CA  ALA A 237      18.558  -0.835  -4.460  1.00 40.74           C
ATOM   1838  C   ALA A 237      17.694   0.352  -4.776  1.00 38.18           C
ATOM   1839  O   ALA A 237      17.020   0.840  -3.943  1.00 38.96           O
ATOM   1840  CB  ALA A 237      17.809  -2.086  -4.792  1.00 44.34           C
ATOM   1841  N   PRO A 238      17.743   0.842  -5.996  1.00 43.49           N
ATOM   1842  CA  PRO A 238      16.822   1.923  -6.383  1.00 44.21           C
ATOM   1843  C   PRO A 238      15.381   1.536  -6.257  1.00 43.74           C
ATOM   1844  O   PRO A 238      15.122   0.353  -6.104  1.00 43.93           O
ATOM   1845  CB  PRO A 238      17.145   2.173  -7.852  1.00 44.49           C
ATOM   1846  CG  PRO A 238      18.119   1.062  -8.243  1.00 45.87           C
ATOM   1847  CD  PRO A 238      18.794   0.612  -6.997  1.00 41.99           C
ATOM   1848  N   THR A 239      14.466   2.489  -6.350  1.00 43.43           N
ATOM   1849  CA  THR A 239      13.079   2.099  -6.493  1.00 46.11           C
ATOM   1850  C   THR A 239      12.922   1.433  -7.870  1.00 47.59           C
ATOM   1851  O   THR A 239      12.728   0.236  -7.946  1.00 44.84           O
ATOM   1852  CB  THR A 239      12.138   3.266  -6.326  1.00 43.78           C
ATOM   1853  OG1 THR A 239      12.410   4.234  -7.323  1.00 44.33           O
ATOM   1854  CG2 THR A 239      12.391   3.869  -4.995  1.00 44.39           C
ATOM   1855  N   LEU A 240      13.060   2.203  -8.946  1.00 55.10           N
ATOM   1856  CA  LEU A 240      13.264   1.656 -10.298  1.00 49.29           C
ATOM   1857  C   LEU A 240      14.724   1.577 -10.658  1.00 52.75           C
ATOM   1858  O   LEU A 240      15.451   2.555 -10.454  1.00 61.68           O
ATOM   1859  CB  LEU A 240      12.594   2.542 -11.318  1.00 46.92           C
ATOM   1860  CG  LEU A 240      11.209   2.072 -11.595  1.00 52.73           C
ATOM   1861  CD1 LEU A 240      10.560   2.991 -12.587  1.00 45.21           C
ATOM   1862  CD2 LEU A 240      11.441   0.669 -12.123  1.00 53.82           C
ATOM   1863  N   VAL A 241      15.181   0.461 -11.199  1.00 50.85           N
ATOM   1864  CA  VAL A 241      16.474   0.501 -11.904  1.00 53.31           C
ATOM   1865  C   VAL A 241      16.441   1.465 -13.115  1.00 54.66           C
ATOM   1866  O   VAL A 241      15.374   1.950 -13.532  1.00 54.09           O
ATOM   1867  CB  VAL A 241      16.920  -0.885 -12.340  1.00 55.02           C
ATOM   1868  CG1 VAL A 241      17.301  -1.706 -11.095  1.00 54.79           C
ATOM   1869  CG2 VAL A 241      15.830  -1.554 -13.217  1.00 50.20           C
ATOM   1870  N   PRO A 242      17.621   1.823 -13.634  1.00 54.25           N
ATOM   1871  CA  PRO A 242      17.518   2.627 -14.850  1.00 54.45           C
ATOM   1872  C   PRO A 242      17.248   1.769 -16.097  1.00 51.42           C
ATOM   1873  O   PRO A 242      17.846   0.716 -16.305  1.00 50.69           O
ATOM   1874  CB  PRO A 242      18.871   3.334 -14.916  1.00 54.68           C
ATOM   1875  CG  PRO A 242      19.808   2.470 -14.145  1.00 51.12           C
ATOM   1876  CD  PRO A 242      18.999   1.764 -13.106  1.00 55.15           C
ATOM   1877  N   GLN A 243      16.299   2.238 -16.890  1.00 47.64           N
ATOM   1878  CA  GLN A 243      15.828   1.582 -18.096  1.00 50.64           C
ATOM   1879  C   GLN A 243      16.889   1.273 -19.154  1.00 62.02           C
ATOM   1880  O   GLN A 243      17.841   2.037 -19.370  1.00 66.57           O
ATOM   1881  CB  GLN A 243      14.766   2.458 -18.748  1.00 53.61           C
ATOM   1882  CG  GLN A 243      14.206   1.861 -20.004  1.00 61.32           C
ATOM   1883  CD  GLN A 243      13.262   0.701 -19.723  1.00 60.23           C
ATOM   1884  OE1 GLN A 243      13.660  -0.375 -19.211  1.00 51.41           O
ATOM   1885  NE2 GLN A 243      11.991   0.915 -20.060  1.00 56.29           N
ATOM   1886  N   GLU A 244      16.740   0.130 -19.807  1.00 64.89           N
ATOM   1887  CA  GLU A 244      17.556  -0.222 -20.974  1.00 62.17           C
ATOM   1888  C   GLU A 244      16.610  -0.579 -22.135  1.00 67.55           C
ATOM   1889  O   GLU A 244      15.658  -1.335 -21.961  1.00 70.52           O
ATOM   1890  CB  GLU A 244      18.487  -1.362 -20.635  1.00 55.73           C
ATOM   1891  CG  GLU A 244      19.242  -1.104 -19.353  1.00 59.40           C
ATOM   1892  CD  GLU A 244      20.479  -1.963 -19.226  1.00 69.54           C
ATOM   1893  OE1 GLU A 244      21.253  -2.041 -20.206  1.00 81.22           O
ATOM   1894  OE2 GLU A 244      20.681  -2.576 -18.147  1.00 70.09           O
ATOM   1895  N   HIS A 245      16.805   0.021 -23.297  1.00 71.53           N
ATOM   1896  CA  HIS A 245      16.061  -0.414 -24.466  1.00 69.84           C
ATOM   1897  C   HIS A 245      16.886  -1.360 -25.308  1.00 74.24           C
ATOM   1898  O   HIS A 245      18.097  -1.200 -25.440  1.00 75.14           O
ATOM   1899  CB  HIS A 245      15.614   0.762 -25.283  1.00 65.46           C
ATOM   1900  CG  HIS A 245      14.388   1.394 -24.735  1.00 73.06           C
ATOM   1901  ND1 HIS A 245      13.327   0.648 -24.272  1.00 76.38           N
ATOM   1902  CD2 HIS A 245      14.050   2.692 -24.551  1.00 78.62           C
ATOM   1903  CE1 HIS A 245      12.377   1.460 -23.843  1.00 77.53           C
ATOM   1904  NE2 HIS A 245      12.789   2.706 -24.003  1.00 80.21           N
ATOM   1905  N   TYR A 246      16.219  -2.381 -25.832  1.00 74.82           N
ATOM   1906  CA  TYR A 246      16.883  -3.396 -26.621  1.00 75.87           C
ATOM   1907  C   TYR A 246      16.253  -3.516 -28.005  1.00 83.54           C
ATOM   1908  O   TYR A 246      15.087  -3.163 -28.203  1.00 84.57           O
ATOM   1909  CB  TYR A 246      16.822  -4.740 -25.905  1.00 82.77           C
ATOM   1910  CG  TYR A 246      17.287  -4.710 -24.463  1.00 79.70           C
ATOM   1911  CD1 TYR A 246      18.606  -4.366 -24.155  1.00 71.25           C
ATOM   1912  CD2 TYR A 246      16.418  -5.066 -23.416  1.00 69.52           C
ATOM   1913  CE1 TYR A 246      19.049  -4.356 -22.858  1.00 75.18           C
ATOM   1914  CE2 TYR A 246      16.847  -5.049 -22.103  1.00 73.19           C
ATOM   1915  CZ  TYR A 246      18.174  -4.693 -21.825  1.00 78.75           C
ATOM   1916  OH  TYR A 246      18.644  -4.667 -20.523  1.00 69.68           O
ATOM   1917  N   VAL A 247      17.016  -4.050 -28.953  1.00 87.23           N
ATOM   1918  CA  VAL A 247      16.521  -4.229 -30.317  1.00 90.53           C
ATOM   1919  C   VAL A 247      16.139  -5.688 -30.538  1.00 89.18           C
ATOM   1920  O   VAL A 247      15.390  -6.028 -31.462  1.00 85.51           O
ATOM   1921  CB  VAL A 247      17.565  -3.786 -31.340  1.00 85.76           C
ATOM   1922  CG1 VAL A 247      16.892  -3.489 -32.677  1.00 80.62           C
ATOM   1923  CG2 VAL A 247      18.331  -2.585 -30.809  1.00 79.65           C
ATOM   1924  N   ARG A 248      16.643  -6.537 -29.651  1.00 83.79           N
ATOM   1925  CA  ARG A 248      16.402  -7.960 -29.736  1.00 87.21           C
ATOM   1926  C   ARG A 248      15.661  -8.406 -28.467  1.00 86.33           C
ATOM   1927  O   ARG A 248      14.910  -7.638 -27.870  1.00 82.69           O
ATOM   1928  CB  ARG A 248      17.721  -8.732 -29.943  1.00 80.58           C
ATOM   1929  CG  ARG A 248      18.828  -8.486 -28.918  1.00 84.82           C
ATOM   1930  CD  ARG A 248      19.969  -9.486 -29.094  1.00 76.78           C
ATOM   1931  NE  ARG A 248      20.492 -10.024 -27.837  1.00 80.14           N
ATOM   1932  CZ  ARG A 248      19.814 -10.867 -27.058  1.00 89.94           C
ATOM   1933  NH1 ARG A 248      18.595 -11.231 -27.414  1.00 83.75           N
ATOM   1934  NH2 ARG A 248      20.340 -11.356 -25.931  1.00 93.63           N
ATOM   1935  N   ILE A 249      15.853  -9.654 -28.079  1.00 83.75           N
ATOM   1936  CA  ILE A 249      15.174 -10.201 -26.928  1.00 84.89           C
ATOM   1937  C   ILE A 249      16.251 -10.835 -26.074  1.00 90.60           C
ATOM   1938  O   ILE A 249      16.778 -11.904 -26.401  1.00 90.54           O
ATOM   1939  CB  ILE A 249      14.076 -11.190 -27.373  1.00 84.78           C
ATOM   1940  CG1 ILE A 249      12.857 -10.414 -27.865  1.00 78.68           C
ATOM   1941  CG2 ILE A 249      13.712 -12.194 -26.265  1.00 84.74           C
ATOM   1942  CD1 ILE A 249      11.682 -11.286 -28.108  1.00 79.88           C
ATOM   1943  N   THR A 250      16.618 -10.168 -24.988  1.00 89.53           N
ATOM   1944  CA  THR A 250      17.711 -10.683 -24.178  1.00 92.02           C
ATOM   1945  C   THR A 250      17.231 -11.469 -22.982  1.00 92.23           C
ATOM   1946  O   THR A 250      16.053 -11.458 -22.649  1.00 90.02           O
ATOM   1947  CB  THR A 250      18.622  -9.572 -23.681  1.00 92.11           C
ATOM   1948  OG1 THR A 250      19.672 -10.156 -22.892  1.00 94.60           O
ATOM   1949  CG2 THR A 250      17.831  -8.582 -22.854  1.00 86.32           C
ATOM   1950  N   GLY A 251      18.162 -12.163 -22.340  1.00 97.14           N
ATOM   1951  CA  GLY A 251      17.837 -12.921 -21.148  1.00 99.94           C
ATOM   1952  C   GLY A 251      17.460 -14.351 -21.439  1.00 99.82           C
ATOM   1953  O   GLY A 251      18.336 -15.218 -21.373  1.00105.51           O
ATOM   1954  N   LEU A 252      16.205 -14.641 -21.763  1.00 89.47           N
ATOM   1955  CA  LEU A 252      15.976 -16.008 -22.218  1.00106.55           C
ATOM   1956  C   LEU A 252      15.183 -16.150 -23.532  1.00104.27           C
ATOM   1957  O   LEU A 252      14.822 -15.170 -24.199  1.00 96.46           O
ATOM   1958  CB  LEU A 252      15.323 -16.850 -21.102  1.00100.67           C
ATOM   1959  CG  LEU A 252      16.002 -18.233 -20.931  1.00 96.67           C
ATOM   1960  CD1 LEU A 252      17.509 -18.138 -21.097  1.00103.73           C
ATOM   1961  CD2 LEU A 252      15.705 -18.906 -19.614  1.00 85.44           C
ATOM   1962  N   TYR A 253      14.929 -17.415 -23.859  1.00103.78           N
ATOM   1963  CA  TYR A 253      14.634 -17.912 -25.195  1.00 94.02           C
ATOM   1964  C   TYR A 253      13.152 -18.219 -25.407  1.00 93.88           C
ATOM   1965  O   TYR A 253      12.649 -19.207 -24.857  1.00 92.35           O
ATOM   1966  CB  TYR A 253      15.444 -19.180 -25.432  1.00 97.68           C
ATOM   1967  CG  TYR A 253      16.825 -19.199 -24.789  1.00104.56           C
ATOM   1968  CD1 TYR A 253      17.631 -18.064 -24.777  1.00106.47           C
ATOM   1969  CD2 TYR A 253      17.339 -20.370 -24.227  1.00108.91           C
ATOM   1970  CE1 TYR A 253      18.906 -18.084 -24.212  1.00108.45           C
ATOM   1971  CE2 TYR A 253      18.619 -20.402 -23.662  1.00106.07           C
ATOM   1972  CZ  TYR A 253      19.395 -19.255 -23.661  1.00107.11           C
ATOM   1973  OH  TYR A 253      20.657 -19.265 -23.103  1.00106.48           O
ATOM   1974  N   PRO A 254      12.444 -17.388 -26.198  1.00 85.81           N
ATOM   1975  CA  PRO A 254      11.009 -17.631 -26.362  1.00 85.14           C
ATOM   1976  C   PRO A 254      10.737 -18.878 -27.174  1.00 97.11           C
ATOM   1977  O   PRO A 254      11.660 -19.575 -27.608  1.00107.92           O
ATOM   1978  CB  PRO A 254      10.523 -16.396 -27.111  1.00 85.02           C
ATOM   1979  CG  PRO A 254      11.678 -15.988 -27.921  1.00 83.79           C
ATOM   1980  CD  PRO A 254      12.932 -16.384 -27.158  1.00 86.73           C
ATOM   1981  N   THR A 255       9.471 -19.169 -27.394  1.00 94.98           N
ATOM   1982  CA  THR A 255       9.135 -20.448 -27.975  1.00103.09           C
ATOM   1983  C   THR A 255       8.228 -20.243 -29.156  1.00114.28           C
ATOM   1984  O   THR A 255       7.807 -19.129 -29.441  1.00115.13           O
ATOM   1985  CB  THR A 255       8.448 -21.395 -26.965  1.00105.04           C
ATOM   1986  OG1 THR A 255       8.394 -22.716 -27.521  1.00115.91           O
ATOM   1987  CG2 THR A 255       7.022 -20.934 -26.632  1.00101.00           C
ATOM   1988  N   LEU A 256       7.954 -21.331 -29.858  1.00121.77           N
ATOM   1989  CA  LEU A 256       6.918 -21.340 -30.861  1.00128.44           C
ATOM   1990  C   LEU A 256       5.983 -22.509 -30.557  1.00132.76           C
ATOM   1991  O   LEU A 256       5.915 -23.479 -31.298  1.00137.67           O
ATOM   1992  CB  LEU A 256       7.522 -21.405 -32.272  1.00132.79           C
ATOM   1993  CG  LEU A 256       8.551 -20.303 -32.603  1.00129.43           C
ATOM   1994  CD1 LEU A 256       9.979 -20.826 -32.601  1.00119.93           C
ATOM   1995  CD2 LEU A 256       8.269 -19.568 -33.906  1.00126.58           C
ATOM   1996  N   ASN A 257       5.267 -22.386 -29.440  1.00135.56           N
ATOM   1997  CA  ASN A 257       4.309 -23.391 -28.969  1.00136.32           C
ATOM   1998  C   ASN A 257       3.393 -22.771 -27.903  1.00137.76           C
ATOM   1999  O   ASN A 257       3.180 -23.350 -26.833  1.00132.46           O
ATOM   2000  CB  ASN A 257       5.035 -24.608 -28.396  1.00131.71           C
ATOM   2001  CG  ASN A 257       4.644 -25.908 -29.091  1.00138.49           C
ATOM   2002  OD1 ASN A 257       3.791 -25.924 -29.986  1.00138.39           O
ATOM   2003  ND2 ASN A 257       5.257 -27.008 -28.667  1.00135.64           N
ATOM   2004  N   ILE A 258       2.871 -21.580 -28.191  1.00139.48           N
ATOM   2005  CA  ILE A 258       1.983 -20.906 -27.255  1.00135.80           C
ATOM   2006  C   ILE A 258       0.588 -21.445 -27.488  1.00129.12           C
ATOM   2007  O   ILE A 258       0.162 -21.600 -28.629  1.00135.59           O
ATOM   2008  CB  ILE A 258       2.049 -19.336 -27.398  1.00137.74           C
ATOM   2009  CG1 ILE A 258       1.528 -18.636 -26.137  1.00127.14           C
ATOM   2010  CG2 ILE A 258       1.273 -18.831 -28.605  1.00141.81           C
ATOM   2011  CD1 ILE A 258       2.525 -18.584 -24.991  1.00111.31           C
ATOM   2012  N   SER A 259      -0.103 -21.785 -26.410  1.00122.30           N
ATOM   2013  CA  SER A 259      -1.524 -22.036 -26.517  1.00124.80           C
ATOM   2014  C   SER A 259      -2.091 -20.838 -27.245  1.00127.88           C
ATOM   2015  O   SER A 259      -1.729 -19.706 -26.953  1.00132.13           O
ATOM   2016  CB  SER A 259      -2.176 -22.229 -25.152  1.00124.68           C
ATOM   2017  OG  SER A 259      -1.483 -23.195 -24.375  1.00117.44           O
ATOM   2018  N   ASP A 260      -2.970 -21.087 -28.201  1.00134.40           N
ATOM   2019  CA  ASP A 260      -3.408 -20.042 -29.115  1.00139.11           C
ATOM   2020  C   ASP A 260      -4.337 -19.031 -28.429  1.00137.99           C
ATOM   2021  O   ASP A 260      -4.657 -17.986 -28.990  1.00139.66           O
ATOM   2022  CB  ASP A 260      -4.086 -20.702 -30.332  1.00145.11           C
ATOM   2023  CG  ASP A 260      -4.963 -19.749 -31.123  1.00147.18           C
ATOM   2024  OD1 ASP A 260      -6.176 -19.688 -30.832  1.00145.67           O
ATOM   2025  OD2 ASP A 260      -4.442 -19.059 -32.027  1.00149.60           O
ATOM   2026  N   GLU A 261      -4.690 -19.300 -27.176  1.00132.76           N
ATOM   2027  CA  GLU A 261      -5.475 -18.350 -26.394  1.00133.46           C
ATOM   2028  C   GLU A 261      -4.695 -17.061 -26.110  1.00134.22           C
ATOM   2029  O   GLU A 261      -5.280 -15.993 -25.904  1.00130.91           O
ATOM   2030  CB  GLU A 261      -5.885 -18.989 -25.059  1.00133.53           C
ATOM   2031  CG  GLU A 261      -4.847 -19.992 -24.526  1.00133.78           C
ATOM   2032  CD  GLU A 261      -5.320 -20.825 -23.325  1.00129.44           C
ATOM   2033  OE1 GLU A 261      -6.238 -20.382 -22.595  1.00122.47           O
ATOM   2034  OE2 GLU A 261      -4.762 -21.930 -23.109  1.00124.94           O
ATOM   2035  N   PHE A 262      -3.371 -17.165 -26.147  1.00132.72           N
ATOM   2036  CA  PHE A 262      -2.487 -16.044 -25.843  1.00126.45           C
ATOM   2037  C   PHE A 262      -2.024 -15.309 -27.076  1.00124.65           C
ATOM   2038  O   PHE A 262      -1.086 -14.523 -27.016  1.00118.08           O
ATOM   2039  CB  PHE A 262      -1.268 -16.525 -25.071  1.00120.90           C
ATOM   2040  CG  PHE A 262      -1.599 -17.408 -23.918  1.00117.43           C
ATOM   2041  CD1 PHE A 262      -0.707 -18.371 -23.501  1.00114.69           C
ATOM   2042  CD2 PHE A 262      -2.793 -17.268 -23.238  1.00118.15           C
ATOM   2043  CE1 PHE A 262      -1.002 -19.185 -22.441  1.00110.31           C
ATOM   2044  CE2 PHE A 262      -3.090 -18.085 -22.179  1.00117.67           C
ATOM   2045  CZ  PHE A 262      -2.192 -19.043 -21.775  1.00113.61           C
ATOM   2046  N   SER A 263      -2.663 -15.592 -28.199  1.00128.71           N
ATOM   2047  CA  SER A 263      -2.299 -14.966 -29.457  1.00127.04           C
ATOM   2048  C   SER A 263      -2.363 -13.450 -29.336  1.00122.59           C
ATOM   2049  O   SER A 263      -1.606 -12.741 -29.989  1.00122.45           O
ATOM   2050  CB  SER A 263      -3.217 -15.452 -30.578  1.00134.82           C
ATOM   2051  OG  SER A 263      -4.267 -14.531 -30.808  1.00136.62           O
ATOM   2052  N   SER A 264      -3.279 -12.960 -28.504  1.00123.71           N
ATOM   2053  CA  SER A 264      -3.518 -11.523 -28.370  1.00121.88           C
ATOM   2054  C   SER A 264      -2.512 -10.798 -27.459  1.00117.93           C
ATOM   2055  O   SER A 264      -2.478  -9.567 -27.410  1.00113.78           O
ATOM   2056  CB  SER A 264      -4.944 -11.297 -27.857  1.00126.07           C
ATOM   2057  OG  SER A 264      -5.036 -11.538 -26.460  1.00126.41           O
ATOM   2058  N   ASN A 265      -1.660 -11.562 -26.782  1.00119.34           N
ATOM   2059  CA  ASN A 265      -0.740 -11.003 -25.787  1.00109.53           C
ATOM   2060  C   ASN A 265       0.685 -11.174 -26.242  1.00105.67           C
ATOM   2061  O   ASN A 265       1.629 -10.827 -25.534  1.00102.90           O
ATOM   2062  CB  ASN A 265      -0.933 -11.668 -24.429  1.00103.30           C
ATOM   2063  CG  ASN A 265      -2.093 -11.078 -23.662  1.00106.09           C
ATOM   2064  OD1 ASN A 265      -2.690 -10.091 -24.093  1.00111.83           O
ATOM   2065  ND2 ASN A 265      -2.429 -11.680 -22.525  1.00106.69           N
ATOM   2066  N   VAL A 266       0.820 -11.727 -27.444  1.00109.73           N
ATOM   2067  CA  VAL A 266       2.109 -12.067 -28.036  1.00103.87           C
ATOM   2068  C   VAL A 266       2.799 -10.750 -28.295  1.00103.78           C
ATOM   2069  O   VAL A 266       4.025 -10.647 -28.178  1.00 99.51           O
ATOM   2070  CB  VAL A 266       1.942 -12.867 -29.330  1.00106.31           C
ATOM   2071  CG1 VAL A 266       3.169 -12.755 -30.212  1.00107.57           C
ATOM   2072  CG2 VAL A 266       1.597 -14.316 -29.024  1.00114.64           C
ATOM   2073  N   ALA A 267       1.963  -9.756 -28.628  1.00107.51           N
ATOM   2074  CA  ALA A 267       2.345  -8.382 -28.968  1.00100.55           C
ATOM   2075  C   ALA A 267       2.986  -7.604 -27.806  1.00104.93           C
ATOM   2076  O   ALA A 267       3.707  -6.617 -28.016  1.00102.90           O
ATOM   2077  CB  ALA A 267       1.143  -7.641 -29.480  1.00103.29           C
ATOM   2078  N   ASN A 268       2.690  -8.009 -26.579  1.00105.88           N
ATOM   2079  CA  ASN A 268       3.263  -7.375 -25.406  1.00 93.22           C
ATOM   2080  C   ASN A 268       4.448  -8.181 -24.855  1.00 93.29           C
ATOM   2081  O   ASN A 268       5.441  -7.619 -24.389  1.00 95.16           O
ATOM   2082  CB  ASN A 268       2.165  -7.162 -24.404  1.00 91.37           C
ATOM   2083  CG  ASN A 268       1.178  -6.135 -24.883  1.00 96.37           C
ATOM   2084  OD1 ASN A 268       1.528  -5.218 -25.640  1.00 98.00           O
ATOM   2085  ND2 ASN A 268      -0.071  -6.285 -24.468  1.00 96.24           N
ATOM   2086  N   TYR A 269       4.343  -9.506 -24.926  1.00 92.51           N
ATOM   2087  CA  TYR A 269       5.433 -10.385 -24.510  1.00 88.87           C
ATOM   2088  C   TYR A 269       6.656 -10.058 -25.350  1.00 88.86           C
ATOM   2089  O   TYR A 269       7.793 -10.348 -24.966  1.00 83.25           O
ATOM   2090  CB  TYR A 269       5.063 -11.862 -24.691  1.00 94.73           C
ATOM   2091  CG  TYR A 269       3.812 -12.341 -23.974  1.00 94.57           C
ATOM   2092  CD1 TYR A 269       3.009 -13.348 -24.531  1.00 94.11           C
ATOM   2093  CD2 TYR A 269       3.428 -11.805 -22.754  1.00 93.14           C
ATOM   2094  CE1 TYR A 269       1.890 -13.811 -23.893  1.00 92.94           C
ATOM   2095  CE2 TYR A 269       2.296 -12.273 -22.114  1.00 95.96           C
ATOM   2096  CZ  TYR A 269       1.536 -13.273 -22.687  1.00 92.70           C
ATOM   2097  OH  TYR A 269       0.405 -13.721 -22.042  1.00 90.93           O
ATOM   2098  N   GLN A 270       6.376  -9.421 -26.483  1.00 93.95           N
ATOM   2099  CA  GLN A 270       7.328  -8.752 -27.352  1.00 98.47           C
ATOM   2100  C   GLN A 270       8.273  -7.873 -26.577  1.00 94.46           C
ATOM   2101  O   GLN A 270       9.498  -8.061 -26.545  1.00 82.98           O
ATOM   2102  CB  GLN A 270       6.550  -7.789 -28.216  1.00100.45           C
ATOM   2103  CG  GLN A 270       5.608  -8.267 -29.209  1.00107.82           C
ATOM   2104  CD  GLN A 270       5.578  -7.506 -30.484  1.00117.21           C
ATOM   2105  OE1 GLN A 270       5.864  -6.320 -30.492  1.00118.43           O
ATOM   2106  NE2 GLN A 270       4.994  -8.095 -31.502  1.00113.91           N
ATOM   2107  N   LYS A 271       7.614  -6.906 -25.941  1.00 92.21           N
ATOM   2108  CA  LYS A 271       8.231  -5.793 -25.254  1.00 88.46           C
ATOM   2109  C   LYS A 271       9.070  -6.228 -24.071  1.00 86.60           C
ATOM   2110  O   LYS A 271      10.208  -5.772 -23.926  1.00 82.68           O
ATOM   2111  CB  LYS A 271       7.155  -4.799 -24.834  1.00 89.25           C
ATOM   2112  CG  LYS A 271       6.499  -4.067 -26.008  1.00 92.81           C
ATOM   2113  CD  LYS A 271       5.198  -3.386 -25.597  1.00 95.53           C
ATOM   2114  CE  LYS A 271       5.216  -1.915 -25.976  1.00 95.95           C
ATOM   2115  NZ  LYS A 271       6.191  -1.155 -25.132  1.00 92.02           N
ATOM   2116  N   VAL A 272       8.532  -7.140 -23.260  1.00 80.82           N
ATOM   2117  CA  VAL A 272       9.250  -7.669 -22.100  1.00 78.27           C
ATOM   2118  C   VAL A 272      10.646  -8.201 -22.492  1.00 80.10           C
ATOM   2119  O   VAL A 272      11.570  -8.294 -21.670  1.00 80.85           O
ATOM   2120  CB  VAL A 272       8.405  -8.766 -21.412  1.00 68.78           C
ATOM   2121  CG1 VAL A 272       9.161  -9.438 -20.264  1.00 60.32           C
ATOM   2122  CG2 VAL A 272       7.096  -8.193 -20.931  1.00 62.72           C
ATOM   2123  N   GLY A 273      10.829  -8.487 -23.770  1.00 81.97           N
ATOM   2124  CA  GLY A 273      12.142  -8.870 -24.233  1.00 79.73           C
ATOM   2125  C   GLY A 273      12.950  -7.639 -24.566  1.00 81.70           C
ATOM   2126  O   GLY A 273      14.170  -7.607 -24.401  1.00 83.94           O
HETATM 2127  N   MSE A 274      12.253  -6.606 -25.023  1.00 80.88           N
HETATM 2128  CA  MSE A 274      12.911  -5.435 -25.581  1.00 82.41           C
HETATM 2129  C   MSE A 274      13.413  -4.457 -24.524  1.00 83.10           C
HETATM 2130  O   MSE A 274      14.214  -3.575 -24.846  1.00 80.10           O
HETATM 2131  CB  MSE A 274      11.959  -4.690 -26.518  1.00 88.27           C
HETATM 2132  CG  MSE A 274      11.050  -5.567 -27.376  1.00 97.41           C
HETATM 2133 SE   MSE A 274      11.735  -6.310 -29.049  0.43 91.22          Se
HETATM 2134  CE  MSE A 274      10.069  -6.217 -30.066  1.00 87.96           C
ATOM   2135  N   GLN A 275      12.934  -4.602 -23.282  1.00 82.53           N
ATOM   2136  CA  GLN A 275      13.147  -3.606 -22.224  1.00 67.75           C
ATOM   2137  C   GLN A 275      13.792  -4.178 -20.963  1.00 70.64           C
ATOM   2138  O   GLN A 275      13.837  -5.398 -20.781  1.00 77.67           O
ATOM   2139  CB  GLN A 275      11.825  -2.964 -21.868  1.00 59.11           C
ATOM   2140  CG  GLN A 275      11.546  -1.725 -22.676  1.00 68.59           C
ATOM   2141  CD  GLN A 275      10.063  -1.423 -22.792  1.00 76.80           C
ATOM   2142  OE1 GLN A 275       9.362  -1.257 -21.777  1.00 76.73           O
ATOM   2143  NE2 GLN A 275       9.570  -1.341 -24.030  1.00 79.59           N
ATOM   2144  N   LYS A 276      14.291  -3.303 -20.090  1.00 65.82           N
ATOM   2145  CA  LYS A 276      14.800  -3.743 -18.791  1.00 62.27           C
ATOM   2146  C   LYS A 276      13.652  -3.925 -17.800  1.00 59.06           C
ATOM   2147  O   LYS A 276      13.672  -4.821 -16.948  1.00 59.27           O
ATOM   2148  CB  LYS A 276      15.800  -2.738 -18.229  1.00 60.58           C
ATOM   2149  CG  LYS A 276      16.464  -3.185 -16.949  1.00 51.04           C
ATOM   2150  CD  LYS A 276      16.804  -4.630 -17.020  1.00 55.68           C
ATOM   2151  CE  LYS A 276      17.549  -5.060 -15.781  1.00 62.39           C
ATOM   2152  NZ  LYS A 276      18.981  -4.726 -15.851  1.00 60.00           N
ATOM   2153  N   TYR A 277      12.634  -3.094 -17.939  1.00 51.02           N
ATOM   2154  CA  TYR A 277      11.464  -3.212 -17.097  1.00 55.41           C
ATOM   2155  C   TYR A 277      10.319  -2.622 -17.905  1.00 55.04           C
ATOM   2156  O   TYR A 277      10.528  -1.762 -18.752  1.00 50.62           O
ATOM   2157  CB  TYR A 277      11.649  -2.496 -15.728  1.00 52.64           C
ATOM   2158  CG  TYR A 277      11.712  -0.984 -15.820  1.00 53.33           C
ATOM   2159  CD1 TYR A 277      12.932  -0.309 -15.668  1.00 50.16           C
ATOM   2160  CD2 TYR A 277      10.562  -0.223 -16.085  1.00 48.00           C
ATOM   2161  CE1 TYR A 277      13.003   1.081 -15.785  1.00 45.54           C
ATOM   2162  CE2 TYR A 277      10.630   1.156 -16.214  1.00 48.97           C
ATOM   2163  CZ  TYR A 277      11.855   1.800 -16.059  1.00 47.02           C
ATOM   2164  OH  TYR A 277      11.927   3.172 -16.154  1.00 48.93           O
ATOM   2165  N   SER A 278       9.111  -3.106 -17.652  1.00 58.53           N
ATOM   2166  CA  SER A 278       7.975  -2.756 -18.492  1.00 63.86           C
ATOM   2167  C   SER A 278       6.777  -2.561 -17.584  1.00 59.30           C
ATOM   2168  O   SER A 278       6.607  -3.320 -16.648  1.00 57.79           O
ATOM   2169  CB  SER A 278       7.710  -3.872 -19.520  1.00 69.00           C
ATOM   2170  OG  SER A 278       8.928  -4.465 -19.995  1.00 69.01           O
ATOM   2171  N   THR A 279       5.973  -1.535 -17.811  1.00 62.02           N
ATOM   2172  CA  THR A 279       4.793  -1.355 -16.985  1.00 67.97           C
ATOM   2173  C   THR A 279       3.531  -1.739 -17.722  1.00 76.48           C
ATOM   2174  O   THR A 279       3.362  -1.393 -18.880  1.00 73.58           O
ATOM   2175  CB  THR A 279       4.645   0.084 -16.510  1.00 72.05           C
ATOM   2176  OG1 THR A 279       4.226   0.904 -17.608  1.00 77.75           O
ATOM   2177  CG2 THR A 279       5.967   0.580 -15.950  1.00 64.68           C
ATOM   2178  N   LEU A 280       2.611  -2.395 -17.028  1.00 80.45           N
ATOM   2179  CA  LEU A 280       1.376  -2.818 -17.662  1.00 77.50           C
ATOM   2180  C   LEU A 280       0.154  -2.398 -16.870  1.00 73.54           C
ATOM   2181  O   LEU A 280      -0.064  -2.855 -15.762  1.00 74.28           O
ATOM   2182  CB  LEU A 280       1.396  -4.340 -17.849  1.00 75.52           C
ATOM   2183  CG  LEU A 280       0.087  -5.109 -18.059  1.00 83.18           C
ATOM   2184  CD1 LEU A 280      -0.629  -4.672 -19.320  1.00 86.78           C
ATOM   2185  CD2 LEU A 280       0.348  -6.608 -18.086  1.00 78.86           C
ATOM   2186  N   GLN A 281      -0.606  -1.476 -17.431  1.00 75.57           N
ATOM   2187  CA  GLN A 281      -1.947  -1.192 -16.953  1.00 81.16           C
ATOM   2188  C   GLN A 281      -2.804  -2.128 -17.788  1.00 89.62           C
ATOM   2189  O   GLN A 281      -2.573  -2.191 -18.993  1.00101.75           O
ATOM   2190  CB  GLN A 281      -2.317   0.274 -17.167  1.00 81.51           C
ATOM   2191  CG  GLN A 281      -3.328   0.829 -16.193  1.00 80.70           C
ATOM   2192  CD  GLN A 281      -3.427   2.339 -16.263  1.00 80.45           C
ATOM   2193  OE1 GLN A 281      -2.605   3.003 -16.898  1.00 81.31           O
ATOM   2194  NE2 GLN A 281      -4.425   2.893 -15.588  1.00 80.99           N
ATOM   2195  N   GLY A 282      -3.759  -2.863 -17.213  1.00 84.75           N
ATOM   2196  CA  GLY A 282      -4.189  -2.702 -15.844  1.00 86.50           C
ATOM   2197  C   GLY A 282      -5.628  -3.054 -15.472  1.00 88.13           C
ATOM   2198  O   GLY A 282      -5.834  -3.990 -14.699  1.00 90.08           O
ATOM   2199  N   PRO A 283      -6.624  -2.343 -16.048  1.00 89.68           N
ATOM   2200  CA  PRO A 283      -8.022  -2.305 -15.587  1.00 91.81           C
ATOM   2201  C   PRO A 283      -8.623  -3.611 -15.096  1.00 97.74           C
ATOM   2202  O   PRO A 283      -8.259  -4.687 -15.571  1.00 97.80           O
ATOM   2203  CB  PRO A 283      -8.766  -1.810 -16.824  1.00 92.95           C
ATOM   2204  CG  PRO A 283      -7.823  -0.916 -17.462  1.00 92.56           C
ATOM   2205  CD  PRO A 283      -6.474  -1.570 -17.290  1.00 90.22           C
ATOM   2206  N   PRO A 284      -9.549  -3.504 -14.129  1.00101.57           N
ATOM   2207  CA  PRO A 284     -10.060  -4.664 -13.398  1.00108.51           C
ATOM   2208  C   PRO A 284     -10.768  -5.608 -14.335  1.00111.25           C
ATOM   2209  O   PRO A 284     -11.557  -5.160 -15.172  1.00110.22           O
ATOM   2210  CB  PRO A 284     -11.053  -4.058 -12.399  1.00110.55           C
ATOM   2211  CG  PRO A 284     -10.849  -2.582 -12.459  1.00108.54           C
ATOM   2212  CD  PRO A 284     -10.322  -2.292 -13.819  1.00100.59           C
ATOM   2213  N   GLY A 285     -10.459  -6.889 -14.248  1.00108.25           N
ATOM   2214  CA  GLY A 285     -11.197  -7.841 -15.039  1.00112.32           C
ATOM   2215  C   GLY A 285     -10.791  -7.865 -16.500  1.00114.75           C
ATOM   2216  O   GLY A 285     -11.500  -7.311 -17.346  1.00119.06           O
ATOM   2217  N   THR A 286      -9.617  -8.404 -16.804  1.00109.55           N
ATOM   2218  CA  THR A 286      -8.497  -8.504 -15.876  1.00110.43           C
ATOM   2219  C   THR A 286      -7.282  -8.437 -16.746  1.00110.18           C
ATOM   2220  O   THR A 286      -6.401  -7.618 -16.513  1.00109.47           O
ATOM   2221  CB  THR A 286      -8.480  -9.800 -14.980  1.00106.83           C
ATOM   2222  OG1 THR A 286      -8.566  -9.423 -13.599  1.00101.31           O
ATOM   2223  CG2 THR A 286      -7.221 -10.616 -15.174  1.00 99.13           C
ATOM   2224  N   GLY A 287      -7.260  -9.258 -17.793  1.00103.20           N
ATOM   2225  CA  GLY A 287      -6.021  -9.591 -18.467  1.00100.83           C
ATOM   2226  C   GLY A 287      -4.813  -9.785 -17.548  1.00102.79           C
ATOM   2227  O   GLY A 287      -4.102 -10.787 -17.673  1.00101.43           O
ATOM   2228  N   LYS A 288      -4.589  -8.821 -16.645  1.00101.86           N
ATOM   2229  CA  LYS A 288      -3.511  -8.835 -15.655  1.00 97.17           C
ATOM   2230  C   LYS A 288      -3.313 -10.259 -15.056  1.00 94.93           C
ATOM   2231  O   LYS A 288      -2.289 -10.883 -15.341  1.00 92.45           O
ATOM   2232  CB  LYS A 288      -3.722  -7.727 -14.566  1.00 99.81           C
ATOM   2233  CG  LYS A 288      -4.966  -7.804 -13.610  1.00104.14           C
ATOM   2234  CD  LYS A 288      -4.847  -8.310 -12.109  1.00108.57           C
ATOM   2235  CE  LYS A 288      -6.275  -8.307 -11.388  1.00111.64           C
ATOM   2236  NZ  LYS A 288      -6.185  -7.997  -9.919  1.00108.26           N
ATOM   2237  N   SER A 289      -4.258 -10.798 -14.278  1.00 98.84           N
ATOM   2238  CA  SER A 289      -4.115 -12.175 -13.754  1.00 97.22           C
ATOM   2239  C   SER A 289      -3.727 -13.226 -14.808  1.00101.54           C
ATOM   2240  O   SER A 289      -2.914 -14.108 -14.532  1.00 98.73           O
ATOM   2241  CB  SER A 289      -5.402 -12.639 -13.065  1.00101.91           C
ATOM   2242  OG  SER A 289      -5.966 -11.620 -12.254  1.00104.73           O
ATOM   2243  N   HIS A 290      -4.324 -13.133 -15.998  1.00103.65           N
ATOM   2244  CA  HIS A 290      -4.009 -14.013 -17.137  1.00 97.60           C
ATOM   2245  C   HIS A 290      -2.623 -13.790 -17.752  1.00 93.56           C
ATOM   2246  O   HIS A 290      -1.823 -14.719 -17.907  1.00 90.07           O
ATOM   2247  CB  HIS A 290      -5.069 -13.810 -18.227  1.00103.44           C
ATOM   2248  CG  HIS A 290      -5.085 -14.876 -19.281  1.00112.69           C
ATOM   2249  ND1 HIS A 290      -5.127 -14.585 -20.631  1.00113.07           N
ATOM   2250  CD2 HIS A 290      -5.100 -16.228 -19.190  1.00111.17           C
ATOM   2251  CE1 HIS A 290      -5.151 -15.710 -21.322  1.00113.77           C
ATOM   2252  NE2 HIS A 290      -5.135 -16.722 -20.472  1.00113.09           N
ATOM   2253  N   PHE A 291      -2.367 -12.527 -18.081  1.00 96.61           N
ATOM   2254  CA  PHE A 291      -1.122 -12.046 -18.681  1.00 90.61           C
ATOM   2255  C   PHE A 291       0.112 -12.552 -17.946  1.00 86.78           C
ATOM   2256  O   PHE A 291       1.097 -12.958 -18.563  1.00 84.25           O
ATOM   2257  CB  PHE A 291      -1.133 -10.512 -18.685  1.00 88.52           C
ATOM   2258  CG  PHE A 291      -0.052  -9.878 -19.518  1.00 86.88           C
ATOM   2259  CD1 PHE A 291      -0.387  -9.075 -20.594  1.00 89.22           C
ATOM   2260  CD2 PHE A 291       1.289 -10.045 -19.206  1.00 83.90           C
ATOM   2261  CE1 PHE A 291       0.588  -8.475 -21.355  1.00 88.83           C
ATOM   2262  CE2 PHE A 291       2.264  -9.458 -19.961  1.00 87.05           C
ATOM   2263  CZ  PHE A 291       1.917  -8.667 -21.040  1.00 91.05           C
ATOM   2264  N   ALA A 292       0.055 -12.522 -16.623  1.00 82.25           N
ATOM   2265  CA  ALA A 292       1.208 -12.858 -15.817  1.00 79.88           C
ATOM   2266  C   ALA A 292       1.668 -14.274 -16.108  1.00 80.42           C
ATOM   2267  O   ALA A 292       2.825 -14.625 -15.864  1.00 69.60           O
ATOM   2268  CB  ALA A 292       0.882 -12.704 -14.344  1.00 79.64           C
ATOM   2269  N   ILE A 293       0.744 -15.082 -16.629  1.00 86.12           N
ATOM   2270  CA  ILE A 293       0.976 -16.511 -16.784  1.00 82.76           C
ATOM   2271  C   ILE A 293       1.518 -16.803 -18.161  1.00 78.42           C
ATOM   2272  O   ILE A 293       2.485 -17.570 -18.326  1.00 73.60           O
ATOM   2273  CB  ILE A 293      -0.303 -17.295 -16.528  1.00 77.12           C
ATOM   2274  CG1 ILE A 293      -1.164 -16.576 -15.482  1.00 79.81           C
ATOM   2275  CG2 ILE A 293       0.045 -18.675 -16.065  1.00 75.50           C
ATOM   2276  CD1 ILE A 293      -0.491 -16.375 -14.125  1.00 77.34           C
ATOM   2277  N   GLY A 294       0.924 -16.136 -19.141  1.00 77.23           N
ATOM   2278  CA  GLY A 294       1.341 -16.270 -20.525  1.00 84.74           C
ATOM   2279  C   GLY A 294       2.773 -15.884 -20.833  1.00 84.45           C
ATOM   2280  O   GLY A 294       3.251 -16.104 -21.939  1.00 91.55           O
ATOM   2281  N   LEU A 295       3.476 -15.333 -19.858  1.00 80.11           N
ATOM   2282  CA  LEU A 295       4.879 -15.064 -20.056  1.00 77.80           C
ATOM   2283  C   LEU A 295       5.709 -16.241 -19.642  1.00 74.74           C
ATOM   2284  O   LEU A 295       6.851 -16.368 -20.063  1.00 76.30           O
ATOM   2285  CB  LEU A 295       5.331 -13.841 -19.258  1.00 82.52           C
ATOM   2286  CG  LEU A 295       4.792 -12.464 -19.604  1.00 85.22           C
ATOM   2287  CD1 LEU A 295       4.491 -11.647 -18.379  1.00 81.67           C
ATOM   2288  CD2 LEU A 295       5.908 -11.808 -20.347  1.00 84.09           C
ATOM   2289  N   ALA A 296       5.137 -17.121 -18.837  1.00 73.58           N
ATOM   2290  CA  ALA A 296       5.856 -18.333 -18.470  1.00 78.76           C
ATOM   2291  C   ALA A 296       5.897 -19.248 -19.689  1.00 81.71           C
ATOM   2292  O   ALA A 296       6.945 -19.794 -20.060  1.00 74.52           O
ATOM   2293  CB  ALA A 296       5.195 -19.028 -17.300  1.00 72.42           C
ATOM   2294  N   LEU A 297       4.729 -19.409 -20.300  1.00 77.39           N
ATOM   2295  CA  LEU A 297       4.560 -20.323 -21.410  1.00 79.26           C
ATOM   2296  C   LEU A 297       5.288 -19.807 -22.638  1.00 85.56           C
ATOM   2297  O   LEU A 297       5.856 -20.585 -23.415  1.00 84.69           O
ATOM   2298  CB  LEU A 297       3.072 -20.526 -21.700  1.00 86.61           C
ATOM   2299  CG  LEU A 297       2.286 -21.176 -20.560  1.00 75.31           C
ATOM   2300  CD1 LEU A 297       0.902 -21.521 -21.026  1.00 78.47           C
ATOM   2301  CD2 LEU A 297       3.009 -22.406 -20.037  1.00 66.87           C
ATOM   2302  N   TYR A 298       5.277 -18.484 -22.795  1.00 85.29           N
ATOM   2303  CA  TYR A 298       5.960 -17.843 -23.905  1.00 77.25           C
ATOM   2304  C   TYR A 298       7.456 -17.982 -23.739  1.00 78.34           C
ATOM   2305  O   TYR A 298       8.189 -18.033 -24.718  1.00 83.27           O
ATOM   2306  CB  TYR A 298       5.579 -16.376 -24.015  1.00 76.94           C
ATOM   2307  CG  TYR A 298       5.637 -15.870 -25.432  1.00 91.15           C
ATOM   2308  CD1 TYR A 298       4.471 -15.595 -26.139  1.00 96.09           C
ATOM   2309  CD2 TYR A 298       6.855 -15.681 -26.078  1.00 91.94           C
ATOM   2310  CE1 TYR A 298       4.510 -15.122 -27.440  1.00 88.71           C
ATOM   2311  CE2 TYR A 298       6.902 -15.221 -27.383  1.00 93.51           C
ATOM   2312  CZ  TYR A 298       5.720 -14.945 -28.052  1.00 91.59           C
ATOM   2313  OH  TYR A 298       5.747 -14.493 -29.338  1.00101.61           O
ATOM   2314  N   TYR A 299       7.916 -18.040 -22.499  1.00 71.95           N
ATOM   2315  CA  TYR A 299       9.343 -18.110 -22.261  1.00 79.96           C
ATOM   2316  C   TYR A 299       9.682 -19.301 -21.393  1.00 82.00           C
ATOM   2317  O   TYR A 299      10.300 -19.152 -20.336  1.00 82.37           O
ATOM   2318  CB  TYR A 299       9.845 -16.819 -21.602  1.00 81.42           C
ATOM   2319  CG  TYR A 299       9.769 -15.593 -22.484  1.00 77.31           C
ATOM   2320  CD1 TYR A 299      10.854 -15.213 -23.264  1.00 80.22           C
ATOM   2321  CD2 TYR A 299       8.621 -14.811 -22.527  1.00 77.21           C
ATOM   2322  CE1 TYR A 299      10.795 -14.093 -24.064  1.00 80.41           C
ATOM   2323  CE2 TYR A 299       8.551 -13.689 -23.331  1.00 82.80           C
ATOM   2324  CZ  TYR A 299       9.647 -13.338 -24.091  1.00 83.41           C
ATOM   2325  OH  TYR A 299       9.595 -12.228 -24.887  1.00 85.52           O
ATOM   2326  N   PRO A 300       9.357 -20.502 -21.883  1.00 85.08           N
ATOM   2327  CA  PRO A 300       9.236 -21.704 -21.054  1.00 79.14           C
ATOM   2328  C   PRO A 300      10.472 -22.093 -20.264  1.00 72.14           C
ATOM   2329  O   PRO A 300      10.352 -22.987 -19.447  1.00 74.76           O
ATOM   2330  CB  PRO A 300       8.914 -22.796 -22.078  1.00 76.51           C
ATOM   2331  CG  PRO A 300       8.446 -22.082 -23.275  1.00 76.39           C
ATOM   2332  CD  PRO A 300       9.203 -20.813 -23.310  1.00 85.22           C
ATOM   2333  N   SER A 301      11.614 -21.452 -20.464  1.00 69.17           N
ATOM   2334  CA  SER A 301      12.786 -21.835 -19.673  1.00 80.78           C
ATOM   2335  C   SER A 301      13.095 -20.802 -18.614  1.00 79.07           C
ATOM   2336  O   SER A 301      13.969 -20.998 -17.771  1.00 80.75           O
ATOM   2337  CB  SER A 301      14.019 -22.014 -20.562  1.00 84.70           C
ATOM   2338  OG  SER A 301      14.194 -20.886 -21.408  1.00 90.27           O
ATOM   2339  N   ALA A 302      12.364 -19.699 -18.659  1.00 80.37           N
ATOM   2340  CA  ALA A 302      12.644 -18.562 -17.792  1.00 75.42           C
ATOM   2341  C   ALA A 302      12.303 -18.831 -16.331  1.00 77.35           C
ATOM   2342  O   ALA A 302      11.132 -19.016 -15.970  1.00 79.14           O
ATOM   2343  CB  ALA A 302      11.891 -17.349 -18.285  1.00 73.86           C
ATOM   2344  N   ARG A 303      13.326 -18.859 -15.486  1.00 74.92           N
ATOM   2345  CA  ARG A 303      13.091 -18.747 -14.057  1.00 69.97           C
ATOM   2346  C   ARG A 303      12.302 -17.464 -13.804  1.00 68.58           C
ATOM   2347  O   ARG A 303      12.748 -16.377 -14.166  1.00 71.22           O
ATOM   2348  CB  ARG A 303      14.402 -18.734 -13.300  1.00 69.05           C
ATOM   2349  CG  ARG A 303      14.245 -18.802 -11.819  1.00 70.34           C
ATOM   2350  CD  ARG A 303      13.537 -17.580 -11.270  1.00 72.32           C
ATOM   2351  NE  ARG A 303      13.168 -17.794  -9.879  1.00 78.46           N
ATOM   2352  CZ  ARG A 303      14.045 -17.813  -8.876  1.00 86.32           C
ATOM   2353  NH1 ARG A 303      15.338 -17.626  -9.102  1.00 77.72           N
ATOM   2354  NH2 ARG A 303      13.629 -18.018  -7.638  1.00 92.84           N
ATOM   2355  N   ILE A 304      11.112 -17.578 -13.238  1.00 65.69           N
ATOM   2356  CA  ILE A 304      10.285 -16.401 -13.047  1.00 61.44           C
ATOM   2357  C   ILE A 304       9.857 -16.329 -11.612  1.00 63.20           C
ATOM   2358  O   ILE A 304       9.452 -17.325 -11.030  1.00 66.97           O
ATOM   2359  CB  ILE A 304       9.051 -16.386 -13.948  1.00 64.26           C
ATOM   2360  CG1 ILE A 304       9.442 -16.400 -15.432  1.00 66.03           C
ATOM   2361  CG2 ILE A 304       8.185 -15.180 -13.613  1.00 58.50           C
ATOM   2362  CD1 ILE A 304       8.222 -16.235 -16.411  1.00 65.10           C
ATOM   2363  N   VAL A 305       9.922 -15.124 -11.053  1.00 70.48           N
ATOM   2364  CA  VAL A 305       9.475 -14.866  -9.694  1.00 60.74           C
ATOM   2365  C   VAL A 305       8.323 -13.872  -9.669  1.00 59.48           C
ATOM   2366  O   VAL A 305       8.365 -12.782 -10.263  1.00 56.09           O
ATOM   2367  CB  VAL A 305      10.619 -14.391  -8.840  1.00 52.17           C
ATOM   2368  CG1 VAL A 305      10.097 -13.940  -7.509  1.00 56.03           C
ATOM   2369  CG2 VAL A 305      11.593 -15.521  -8.676  1.00 56.49           C
ATOM   2370  N   TYR A 306       7.268 -14.323  -9.003  1.00 61.08           N
ATOM   2371  CA  TYR A 306       5.999 -13.639  -8.941  1.00 63.39           C
ATOM   2372  C   TYR A 306       5.767 -13.059  -7.552  1.00 63.81           C
ATOM   2373  O   TYR A 306       5.810 -13.798  -6.569  1.00 64.24           O
ATOM   2374  CB  TYR A 306       4.882 -14.611  -9.287  1.00 67.15           C
ATOM   2375  CG  TYR A 306       4.734 -14.935 -10.755  1.00 65.19           C
ATOM   2376  CD1 TYR A 306       3.913 -14.165 -11.559  1.00 64.57           C
ATOM   2377  CD2 TYR A 306       5.384 -16.027 -11.324  1.00 64.16           C
ATOM   2378  CE1 TYR A 306       3.733 -14.446 -12.894  1.00 67.85           C
ATOM   2379  CE2 TYR A 306       5.213 -16.326 -12.675  1.00 66.60           C
ATOM   2380  CZ  TYR A 306       4.388 -15.519 -13.454  1.00 70.39           C
ATOM   2381  OH  TYR A 306       4.189 -15.766 -14.788  1.00 64.32           O
ATOM   2382  N   THR A 307       5.529 -11.749  -7.467  1.00 62.21           N
ATOM   2383  CA  THR A 307       5.410 -11.051  -6.179  1.00 56.91           C
ATOM   2384  C   THR A 307       4.302 -10.069  -6.123  1.00 57.65           C
ATOM   2385  O   THR A 307       3.875  -9.518  -7.137  1.00 60.53           O
ATOM   2386  CB  THR A 307       6.599 -10.222  -5.806  1.00 60.16           C
ATOM   2387  OG1 THR A 307       6.965  -9.405  -6.935  1.00 71.38           O
ATOM   2388  CG2 THR A 307       7.751 -11.089  -5.291  1.00 61.31           C
ATOM   2389  N   ALA A 308       3.859  -9.848  -4.902  1.00 56.93           N
ATOM   2390  CA  ALA A 308       3.039  -8.709  -4.577  1.00 56.60           C
ATOM   2391  C   ALA A 308       3.232  -8.395  -3.078  1.00 60.65           C
ATOM   2392  O   ALA A 308       4.060  -9.039  -2.389  1.00 59.28           O
ATOM   2393  CB  ALA A 308       1.621  -8.986  -4.921  1.00 58.50           C
ATOM   2394  N   CYS A 309       2.526  -7.386  -2.578  1.00 59.31           N
ATOM   2395  CA  CYS A 309       2.591  -7.075  -1.149  1.00 64.59           C
ATOM   2396  C   CYS A 309       1.586  -7.919  -0.437  1.00 61.03           C
ATOM   2397  O   CYS A 309       1.870  -8.520   0.592  1.00 62.14           O
ATOM   2398  CB  CYS A 309       2.322  -5.595  -0.866  1.00 65.42           C
ATOM   2399  SG  CYS A 309       3.391  -4.500  -1.774  1.00 62.72           S
ATOM   2400  N   SER A 310       0.393  -7.935  -1.015  1.00 65.10           N
ATOM   2401  CA  SER A 310      -0.749  -8.666  -0.483  1.00 64.57           C
ATOM   2402  C   SER A 310      -0.559 -10.173  -0.607  1.00 66.86           C
ATOM   2403  O   SER A 310      -0.249 -10.698  -1.685  1.00 65.05           O
ATOM   2404  CB  SER A 310      -2.013  -8.216  -1.230  1.00 66.15           C
ATOM   2405  OG  SER A 310      -3.099  -9.077  -0.996  1.00 70.79           O
ATOM   2406  N   HIS A 311      -0.721 -10.870   0.509  1.00 73.25           N
ATOM   2407  CA  HIS A 311      -0.749 -12.329   0.483  1.00 73.50           C
ATOM   2408  C   HIS A 311      -1.842 -12.794  -0.452  1.00 67.98           C
ATOM   2409  O   HIS A 311      -1.668 -13.749  -1.192  1.00 68.68           O
ATOM   2410  CB  HIS A 311      -0.977 -12.888   1.873  1.00 78.24           C
ATOM   2411  CG  HIS A 311       0.282 -13.131   2.633  1.00 86.52           C
ATOM   2412  ND1 HIS A 311       1.143 -14.158   2.323  1.00 92.03           N
ATOM   2413  CD2 HIS A 311       0.831 -12.483   3.684  1.00 99.15           C
ATOM   2414  CE1 HIS A 311       2.169 -14.137   3.155  1.00101.20           C
ATOM   2415  NE2 HIS A 311       2.003 -13.132   3.994  1.00104.20           N
ATOM   2416  N   ALA A 312      -2.955 -12.074  -0.421  1.00 62.70           N
ATOM   2417  CA  ALA A 312      -4.128 -12.423  -1.191  1.00 66.40           C
ATOM   2418  C   ALA A 312      -3.797 -12.531  -2.644  1.00 70.16           C
ATOM   2419  O   ALA A 312      -4.040 -13.562  -3.262  1.00 75.82           O
ATOM   2420  CB  ALA A 312      -5.206 -11.389  -1.006  1.00 69.93           C
ATOM   2421  N   ALA A 313      -3.171 -11.486  -3.163  1.00 69.28           N
ATOM   2422  CA  ALA A 313      -2.871 -11.385  -4.576  1.00 65.36           C
ATOM   2423  C   ALA A 313      -1.767 -12.330  -4.992  1.00 64.80           C
ATOM   2424  O   ALA A 313      -1.744 -12.767  -6.130  1.00 64.37           O
ATOM   2425  CB  ALA A 313      -2.488  -9.973  -4.913  1.00 72.33           C
ATOM   2426  N   VAL A 314      -0.830 -12.614  -4.091  1.00 65.72           N
ATOM   2427  CA  VAL A 314       0.235 -13.544  -4.414  1.00 64.05           C
ATOM   2428  C   VAL A 314      -0.391 -14.900  -4.581  1.00 69.88           C
ATOM   2429  O   VAL A 314      -0.031 -15.661  -5.463  1.00 72.02           O
ATOM   2430  CB  VAL A 314       1.327 -13.583  -3.341  1.00 69.74           C
ATOM   2431  CG1 VAL A 314       2.011 -14.939  -3.324  1.00 72.45           C
ATOM   2432  CG2 VAL A 314       2.362 -12.522  -3.596  1.00 66.40           C
ATOM   2433  N   ASP A 315      -1.384 -15.191  -3.761  1.00 76.37           N
ATOM   2434  CA  ASP A 315      -1.988 -16.510  -3.811  1.00 76.78           C
ATOM   2435  C   ASP A 315      -2.900 -16.576  -5.010  1.00 72.27           C
ATOM   2436  O   ASP A 315      -2.755 -17.460  -5.846  1.00 75.46           O
ATOM   2437  CB  ASP A 315      -2.741 -16.820  -2.522  1.00 79.45           C
ATOM   2438  CG  ASP A 315      -1.803 -16.956  -1.333  1.00 90.51           C
ATOM   2439  OD1 ASP A 315      -0.614 -16.625  -1.518  1.00 90.03           O
ATOM   2440  OD2 ASP A 315      -2.233 -17.390  -0.235  1.00 97.54           O
ATOM   2441  N   ALA A 316      -3.771 -15.581  -5.144  1.00 69.73           N
ATOM   2442  CA  ALA A 316      -4.698 -15.484  -6.272  1.00 68.78           C
ATOM   2443  C   ALA A 316      -4.016 -15.724  -7.598  1.00 77.94           C
ATOM   2444  O   ALA A 316      -4.669 -15.992  -8.611  1.00 83.93           O
ATOM   2445  CB  ALA A 316      -5.371 -14.125  -6.290  1.00 68.36           C
ATOM   2446  N   LEU A 317      -2.692 -15.642  -7.572  1.00 78.67           N
ATOM   2447  CA  LEU A 317      -1.864 -15.879  -8.735  1.00 74.39           C
ATOM   2448  C   LEU A 317      -1.164 -17.238  -8.633  1.00 75.69           C
ATOM   2449  O   LEU A 317      -0.193 -17.502  -9.316  1.00 81.66           O
ATOM   2450  CB  LEU A 317      -0.870 -14.741  -8.863  1.00 72.18           C
ATOM   2451  CG  LEU A 317      -0.138 -14.545 -10.168  1.00 70.76           C
ATOM   2452  CD1 LEU A 317      -0.287 -13.121 -10.616  1.00 72.41           C
ATOM   2453  CD2 LEU A 317       1.287 -14.864  -9.860  1.00 74.12           C
ATOM   2454  N   CYS A 318      -1.651 -18.102  -7.758  1.00 74.88           N
ATOM   2455  CA  CYS A 318      -1.328 -19.511  -7.874  1.00 78.76           C
ATOM   2456  C   CYS A 318      -2.541 -20.147  -8.538  1.00 83.87           C
ATOM   2457  O   CYS A 318      -2.423 -20.994  -9.421  1.00 82.76           O
ATOM   2458  CB  CYS A 318      -1.017 -20.123  -6.518  1.00 84.01           C
ATOM   2459  SG  CYS A 318       0.707 -19.954  -6.063  1.00 81.78           S
ATOM   2460  N   GLU A 319      -3.719 -19.697  -8.114  1.00 83.42           N
ATOM   2461  CA  GLU A 319      -4.902 -19.770  -8.959  1.00 86.79           C
ATOM   2462  C   GLU A 319      -4.520 -19.104 -10.293  1.00 88.92           C
ATOM   2463  O   GLU A 319      -3.604 -18.273 -10.333  1.00 88.56           O
ATOM   2464  CB  GLU A 319      -6.096 -19.049  -8.307  1.00 85.23           C
ATOM   2465  CG  GLU A 319      -7.023 -19.901  -7.423  1.00 88.94           C
ATOM   2466  CD  GLU A 319      -6.552 -20.052  -5.967  1.00 91.57           C
ATOM   2467  OE1 GLU A 319      -5.328 -20.230  -5.722  1.00 80.70           O
ATOM   2468  OE2 GLU A 319      -7.430 -19.988  -5.067  1.00 93.81           O
ATOM   2469  N   LYS A 320      -5.209 -19.450 -11.378  1.00 86.41           N
ATOM   2470  CA  LYS A 320      -4.796 -18.999 -12.707  1.00 88.53           C
ATOM   2471  C   LYS A 320      -3.329 -19.317 -12.973  1.00 85.88           C
ATOM   2472  O   LYS A 320      -2.674 -18.613 -13.726  1.00 84.10           O
ATOM   2473  CB  LYS A 320      -5.023 -17.494 -12.885  1.00 84.25           C
ATOM   2474  CG  LYS A 320      -6.461 -17.091 -12.885  1.00 88.56           C
ATOM   2475  CD  LYS A 320      -6.991 -17.043 -14.298  1.00 95.29           C
ATOM   2476  CE  LYS A 320      -7.013 -15.622 -14.847  1.00100.37           C
ATOM   2477  NZ  LYS A 320      -7.908 -15.527 -16.048  1.00 98.39           N
ATOM   2478  N   ALA A 321      -2.808 -20.363 -12.349  1.00 87.51           N
ATOM   2479  CA  ALA A 321      -1.389 -20.661 -12.472  1.00 85.95           C
ATOM   2480  C   ALA A 321      -1.050 -22.051 -11.956  1.00 89.24           C
ATOM   2481  O   ALA A 321       0.091 -22.487 -12.058  1.00 93.86           O
ATOM   2482  CB  ALA A 321      -0.569 -19.616 -11.731  1.00 80.33           C
ATOM   2483  N   LEU A 322      -2.030 -22.753 -11.397  1.00 86.08           N
ATOM   2484  CA  LEU A 322      -1.842 -24.173 -11.150  1.00 87.95           C
ATOM   2485  C   LEU A 322      -2.644 -24.931 -12.173  1.00 88.32           C
ATOM   2486  O   LEU A 322      -2.406 -26.110 -12.416  1.00 83.36           O
ATOM   2487  CB  LEU A 322      -2.237 -24.555  -9.731  1.00 88.19           C
ATOM   2488  CG  LEU A 322      -1.185 -24.044  -8.757  1.00 87.87           C
ATOM   2489  CD1 LEU A 322      -1.350 -24.708  -7.405  1.00 90.92           C
ATOM   2490  CD2 LEU A 322       0.212 -24.286  -9.319  1.00 85.35           C
ATOM   2491  N   LYS A 323      -3.592 -24.222 -12.775  1.00 85.33           N
ATOM   2492  CA  LYS A 323      -4.076 -24.576 -14.089  1.00 81.85           C
ATOM   2493  C   LYS A 323      -2.871 -24.567 -15.020  1.00 89.28           C
ATOM   2494  O   LYS A 323      -1.966 -25.400 -14.883  1.00 88.97           O
ATOM   2495  CB  LYS A 323      -5.135 -23.593 -14.578  1.00 82.15           C
ATOM   2496  CG  LYS A 323      -6.061 -23.089 -13.484  1.00 85.66           C
ATOM   2497  CD  LYS A 323      -7.262 -22.342 -14.067  1.00 91.98           C
ATOM   2498  CE  LYS A 323      -6.853 -21.074 -14.818  1.00 90.72           C
ATOM   2499  NZ  LYS A 323      -7.993 -20.410 -15.524  1.00 90.19           N
ATOM   2500  N   TYR A 324      -2.837 -23.586 -15.927  1.00 85.20           N
ATOM   2501  CA  TYR A 324      -1.829 -23.502 -16.993  1.00 81.34           C
ATOM   2502  C   TYR A 324      -0.402 -24.023 -16.683  1.00 79.31           C
ATOM   2503  O   TYR A 324       0.319 -24.414 -17.594  1.00 76.29           O
ATOM   2504  CB  TYR A 324      -1.731 -22.046 -17.461  1.00 80.14           C
ATOM   2505  CG  TYR A 324      -3.049 -21.476 -17.959  1.00 89.99           C
ATOM   2506  CD1 TYR A 324      -3.435 -21.632 -19.285  1.00 98.70           C
ATOM   2507  CD2 TYR A 324      -3.905 -20.782 -17.107  1.00 88.96           C
ATOM   2508  CE1 TYR A 324      -4.634 -21.124 -19.757  1.00100.84           C
ATOM   2509  CE2 TYR A 324      -5.107 -20.259 -17.570  1.00 91.70           C
ATOM   2510  CZ  TYR A 324      -5.468 -20.438 -18.899  1.00102.80           C
ATOM   2511  OH  TYR A 324      -6.664 -19.937 -19.384  1.00106.63           O
ATOM   2512  N   LEU A 325      -0.007 -24.074 -15.416  1.00 78.81           N
ATOM   2513  CA  LEU A 325       1.378 -24.395 -15.097  1.00 76.52           C
ATOM   2514  C   LEU A 325       1.589 -25.616 -14.237  1.00 79.33           C
ATOM   2515  O   LEU A 325       0.828 -25.866 -13.305  1.00 85.24           O
ATOM   2516  CB  LEU A 325       2.040 -23.221 -14.401  1.00 84.30           C
ATOM   2517  CG  LEU A 325       2.350 -21.977 -15.216  1.00 82.54           C
ATOM   2518  CD1 LEU A 325       2.292 -20.769 -14.294  1.00 80.32           C
ATOM   2519  CD2 LEU A 325       3.720 -22.117 -15.854  1.00 78.98           C
ATOM   2520  N   PRO A 326       2.650 -26.369 -14.543  1.00 80.10           N
ATOM   2521  CA  PRO A 326       3.096 -27.597 -13.866  1.00 84.80           C
ATOM   2522  C   PRO A 326       3.432 -27.479 -12.382  1.00 81.62           C
ATOM   2523  O   PRO A 326       4.536 -27.091 -12.040  1.00 83.89           O
ATOM   2524  CB  PRO A 326       4.362 -27.975 -14.644  1.00 85.10           C
ATOM   2525  CG  PRO A 326       4.112 -27.447 -16.031  1.00 85.60           C
ATOM   2526  CD  PRO A 326       3.322 -26.174 -15.844  1.00 83.58           C
ATOM   2527  N   ILE A 327       2.510 -27.934 -11.538  1.00 87.55           N
ATOM   2528  CA  ILE A 327       2.593 -27.881 -10.070  1.00 93.49           C
ATOM   2529  C   ILE A 327       3.925 -28.339  -9.481  1.00100.65           C
ATOM   2530  O   ILE A 327       4.286 -27.972  -8.351  1.00 98.13           O
ATOM   2531  CB  ILE A 327       1.500 -28.764  -9.424  1.00 92.36           C
ATOM   2532  CG1 ILE A 327       0.245 -28.870 -10.307  1.00 96.82           C
ATOM   2533  CG2 ILE A 327       1.185 -28.273  -8.016  1.00 93.42           C
ATOM   2534  CD1 ILE A 327      -0.412 -27.546 -10.715  1.00 90.83           C
ATOM   2535  N   ASP A 328       4.632 -29.184 -10.224  1.00 99.29           N
ATOM   2536  CA  ASP A 328       5.789 -29.853  -9.665  1.00103.99           C
ATOM   2537  C   ASP A 328       6.960 -28.896  -9.509  1.00102.16           C
ATOM   2538  O   ASP A 328       7.492 -28.723  -8.408  1.00 99.79           O
ATOM   2539  CB  ASP A 328       6.197 -31.043 -10.531  1.00102.46           C
ATOM   2540  CG  ASP A 328       7.205 -31.934  -9.839  1.00107.38           C
ATOM   2541  OD1 ASP A 328       7.180 -32.002  -8.589  1.00105.69           O
ATOM   2542  OD2 ASP A 328       8.038 -32.544 -10.539  1.00112.70           O
ATOM   2543  N   LYS A 329       7.348 -28.285 -10.624  1.00 97.35           N
ATOM   2544  CA  LYS A 329       8.511 -27.415 -10.672  1.00 92.08           C
ATOM   2545  C   LYS A 329       8.151 -25.977 -10.315  1.00 93.74           C
ATOM   2546  O   LYS A 329       8.316 -25.071 -11.139  1.00 90.69           O
ATOM   2547  CB  LYS A 329       9.150 -27.450 -12.062  1.00 94.33           C
ATOM   2548  CG  LYS A 329       9.515 -28.847 -12.568  1.00102.93           C
ATOM   2549  CD  LYS A 329      10.277 -28.763 -13.888  1.00 96.12           C
ATOM   2550  CE  LYS A 329       9.466 -28.011 -14.933  1.00 93.11           C
ATOM   2551  NZ  LYS A 329      10.333 -27.339 -15.941  1.00 95.00           N
ATOM   2552  N   CYS A 330       7.670 -25.763  -9.095  1.00 86.26           N
ATOM   2553  CA  CYS A 330       7.368 -24.423  -8.661  1.00 84.34           C
ATOM   2554  C   CYS A 330       7.009 -24.342  -7.185  1.00 83.10           C
ATOM   2555  O   CYS A 330       6.114 -25.019  -6.698  1.00 85.57           O
ATOM   2556  CB  CYS A 330       6.251 -23.833  -9.531  1.00 83.93           C
ATOM   2557  SG  CYS A 330       4.602 -24.060  -8.990  1.00 78.36           S
ATOM   2558  N   SER A 331       7.742 -23.492  -6.480  1.00 83.74           N
ATOM   2559  CA  SER A 331       7.530 -23.291  -5.062  1.00 90.95           C
ATOM   2560  C   SER A 331       6.753 -22.027  -4.765  1.00 91.63           C
ATOM   2561  O   SER A 331       6.419 -21.230  -5.640  1.00 82.32           O
ATOM   2562  CB  SER A 331       8.856 -23.257  -4.317  1.00 87.89           C
ATOM   2563  OG  SER A 331       9.831 -22.655  -5.127  1.00 92.04           O
ATOM   2564  N   ARG A 332       6.479 -21.858  -3.489  1.00 96.79           N
ATOM   2565  CA  ARG A 332       5.467 -20.939  -3.076  1.00 97.44           C
ATOM   2566  C   ARG A 332       5.576 -20.942  -1.576  1.00105.05           C
ATOM   2567  O   ARG A 332       5.354 -21.956  -0.942  1.00113.99           O
ATOM   2568  CB  ARG A 332       4.122 -21.386  -3.632  1.00102.23           C
ATOM   2569  CG  ARG A 332       2.954 -20.676  -3.128  1.00107.76           C
ATOM   2570  CD  ARG A 332       2.510 -21.310  -1.853  1.00125.17           C
ATOM   2571  NE  ARG A 332       1.085 -21.140  -1.682  1.00134.19           N
ATOM   2572  CZ  ARG A 332       0.176 -22.086  -1.868  1.00135.30           C
ATOM   2573  NH1 ARG A 332       0.535 -23.335  -2.174  1.00131.02           N
ATOM   2574  NH2 ARG A 332      -1.105 -21.782  -1.701  1.00133.83           N
ATOM   2575  N   ILE A 333       5.989 -19.806  -1.026  1.00108.65           N
ATOM   2576  CA  ILE A 333       6.713 -19.818   0.237  1.00114.58           C
ATOM   2577  C   ILE A 333       6.100 -18.862   1.268  1.00118.25           C
ATOM   2578  O   ILE A 333       5.158 -18.124   0.963  1.00112.04           O
ATOM   2579  CB  ILE A 333       8.231 -19.541  -0.038  1.00105.20           C
ATOM   2580  CG1 ILE A 333       9.117 -20.065   1.104  1.00112.22           C
ATOM   2581  CG2 ILE A 333       8.493 -18.084  -0.418  1.00 89.46           C
ATOM   2582  CD1 ILE A 333       9.172 -21.592   1.201  1.00107.02           C
ATOM   2583  N   ILE A 334       6.634 -18.903   2.490  1.00126.88           N
ATOM   2584  CA  ILE A 334       5.957 -18.381   3.683  1.00136.78           C
ATOM   2585  C   ILE A 334       6.820 -17.441   4.554  1.00144.28           C
ATOM   2586  O   ILE A 334       8.012 -17.691   4.762  1.00147.71           O
ATOM   2587  CB  ILE A 334       5.428 -19.580   4.512  1.00137.67           C
ATOM   2588  CG1 ILE A 334       4.370 -20.365   3.724  1.00139.00           C
ATOM   2589  CG2 ILE A 334       4.947 -19.145   5.890  1.00138.91           C
ATOM   2590  CD1 ILE A 334       3.441 -19.495   2.917  1.00133.81           C
ATOM   2591  N   PRO A 335       6.214 -16.342   5.057  1.00143.23           N
ATOM   2592  CA  PRO A 335       6.902 -15.358   5.913  1.00147.91           C
ATOM   2593  C   PRO A 335       7.237 -15.879   7.314  1.00158.27           C
ATOM   2594  O   PRO A 335       7.416 -17.082   7.514  1.00160.60           O
ATOM   2595  CB  PRO A 335       5.891 -14.203   6.011  1.00144.55           C
ATOM   2596  CG  PRO A 335       4.896 -14.451   4.921  1.00133.32           C
ATOM   2597  CD  PRO A 335       4.834 -15.929   4.752  1.00131.36           C
ATOM   2598  N   ALA A 336       7.320 -14.965   8.276  1.00162.14           N
ATOM   2599  CA  ALA A 336       7.524 -15.346   9.666  1.00165.36           C
ATOM   2600  C   ALA A 336       6.252 -15.979  10.233  1.00168.41           C
ATOM   2601  O   ALA A 336       6.302 -17.046  10.844  1.00169.75           O
ATOM   2602  CB  ALA A 336       7.941 -14.142  10.493  1.00164.82           C
ATOM   2603  N   ARG A 337       5.115 -15.321  10.015  1.00170.74           N
ATOM   2604  CA  ARG A 337       3.827 -15.821  10.498  1.00170.27           C
ATOM   2605  C   ARG A 337       2.700 -15.538   9.498  1.00169.94           C
ATOM   2606  O   ARG A 337       2.538 -14.413   9.027  1.00170.85           O
ATOM   2607  CB  ARG A 337       3.494 -15.203  11.862  1.00160.34           C
ATOM   2608  CG  ARG A 337       2.119 -15.565  12.410  1.00150.78           C
ATOM   2609  CD  ARG A 337       2.140 -16.849  13.242  1.00152.53           C
ATOM   2610  NE  ARG A 337       2.292 -18.045  12.417  1.00157.05           N
ATOM   2611  CZ  ARG A 337       1.354 -18.973  12.252  1.00149.17           C
ATOM   2612  NH1 ARG A 337       0.185 -18.861  12.866  1.00133.38           N
ATOM   2613  NH2 ARG A 337       1.594 -20.017  11.471  1.00157.57           N
ATOM   2614  N   ALA A 338       1.941 -16.579   9.161  1.00168.83           N
ATOM   2615  CA  ALA A 338       0.815 -16.466   8.233  1.00170.29           C
ATOM   2616  C   ALA A 338      -0.241 -15.499   8.762  1.00170.05           C
ATOM   2617  O   ALA A 338      -0.754 -15.700   9.861  1.00164.46           O
ATOM   2618  CB  ALA A 338       0.205 -17.839   7.988  1.00165.91           C
ATOM   2619  N   ARG A 339      -0.558 -14.462   7.983  1.00173.71           N
ATOM   2620  CA  ARG A 339      -1.425 -13.367   8.445  1.00173.63           C
ATOM   2621  C   ARG A 339      -2.749 -13.907   8.999  1.00170.51           C
ATOM   2622  O   ARG A 339      -3.163 -13.542  10.105  1.00164.62           O
ATOM   2623  CB  ARG A 339      -1.703 -12.356   7.323  1.00166.96           C
ATOM   2624  CG  ARG A 339      -0.493 -11.836   6.520  1.00163.20           C
ATOM   2625  CD  ARG A 339       0.846 -11.688   7.274  1.00173.47           C
ATOM   2626  NE  ARG A 339       1.935 -11.333   6.348  1.00168.13           N
ATOM   2627  CZ  ARG A 339       3.240 -11.458   6.600  1.00166.90           C
ATOM   2628  NH1 ARG A 339       3.658 -11.937   7.763  1.00170.73           N
ATOM   2629  NH2 ARG A 339       4.133 -11.110   5.679  1.00157.26           N
ATOM   2630  N   VAL A 340      -3.414 -14.759   8.221  1.00158.21           N
ATOM   2631  CA  VAL A 340      -4.530 -15.554   8.728  1.00152.76           C
ATOM   2632  C   VAL A 340      -4.184 -17.025   8.467  1.00153.43           C
ATOM   2633  O   VAL A 340      -3.487 -17.654   9.268  1.00150.15           O
ATOM   2634  CB  VAL A 340      -5.888 -15.148   8.087  1.00145.15           C
ATOM   2635  CG1 VAL A 340      -7.042 -15.959   8.678  1.00138.25           C
ATOM   2636  CG2 VAL A 340      -6.154 -13.666   8.286  1.00134.89           C
ATOM   2637  N   GLU A 341      -4.653 -17.562   7.343  1.00151.95           N
ATOM   2638  CA  GLU A 341      -4.262 -18.903   6.902  1.00147.93           C
ATOM   2639  C   GLU A 341      -3.710 -18.828   5.475  1.00145.29           C
ATOM   2640  O   GLU A 341      -4.391 -18.366   4.549  1.00141.79           O
ATOM   2641  CB  GLU A 341      -5.444 -19.877   6.999  1.00144.07           C
ATOM   2642  CG  GLU A 341      -6.805 -19.303   6.616  1.00141.49           C
ATOM   2643  CD  GLU A 341      -7.894 -20.363   6.568  1.00137.77           C
ATOM   2644  OE1 GLU A 341      -7.611 -21.533   6.912  1.00136.71           O
ATOM   2645  OE2 GLU A 341      -9.033 -20.029   6.184  1.00136.03           O
ATOM   2646  N   CYS A 342      -2.466 -19.254   5.289  1.00141.60           N
ATOM   2647  CA  CYS A 342      -1.771 -18.850   4.067  1.00140.49           C
ATOM   2648  C   CYS A 342      -1.460 -19.980   3.084  1.00137.11           C
ATOM   2649  O   CYS A 342      -2.378 -20.674   2.642  1.00131.60           O
ATOM   2650  CB  CYS A 342      -0.488 -18.108   4.415  1.00141.23           C
ATOM   2651  SG  CYS A 342      -0.797 -16.377   4.886  1.00147.04           S
ATOM   2652  N   PHE A 343      -0.187 -20.214   2.757  1.00134.07           N
ATOM   2653  CA  PHE A 343       0.075 -20.962   1.518  1.00131.19           C
ATOM   2654  C   PHE A 343       1.518 -21.512   1.322  1.00134.11           C
ATOM   2655  O   PHE A 343       2.471 -20.748   1.200  1.00134.66           O
ATOM   2656  CB  PHE A 343      -0.296 -20.058   0.315  1.00123.01           C
ATOM   2657  CG  PHE A 343       0.608 -18.834   0.131  1.00121.73           C
ATOM   2658  CD1 PHE A 343       0.579 -17.768   1.020  1.00119.24           C
ATOM   2659  CD2 PHE A 343       1.449 -18.738  -0.977  1.00115.43           C
ATOM   2660  CE1 PHE A 343       1.399 -16.659   0.818  1.00110.94           C
ATOM   2661  CE2 PHE A 343       2.271 -17.637  -1.182  1.00106.23           C
ATOM   2662  CZ  PHE A 343       2.244 -16.594  -0.280  1.00103.44           C
ATOM   2663  N   ASP A 344       1.673 -22.835   1.199  1.00137.31           N
ATOM   2664  CA  ASP A 344       3.004 -23.465   1.086  1.00142.40           C
ATOM   2665  C   ASP A 344       3.079 -24.659   0.106  1.00145.67           C
ATOM   2666  O   ASP A 344       2.085 -25.030  -0.527  1.00147.64           O
ATOM   2667  CB  ASP A 344       3.489 -23.931   2.452  1.00150.79           C
ATOM   2668  CG  ASP A 344       4.992 -23.778   2.609  1.00148.52           C
ATOM   2669  OD1 ASP A 344       5.581 -22.966   1.854  1.00141.14           O
ATOM   2670  OD2 ASP A 344       5.583 -24.461   3.475  1.00155.62           O
ATOM   2671  N   LYS A 345       4.280 -25.240  -0.005  1.00148.76           N
ATOM   2672  CA  LYS A 345       4.614 -26.280  -0.991  1.00151.44           C
ATOM   2673  C   LYS A 345       5.258 -27.531  -0.351  1.00155.43           C
ATOM   2674  O   LYS A 345       5.030 -27.819   0.828  1.00155.23           O
ATOM   2675  CB  LYS A 345       5.554 -25.699  -2.056  1.00132.45           C
ATOM   2676  CG  LYS A 345       4.834 -25.143  -3.270  1.00116.72           C
ATOM   2677  CD  LYS A 345       4.194 -26.254  -4.082  1.00121.21           C
ATOM   2678  CE  LYS A 345       3.298 -25.681  -5.163  1.00114.32           C
ATOM   2679  NZ  LYS A 345       2.201 -26.616  -5.512  1.00112.46           N
ATOM   2680  N   PHE A 346       6.054 -28.262  -1.140  1.00153.58           N
ATOM   2681  CA  PHE A 346       6.744 -29.477  -0.682  1.00156.48           C
ATOM   2682  C   PHE A 346       7.563 -29.226   0.602  1.00162.01           C
ATOM   2683  O   PHE A 346       8.006 -28.097   0.846  1.00162.07           O
ATOM   2684  CB  PHE A 346       7.674 -30.023  -1.782  1.00152.13           C
ATOM   2685  CG  PHE A 346       7.017 -30.200  -3.132  1.00145.96           C
ATOM   2686  CD1 PHE A 346       5.975 -31.101  -3.311  1.00143.43           C
ATOM   2687  CD2 PHE A 346       7.473 -29.487  -4.235  1.00140.94           C
ATOM   2688  CE1 PHE A 346       5.383 -31.271  -4.562  1.00136.14           C
ATOM   2689  CE2 PHE A 346       6.887 -29.653  -5.490  1.00131.14           C
ATOM   2690  CZ  PHE A 346       5.843 -30.544  -5.654  1.00125.37           C
ATOM   2691  N   LYS A 347       7.782 -30.272   1.408  1.00164.57           N
ATOM   2692  CA  LYS A 347       8.474 -30.118   2.703  1.00166.25           C
ATOM   2693  C   LYS A 347       9.956 -30.545   2.687  1.00166.44           C
ATOM   2694  O   LYS A 347      10.443 -31.089   1.690  1.00165.07           O
ATOM   2695  CB  LYS A 347       7.728 -30.889   3.808  1.00162.41           C
ATOM   2696  CG  LYS A 347       7.526 -32.383   3.561  1.00159.71           C
ATOM   2697  CD  LYS A 347       6.884 -33.056   4.771  1.00152.30           C
ATOM   2698  CE  LYS A 347       5.593 -32.356   5.167  1.00150.52           C
ATOM   2699  NZ  LYS A 347       5.007 -32.907   6.421  1.00147.54           N
ATOM   2700  N   VAL A 348      10.644 -30.274   3.804  1.00164.85           N
ATOM   2701  CA  VAL A 348      12.100 -30.452   4.002  1.00166.11           C
ATOM   2702  C   VAL A 348      12.900 -29.357   3.251  1.00167.14           C
ATOM   2703  O   VAL A 348      13.983 -28.952   3.696  1.00164.18           O
ATOM   2704  CB  VAL A 348      12.565 -31.892   3.621  1.00162.96           C
ATOM   2705  CG1 VAL A 348      14.086 -32.010   3.637  1.00160.79           C
ATOM   2706  CG2 VAL A 348      11.952 -32.914   4.572  1.00159.66           C
ATOM   2707  N   ASN A 349      12.357 -28.882   2.127  1.00166.46           N
ATOM   2708  CA  ASN A 349      12.783 -27.636   1.465  1.00168.82           C
ATOM   2709  C   ASN A 349      14.193 -27.628   0.840  1.00169.05           C
ATOM   2710  O   ASN A 349      14.919 -28.628   0.881  1.00168.00           O
ATOM   2711  CB  ASN A 349      12.676 -26.461   2.453  1.00165.83           C
ATOM   2712  CG  ASN A 349      11.254 -26.232   2.942  1.00160.91           C
ATOM   2713  OD1 ASN A 349      10.295 -26.754   2.372  1.00161.36           O
ATOM   2714  ND2 ASN A 349      11.113 -25.442   4.002  1.00152.13           N
ATOM   2715  N   SER A 350      14.540 -26.475   0.256  1.00164.04           N
ATOM   2716  CA  SER A 350      15.807 -26.224  -0.450  1.00162.69           C
ATOM   2717  C   SER A 350      15.950 -27.047  -1.740  1.00159.97           C
ATOM   2718  O   SER A 350      16.268 -28.238  -1.691  1.00166.62           O
ATOM   2719  CB  SER A 350      17.007 -26.482   0.474  1.00166.14           C
ATOM   2720  OG  SER A 350      17.210 -25.400   1.369  1.00164.88           O
ATOM   2721  N   THR A 351      15.734 -26.404  -2.893  1.00148.97           N
ATOM   2722  CA  THR A 351      15.414 -24.976  -2.940  1.00137.09           C
ATOM   2723  C   THR A 351      14.146 -24.667  -3.755  1.00121.97           C
ATOM   2724  O   THR A 351      13.034 -24.993  -3.319  1.00118.78           O
ATOM   2725  CB  THR A 351      16.584 -24.160  -3.512  1.00130.81           C
ATOM   2726  OG1 THR A 351      17.817 -24.763  -3.107  1.00139.64           O
ATOM   2727  CG2 THR A 351      16.543 -22.732  -2.973  1.00120.61           C
ATOM   2728  N   LEU A 352      14.307 -24.058  -4.932  1.00105.17           N
ATOM   2729  CA  LEU A 352      13.187 -23.326  -5.529  1.00 97.27           C
ATOM   2730  C   LEU A 352      12.880 -23.513  -7.028  1.00 87.11           C
ATOM   2731  O   LEU A 352      11.740 -23.807  -7.413  1.00 85.25           O
ATOM   2732  CB  LEU A 352      13.417 -21.831  -5.285  1.00 95.70           C
ATOM   2733  CG  LEU A 352      13.569 -21.301  -3.856  1.00 98.08           C
ATOM   2734  CD1 LEU A 352      13.804 -19.802  -3.886  1.00 86.28           C
ATOM   2735  CD2 LEU A 352      12.353 -21.641  -2.999  1.00 93.65           C
ATOM   2736  N   GLU A 353      13.915 -23.353  -7.846  1.00 90.04           N
ATOM   2737  CA  GLU A 353      13.827 -22.871  -9.241  1.00 91.25           C
ATOM   2738  C   GLU A 353      12.406 -22.550  -9.775  1.00 73.87           C
ATOM   2739  O   GLU A 353      11.686 -21.779  -9.176  1.00 78.97           O
ATOM   2740  CB  GLU A 353      14.581 -23.849 -10.187  1.00 94.07           C
ATOM   2741  CG  GLU A 353      14.787 -23.363 -11.664  1.00 91.43           C
ATOM   2742  CD  GLU A 353      16.014 -22.493 -11.885  1.00 97.96           C
ATOM   2743  OE1 GLU A 353      16.519 -22.480 -13.037  1.00100.74           O
ATOM   2744  OE2 GLU A 353      16.462 -21.815 -10.925  1.00 96.93           O
ATOM   2745  N   GLN A 354      12.000 -23.161 -10.868  1.00 75.74           N
ATOM   2746  CA  GLN A 354      11.416 -22.357 -11.923  1.00 80.74           C
ATOM   2747  C   GLN A 354      10.386 -21.293 -11.535  1.00 73.24           C
ATOM   2748  O   GLN A 354      10.559 -20.138 -11.907  1.00 71.13           O
ATOM   2749  CB  GLN A 354      10.805 -23.255 -12.997  1.00 81.50           C
ATOM   2750  CG  GLN A 354      10.411 -22.402 -14.170  1.00 78.24           C
ATOM   2751  CD  GLN A 354      10.822 -22.946 -15.501  1.00 82.32           C
ATOM   2752  OE1 GLN A 354      11.399 -24.037 -15.595  1.00 87.23           O
ATOM   2753  NE2 GLN A 354      10.548 -22.170 -16.559  1.00 78.84           N
ATOM   2754  N   TYR A 355       9.343 -21.613 -10.786  1.00 73.46           N
ATOM   2755  CA  TYR A 355       8.443 -20.517 -10.434  1.00 73.30           C
ATOM   2756  C   TYR A 355       8.351 -20.341  -8.942  1.00 71.20           C
ATOM   2757  O   TYR A 355       8.068 -21.281  -8.210  1.00 68.32           O
ATOM   2758  CB  TYR A 355       7.070 -20.712 -11.064  1.00 66.82           C
ATOM   2759  CG  TYR A 355       7.228 -20.887 -12.545  1.00 70.63           C
ATOM   2760  CD1 TYR A 355       7.659 -19.835 -13.330  1.00 70.41           C
ATOM   2761  CD2 TYR A 355       7.006 -22.117 -13.158  1.00 76.22           C
ATOM   2762  CE1 TYR A 355       7.834 -19.984 -14.694  1.00 75.84           C
ATOM   2763  CE2 TYR A 355       7.162 -22.279 -14.529  1.00 70.90           C
ATOM   2764  CZ  TYR A 355       7.582 -21.210 -15.294  1.00 77.95           C
ATOM   2765  OH  TYR A 355       7.774 -21.345 -16.657  1.00 80.66           O
ATOM   2766  N   VAL A 356       8.610 -19.114  -8.500  1.00 66.30           N
ATOM   2767  CA  VAL A 356       8.512 -18.794  -7.097  1.00 63.90           C
ATOM   2768  C   VAL A 356       7.406 -17.781  -6.937  1.00 65.83           C
ATOM   2769  O   VAL A 356       7.244 -16.897  -7.782  1.00 66.26           O
ATOM   2770  CB  VAL A 356       9.836 -18.310  -6.543  1.00 64.07           C
ATOM   2771  CG1 VAL A 356       9.663 -17.830  -5.133  1.00 64.07           C
ATOM   2772  CG2 VAL A 356      10.852 -19.440  -6.579  1.00 67.47           C
ATOM   2773  N   PHE A 357       6.581 -17.989  -5.910  1.00 69.19           N
ATOM   2774  CA  PHE A 357       5.491 -17.082  -5.581  1.00 69.05           C
ATOM   2775  C   PHE A 357       5.673 -16.591  -4.152  1.00 71.83           C
ATOM   2776  O   PHE A 357       5.677 -17.383  -3.215  1.00 73.02           O
ATOM   2777  CB  PHE A 357       4.144 -17.769  -5.747  1.00 68.58           C
ATOM   2778  CG  PHE A 357       3.855 -18.197  -7.153  1.00 69.42           C
ATOM   2779  CD1 PHE A 357       4.400 -19.373  -7.656  1.00 68.27           C
ATOM   2780  CD2 PHE A 357       3.026 -17.434  -7.973  1.00 68.13           C
ATOM   2781  CE1 PHE A 357       4.149 -19.766  -8.944  1.00 63.15           C
ATOM   2782  CE2 PHE A 357       2.758 -17.830  -9.278  1.00 66.05           C
ATOM   2783  CZ  PHE A 357       3.316 -18.991  -9.762  1.00 64.99           C
ATOM   2784  N   CYS A 358       5.836 -15.280  -3.980  1.00 73.54           N
ATOM   2785  CA  CYS A 358       6.217 -14.754  -2.672  1.00 69.68           C
ATOM   2786  C   CYS A 358       5.778 -13.325  -2.415  1.00 64.64           C
ATOM   2787  O   CYS A 358       5.630 -12.542  -3.334  1.00 70.24           O
ATOM   2788  CB  CYS A 358       7.718 -14.839  -2.485  1.00 63.83           C
ATOM   2789  SG  CYS A 358       8.115 -14.537  -0.787  1.00 67.97           S
ATOM   2790  N   THR A 359       5.552 -12.987  -1.157  1.00 65.18           N
ATOM   2791  CA  THR A 359       5.253 -11.602  -0.838  1.00 68.82           C
ATOM   2792  C   THR A 359       6.559 -10.846  -0.728  1.00 66.10           C
ATOM   2793  O   THR A 359       7.611 -11.450  -0.412  1.00 62.69           O
ATOM   2794  CB  THR A 359       4.448 -11.439   0.471  1.00 70.82           C
ATOM   2795  OG1 THR A 359       5.051 -12.211   1.520  1.00 68.61           O
ATOM   2796  CG2 THR A 359       3.006 -11.844   0.257  1.00 69.06           C
ATOM   2797  N   VAL A 360       6.489  -9.537  -0.990  1.00 61.48           N
ATOM   2798  CA  VAL A 360       7.671  -8.671  -0.905  1.00 63.56           C
ATOM   2799  C   VAL A 360       8.396  -8.859   0.418  1.00 65.91           C
ATOM   2800  O   VAL A 360       9.630  -8.843   0.464  1.00 69.48           O
ATOM   2801  CB  VAL A 360       7.337  -7.187  -1.103  1.00 55.39           C
ATOM   2802  CG1 VAL A 360       8.598  -6.396  -1.064  1.00 50.64           C
ATOM   2803  CG2 VAL A 360       6.670  -6.959  -2.449  1.00 60.73           C
ATOM   2804  N   ASN A 361       7.649  -9.037   1.500  1.00 60.72           N
ATOM   2805  CA  ASN A 361       8.303  -9.195   2.780  1.00 62.58           C
ATOM   2806  C   ASN A 361       9.079 -10.495   2.895  1.00 64.65           C
ATOM   2807  O   ASN A 361      10.228 -10.502   3.354  1.00 65.02           O
ATOM   2808  CB  ASN A 361       7.280  -9.099   3.899  1.00 70.20           C
ATOM   2809  CG  ASN A 361       7.308  -7.751   4.565  1.00 75.61           C
ATOM   2810  OD1 ASN A 361       8.148  -7.496   5.438  1.00 79.04           O
ATOM   2811  ND2 ASN A 361       6.426  -6.849   4.122  1.00 71.95           N
ATOM   2812  N   ALA A 362       8.479 -11.587   2.439  1.00 67.03           N
ATOM   2813  CA  ALA A 362       9.093 -12.889   2.649  1.00 69.72           C
ATOM   2814  C   ALA A 362      10.086 -13.292   1.563  1.00 68.00           C
ATOM   2815  O   ALA A 362      10.570 -14.417   1.593  1.00 65.87           O
ATOM   2816  CB  ALA A 362       8.021 -13.944   2.778  1.00 77.35           C
ATOM   2817  N   LEU A 363      10.423 -12.374   0.651  1.00 64.09           N
ATOM   2818  CA  LEU A 363      11.336 -12.668  -0.467  1.00 60.54           C
ATOM   2819  C   LEU A 363      12.719 -13.057   0.005  1.00 61.93           C
ATOM   2820  O   LEU A 363      13.199 -12.553   1.018  1.00 63.62           O
ATOM   2821  CB  LEU A 363      11.472 -11.477  -1.420  1.00 60.78           C
ATOM   2822  CG  LEU A 363      10.338 -11.273  -2.423  1.00 60.16           C
ATOM   2823  CD1 LEU A 363      10.559 -10.041  -3.234  1.00 59.64           C
ATOM   2824  CD2 LEU A 363      10.232 -12.457  -3.321  1.00 62.13           C
ATOM   2825  N   PRO A 364      13.340 -14.014  -0.703  1.00 69.42           N
ATOM   2826  CA  PRO A 364      14.728 -14.443  -0.531  1.00 67.49           C
ATOM   2827  C   PRO A 364      15.685 -13.796  -1.541  1.00 66.21           C
ATOM   2828  O   PRO A 364      15.260 -13.113  -2.486  1.00 63.74           O
ATOM   2829  CB  PRO A 364      14.628 -15.942  -0.776  1.00 66.06           C
ATOM   2830  CG  PRO A 364      13.585 -16.035  -1.883  1.00 59.66           C
ATOM   2831  CD  PRO A 364      12.679 -14.815  -1.751  1.00 67.25           C
ATOM   2832  N   GLU A 365      16.972 -14.061  -1.375  1.00 68.68           N
ATOM   2833  CA  GLU A 365      17.967 -13.498  -2.275  1.00 73.18           C
ATOM   2834  C   GLU A 365      18.127 -14.421  -3.475  1.00 68.59           C
ATOM   2835  O   GLU A 365      18.715 -15.492  -3.374  1.00 72.79           O
ATOM   2836  CB  GLU A 365      19.299 -13.299  -1.557  1.00 78.74           C
ATOM   2837  CG  GLU A 365      19.502 -11.907  -1.006  1.00 78.39           C
ATOM   2838  CD  GLU A 365      20.364 -11.910   0.244  1.00 99.69           C
ATOM   2839  OE1 GLU A 365      19.924 -12.499   1.257  1.00102.85           O
ATOM   2840  OE2 GLU A 365      21.482 -11.343   0.208  1.00105.63           O
ATOM   2841  N   THR A 366      17.576 -14.025  -4.611  1.00 66.11           N
ATOM   2842  CA  THR A 366      17.549 -14.930  -5.740  1.00 69.02           C
ATOM   2843  C   THR A 366      17.776 -14.251  -7.082  1.00 64.44           C
ATOM   2844  O   THR A 366      17.565 -13.049  -7.221  1.00 66.47           O
ATOM   2845  CB  THR A 366      16.195 -15.647  -5.779  1.00 71.66           C
ATOM   2846  OG1 THR A 366      15.771 -15.887  -4.431  1.00 72.07           O
ATOM   2847  CG2 THR A 366      16.304 -16.984  -6.546  1.00 69.24           C
ATOM   2848  N   THR A 367      18.191 -15.030  -8.071  1.00 57.43           N
ATOM   2849  CA  THR A 367      18.175 -14.565  -9.454  1.00 63.17           C
ATOM   2850  C   THR A 367      16.858 -14.949 -10.157  1.00 61.19           C
ATOM   2851  O   THR A 367      16.256 -15.967  -9.842  1.00 64.79           O
ATOM   2852  CB  THR A 367      19.341 -15.159 -10.208  1.00 68.03           C
ATOM   2853  OG1 THR A 367      19.543 -16.498  -9.731  1.00 67.89           O
ATOM   2854  CG2 THR A 367      20.616 -14.336  -9.970  1.00 65.36           C
ATOM   2855  N   ALA A 368      16.387 -14.137 -11.086  1.00 61.83           N
ATOM   2856  CA  ALA A 368      15.285 -14.561 -11.959  1.00 62.26           C
ATOM   2857  C   ALA A 368      15.550 -14.111 -13.378  1.00 61.73           C
ATOM   2858  O   ALA A 368      16.522 -13.418 -13.666  1.00 61.96           O
ATOM   2859  CB  ALA A 368      13.955 -14.008 -11.490  1.00 54.95           C
ATOM   2860  N   ASP A 369      14.672 -14.463 -14.288  1.00 62.24           N
ATOM   2861  CA  ASP A 369      14.888 -13.952 -15.618  1.00 64.42           C
ATOM   2862  C   ASP A 369      13.847 -12.883 -15.730  1.00 59.79           C
ATOM   2863  O   ASP A 369      14.136 -11.786 -16.187  1.00 64.90           O
ATOM   2864  CB  ASP A 369      14.799 -15.051 -16.693  1.00 70.08           C
ATOM   2865  CG  ASP A 369      15.800 -16.223 -16.445  1.00 75.45           C
ATOM   2866  OD1 ASP A 369      16.859 -16.050 -15.776  1.00 70.36           O
ATOM   2867  OD2 ASP A 369      15.505 -17.345 -16.909  1.00 80.82           O
ATOM   2868  N   ILE A 370      12.660 -13.178 -15.212  1.00 57.86           N
ATOM   2869  CA  ILE A 370      11.579 -12.187 -15.117  1.00 57.17           C
ATOM   2870  C   ILE A 370      11.101 -12.114 -13.678  1.00 58.70           C
ATOM   2871  O   ILE A 370      11.199 -13.093 -12.940  1.00 57.16           O
ATOM   2872  CB  ILE A 370      10.371 -12.522 -16.012  1.00 53.36           C
ATOM   2873  CG1 ILE A 370      10.811 -12.987 -17.399  1.00 51.47           C
ATOM   2874  CG2 ILE A 370       9.388 -11.357 -16.038  1.00 53.22           C
ATOM   2875  CD1 ILE A 370      11.725 -12.038 -18.078  1.00 59.06           C
ATOM   2876  N   VAL A 371      10.623 -10.938 -13.276  1.00 58.18           N
ATOM   2877  CA  VAL A 371      10.058 -10.722 -11.958  1.00 51.36           C
ATOM   2878  C   VAL A 371       8.734 -10.013 -12.205  1.00 52.59           C
ATOM   2879  O   VAL A 371       8.679  -9.026 -12.956  1.00 50.00           O
ATOM   2880  CB  VAL A 371      11.012  -9.919 -11.057  1.00 49.78           C
ATOM   2881  CG1 VAL A 371      10.287  -9.364  -9.877  1.00 50.48           C
ATOM   2882  CG2 VAL A 371      12.197 -10.783 -10.590  1.00 48.12           C
ATOM   2883  N   VAL A 372       7.654 -10.524 -11.617  1.00 54.57           N
ATOM   2884  CA  VAL A 372       6.392  -9.840 -11.791  1.00 55.87           C
ATOM   2885  C   VAL A 372       5.928  -9.292 -10.446  1.00 58.58           C
ATOM   2886  O   VAL A 372       5.888 -10.012  -9.451  1.00 61.02           O
ATOM   2887  CB  VAL A 372       5.338 -10.738 -12.424  1.00 58.72           C
ATOM   2888  CG1 VAL A 372       4.202  -9.895 -12.975  1.00 49.89           C
ATOM   2889  CG2 VAL A 372       5.953 -11.599 -13.506  1.00 58.93           C
ATOM   2890  N   PHE A 373       5.636  -7.994 -10.433  1.00 55.96           N
ATOM   2891  CA  PHE A 373       5.195  -7.263  -9.256  1.00 57.94           C
ATOM   2892  C   PHE A 373       3.744  -6.988  -9.511  1.00 62.95           C
ATOM   2893  O   PHE A 373       3.402  -6.259 -10.464  1.00 62.18           O
ATOM   2894  CB  PHE A 373       5.989  -5.968  -9.058  1.00 60.69           C
ATOM   2895  CG  PHE A 373       5.990  -5.451  -7.654  1.00 57.06           C
ATOM   2896  CD1 PHE A 373       4.858  -5.543  -6.856  1.00 64.33           C
ATOM   2897  CD2 PHE A 373       7.129  -4.871  -7.121  1.00 59.92           C
ATOM   2898  CE1 PHE A 373       4.847  -5.068  -5.544  1.00 59.61           C
ATOM   2899  CE2 PHE A 373       7.141  -4.388  -5.806  1.00 57.20           C
ATOM   2900  CZ  PHE A 373       5.996  -4.494  -5.018  1.00 61.87           C
ATOM   2901  N   ASP A 374       2.880  -7.524  -8.653  1.00 64.63           N
ATOM   2902  CA  ASP A 374       1.501  -7.633  -9.068  1.00 68.43           C
ATOM   2903  C   ASP A 374       0.651  -6.419  -8.858  1.00 69.52           C
ATOM   2904  O   ASP A 374       0.067  -5.953  -9.820  1.00 76.09           O
ATOM   2905  CB  ASP A 374       0.814  -8.805  -8.388  1.00 73.42           C
ATOM   2906  CG  ASP A 374      -0.486  -9.205  -9.105  1.00 82.37           C
ATOM   2907  OD1 ASP A 374      -0.965  -8.446 -10.001  1.00 69.98           O
ATOM   2908  OD2 ASP A 374      -1.033 -10.285  -8.759  1.00 94.71           O
ATOM   2909  N   GLU A 375       0.481  -5.915  -7.654  1.00 64.89           N
ATOM   2910  CA  GLU A 375      -0.427  -4.783  -7.614  1.00 67.11           C
ATOM   2911  C   GLU A 375       0.298  -3.603  -7.032  1.00 68.36           C
ATOM   2912  O   GLU A 375       0.179  -3.313  -5.852  1.00 68.38           O
ATOM   2913  CB  GLU A 375      -1.696  -5.103  -6.862  1.00 69.73           C
ATOM   2914  CG  GLU A 375      -1.586  -6.141  -5.792  1.00 72.02           C
ATOM   2915  CD  GLU A 375      -2.927  -6.299  -5.074  1.00 92.55           C
ATOM   2916  OE1 GLU A 375      -2.952  -6.168  -3.816  1.00 89.66           O
ATOM   2917  OE2 GLU A 375      -3.957  -6.522  -5.780  1.00 91.00           O
ATOM   2918  N   ILE A 376       1.037  -2.914  -7.900  1.00 68.15           N
ATOM   2919  CA  ILE A 376       2.052  -1.966  -7.486  1.00 63.78           C
ATOM   2920  C   ILE A 376       1.366  -0.711  -7.000  1.00 64.86           C
ATOM   2921  O   ILE A 376       1.879  -0.014  -6.113  1.00 61.57           O
ATOM   2922  CB  ILE A 376       3.055  -1.692  -8.620  1.00 57.28           C
ATOM   2923  CG1 ILE A 376       2.313  -1.248  -9.857  1.00 58.86           C
ATOM   2924  CG2 ILE A 376       3.915  -2.919  -8.908  1.00 57.94           C
ATOM   2925  CD1 ILE A 376       2.482   0.213 -10.074  1.00 67.74           C
ATOM   2926  N   SER A 377       0.201  -0.429  -7.573  1.00 64.99           N
ATOM   2927  CA  SER A 377      -0.626   0.665  -7.087  1.00 65.64           C
ATOM   2928  C   SER A 377      -0.811   0.510  -5.584  1.00 62.89           C
ATOM   2929  O   SER A 377      -1.029   1.475  -4.883  1.00 68.46           O
ATOM   2930  CB  SER A 377      -1.985   0.688  -7.795  1.00 75.61           C
ATOM   2931  OG  SER A 377      -2.985   1.318  -7.004  1.00 77.61           O
HETATM 2932  N   MSE A 378      -0.708  -0.709  -5.083  1.00 63.41           N
HETATM 2933  CA  MSE A 378      -0.758  -0.928  -3.649  1.00 64.32           C
HETATM 2934  C   MSE A 378       0.608  -0.835  -2.982  1.00 58.52           C
HETATM 2935  O   MSE A 378       0.687  -0.881  -1.769  1.00 62.87           O
HETATM 2936  CB  MSE A 378      -1.374  -2.293  -3.344  1.00 64.21           C
HETATM 2937  CG  MSE A 378      -2.830  -2.383  -3.701  1.00 71.94           C
HETATM 2938 SE   MSE A 378      -3.916  -2.070  -2.145  0.38115.36          Se
HETATM 2939  CE  MSE A 378      -2.955  -3.253  -0.934  1.00 76.72           C
ATOM   2940  N   ALA A 379       1.680  -0.699  -3.753  1.00 55.58           N
ATOM   2941  CA  ALA A 379       3.030  -0.777  -3.175  1.00 57.64           C
ATOM   2942  C   ALA A 379       3.606   0.571  -2.717  1.00 51.78           C
ATOM   2943  O   ALA A 379       3.043   1.645  -2.999  1.00 51.73           O
ATOM   2944  CB  ALA A 379       3.968  -1.410  -4.171  1.00 56.17           C
ATOM   2945  N   THR A 380       4.705   0.515  -1.976  1.00 40.45           N
ATOM   2946  CA  THR A 380       5.435   1.753  -1.680  1.00 49.55           C
ATOM   2947  C   THR A 380       6.928   1.644  -2.045  1.00 48.56           C
ATOM   2948  O   THR A 380       7.490   0.536  -2.073  1.00 46.78           O
ATOM   2949  CB  THR A 380       5.336   2.160  -0.223  1.00 45.72           C
ATOM   2950  OG1 THR A 380       5.961   1.160   0.587  1.00 44.47           O
ATOM   2951  CG2 THR A 380       3.879   2.362   0.178  1.00 45.45           C
ATOM   2952  N   ASN A 381       7.577   2.788  -2.301  1.00 45.45           N
ATOM   2953  CA  ASN A 381       8.977   2.776  -2.736  1.00 43.24           C
ATOM   2954  C   ASN A 381       9.874   1.999  -1.751  1.00 44.01           C
ATOM   2955  O   ASN A 381      11.006   1.676  -2.066  1.00 43.76           O
ATOM   2956  CB  ASN A 381       9.498   4.195  -2.925  1.00 43.37           C
ATOM   2957  CG  ASN A 381       8.740   4.946  -4.006  1.00 47.27           C
ATOM   2958  OD1 ASN A 381       8.159   4.316  -4.882  1.00 51.55           O
ATOM   2959  ND2 ASN A 381       8.732   6.292  -3.953  1.00 44.38           N
ATOM   2960  N   TYR A 382       9.371   1.671  -0.570  1.00 45.13           N
ATOM   2961  CA  TYR A 382      10.112   0.764   0.276  1.00 42.98           C
ATOM   2962  C   TYR A 382      10.055  -0.629  -0.344  1.00 44.50           C
ATOM   2963  O   TYR A 382      11.047  -1.356  -0.324  1.00 46.54           O
ATOM   2964  CB  TYR A 382       9.601   0.758   1.726  1.00 39.01           C
ATOM   2965  CG  TYR A 382      10.614   0.184   2.709  1.00 38.76           C
ATOM   2966  CD1 TYR A 382      11.516   0.995   3.363  1.00 41.97           C
ATOM   2967  CD2 TYR A 382      10.681  -1.168   2.951  1.00 37.34           C
ATOM   2968  CE1 TYR A 382      12.461   0.471   4.243  1.00 38.18           C
ATOM   2969  CE2 TYR A 382      11.594  -1.696   3.824  1.00 35.87           C
ATOM   2970  CZ  TYR A 382      12.495  -0.872   4.464  1.00 39.52           C
ATOM   2971  OH  TYR A 382      13.434  -1.406   5.327  1.00 38.68           O
ATOM   2972  N   ASP A 383       8.915  -1.016  -0.899  1.00 45.62           N
ATOM   2973  CA  ASP A 383       8.809  -2.370  -1.468  1.00 47.52           C
ATOM   2974  C   ASP A 383       9.641  -2.459  -2.735  1.00 45.28           C
ATOM   2975  O   ASP A 383      10.449  -3.376  -2.874  1.00 43.64           O
ATOM   2976  CB  ASP A 383       7.355  -2.729  -1.745  1.00 47.32           C
ATOM   2977  CG  ASP A 383       6.570  -2.933  -0.465  1.00 56.67           C
ATOM   2978  OD1 ASP A 383       5.943  -1.959   0.022  1.00 59.76           O
ATOM   2979  OD2 ASP A 383       6.560  -4.066   0.065  1.00 67.96           O
ATOM   2980  N   LEU A 384       9.427  -1.486  -3.628  1.00 44.86           N
ATOM   2981  CA  LEU A 384      10.212  -1.308  -4.856  1.00 43.91           C
ATOM   2982  C   LEU A 384      11.688  -1.509  -4.556  1.00 40.27           C
ATOM   2983  O   LEU A 384      12.316  -2.401  -5.102  1.00 41.47           O
ATOM   2984  CB  LEU A 384       9.946   0.075  -5.472  1.00 41.21           C
ATOM   2985  CG  LEU A 384       8.470   0.235  -5.859  1.00 42.94           C
ATOM   2986  CD1 LEU A 384       8.209   1.344  -6.865  1.00 48.14           C
ATOM   2987  CD2 LEU A 384       7.949  -1.037  -6.432  1.00 45.18           C
ATOM   2988  N   SER A 385      12.221  -0.751  -3.625  1.00 39.62           N
ATOM   2989  CA  SER A 385      13.596  -0.981  -3.229  1.00 43.36           C
ATOM   2990  C   SER A 385      13.935  -2.415  -2.816  1.00 42.17           C
ATOM   2991  O   SER A 385      14.919  -2.967  -3.262  1.00 40.41           O
ATOM   2992  CB  SER A 385      13.971  -0.086  -2.075  1.00 42.21           C
ATOM   2993  OG  SER A 385      15.350  -0.307  -1.798  1.00 44.64           O
ATOM   2994  N   VAL A 386      13.103  -3.004  -1.967  1.00 43.26           N
ATOM   2995  CA  VAL A 386      13.333  -4.343  -1.428  1.00 45.73           C
ATOM   2996  C   VAL A 386      13.289  -5.420  -2.503  1.00 46.01           C
ATOM   2997  O   VAL A 386      14.142  -6.326  -2.541  1.00 47.84           O
ATOM   2998  CB  VAL A 386      12.301  -4.668  -0.336  1.00 45.45           C
ATOM   2999  CG1 VAL A 386      12.320  -6.165  -0.029  1.00 52.41           C
ATOM   3000  CG2 VAL A 386      12.579  -3.843   0.944  1.00 43.50           C
ATOM   3001  N   VAL A 387      12.273  -5.327  -3.356  1.00 46.36           N
ATOM   3002  CA  VAL A 387      12.150  -6.214  -4.486  1.00 45.34           C
ATOM   3003  C   VAL A 387      13.452  -6.145  -5.230  1.00 49.52           C
ATOM   3004  O   VAL A 387      14.165  -7.147  -5.343  1.00 52.58           O
ATOM   3005  CB  VAL A 387      11.001  -5.839  -5.382  1.00 46.17           C
ATOM   3006  CG1 VAL A 387      11.063  -6.671  -6.630  1.00 48.85           C
ATOM   3007  CG2 VAL A 387       9.686  -6.067  -4.682  1.00 46.97           C
ATOM   3008  N   ASN A 388      13.775  -4.945  -5.710  1.00 47.41           N
ATOM   3009  CA  ASN A 388      14.989  -4.735  -6.492  1.00 47.39           C
ATOM   3010  C   ASN A 388      16.259  -5.154  -5.829  1.00 47.96           C
ATOM   3011  O   ASN A 388      17.273  -5.265  -6.492  1.00 53.25           O
ATOM   3012  CB  ASN A 388      15.144  -3.291  -6.836  1.00 46.73           C
ATOM   3013  CG  ASN A 388      14.612  -2.989  -8.167  1.00 53.09           C
ATOM   3014  OD1 ASN A 388      13.814  -2.068  -8.324  1.00 53.34           O
ATOM   3015  ND2 ASN A 388      15.032  -3.775  -9.166  1.00 56.10           N
ATOM   3016  N   ALA A 389      16.211  -5.388  -4.529  1.00 47.11           N
ATOM   3017  CA  ALA A 389      17.440  -5.612  -3.783  1.00 52.79           C
ATOM   3018  C   ALA A 389      17.550  -7.079  -3.446  1.00 56.01           C
ATOM   3019  O   ALA A 389      18.624  -7.583  -3.082  1.00 57.78           O
ATOM   3020  CB  ALA A 389      17.478  -4.753  -2.489  1.00 43.50           C
ATOM   3021  N   ARG A 390      16.441  -7.787  -3.570  1.00 55.65           N
ATOM   3022  CA  ARG A 390      16.505  -9.188  -3.222  1.00 59.45           C
ATOM   3023  C   ARG A 390      16.475 -10.049  -4.487  1.00 59.28           C
ATOM   3024  O   ARG A 390      17.010 -11.156  -4.478  1.00 60.41           O
ATOM   3025  CB  ARG A 390      15.388  -9.533  -2.246  1.00 59.48           C
ATOM   3026  CG  ARG A 390      15.623  -8.900  -0.892  1.00 57.92           C
ATOM   3027  CD  ARG A 390      15.358  -9.865   0.238  1.00 59.64           C
ATOM   3028  NE  ARG A 390      13.951  -9.816   0.619  1.00 68.07           N
ATOM   3029  CZ  ARG A 390      13.490  -9.267   1.745  1.00 70.44           C
ATOM   3030  NH1 ARG A 390      14.335  -8.729   2.625  1.00 60.32           N
ATOM   3031  NH2 ARG A 390      12.182  -9.270   2.001  1.00 66.25           N
ATOM   3032  N   LEU A 391      15.945  -9.505  -5.586  1.00 53.74           N
ATOM   3033  CA  LEU A 391      16.011 -10.200  -6.864  1.00 56.96           C
ATOM   3034  C   LEU A 391      16.788  -9.491  -7.994  1.00 62.95           C
ATOM   3035  O   LEU A 391      16.352  -8.459  -8.551  1.00 60.34           O
ATOM   3036  CB  LEU A 391      14.610 -10.475  -7.365  1.00 56.89           C
ATOM   3037  CG  LEU A 391      13.598 -10.783  -6.291  1.00 59.80           C
ATOM   3038  CD1 LEU A 391      12.190 -10.672  -6.897  1.00 61.09           C
ATOM   3039  CD2 LEU A 391      13.884 -12.165  -5.785  1.00 61.96           C
ATOM   3040  N   ARG A 392      17.913 -10.089  -8.372  1.00 62.87           N
ATOM   3041  CA  ARG A 392      18.621  -9.697  -9.591  1.00 66.84           C
ATOM   3042  C   ARG A 392      17.918 -10.206 -10.872  1.00 57.76           C
ATOM   3043  O   ARG A 392      18.195 -11.303 -11.316  1.00 59.09           O
ATOM   3044  CB  ARG A 392      20.057 -10.229  -9.525  1.00 63.55           C
ATOM   3045  CG  ARG A 392      20.506 -10.497  -8.095  1.00 74.96           C
ATOM   3046  CD  ARG A 392      21.902 -11.107  -8.007  1.00 82.56           C
ATOM   3047  NE  ARG A 392      22.065 -11.925  -6.800  1.00 91.89           N
ATOM   3048  CZ  ARG A 392      22.855 -11.608  -5.772  1.00103.00           C
ATOM   3049  NH1 ARG A 392      23.557 -10.476  -5.790  1.00100.81           N
ATOM   3050  NH2 ARG A 392      22.945 -12.420  -4.720  1.00105.18           N
ATOM   3051  N   ALA A 393      17.021  -9.424 -11.468  1.00 55.20           N
ATOM   3052  CA  ALA A 393      16.322  -9.900 -12.672  1.00 60.26           C
ATOM   3053  C   ALA A 393      16.953  -9.402 -13.948  1.00 62.71           C
ATOM   3054  O   ALA A 393      17.721  -8.470 -13.923  1.00 69.19           O
ATOM   3055  CB  ALA A 393      14.882  -9.489 -12.654  1.00 56.85           C
ATOM   3056  N   LYS A 394      16.593  -9.995 -15.077  1.00 60.84           N
ATOM   3057  CA  LYS A 394      17.003  -9.445 -16.352  1.00 59.30           C
ATOM   3058  C   LYS A 394      15.882  -8.538 -16.775  1.00 63.94           C
ATOM   3059  O   LYS A 394      16.058  -7.653 -17.615  1.00 69.01           O
ATOM   3060  CB  LYS A 394      17.275 -10.526 -17.408  1.00 63.39           C
ATOM   3061  CG  LYS A 394      18.291 -11.637 -16.993  1.00 67.56           C
ATOM   3062  CD  LYS A 394      19.522 -11.122 -16.218  1.00 64.88           C
ATOM   3063  CE  LYS A 394      19.419 -11.380 -14.690  1.00 65.25           C
ATOM   3064  NZ  LYS A 394      20.742 -11.414 -13.965  1.00 65.15           N
ATOM   3065  N   HIS A 395      14.705  -8.776 -16.213  1.00 59.67           N
ATOM   3066  CA  HIS A 395      13.554  -7.980 -16.593  1.00 60.73           C
ATOM   3067  C   HIS A 395      12.580  -7.855 -15.446  1.00 59.61           C
ATOM   3068  O   HIS A 395      12.596  -8.661 -14.520  1.00 57.09           O
ATOM   3069  CB  HIS A 395      12.857  -8.576 -17.813  1.00 63.17           C
ATOM   3070  CG  HIS A 395      13.776  -8.814 -18.962  1.00 70.75           C
ATOM   3071  ND1 HIS A 395      14.138  -7.812 -19.839  1.00 67.09           N
ATOM   3072  CD2 HIS A 395      14.447  -9.923 -19.355  1.00 72.10           C
ATOM   3073  CE1 HIS A 395      14.978  -8.301 -20.729  1.00 75.40           C
ATOM   3074  NE2 HIS A 395      15.182  -9.582 -20.460  1.00 75.22           N
ATOM   3075  N   TYR A 396      11.758  -6.813 -15.511  1.00 55.07           N
ATOM   3076  CA  TYR A 396      10.826  -6.512 -14.450  1.00 52.72           C
ATOM   3077  C   TYR A 396       9.525  -6.111 -15.091  1.00 54.49           C
ATOM   3078  O   TYR A 396       9.433  -5.074 -15.778  1.00 51.53           O
ATOM   3079  CB  TYR A 396      11.341  -5.370 -13.531  1.00 52.03           C
ATOM   3080  CG  TYR A 396      12.590  -5.693 -12.779  1.00 50.29           C
ATOM   3081  CD1 TYR A 396      12.553  -6.452 -11.637  1.00 50.38           C
ATOM   3082  CD2 TYR A 396      13.819  -5.260 -13.228  1.00 55.25           C
ATOM   3083  CE1 TYR A 396      13.710  -6.764 -10.940  1.00 51.61           C
ATOM   3084  CE2 TYR A 396      14.988  -5.580 -12.544  1.00 57.45           C
ATOM   3085  CZ  TYR A 396      14.922  -6.336 -11.403  1.00 56.73           C
ATOM   3086  OH  TYR A 396      16.068  -6.666 -10.710  1.00 66.44           O
ATOM   3087  N   VAL A 397       8.490  -6.893 -14.857  1.00 51.82           N
ATOM   3088  CA  VAL A 397       7.221  -6.387 -15.283  1.00 52.87           C
ATOM   3089  C   VAL A 397       6.476  -5.986 -14.013  1.00 52.38           C
ATOM   3090  O   VAL A 397       6.578  -6.643 -12.986  1.00 54.23           O
ATOM   3091  CB  VAL A 397       6.508  -7.399 -16.180  1.00 51.83           C
ATOM   3092  CG1 VAL A 397       6.355  -8.665 -15.451  1.00 61.63           C
ATOM   3093  CG2 VAL A 397       5.140  -6.874 -16.630  1.00 53.83           C
ATOM   3094  N   TYR A 398       5.806  -4.843 -14.087  1.00 49.10           N
ATOM   3095  CA  TYR A 398       5.052  -4.261 -12.993  1.00 53.14           C
ATOM   3096  C   TYR A 398       3.631  -4.168 -13.455  1.00 58.61           C
ATOM   3097  O   TYR A 398       3.331  -3.378 -14.355  1.00 59.47           O
ATOM   3098  CB  TYR A 398       5.553  -2.851 -12.596  1.00 53.31           C
ATOM   3099  CG  TYR A 398       6.976  -2.802 -12.118  1.00 46.63           C
ATOM   3100  CD1 TYR A 398       7.313  -3.239 -10.865  1.00 51.49           C
ATOM   3101  CD2 TYR A 398       7.991  -2.373 -12.948  1.00 49.44           C
ATOM   3102  CE1 TYR A 398       8.624  -3.223 -10.427  1.00 55.90           C
ATOM   3103  CE2 TYR A 398       9.312  -2.366 -12.528  1.00 51.27           C
ATOM   3104  CZ  TYR A 398       9.626  -2.777 -11.254  1.00 54.67           C
ATOM   3105  OH  TYR A 398      10.935  -2.751 -10.786  1.00 55.48           O
ATOM   3106  N   ILE A 399       2.760  -5.000 -12.894  1.00 59.50           N
ATOM   3107  CA  ILE A 399       1.365  -4.947 -13.294  1.00 64.88           C
ATOM   3108  C   ILE A 399       0.628  -4.173 -12.248  1.00 61.88           C
ATOM   3109  O   ILE A 399       1.084  -4.095 -11.130  1.00 64.32           O
ATOM   3110  CB  ILE A 399       0.749  -6.345 -13.503  1.00 68.23           C
ATOM   3111  CG1 ILE A 399       1.786  -7.320 -14.052  1.00 61.13           C
ATOM   3112  CG2 ILE A 399      -0.421  -6.271 -14.497  1.00 68.90           C
ATOM   3113  CD1 ILE A 399       1.248  -8.679 -14.248  1.00 64.36           C
ATOM   3114  N   GLY A 400      -0.468  -3.543 -12.636  1.00 56.67           N
ATOM   3115  CA  GLY A 400      -1.268  -2.788 -11.715  1.00 61.87           C
ATOM   3116  C   GLY A 400      -2.130  -1.824 -12.478  1.00 71.08           C
ATOM   3117  O   GLY A 400      -1.997  -1.701 -13.684  1.00 75.49           O
ATOM   3118  N   ASP A 401      -3.042  -1.165 -11.781  1.00 81.03           N
ATOM   3119  CA  ASP A 401      -3.756  -0.031 -12.354  1.00 85.84           C
ATOM   3120  C   ASP A 401      -3.931   1.058 -11.288  1.00 86.80           C
ATOM   3121  O   ASP A 401      -4.540   0.821 -10.240  1.00 89.76           O
ATOM   3122  CB  ASP A 401      -5.103  -0.471 -12.929  1.00 86.01           C
ATOM   3123  CG  ASP A 401      -6.073   0.675 -13.083  1.00 89.73           C
ATOM   3124  OD1 ASP A 401      -5.641   1.790 -13.462  1.00 84.10           O
ATOM   3125  OD2 ASP A 401      -7.279   0.454 -12.818  1.00 97.37           O
ATOM   3126  N   PRO A 402      -3.399   2.261 -11.567  1.00 87.38           N
ATOM   3127  CA  PRO A 402      -3.424   3.403 -10.648  1.00 85.94           C
ATOM   3128  C   PRO A 402      -4.807   3.979 -10.409  1.00 92.15           C
ATOM   3129  O   PRO A 402      -4.957   4.850  -9.552  1.00 95.54           O
ATOM   3130  CB  PRO A 402      -2.560   4.449 -11.366  1.00 86.30           C
ATOM   3131  CG  PRO A 402      -1.723   3.689 -12.322  1.00 84.48           C
ATOM   3132  CD  PRO A 402      -2.591   2.548 -12.764  1.00 91.35           C
ATOM   3133  N   ALA A 403      -5.817   3.466 -11.096  1.00 92.35           N
ATOM   3134  CA  ALA A 403      -7.157   3.977 -10.897  1.00 89.98           C
ATOM   3135  C   ALA A 403      -7.849   3.129  -9.850  1.00 93.85           C
ATOM   3136  O   ALA A 403      -8.996   3.372  -9.490  1.00 99.40           O
ATOM   3137  CB  ALA A 403      -7.926   3.972 -12.185  1.00 97.69           C
ATOM   3138  N   GLN A 404      -7.130   2.140  -9.341  1.00 91.84           N
ATOM   3139  CA  GLN A 404      -7.617   1.396  -8.201  1.00 92.24           C
ATOM   3140  C   GLN A 404      -6.890   1.790  -6.905  1.00 95.85           C
ATOM   3141  O   GLN A 404      -6.198   2.809  -6.845  1.00 92.21           O
ATOM   3142  CB  GLN A 404      -7.514  -0.109  -8.477  1.00 97.91           C
ATOM   3143  CG  GLN A 404      -8.186  -0.511  -9.800  1.00100.45           C
ATOM   3144  CD  GLN A 404      -7.939  -1.960 -10.206  1.00104.78           C
ATOM   3145  OE1 GLN A 404      -7.529  -2.238 -11.338  1.00 98.06           O
ATOM   3146  NE2 GLN A 404      -8.218  -2.891  -9.290  1.00108.37           N
ATOM   3147  N   LEU A 405      -7.063   0.981  -5.869  1.00 94.34           N
ATOM   3148  CA  LEU A 405      -6.777   1.419  -4.515  1.00 80.26           C
ATOM   3149  C   LEU A 405      -5.296   1.464  -4.216  1.00 79.72           C
ATOM   3150  O   LEU A 405      -4.529   0.649  -4.736  1.00 74.00           O
ATOM   3151  CB  LEU A 405      -7.471   0.499  -3.518  1.00 81.94           C
ATOM   3152  CG  LEU A 405      -8.990   0.485  -3.579  1.00 89.32           C
ATOM   3153  CD1 LEU A 405      -9.567   0.068  -2.240  1.00102.42           C
ATOM   3154  CD2 LEU A 405      -9.504   1.853  -3.977  1.00 94.74           C
ATOM   3155  N   PRO A 406      -4.894   2.422  -3.358  1.00 83.35           N
ATOM   3156  CA  PRO A 406      -3.510   2.668  -2.959  1.00 70.13           C
ATOM   3157  C   PRO A 406      -3.177   2.104  -1.604  1.00 63.80           C
ATOM   3158  O   PRO A 406      -4.071   1.766  -0.840  1.00 76.79           O
ATOM   3159  CB  PRO A 406      -3.446   4.183  -2.916  1.00 64.90           C
ATOM   3160  CG  PRO A 406      -4.787   4.573  -2.452  1.00 68.59           C
ATOM   3161  CD  PRO A 406      -5.770   3.496  -2.858  1.00 76.40           C
ATOM   3162  N   ALA A 407      -1.892   2.043  -1.303  1.00 62.97           N
ATOM   3163  CA  ALA A 407      -1.403   1.642   0.008  1.00 64.70           C
ATOM   3164  C   ALA A 407      -1.912   2.551   1.109  1.00 65.26           C
ATOM   3165  O   ALA A 407      -2.196   3.725   0.891  1.00 66.82           O
ATOM   3166  CB  ALA A 407       0.125   1.624   0.023  1.00 64.73           C
ATOM   3167  N   PRO A 408      -2.092   1.981   2.294  1.00 63.85           N
ATOM   3168  CA  PRO A 408      -2.628   2.767   3.404  1.00 63.76           C
ATOM   3169  C   PRO A 408      -1.539   3.651   4.013  1.00 65.99           C
ATOM   3170  O   PRO A 408      -0.411   3.197   4.280  1.00 64.79           O
ATOM   3171  CB  PRO A 408      -3.101   1.691   4.400  1.00 67.83           C
ATOM   3172  CG  PRO A 408      -3.215   0.417   3.572  1.00 65.79           C
ATOM   3173  CD  PRO A 408      -2.086   0.541   2.589  1.00 63.66           C
ATOM   3174  N   ARG A 409      -1.845   4.913   4.242  1.00 59.36           N
ATOM   3175  CA  ARG A 409      -0.837   5.735   4.871  1.00 48.95           C
ATOM   3176  C   ARG A 409      -1.391   6.182   6.232  1.00 51.58           C
ATOM   3177  O   ARG A 409      -1.786   7.337   6.436  1.00 48.62           O
ATOM   3178  CB  ARG A 409      -0.393   6.850   3.920  1.00 45.58           C
ATOM   3179  CG  ARG A 409       0.385   6.187   2.768  1.00 49.32           C
ATOM   3180  CD  ARG A 409       0.879   7.063   1.589  1.00 52.67           C
ATOM   3181  NE  ARG A 409       1.743   6.252   0.703  1.00 55.20           N
ATOM   3182  CZ  ARG A 409       1.347   5.685  -0.441  1.00 58.42           C
ATOM   3183  NH1 ARG A 409       0.116   5.858  -0.899  1.00 62.70           N
ATOM   3184  NH2 ARG A 409       2.186   4.942  -1.136  1.00 56.11           N
ATOM   3185  N   THR A 410      -1.549   5.185   7.109  1.00 51.66           N
ATOM   3186  CA  THR A 410      -1.530   5.394   8.554  1.00 51.51           C
ATOM   3187  C   THR A 410      -1.466   6.847   8.946  1.00 47.63           C
ATOM   3188  O   THR A 410      -2.403   7.431   9.456  1.00 53.56           O
ATOM   3189  CB  THR A 410      -0.275   4.737   9.207  1.00 52.67           C
ATOM   3190  OG1 THR A 410      -0.281   3.321   9.015  1.00 58.58           O
ATOM   3191  CG2 THR A 410      -0.185   5.078  10.713  1.00 59.38           C
ATOM   3192  N   LEU A 411      -0.307   7.417   8.665  1.00 47.66           N
ATOM   3193  CA  LEU A 411       0.098   8.689   9.178  1.00 42.56           C
ATOM   3194  C   LEU A 411      -0.564   9.819   8.456  1.00 43.58           C
ATOM   3195  O   LEU A 411      -0.573  10.920   8.967  1.00 42.56           O
ATOM   3196  CB  LEU A 411       1.596   8.825   9.051  1.00 41.49           C
ATOM   3197  CG  LEU A 411       2.164   8.500  10.399  1.00 43.35           C
ATOM   3198  CD1 LEU A 411       3.621   8.059  10.274  1.00 40.99           C
ATOM   3199  CD2 LEU A 411       2.006   9.748  11.256  1.00 41.01           C
ATOM   3200  N   LEU A 412      -1.104   9.559   7.265  1.00 42.09           N
ATOM   3201  CA  LEU A 412      -1.506  10.656   6.391  1.00 42.60           C
ATOM   3202  C   LEU A 412      -2.862  11.112   6.757  1.00 43.42           C
ATOM   3203  O   LEU A 412      -3.813  10.498   6.338  1.00 48.95           O
ATOM   3204  CB  LEU A 412      -1.536  10.246   4.921  1.00 43.39           C
ATOM   3205  CG  LEU A 412      -1.462  11.337   3.847  1.00 43.40           C
ATOM   3206  CD1 LEU A 412      -1.627  10.771   2.458  1.00 44.54           C
ATOM   3207  CD2 LEU A 412      -2.448  12.469   4.035  1.00 45.87           C
ATOM   3208  N   THR A 413      -2.971  12.220   7.468  1.00 43.14           N
ATOM   3209  CA  THR A 413      -4.301  12.694   7.857  1.00 45.74           C
ATOM   3210  C   THR A 413      -4.739  14.061   7.282  1.00 46.58           C
ATOM   3211  O   THR A 413      -5.741  14.602   7.738  1.00 47.81           O
ATOM   3212  CB  THR A 413      -4.408  12.758   9.378  1.00 45.75           C
ATOM   3213  OG1 THR A 413      -3.451  13.689   9.882  1.00 40.43           O
ATOM   3214  CG2 THR A 413      -4.116  11.388   9.960  1.00 48.93           C
ATOM   3215  N   LYS A 414      -3.960  14.659   6.371  1.00 45.90           N
ATOM   3216  CA  LYS A 414      -4.272  15.990   5.825  1.00 44.97           C
ATOM   3217  C   LYS A 414      -3.845  16.164   4.361  1.00 49.65           C
ATOM   3218  O   LYS A 414      -2.644  16.130   4.032  1.00 48.05           O
ATOM   3219  CB  LYS A 414      -3.624  17.072   6.674  1.00 43.94           C
ATOM   3220  CG  LYS A 414      -4.216  17.124   8.050  1.00 45.63           C
ATOM   3221  CD  LYS A 414      -3.524  18.078   8.982  1.00 46.21           C
ATOM   3222  CE  LYS A 414      -2.313  17.484   9.643  1.00 45.49           C
ATOM   3223  NZ  LYS A 414      -1.324  18.591   9.778  1.00 45.74           N
ATOM   3224  N   GLY A 415      -4.830  16.384   3.493  1.00 49.28           N
ATOM   3225  CA  GLY A 415      -4.585  16.486   2.072  1.00 47.41           C
ATOM   3226  C   GLY A 415      -4.809  15.124   1.468  1.00 55.15           C
ATOM   3227  O   GLY A 415      -5.107  14.178   2.197  1.00 56.40           O
ATOM   3228  N   THR A 416      -4.656  15.006   0.153  1.00 56.55           N
ATOM   3229  CA  THR A 416      -4.963  13.755  -0.529  1.00 56.24           C
ATOM   3230  C   THR A 416      -3.936  13.460  -1.603  1.00 60.79           C
ATOM   3231  O   THR A 416      -3.395  14.369  -2.225  1.00 63.59           O
ATOM   3232  CB  THR A 416      -6.382  13.781  -1.149  1.00 66.42           C
ATOM   3233  OG1 THR A 416      -6.671  15.103  -1.631  1.00 71.04           O
ATOM   3234  CG2 THR A 416      -7.447  13.360  -0.116  1.00 66.04           C
ATOM   3235  N   LEU A 417      -3.626  12.182  -1.777  1.00 62.10           N
ATOM   3236  CA  LEU A 417      -2.652  11.760  -2.773  1.00 61.29           C
ATOM   3237  C   LEU A 417      -3.259  11.520  -4.148  1.00 65.02           C
ATOM   3238  O   LEU A 417      -4.199  10.763  -4.288  1.00 67.38           O
ATOM   3239  CB  LEU A 417      -1.950  10.489  -2.305  1.00 58.73           C
ATOM   3240  CG  LEU A 417      -0.653  10.696  -1.520  1.00 55.84           C
ATOM   3241  CD1 LEU A 417       0.135   9.388  -1.359  1.00 49.95           C
ATOM   3242  CD2 LEU A 417       0.160  11.714  -2.257  1.00 54.84           C
ATOM   3243  N   GLU A 418      -2.720  12.156  -5.172  1.00 67.23           N
ATOM   3244  CA  GLU A 418      -3.085  11.741  -6.514  1.00 66.42           C
ATOM   3245  C   GLU A 418      -2.310  10.482  -6.836  1.00 67.55           C
ATOM   3246  O   GLU A 418      -1.221  10.265  -6.316  1.00 66.50           O
ATOM   3247  CB  GLU A 418      -2.796  12.828  -7.557  1.00 70.90           C
ATOM   3248  CG  GLU A 418      -3.648  14.068  -7.398  1.00 75.40           C
ATOM   3249  CD  GLU A 418      -4.992  13.745  -6.763  1.00 81.86           C
ATOM   3250  OE1 GLU A 418      -5.257  14.243  -5.639  1.00 79.11           O
ATOM   3251  OE2 GLU A 418      -5.776  12.987  -7.382  1.00 86.44           O
ATOM   3252  N   PRO A 419      -2.890   9.627  -7.677  1.00 75.93           N
ATOM   3253  CA  PRO A 419      -2.238   8.383  -8.091  1.00 71.50           C
ATOM   3254  C   PRO A 419      -0.775   8.515  -8.470  1.00 65.10           C
ATOM   3255  O   PRO A 419      -0.037   7.570  -8.230  1.00 68.96           O
ATOM   3256  CB  PRO A 419      -3.054   7.962  -9.318  1.00 73.69           C
ATOM   3257  CG  PRO A 419      -4.437   8.491  -9.040  1.00 78.73           C
ATOM   3258  CD  PRO A 419      -4.264   9.745  -8.210  1.00 78.10           C
ATOM   3259  N   GLU A 420      -0.352   9.629  -9.055  1.00 63.61           N
ATOM   3260  CA  GLU A 420       1.030   9.694  -9.522  1.00 64.20           C
ATOM   3261  C   GLU A 420       2.006   9.614  -8.374  1.00 67.64           C
ATOM   3262  O   GLU A 420       3.183   9.288  -8.596  1.00 69.84           O
ATOM   3263  CB  GLU A 420       1.316  10.927 -10.374  1.00 57.91           C
ATOM   3264  CG  GLU A 420       0.969  12.240  -9.793  1.00 59.18           C
ATOM   3265  CD  GLU A 420       1.369  13.389 -10.736  1.00 71.63           C
ATOM   3266  OE1 GLU A 420       2.441  13.297 -11.401  1.00 67.16           O
ATOM   3267  OE2 GLU A 420       0.606  14.390 -10.813  1.00 79.26           O
ATOM   3268  N   TYR A 421       1.547   9.902  -7.154  1.00 61.84           N
ATOM   3269  CA  TYR A 421       2.499  10.041  -6.062  1.00 59.34           C
ATOM   3270  C   TYR A 421       2.543   8.813  -5.141  1.00 61.16           C
ATOM   3271  O   TYR A 421       3.253   8.830  -4.127  1.00 60.20           O
ATOM   3272  CB  TYR A 421       2.199  11.306  -5.262  1.00 59.11           C
ATOM   3273  CG  TYR A 421       2.202  12.582  -6.099  1.00 61.59           C
ATOM   3274  CD1 TYR A 421       3.347  12.997  -6.775  1.00 58.98           C
ATOM   3275  CD2 TYR A 421       1.053  13.371  -6.218  1.00 58.16           C
ATOM   3276  CE1 TYR A 421       3.345  14.152  -7.547  1.00 54.66           C
ATOM   3277  CE2 TYR A 421       1.053  14.524  -6.978  1.00 53.30           C
ATOM   3278  CZ  TYR A 421       2.199  14.903  -7.639  1.00 52.06           C
ATOM   3279  OH  TYR A 421       2.204  16.046  -8.387  1.00 54.02           O
ATOM   3280  N   PHE A 422       1.858   7.735  -5.537  1.00 56.55           N
ATOM   3281  CA  PHE A 422       1.887   6.457  -4.808  1.00 60.32           C
ATOM   3282  C   PHE A 422       3.281   5.820  -4.705  1.00 56.68           C
ATOM   3283  O   PHE A 422       3.780   5.559  -3.612  1.00 56.60           O
ATOM   3284  CB  PHE A 422       0.958   5.423  -5.463  1.00 65.65           C
ATOM   3285  CG  PHE A 422      -0.499   5.788  -5.432  1.00 69.31           C
ATOM   3286  CD1 PHE A 422      -1.003   6.620  -4.448  1.00 68.65           C
ATOM   3287  CD2 PHE A 422      -1.368   5.291  -6.392  1.00 69.65           C
ATOM   3288  CE1 PHE A 422      -2.357   6.960  -4.427  1.00 72.95           C
ATOM   3289  CE2 PHE A 422      -2.716   5.610  -6.368  1.00 74.54           C
ATOM   3290  CZ  PHE A 422      -3.211   6.454  -5.391  1.00 74.76           C
ATOM   3291  N   ASN A 423       3.875   5.494  -5.845  1.00 55.77           N
ATOM   3292  CA  ASN A 423       5.263   5.034  -5.858  1.00 53.11           C
ATOM   3293  C   ASN A 423       5.943   5.466  -7.124  1.00 54.34           C
ATOM   3294  O   ASN A 423       5.319   6.132  -7.976  1.00 59.25           O
ATOM   3295  CB  ASN A 423       5.348   3.520  -5.727  1.00 53.42           C
ATOM   3296  CG  ASN A 423       4.299   2.821  -6.526  1.00 54.99           C
ATOM   3297  OD1 ASN A 423       4.424   2.674  -7.730  1.00 55.19           O
ATOM   3298  ND2 ASN A 423       3.237   2.395  -5.862  1.00 60.93           N
ATOM   3299  N   SER A 424       7.191   5.030  -7.293  1.00 52.49           N
ATOM   3300  CA  SER A 424       7.954   5.403  -8.485  1.00 50.45           C
ATOM   3301  C   SER A 424       7.246   5.010  -9.775  1.00 51.54           C
ATOM   3302  O   SER A 424       7.186   5.794 -10.697  1.00 56.07           O
ATOM   3303  CB  SER A 424       9.322   4.734  -8.480  1.00 41.97           C
ATOM   3304  OG  SER A 424      10.207   5.426  -7.653  1.00 47.95           O
ATOM   3305  N   VAL A 425       6.633   3.836  -9.803  1.00 51.19           N
ATOM   3306  CA  VAL A 425       6.020   3.343 -11.023  1.00 57.82           C
ATOM   3307  C   VAL A 425       4.726   4.062 -11.395  1.00 58.29           C
ATOM   3308  O   VAL A 425       4.498   4.394 -12.554  1.00 57.31           O
ATOM   3309  CB  VAL A 425       5.775   1.847 -10.933  1.00 55.57           C
ATOM   3310  CG1 VAL A 425       5.085   1.371 -12.215  1.00 57.25           C
ATOM   3311  CG2 VAL A 425       7.103   1.127 -10.709  1.00 51.43           C
ATOM   3312  N   CYS A 426       3.878   4.312 -10.420  1.00 54.94           N
ATOM   3313  CA  CYS A 426       2.640   4.980 -10.735  1.00 60.12           C
ATOM   3314  C   CYS A 426       2.880   6.357 -11.321  1.00 63.56           C
ATOM   3315  O   CYS A 426       2.033   6.865 -12.055  1.00 68.98           O
ATOM   3316  CB  CYS A 426       1.765   5.053  -9.500  1.00 62.76           C
ATOM   3317  SG  CYS A 426       1.654   3.432  -8.704  1.00 79.14           S
ATOM   3318  N   ARG A 427       4.033   6.949 -11.014  1.00 64.40           N
ATOM   3319  CA  ARG A 427       4.365   8.273 -11.530  1.00 63.22           C
ATOM   3320  C   ARG A 427       4.534   8.159 -13.041  1.00 64.85           C
ATOM   3321  O   ARG A 427       3.912   8.907 -13.812  1.00 61.69           O
ATOM   3322  CB  ARG A 427       5.639   8.812 -10.867  1.00 65.62           C
ATOM   3323  CG  ARG A 427       5.972  10.260 -11.219  1.00 66.79           C
ATOM   3324  CD  ARG A 427       7.020  10.861 -10.272  1.00 69.09           C
ATOM   3325  NE  ARG A 427       7.455  12.189 -10.718  1.00 72.22           N
ATOM   3326  CZ  ARG A 427       8.700  12.479 -11.115  1.00 71.52           C
ATOM   3327  NH1 ARG A 427       9.642  11.536 -11.125  1.00 75.01           N
ATOM   3328  NH2 ARG A 427       9.006  13.708 -11.512  1.00 65.27           N
ATOM   3329  N   LEU A 428       5.340   7.181 -13.456  1.00 60.62           N
ATOM   3330  CA  LEU A 428       5.502   6.856 -14.869  1.00 63.53           C
ATOM   3331  C   LEU A 428       4.134   6.662 -15.570  1.00 64.90           C
ATOM   3332  O   LEU A 428       3.743   7.467 -16.412  1.00 66.52           O
ATOM   3333  CB  LEU A 428       6.365   5.607 -15.005  1.00 62.81           C
ATOM   3334  CG  LEU A 428       7.790   5.798 -14.490  1.00 56.33           C
ATOM   3335  CD1 LEU A 428       8.692   4.679 -14.919  1.00 50.46           C
ATOM   3336  CD2 LEU A 428       8.330   7.089 -15.027  1.00 60.27           C
HETATM 3337  N   MSE A 429       3.390   5.632 -15.184  1.00 61.22           N
HETATM 3338  CA  MSE A 429       2.071   5.379 -15.748  1.00 64.51           C
HETATM 3339  C   MSE A 429       1.184   6.623 -15.804  1.00 70.22           C
HETATM 3340  O   MSE A 429       0.323   6.719 -16.673  1.00 79.26           O
HETATM 3341  CB  MSE A 429       1.359   4.275 -14.965  1.00 68.02           C
HETATM 3342  CG  MSE A 429       2.169   2.998 -14.865  1.00 66.86           C
HETATM 3343 SE   MSE A 429       1.098   1.390 -14.713  0.49 87.83          Se
HETATM 3344  CE  MSE A 429       0.807   1.388 -12.798  1.00 73.16           C
ATOM   3345  N   LYS A 430       1.383   7.591 -14.915  1.00 68.27           N
ATOM   3346  CA  LYS A 430       0.609   8.831 -15.052  1.00 73.83           C
ATOM   3347  C   LYS A 430       1.414  10.008 -15.609  1.00 69.51           C
ATOM   3348  O   LYS A 430       0.992  11.149 -15.459  1.00 72.22           O
ATOM   3349  CB  LYS A 430      -0.007   9.247 -13.703  1.00 71.71           C
ATOM   3350  CG  LYS A 430      -1.400   8.694 -13.431  1.00 74.42           C
ATOM   3351  CD  LYS A 430      -2.453   9.457 -14.230  1.00 79.29           C
ATOM   3352  CE  LYS A 430      -3.592   9.938 -13.356  1.00 93.37           C
ATOM   3353  NZ  LYS A 430      -4.245  11.176 -13.888  1.00105.54           N
ATOM   3354  N   THR A 431       2.541   9.748 -16.270  1.00 67.30           N
ATOM   3355  CA  THR A 431       3.273  10.826 -16.947  1.00 67.24           C
ATOM   3356  C   THR A 431       3.647  10.424 -18.361  1.00 67.76           C
ATOM   3357  O   THR A 431       3.106  10.982 -19.302  1.00 85.22           O
ATOM   3358  CB  THR A 431       4.572  11.266 -16.192  1.00 71.87           C
ATOM   3359  OG1 THR A 431       5.485  10.171 -16.091  1.00 69.33           O
ATOM   3360  CG2 THR A 431       4.265  11.827 -14.792  1.00 63.34           C
ATOM   3361  N   ILE A 432       4.539   9.449 -18.541  1.00 66.95           N
ATOM   3362  CA  ILE A 432       4.783   8.931 -19.892  1.00 67.22           C
ATOM   3363  C   ILE A 432       3.876   7.748 -20.206  1.00 73.61           C
ATOM   3364  O   ILE A 432       4.255   6.852 -20.969  1.00 71.53           O
ATOM   3365  CB  ILE A 432       6.241   8.528 -20.107  1.00 60.62           C
ATOM   3366  CG1 ILE A 432       6.666   7.393 -19.186  1.00 61.63           C
ATOM   3367  CG2 ILE A 432       7.130   9.687 -19.867  1.00 71.07           C
ATOM   3368  CD1 ILE A 432       8.076   6.850 -19.530  1.00 61.70           C
ATOM   3369  N   GLY A 433       2.690   7.740 -19.598  1.00 74.94           N
ATOM   3370  CA  GLY A 433       1.659   6.772 -19.908  1.00 69.11           C
ATOM   3371  C   GLY A 433       2.073   5.349 -19.606  1.00 72.13           C
ATOM   3372  O   GLY A 433       3.260   5.031 -19.478  1.00 67.37           O
ATOM   3373  N   PRO A 434       1.088   4.463 -19.472  1.00 77.95           N
ATOM   3374  CA  PRO A 434       1.458   3.070 -19.227  1.00 71.12           C
ATOM   3375  C   PRO A 434       2.049   2.476 -20.477  1.00 76.53           C
ATOM   3376  O   PRO A 434       1.555   2.745 -21.571  1.00 82.42           O
ATOM   3377  CB  PRO A 434       0.134   2.411 -18.874  1.00 75.85           C
ATOM   3378  CG  PRO A 434      -0.888   3.228 -19.632  1.00 81.71           C
ATOM   3379  CD  PRO A 434      -0.353   4.633 -19.724  1.00 75.92           C
ATOM   3380  N   ASP A 435       3.119   1.718 -20.335  1.00 82.08           N
ATOM   3381  CA  ASP A 435       3.557   0.858 -21.418  1.00 82.66           C
ATOM   3382  C   ASP A 435       2.373  -0.065 -21.631  1.00 90.45           C
ATOM   3383  O   ASP A 435       1.674  -0.365 -20.660  1.00 96.82           O
ATOM   3384  CB  ASP A 435       4.780   0.042 -21.022  1.00 77.92           C
ATOM   3385  CG  ASP A 435       6.056   0.762 -21.242  1.00 85.47           C
ATOM   3386  OD1 ASP A 435       6.018   1.882 -21.801  1.00 97.81           O
ATOM   3387  OD2 ASP A 435       7.100   0.208 -20.828  1.00 86.39           O
HETATM 3388  N   MSE A 436       2.155  -0.546 -22.848  1.00 84.39           N
HETATM 3389  CA  MSE A 436       1.161  -1.606 -23.098  1.00 92.45           C
HETATM 3390  C   MSE A 436      -0.089  -1.638 -22.202  1.00 88.84           C
HETATM 3391  O   MSE A 436      -0.130  -2.342 -21.204  1.00 85.92           O
HETATM 3392  CB  MSE A 436       1.840  -2.978 -23.019  1.00 89.37           C
HETATM 3393  CG  MSE A 436       2.697  -3.212 -21.808  1.00 80.70           C
HETATM 3394 SE   MSE A 436       3.024  -5.087 -21.551  0.50113.95          Se
HETATM 3395  CE  MSE A 436       4.780  -5.248 -22.339  1.00 91.15           C
ATOM   3396  N   PHE A 437      -1.093  -0.857 -22.575  1.00 93.93           N
ATOM   3397  CA  PHE A 437      -2.422  -0.895 -21.966  1.00 93.42           C
ATOM   3398  C   PHE A 437      -3.123  -2.188 -22.373  1.00 99.20           C
ATOM   3399  O   PHE A 437      -2.665  -2.873 -23.293  1.00104.40           O
ATOM   3400  CB  PHE A 437      -3.234   0.309 -22.467  1.00 99.77           C
ATOM   3401  CG  PHE A 437      -4.397   0.702 -21.599  1.00 97.24           C
ATOM   3402  CD1 PHE A 437      -4.433   0.383 -20.258  1.00 97.89           C
ATOM   3403  CD2 PHE A 437      -5.450   1.427 -22.140  1.00101.24           C
ATOM   3404  CE1 PHE A 437      -5.506   0.778 -19.467  1.00 98.06           C
ATOM   3405  CE2 PHE A 437      -6.526   1.816 -21.359  1.00107.35           C
ATOM   3406  CZ  PHE A 437      -6.553   1.488 -20.018  1.00104.27           C
ATOM   3407  N   LEU A 438      -4.214  -2.538 -21.698  1.00 94.58           N
ATOM   3408  CA  LEU A 438      -5.001  -3.693 -22.119  1.00 95.58           C
ATOM   3409  C   LEU A 438      -6.479  -3.455 -21.795  1.00101.12           C
ATOM   3410  O   LEU A 438      -6.805  -2.879 -20.765  1.00102.98           O
ATOM   3411  CB  LEU A 438      -4.460  -4.995 -21.513  1.00 85.88           C
ATOM   3412  CG  LEU A 438      -4.553  -5.461 -20.071  1.00 87.76           C
ATOM   3413  CD1 LEU A 438      -5.954  -5.880 -19.705  1.00 94.22           C
ATOM   3414  CD2 LEU A 438      -3.580  -6.622 -19.868  1.00 85.35           C
ATOM   3415  N   GLY A 439      -7.375  -3.881 -22.682  1.00106.98           N
ATOM   3416  CA  GLY A 439      -8.796  -3.646 -22.470  1.00115.58           C
ATOM   3417  C   GLY A 439      -9.677  -3.735 -23.704  1.00118.38           C
ATOM   3418  O   GLY A 439      -9.630  -2.799 -24.501  1.00124.40           O
ATOM   3419  N   THR A 440     -10.494  -4.783 -23.900  1.00114.80           N
ATOM   3420  CA  THR A 440     -10.790  -5.947 -23.025  1.00116.16           C
ATOM   3421  C   THR A 440     -11.507  -5.620 -21.707  1.00118.51           C
ATOM   3422  O   THR A 440     -11.038  -4.839 -20.890  1.00120.63           O
ATOM   3423  CB  THR A 440      -9.523  -6.789 -22.647  1.00116.20           C
ATOM   3424  OG1 THR A 440      -8.817  -7.171 -23.831  1.00121.26           O
ATOM   3425  CG2 THR A 440      -9.935  -8.057 -21.897  1.00117.33           C
ATOM   3426  N   CYS A 441     -12.657  -6.250 -21.512  1.00125.99           N
ATOM   3427  CA  CYS A 441     -13.312  -6.292 -20.211  1.00126.91           C
ATOM   3428  C   CYS A 441     -14.255  -7.495 -20.210  1.00131.16           C
ATOM   3429  O   CYS A 441     -15.317  -7.465 -20.827  1.00132.70           O
ATOM   3430  CB  CYS A 441     -14.060  -4.984 -19.944  1.00127.60           C
ATOM   3431  SG  CYS A 441     -15.077  -4.979 -18.457  1.00134.42           S
ATOM   3432  N   ARG A 442     -13.882  -8.554 -19.500  1.00130.52           N
ATOM   3433  CA  ARG A 442     -14.623  -9.805 -19.628  1.00133.25           C
ATOM   3434  C   ARG A 442     -15.417 -10.208 -18.375  1.00137.69           C
ATOM   3435  O   ARG A 442     -15.645 -11.397 -18.143  1.00140.16           O
ATOM   3436  CB  ARG A 442     -13.648 -10.928 -20.026  1.00133.42           C
ATOM   3437  CG  ARG A 442     -12.529 -10.480 -20.987  1.00131.52           C
ATOM   3438  CD  ARG A 442     -12.291 -11.458 -22.158  1.00135.74           C
ATOM   3439  NE  ARG A 442     -11.479 -12.625 -21.798  1.00136.56           N
ATOM   3440  CZ  ARG A 442     -11.371 -13.728 -22.537  1.00131.20           C
ATOM   3441  NH1 ARG A 442     -12.025 -13.828 -23.687  1.00132.51           N
ATOM   3442  NH2 ARG A 442     -10.607 -14.733 -22.126  1.00125.70           N
ATOM   3443  N   ARG A 443     -15.819  -9.240 -17.557  1.00136.88           N
ATOM   3444  CA  ARG A 443     -16.606  -9.567 -16.368  1.00137.84           C
ATOM   3445  C   ARG A 443     -17.702  -8.546 -16.061  1.00141.22           C
ATOM   3446  O   ARG A 443     -18.478  -8.744 -15.129  1.00144.52           O
ATOM   3447  CB  ARG A 443     -15.697  -9.755 -15.150  1.00138.94           C
ATOM   3448  CG  ARG A 443     -15.204  -8.488 -14.495  1.00138.90           C
ATOM   3449  CD  ARG A 443     -14.541  -8.818 -13.161  1.00139.12           C
ATOM   3450  NE  ARG A 443     -15.275  -8.292 -12.014  1.00142.54           N
ATOM   3451  CZ  ARG A 443     -14.712  -7.994 -10.845  1.00143.32           C
ATOM   3452  NH1 ARG A 443     -13.407  -8.171 -10.673  1.00138.51           N
ATOM   3453  NH2 ARG A 443     -15.450  -7.517  -9.850  1.00143.74           N
ATOM   3454  N   CYS A 444     -17.742  -7.442 -16.806  1.00140.77           N
ATOM   3455  CA  CYS A 444     -18.682  -6.352 -16.515  1.00148.65           C
ATOM   3456  C   CYS A 444     -19.460  -5.905 -17.749  1.00150.34           C
ATOM   3457  O   CYS A 444     -18.938  -5.942 -18.862  1.00151.03           O
ATOM   3458  CB  CYS A 444     -17.951  -5.142 -15.913  1.00150.04           C
ATOM   3459  SG  CYS A 444     -17.292  -5.350 -14.233  1.00152.92           S
ATOM   3460  N   PRO A 445     -20.716  -5.469 -17.553  1.00152.03           N
ATOM   3461  CA  PRO A 445     -21.524  -5.012 -18.689  1.00155.43           C
ATOM   3462  C   PRO A 445     -21.155  -3.605 -19.146  1.00154.33           C
ATOM   3463  O   PRO A 445     -20.829  -2.774 -18.306  1.00154.85           O
ATOM   3464  CB  PRO A 445     -22.948  -5.051 -18.134  1.00157.58           C
ATOM   3465  CG  PRO A 445     -22.785  -4.793 -16.673  1.00156.06           C
ATOM   3466  CD  PRO A 445     -21.448  -5.380 -16.274  1.00152.98           C
ATOM   3467  N   ALA A 446     -21.256  -3.331 -20.447  1.00156.41           N
ATOM   3468  CA  ALA A 446     -20.881  -2.028 -21.009  1.00156.86           C
ATOM   3469  C   ALA A 446     -21.735  -0.909 -20.423  1.00156.76           C
ATOM   3470  O   ALA A 446     -21.478   0.272 -20.656  1.00155.80           O
ATOM   3471  CB  ALA A 446     -20.999  -2.049 -22.520  1.00158.80           C
ATOM   3472  N   GLU A 447     -22.770  -1.318 -19.698  1.00158.78           N
ATOM   3473  CA  GLU A 447     -23.465  -0.501 -18.711  1.00162.07           C
ATOM   3474  C   GLU A 447     -22.523   0.482 -18.004  1.00164.22           C
ATOM   3475  O   GLU A 447     -22.706   1.703 -18.070  1.00161.33           O
ATOM   3476  CB  GLU A 447     -24.127  -1.430 -17.683  1.00162.28           C
ATOM   3477  CG  GLU A 447     -24.752  -0.752 -16.486  1.00162.65           C
ATOM   3478  CD  GLU A 447     -26.081  -0.131 -16.813  1.00164.61           C
ATOM   3479  OE1 GLU A 447     -26.820  -0.712 -17.634  1.00162.82           O
ATOM   3480  OE2 GLU A 447     -26.383   0.937 -16.249  1.00168.40           O
ATOM   3481  N   ILE A 448     -21.501  -0.071 -17.349  1.00162.74           N
ATOM   3482  CA  ILE A 448     -20.576   0.707 -16.534  1.00157.53           C
ATOM   3483  C   ILE A 448     -19.173   0.735 -17.125  1.00153.82           C
ATOM   3484  O   ILE A 448     -18.356   1.565 -16.740  1.00155.32           O
ATOM   3485  CB  ILE A 448     -20.535   0.158 -15.105  1.00154.58           C
ATOM   3486  CG1 ILE A 448     -20.025  -1.286 -15.107  1.00152.54           C
ATOM   3487  CG2 ILE A 448     -21.912   0.222 -14.480  1.00159.02           C
ATOM   3488  CD1 ILE A 448     -18.584  -1.444 -14.660  1.00148.59           C
ATOM   3489  N   VAL A 449     -18.894  -0.183 -18.045  1.00152.84           N
ATOM   3490  CA  VAL A 449     -17.591  -0.242 -18.703  1.00152.46           C
ATOM   3491  C   VAL A 449     -17.242   1.082 -19.358  1.00153.14           C
ATOM   3492  O   VAL A 449     -16.090   1.515 -19.316  1.00152.27           O
ATOM   3493  CB  VAL A 449     -17.514  -1.371 -19.726  1.00152.91           C
ATOM   3494  CG1 VAL A 449     -16.108  -1.459 -20.263  1.00147.06           C
ATOM   3495  CG2 VAL A 449     -17.873  -2.684 -19.079  1.00154.62           C
ATOM   3496  N   ASP A 450     -18.225   1.745 -19.953  1.00156.77           N
ATOM   3497  CA  ASP A 450     -17.912   2.983 -20.639  1.00155.23           C
ATOM   3498  C   ASP A 450     -18.403   4.161 -19.818  1.00154.19           C
ATOM   3499  O   ASP A 450     -18.343   5.309 -20.263  1.00155.20           O
ATOM   3500  CB  ASP A 450     -18.562   3.023 -22.030  1.00159.89           C
ATOM   3501  CG  ASP A 450     -18.474   1.694 -22.769  1.00160.06           C
ATOM   3502  OD1 ASP A 450     -19.152   0.729 -22.351  1.00158.75           O
ATOM   3503  OD2 ASP A 450     -17.746   1.622 -23.783  1.00158.77           O
ATOM   3504  N   THR A 451     -18.871   3.874 -18.609  1.00155.74           N
ATOM   3505  CA  THR A 451     -19.023   4.905 -17.594  1.00158.02           C
ATOM   3506  C   THR A 451     -17.635   5.328 -17.150  1.00153.90           C
ATOM   3507  O   THR A 451     -17.253   6.492 -17.250  1.00152.79           O
ATOM   3508  CB  THR A 451     -19.844   4.414 -16.388  1.00159.85           C
ATOM   3509  OG1 THR A 451     -21.118   3.938 -16.841  1.00162.19           O
ATOM   3510  CG2 THR A 451     -20.057   5.547 -15.390  1.00161.10           C
ATOM   3511  N   VAL A 452     -16.881   4.342 -16.672  1.00150.60           N
ATOM   3512  CA  VAL A 452     -15.537   4.548 -16.159  1.00149.02           C
ATOM   3513  C   VAL A 452     -14.592   4.914 -17.285  1.00150.12           C
ATOM   3514  O   VAL A 452     -13.483   5.386 -17.059  1.00150.90           O
ATOM   3515  CB  VAL A 452     -15.035   3.303 -15.417  1.00145.15           C
ATOM   3516  CG1 VAL A 452     -16.097   2.823 -14.426  1.00144.03           C
ATOM   3517  CG2 VAL A 452     -14.678   2.197 -16.395  1.00143.64           C
ATOM   3518  N   SER A 453     -15.040   4.682 -18.511  1.00153.31           N
ATOM   3519  CA  SER A 453     -14.269   5.057 -19.684  1.00152.69           C
ATOM   3520  C   SER A 453     -14.180   6.568 -19.781  1.00154.79           C
ATOM   3521  O   SER A 453     -13.111   7.101 -20.073  1.00153.01           O
ATOM   3522  CB  SER A 453     -14.876   4.460 -20.955  1.00152.63           C
ATOM   3523  OG  SER A 453     -14.692   5.311 -22.062  1.00154.86           O
ATOM   3524  N   ALA A 454     -15.294   7.247 -19.515  1.00159.58           N
ATOM   3525  CA  ALA A 454     -15.395   8.708 -19.640  1.00161.62           C
ATOM   3526  C   ALA A 454     -14.361   9.476 -18.822  1.00162.80           C
ATOM   3527  O   ALA A 454     -13.458   8.879 -18.239  1.00161.90           O
ATOM   3528  CB  ALA A 454     -16.805   9.172 -19.244  1.00162.20           C
ATOM   3529  N   LEU A 455     -14.496  10.802 -18.772  1.00167.15           N
ATOM   3530  CA  LEU A 455     -13.553  11.634 -18.015  1.00170.83           C
ATOM   3531  C   LEU A 455     -13.624  11.273 -16.520  1.00170.71           C
ATOM   3532  O   LEU A 455     -13.984  12.093 -15.674  1.00169.53           O
ATOM   3533  CB  LEU A 455     -13.835  13.125 -18.247  1.00167.97           C
ATOM   3534  CG  LEU A 455     -12.856  14.162 -17.684  1.00165.65           C
ATOM   3535  CD1 LEU A 455     -12.315  15.021 -18.807  1.00162.43           C
ATOM   3536  CD2 LEU A 455     -13.488  15.041 -16.610  1.00164.78           C
ATOM   3537  N   VAL A 456     -13.286  10.019 -16.224  1.00166.87           N
ATOM   3538  CA  VAL A 456     -13.229   9.500 -14.868  1.00163.02           C
ATOM   3539  C   VAL A 456     -12.060   8.528 -14.794  1.00162.25           C
ATOM   3540  O   VAL A 456     -12.209   7.374 -14.388  1.00156.69           O
ATOM   3541  CB  VAL A 456     -14.550   8.834 -14.458  1.00160.92           C
ATOM   3542  CG1 VAL A 456     -15.680   9.854 -14.452  1.00160.33           C
ATOM   3543  CG2 VAL A 456     -14.873   7.694 -15.398  1.00157.57           C
ATOM   3544  N   TYR A 457     -10.899   9.017 -15.224  1.00168.44           N
ATOM   3545  CA  TYR A 457      -9.623   8.314 -15.094  1.00168.50           C
ATOM   3546  C   TYR A 457      -9.555   7.021 -15.903  1.00156.26           C
ATOM   3547  O   TYR A 457      -9.562   5.939 -15.321  1.00152.88           O
ATOM   3548  CB  TYR A 457      -9.322   8.002 -13.614  1.00170.94           C
ATOM   3549  CG  TYR A 457      -8.794   9.166 -12.785  1.00171.84           C
ATOM   3550  CD1 TYR A 457      -7.678   9.893 -13.191  1.00172.18           C
ATOM   3551  CD2 TYR A 457      -9.397   9.515 -11.579  1.00164.24           C
ATOM   3552  CE1 TYR A 457      -7.190  10.949 -12.430  1.00172.55           C
ATOM   3553  CE2 TYR A 457      -8.915  10.568 -10.812  1.00164.89           C
ATOM   3554  CZ  TYR A 457      -7.811  11.279 -11.242  1.00167.17           C
ATOM   3555  OH  TYR A 457      -7.324  12.325 -10.491  1.00158.64           O
ATOM   3556  N   ASP A 458      -9.485   7.139 -17.232  1.00149.97           N
ATOM   3557  CA  ASP A 458      -9.125   6.011 -18.098  1.00143.45           C
ATOM   3558  C   ASP A 458      -8.952   6.374 -19.576  1.00144.08           C
ATOM   3559  O   ASP A 458      -8.072   5.826 -20.254  1.00139.77           O
ATOM   3560  CB  ASP A 458     -10.160   4.891 -17.993  1.00139.18           C
ATOM   3561  CG  ASP A 458      -9.518   3.527 -17.989  1.00130.81           C
ATOM   3562  OD1 ASP A 458      -8.901   3.173 -19.012  1.00128.10           O
ATOM   3563  OD2 ASP A 458      -9.599   2.823 -16.962  1.00126.41           O
ATOM   3564  N   ASN A 459      -9.807   7.280 -20.051  1.00144.32           N
ATOM   3565  CA  ASN A 459      -9.936   7.658 -21.465  1.00141.43           C
ATOM   3566  C   ASN A 459     -10.556   6.540 -22.306  1.00143.73           C
ATOM   3567  O   ASN A 459     -11.776   6.478 -22.433  1.00145.42           O
ATOM   3568  CB  ASN A 459      -8.595   8.086 -22.068  1.00136.95           C
ATOM   3569  CG  ASN A 459      -8.305   9.550 -21.841  1.00136.25           C
ATOM   3570  OD1 ASN A 459      -8.968  10.211 -21.043  1.00136.38           O
ATOM   3571  ND2 ASN A 459      -7.307  10.065 -22.542  1.00133.36           N
ATOM   3572  N   LYS A 460      -9.729   5.700 -22.931  1.00142.57           N
ATOM   3573  CA  LYS A 460     -10.244   4.738 -23.915  1.00141.40           C
ATOM   3574  C   LYS A 460     -10.084   3.287 -23.456  1.00137.75           C
ATOM   3575  O   LYS A 460      -8.985   2.745 -23.478  1.00131.87           O
ATOM   3576  CB  LYS A 460      -9.548   4.928 -25.277  1.00144.37           C
ATOM   3577  CG  LYS A 460      -9.431   6.372 -25.808  1.00145.16           C
ATOM   3578  CD  LYS A 460     -10.492   7.336 -25.290  1.00143.85           C
ATOM   3579  CE  LYS A 460     -10.046   8.779 -25.305  1.00142.00           C
ATOM   3580  NZ  LYS A 460     -10.744   9.592 -24.264  1.00139.03           N
ATOM   3581  N   LEU A 461     -11.197   2.666 -23.067  1.00139.79           N
ATOM   3582  CA  LEU A 461     -11.192   1.333 -22.442  1.00138.01           C
ATOM   3583  C   LEU A 461     -11.943   0.257 -23.229  1.00137.42           C
ATOM   3584  O   LEU A 461     -11.436  -0.854 -23.407  1.00135.07           O
ATOM   3585  CB  LEU A 461     -11.800   1.410 -21.039  1.00137.17           C
ATOM   3586  CG  LEU A 461     -12.217   0.090 -20.372  1.00136.49           C
ATOM   3587  CD1 LEU A 461     -11.018  -0.772 -19.983  1.00127.03           C
ATOM   3588  CD2 LEU A 461     -13.102   0.358 -19.166  1.00139.20           C
ATOM   3589  N   LYS A 462     -13.164   0.599 -23.650  1.00138.74           N
ATOM   3590  CA  LYS A 462     -14.069  -0.272 -24.419  1.00142.40           C
ATOM   3591  C   LYS A 462     -14.536  -1.537 -23.670  1.00142.89           C
ATOM   3592  O   LYS A 462     -14.121  -1.793 -22.538  1.00139.90           O
ATOM   3593  CB  LYS A 462     -13.405  -0.657 -25.748  1.00135.95           C
ATOM   3594  CG  LYS A 462     -12.888   0.537 -26.549  1.00128.69           C
ATOM   3595  CD  LYS A 462     -12.067   0.086 -27.747  1.00121.97           C
ATOM   3596  CE  LYS A 462     -11.588   1.270 -28.575  1.00114.28           C
ATOM   3597  NZ  LYS A 462     -12.726   1.953 -29.245  1.00114.03           N
ATOM   3598  N   ALA A 463     -15.373  -2.341 -24.332  1.00140.90           N
ATOM   3599  CA  ALA A 463     -16.110  -3.426 -23.673  1.00144.54           C
ATOM   3600  C   ALA A 463     -16.335  -4.642 -24.580  1.00145.00           C
ATOM   3601  O   ALA A 463     -16.307  -4.523 -25.803  1.00147.26           O
ATOM   3602  CB  ALA A 463     -17.450  -2.910 -23.171  1.00146.00           C
ATOM   3603  N   HIS A 464     -16.556  -5.807 -23.971  1.00144.92           N
ATOM   3604  CA  HIS A 464     -16.948  -7.019 -24.700  1.00148.01           C
ATOM   3605  C   HIS A 464     -18.444  -7.268 -24.540  1.00151.22           C
ATOM   3606  O   HIS A 464     -19.187  -7.327 -25.523  1.00153.71           O
ATOM   3607  CB  HIS A 464     -16.159  -8.242 -24.203  1.00148.36           C
ATOM   3608  CG  HIS A 464     -15.886  -9.270 -25.262  1.00147.51           C
ATOM   3609  ND1 HIS A 464     -14.944 -10.264 -25.107  1.00147.76           N
ATOM   3610  CD2 HIS A 464     -16.433  -9.460 -26.487  1.00146.60           C
ATOM   3611  CE1 HIS A 464     -14.918 -11.019 -26.192  1.00148.92           C
ATOM   3612  NE2 HIS A 464     -15.811 -10.553 -27.045  1.00147.60           N
ATOM   3613  N   LYS A 465     -18.877  -7.414 -23.293  1.00147.61           N
ATOM   3614  CA  LYS A 465     -20.297  -7.516 -22.978  1.00151.78           C
ATOM   3615  C   LYS A 465     -21.004  -6.212 -23.339  1.00155.34           C
ATOM   3616  O   LYS A 465     -20.358  -5.187 -23.566  1.00154.03           O
ATOM   3617  CB  LYS A 465     -20.504  -7.864 -21.501  1.00150.76           C
ATOM   3618  CG  LYS A 465     -20.183  -9.323 -21.187  1.00147.79           C
ATOM   3619  CD  LYS A 465     -20.298  -9.685 -19.712  1.00144.27           C
ATOM   3620  CE  LYS A 465     -21.225  -8.760 -18.947  1.00145.78           C
ATOM   3621  NZ  LYS A 465     -20.833  -8.668 -17.516  1.00145.64           N
ATOM   3622  N   ASP A 466     -22.331  -6.249 -23.396  1.00160.01           N
ATOM   3623  CA  ASP A 466     -23.096  -5.065 -23.774  1.00160.25           C
ATOM   3624  C   ASP A 466     -24.113  -4.690 -22.695  1.00161.91           C
ATOM   3625  O   ASP A 466     -24.253  -5.392 -21.688  1.00163.70           O
ATOM   3626  CB  ASP A 466     -23.799  -5.294 -25.116  1.00160.85           C
ATOM   3627  CG  ASP A 466     -22.837  -5.741 -26.209  1.00160.92           C
ATOM   3628  OD1 ASP A 466     -21.732  -5.164 -26.309  1.00158.31           O
ATOM   3629  OD2 ASP A 466     -23.189  -6.669 -26.968  1.00160.13           O
ATOM   3630  N   LYS A 467     -24.821  -3.584 -22.919  1.00159.70           N
ATOM   3631  CA  LYS A 467     -25.588  -2.889 -21.879  1.00157.82           C
ATOM   3632  C   LYS A 467     -26.730  -3.718 -21.285  1.00159.69           C
ATOM   3633  O   LYS A 467     -27.815  -3.194 -21.038  1.00161.13           O
ATOM   3634  CB  LYS A 467     -26.160  -1.573 -22.434  1.00154.36           C
ATOM   3635  CG  LYS A 467     -25.148  -0.446 -22.694  1.00150.33           C
ATOM   3636  CD  LYS A 467     -24.009  -0.861 -23.618  1.00146.94           C
ATOM   3637  CE  LYS A 467     -23.126   0.308 -24.019  1.00143.83           C
ATOM   3638  NZ  LYS A 467     -23.728   1.127 -25.111  1.00140.24           N
ATOM   3639  N   SER A 468     -26.471  -4.998 -21.024  1.00162.15           N
ATOM   3640  CA  SER A 468     -27.489  -5.943 -20.562  1.00163.86           C
ATOM   3641  C   SER A 468     -27.834  -5.722 -19.096  1.00164.69           C
ATOM   3642  O   SER A 468     -28.047  -6.672 -18.346  1.00166.46           O
ATOM   3643  CB  SER A 468     -27.010  -7.384 -20.767  1.00162.80           C
ATOM   3644  OG  SER A 468     -25.757  -7.595 -20.136  1.00161.47           O
ATOM   3645  N   ALA A 469     -27.891  -4.459 -18.696  1.00164.36           N
ATOM   3646  CA  ALA A 469     -28.092  -4.114 -17.304  1.00164.07           C
ATOM   3647  C   ALA A 469     -29.068  -2.953 -17.197  1.00162.72           C
ATOM   3648  O   ALA A 469     -29.912  -2.754 -18.070  1.00160.59           O
ATOM   3649  CB  ALA A 469     -26.761  -3.776 -16.650  1.00165.46           C
ATOM   3650  N   GLN A 470     -28.953  -2.186 -16.122  1.00164.20           N
ATOM   3651  CA  GLN A 470     -29.924  -1.140 -15.831  1.00166.94           C
ATOM   3652  C   GLN A 470     -29.232   0.126 -15.319  1.00169.62           C
ATOM   3653  O   GLN A 470     -28.381   0.046 -14.432  1.00169.79           O
ATOM   3654  CB  GLN A 470     -30.935  -1.647 -14.802  1.00167.18           C
ATOM   3655  CG  GLN A 470     -31.710  -2.890 -15.237  1.00166.20           C
ATOM   3656  CD  GLN A 470     -31.105  -4.178 -14.702  1.00166.21           C
ATOM   3657  OE1 GLN A 470     -30.600  -5.002 -15.464  1.00165.55           O
ATOM   3658  NE2 GLN A 470     -31.159  -4.359 -13.387  1.00169.50           N
ATOM   3659  N   CYS A 471     -29.588   1.287 -15.872  1.00172.38           N
ATOM   3660  CA  CYS A 471     -28.974   2.549 -15.440  1.00176.08           C
ATOM   3661  C   CYS A 471     -29.698   3.125 -14.221  1.00175.34           C
ATOM   3662  O   CYS A 471     -30.661   2.539 -13.727  1.00172.89           O
ATOM   3663  CB  CYS A 471     -28.930   3.571 -16.587  1.00177.87           C
ATOM   3664  SG  CYS A 471     -30.508   4.054 -17.316  1.00179.18           S
ATOM   3665  N   PHE A 472     -29.214   4.262 -13.725  1.00174.96           N
ATOM   3666  CA  PHE A 472     -29.555   4.707 -12.377  1.00173.80           C
ATOM   3667  C   PHE A 472     -29.059   6.122 -12.108  1.00174.66           C
ATOM   3668  O   PHE A 472     -27.975   6.495 -12.542  1.00175.12           O
ATOM   3669  CB  PHE A 472     -28.945   3.747 -11.353  1.00170.80           C
ATOM   3670  CG  PHE A 472     -27.587   3.246 -11.749  1.00173.54           C
ATOM   3671  CD1 PHE A 472     -27.433   2.006 -12.339  1.00171.69           C
ATOM   3672  CD2 PHE A 472     -26.463   4.034 -11.561  1.00174.97           C
ATOM   3673  CE1 PHE A 472     -26.188   1.554 -12.721  1.00171.31           C
ATOM   3674  CE2 PHE A 472     -25.208   3.584 -11.939  1.00173.49           C
ATOM   3675  CZ  PHE A 472     -25.072   2.342 -12.519  1.00171.88           C
ATOM   3676  N   LYS A 473     -29.854   6.901 -11.381  1.00176.24           N
ATOM   3677  CA  LYS A 473     -29.445   8.235 -10.939  1.00176.60           C
ATOM   3678  C   LYS A 473     -30.470   8.772  -9.945  1.00176.99           C
ATOM   3679  O   LYS A 473     -31.611   8.315  -9.919  1.00177.23           O
ATOM   3680  CB  LYS A 473     -29.266   9.188 -12.133  1.00177.01           C
ATOM   3681  CG  LYS A 473     -28.912  10.618 -11.760  1.00173.92           C
ATOM   3682  CD  LYS A 473     -27.431  10.863 -11.865  1.00170.58           C
ATOM   3683  CE  LYS A 473     -26.935  11.584 -10.627  1.00169.69           C
ATOM   3684  NZ  LYS A 473     -25.481  11.389 -10.406  1.00165.72           N
HETATM 3685  N   MSE A 474     -30.054   9.751  -9.148  1.00176.18           N
HETATM 3686  CA  MSE A 474     -30.763  10.151  -7.946  1.00176.85           C
HETATM 3687  C   MSE A 474     -30.048  11.367  -7.360  1.00178.69           C
HETATM 3688  O   MSE A 474     -28.819  11.413  -7.368  1.00177.99           O
HETATM 3689  CB  MSE A 474     -30.819   8.944  -6.994  1.00176.65           C
HETATM 3690  CG  MSE A 474     -31.116   9.169  -5.523  1.00179.70           C
HETATM 3691 SE   MSE A 474     -32.388  10.533  -4.993  0.46185.78          Se
HETATM 3692  CE  MSE A 474     -31.587  10.960  -3.275  1.00179.90           C
ATOM   3693  N   PHE A 475     -30.792  12.373  -6.895  1.00182.47           N
ATOM   3694  CA  PHE A 475     -30.134  13.627  -6.522  1.00183.56           C
ATOM   3695  C   PHE A 475     -30.646  14.402  -5.291  1.00185.98           C
ATOM   3696  O   PHE A 475     -30.323  15.584  -5.148  1.00187.44           O
ATOM   3697  CB  PHE A 475     -30.130  14.579  -7.738  1.00183.48           C
ATOM   3698  CG  PHE A 475     -31.501  15.081  -8.164  1.00185.75           C
ATOM   3699  CD1 PHE A 475     -32.063  16.215  -7.583  1.00184.80           C
ATOM   3700  CD2 PHE A 475     -32.197  14.451  -9.187  1.00184.77           C
ATOM   3701  CE1 PHE A 475     -33.304  16.686  -7.988  1.00181.73           C
ATOM   3702  CE2 PHE A 475     -33.438  14.921  -9.596  1.00184.60           C
ATOM   3703  CZ  PHE A 475     -33.990  16.040  -8.995  1.00183.68           C
ATOM   3704  N   TYR A 476     -31.400  13.779  -4.387  1.00185.62           N
ATOM   3705  CA  TYR A 476     -31.659  14.468  -3.116  1.00186.62           C
ATOM   3706  C   TYR A 476     -30.564  14.088  -2.116  1.00182.71           C
ATOM   3707  O   TYR A 476     -29.643  13.341  -2.443  1.00180.48           O
ATOM   3708  CB  TYR A 476     -33.087  14.196  -2.565  1.00187.91           C
ATOM   3709  CG  TYR A 476     -33.369  12.882  -1.841  1.00187.93           C
ATOM   3710  CD1 TYR A 476     -34.166  11.910  -2.424  1.00189.45           C
ATOM   3711  CD2 TYR A 476     -32.892  12.643  -0.555  1.00185.56           C
ATOM   3712  CE1 TYR A 476     -34.434  10.718  -1.775  1.00187.63           C
ATOM   3713  CE2 TYR A 476     -33.157  11.455   0.103  1.00183.75           C
ATOM   3714  CZ  TYR A 476     -33.930  10.498  -0.513  1.00183.92           C
ATOM   3715  OH  TYR A 476     -34.209   9.319   0.134  1.00181.27           O
ATOM   3716  N   LYS A 477     -30.637  14.643  -0.912  1.00180.47           N
ATOM   3717  CA  LYS A 477     -29.582  14.441   0.071  1.00175.00           C
ATOM   3718  C   LYS A 477     -30.151  14.255   1.479  1.00176.20           C
ATOM   3719  O   LYS A 477     -30.726  15.181   2.047  1.00179.03           O
ATOM   3720  CB  LYS A 477     -28.613  15.629   0.030  1.00168.44           C
ATOM   3721  CG  LYS A 477     -27.570  15.535  -1.073  1.00162.96           C
ATOM   3722  CD  LYS A 477     -27.767  16.612  -2.131  1.00157.15           C
ATOM   3723  CE  LYS A 477     -27.429  17.994  -1.615  1.00146.48           C
ATOM   3724  NZ  LYS A 477     -27.194  18.928  -2.750  1.00147.20           N
ATOM   3725  N   GLY A 478     -29.984  13.061   2.043  1.00174.46           N
ATOM   3726  CA  GLY A 478     -30.520  12.761   3.363  1.00174.85           C
ATOM   3727  C   GLY A 478     -29.850  13.491   4.515  1.00174.83           C
ATOM   3728  O   GLY A 478     -29.324  14.591   4.348  1.00174.31           O
ATOM   3729  N   VAL A 479     -29.898  12.894   5.702  1.00175.22           N
ATOM   3730  CA  VAL A 479     -29.225  13.460   6.866  1.00176.46           C
ATOM   3731  C   VAL A 479     -28.198  12.469   7.441  1.00174.44           C
ATOM   3732  O   VAL A 479     -28.262  11.269   7.167  1.00170.73           O
ATOM   3733  CB  VAL A 479     -30.254  13.899   7.929  1.00178.37           C
ATOM   3734  CG1 VAL A 479     -30.830  15.266   7.570  1.00173.66           C
ATOM   3735  CG2 VAL A 479     -31.369  12.874   8.050  1.00177.66           C
ATOM   3736  N   ILE A 480     -27.253  12.977   8.234  1.00175.36           N
ATOM   3737  CA  ILE A 480     -26.185  12.150   8.801  1.00172.93           C
ATOM   3738  C   ILE A 480     -26.182  12.182  10.331  1.00174.67           C
ATOM   3739  O   ILE A 480     -26.555  13.186  10.940  1.00174.53           O
ATOM   3740  CB  ILE A 480     -24.799  12.585   8.265  1.00171.64           C
ATOM   3741  CG1 ILE A 480     -24.449  14.005   8.727  1.00167.80           C
ATOM   3742  CG2 ILE A 480     -24.765  12.496   6.751  1.00172.81           C
ATOM   3743  CD1 ILE A 480     -22.956  14.280   8.814  1.00161.64           C
ATOM   3744  N   THR A 481     -25.760  11.077  10.946  1.00175.02           N
ATOM   3745  CA  THR A 481     -25.550  11.032  12.396  1.00175.46           C
ATOM   3746  C   THR A 481     -24.060  10.842  12.691  1.00171.71           C
ATOM   3747  O   THR A 481     -23.609   9.745  13.031  1.00168.44           O
ATOM   3748  CB  THR A 481     -26.370   9.904  13.080  1.00173.61           C
ATOM   3749  OG1 THR A 481     -27.720   9.926  12.601  1.00172.98           O
ATOM   3750  CG2 THR A 481     -26.381  10.087  14.598  1.00169.63           C
ATOM   3751  N   HIS A 482     -23.306  11.927  12.544  1.00170.16           N
ATOM   3752  CA  HIS A 482     -21.865  11.912  12.761  1.00168.36           C
ATOM   3753  C   HIS A 482     -21.556  11.930  14.253  1.00167.86           C
ATOM   3754  O   HIS A 482     -22.170  12.682  15.015  1.00167.24           O
ATOM   3755  CB  HIS A 482     -21.212  13.111  12.077  1.00165.07           C
ATOM   3756  CG  HIS A 482     -21.714  14.429  12.576  1.00164.11           C
ATOM   3757  ND1 HIS A 482     -22.982  14.893  12.302  1.00164.93           N
ATOM   3758  CD2 HIS A 482     -21.128  15.372  13.352  1.00162.15           C
ATOM   3759  CE1 HIS A 482     -23.152  16.070  12.876  1.00163.66           C
ATOM   3760  NE2 HIS A 482     -22.042  16.383  13.521  1.00162.36           N
ATOM   3761  N   VAL A 484     -20.661   5.858  15.665  1.00156.52           N
ATOM   3762  CA  VAL A 484     -19.211   5.875  15.755  1.00160.94           C
ATOM   3763  C   VAL A 484     -18.677   7.160  15.123  1.00164.68           C
ATOM   3764  O   VAL A 484     -19.456   8.033  14.727  1.00162.31           O
ATOM   3765  CB  VAL A 484     -18.601   4.617  15.091  1.00162.00           C
ATOM   3766  CG1 VAL A 484     -19.109   3.350  15.775  1.00158.06           C
ATOM   3767  CG2 VAL A 484     -18.923   4.583  13.602  1.00160.68           C
ATOM   3768  N   SER A 485     -17.351   7.285  15.067  1.00169.94           N
ATOM   3769  CA  SER A 485     -16.697   8.425  14.423  1.00171.33           C
ATOM   3770  C   SER A 485     -17.065   8.491  12.942  1.00171.29           C
ATOM   3771  O   SER A 485     -17.123   9.572  12.355  1.00171.61           O
ATOM   3772  CB  SER A 485     -15.177   8.346  14.588  1.00168.19           C
ATOM   3773  OG  SER A 485     -14.631   7.299  13.804  1.00166.16           O
ATOM   3774  N   SER A 486     -17.317   7.327  12.349  1.00170.46           N
ATOM   3775  CA  SER A 486     -17.779   7.253  10.970  1.00169.91           C
ATOM   3776  C   SER A 486     -19.242   7.675  10.937  1.00171.05           C
ATOM   3777  O   SER A 486     -19.960   7.520  11.926  1.00171.35           O
ATOM   3778  CB  SER A 486     -17.617   5.837  10.402  1.00163.83           C
ATOM   3779  OG  SER A 486     -16.269   5.399  10.454  1.00161.62           O
ATOM   3780  N   ALA A 487     -19.689   8.204   9.803  1.00168.92           N
ATOM   3781  CA  ALA A 487     -21.034   8.758   9.715  1.00167.62           C
ATOM   3782  C   ALA A 487     -22.038   7.728   9.191  1.00164.36           C
ATOM   3783  O   ALA A 487     -21.676   6.782   8.489  1.00157.88           O
ATOM   3784  CB  ALA A 487     -21.035  10.002   8.841  1.00167.57           C
ATOM   3785  N   ILE A 488     -23.304   7.920   9.546  1.00167.65           N
ATOM   3786  CA  ILE A 488     -24.380   7.057   9.075  1.00164.32           C
ATOM   3787  C   ILE A 488     -25.353   7.867   8.232  1.00165.84           C
ATOM   3788  O   ILE A 488     -25.767   8.960   8.621  1.00166.89           O
ATOM   3789  CB  ILE A 488     -25.132   6.376  10.247  1.00163.93           C
ATOM   3790  CG1 ILE A 488     -24.177   5.561  11.116  1.00161.92           C
ATOM   3791  CG2 ILE A 488     -26.244   5.475   9.719  1.00160.24           C
ATOM   3792  CD1 ILE A 488     -23.807   6.223  12.427  1.00161.16           C
ATOM   3793  N   ASN A 489     -25.695   7.337   7.065  1.00165.98           N
ATOM   3794  CA  ASN A 489     -26.730   7.934   6.236  1.00168.56           C
ATOM   3795  C   ASN A 489     -27.794   6.875   5.974  1.00169.29           C
ATOM   3796  O   ASN A 489     -27.795   6.231   4.925  1.00168.38           O
ATOM   3797  CB  ASN A 489     -26.149   8.461   4.921  1.00167.11           C
ATOM   3798  CG  ASN A 489     -26.805   9.756   4.464  1.00169.93           C
ATOM   3799  OD1 ASN A 489     -28.007   9.958   4.640  1.00172.22           O
ATOM   3800  ND2 ASN A 489     -26.014  10.633   3.854  1.00169.27           N
ATOM   3801  N   ARG A 490     -28.695   6.697   6.940  1.00171.83           N
ATOM   3802  CA  ARG A 490     -29.781   5.722   6.823  1.00170.74           C
ATOM   3803  C   ARG A 490     -30.998   6.254   6.039  1.00171.45           C
ATOM   3804  O   ARG A 490     -31.720   5.467   5.424  1.00170.71           O
ATOM   3805  CB  ARG A 490     -30.217   5.235   8.212  1.00163.49           C
ATOM   3806  CG  ARG A 490     -30.966   3.902   8.186  1.00157.25           C
ATOM   3807  CD  ARG A 490     -31.251   3.378   9.586  1.00151.56           C
ATOM   3808  NE  ARG A 490     -32.279   4.169  10.260  1.00150.33           N
ATOM   3809  CZ  ARG A 490     -32.674   3.974  11.515  1.00145.33           C
ATOM   3810  NH1 ARG A 490     -32.127   3.005  12.243  1.00143.48           N
ATOM   3811  NH2 ARG A 490     -33.616   4.751  12.041  1.00139.14           N
ATOM   3812  N   PRO A 491     -31.252   7.580   6.072  1.00174.89           N
ATOM   3813  CA  PRO A 491     -32.236   8.085   5.101  1.00176.08           C
ATOM   3814  C   PRO A 491     -31.750   8.021   3.647  1.00174.35           C
ATOM   3815  O   PRO A 491     -32.541   8.201   2.721  1.00174.64           O
ATOM   3816  CB  PRO A 491     -32.446   9.537   5.545  1.00178.21           C
ATOM   3817  CG  PRO A 491     -32.174   9.509   7.006  1.00177.17           C
ATOM   3818  CD  PRO A 491     -31.024   8.553   7.159  1.00175.34           C
ATOM   3819  N   GLN A 492     -30.461   7.761   3.454  1.00173.85           N
ATOM   3820  CA  GLN A 492     -29.902   7.634   2.113  1.00173.50           C
ATOM   3821  C   GLN A 492     -30.135   6.205   1.639  1.00171.71           C
ATOM   3822  O   GLN A 492     -30.427   5.961   0.465  1.00172.28           O
ATOM   3823  CB  GLN A 492     -28.407   7.968   2.115  1.00170.60           C
ATOM   3824  CG  GLN A 492     -27.846   8.462   0.793  1.00168.07           C
ATOM   3825  CD  GLN A 492     -28.678   9.562   0.178  1.00172.87           C
ATOM   3826  OE1 GLN A 492     -29.434   9.327  -0.762  1.00174.40           O
ATOM   3827  NE2 GLN A 492     -28.552  10.770   0.712  1.00173.17           N
ATOM   3828  N   ILE A 493     -30.015   5.265   2.576  1.00169.96           N
ATOM   3829  CA  ILE A 493     -30.364   3.860   2.344  1.00169.03           C
ATOM   3830  C   ILE A 493     -31.876   3.673   2.468  1.00169.21           C
ATOM   3831  O   ILE A 493     -32.403   2.585   2.260  1.00169.63           O
ATOM   3832  CB  ILE A 493     -29.605   2.899   3.290  1.00164.57           C
ATOM   3833  CG1 ILE A 493     -30.322   2.756   4.632  1.00161.82           C
ATOM   3834  CG2 ILE A 493     -28.167   3.351   3.485  1.00161.82           C
ATOM   3835  CD1 ILE A 493     -29.947   1.496   5.364  1.00157.69           C
ATOM   3836  N   GLY A 494     -32.577   4.702   2.914  1.00168.65           N
ATOM   3837  CA  GLY A 494     -34.013   4.566   3.028  1.00169.44           C
ATOM   3838  C   GLY A 494     -34.786   4.467   1.733  1.00171.79           C
ATOM   3839  O   GLY A 494     -35.900   3.959   1.726  1.00173.80           O
ATOM   3840  N   VAL A 495     -34.175   4.888   0.630  1.00171.27           N
ATOM   3841  CA  VAL A 495     -34.859   4.916  -0.668  1.00172.21           C
ATOM   3842  C   VAL A 495     -34.543   3.661  -1.512  1.00173.44           C
ATOM   3843  O   VAL A 495     -35.032   3.512  -2.630  1.00174.59           O
ATOM   3844  CB  VAL A 495     -34.505   6.237  -1.430  1.00174.93           C
ATOM   3845  CG1 VAL A 495     -32.989   6.432  -1.536  1.00173.46           C
ATOM   3846  CG2 VAL A 495     -35.187   6.336  -2.783  1.00178.40           C
ATOM   3847  N   VAL A 496     -33.725   2.751  -0.993  1.00172.99           N
ATOM   3848  CA  VAL A 496     -33.550   1.469  -1.669  1.00173.88           C
ATOM   3849  C   VAL A 496     -34.585   0.492  -1.122  1.00175.99           C
ATOM   3850  O   VAL A 496     -35.023  -0.437  -1.816  1.00176.05           O
ATOM   3851  CB  VAL A 496     -32.106   0.911  -1.521  1.00171.59           C
ATOM   3852  CG1 VAL A 496     -31.725   0.785  -0.082  1.00170.41           C
ATOM   3853  CG2 VAL A 496     -31.961  -0.421  -2.190  1.00170.27           C
ATOM   3854  N   ARG A 497     -35.004   0.751   0.114  1.00176.87           N
ATOM   3855  CA  ARG A 497     -35.821  -0.166   0.910  1.00179.13           C
ATOM   3856  C   ARG A 497     -37.008  -0.772   0.174  1.00182.76           C
ATOM   3857  O   ARG A 497     -37.151  -1.993   0.122  1.00179.31           O
ATOM   3858  CB  ARG A 497     -36.330   0.555   2.156  1.00180.38           C
ATOM   3859  CG  ARG A 497     -37.195  -0.311   3.056  1.00178.51           C
ATOM   3860  CD  ARG A 497     -37.670   0.476   4.264  1.00176.32           C
ATOM   3861  NE  ARG A 497     -38.462  -0.340   5.180  1.00174.48           N
ATOM   3862  CZ  ARG A 497     -38.836   0.054   6.395  1.00172.97           C
ATOM   3863  NH1 ARG A 497     -38.488   1.253   6.837  1.00171.35           N
ATOM   3864  NH2 ARG A 497     -39.556  -0.747   7.171  1.00171.04           N
ATOM   3865  N   GLU A 498     -37.845   0.078  -0.409  1.00186.43           N
ATOM   3866  CA  GLU A 498     -39.139  -0.371  -0.907  1.00189.83           C
ATOM   3867  C   GLU A 498     -39.504   0.197  -2.277  1.00188.88           C
ATOM   3868  O   GLU A 498     -40.604   0.719  -2.462  1.00189.92           O
ATOM   3869  CB  GLU A 498     -40.225  -0.007   0.110  1.00192.89           C
ATOM   3870  CG  GLU A 498     -40.082   1.394   0.699  1.00194.46           C
ATOM   3871  CD  GLU A 498     -40.845   1.576   1.999  1.00192.22           C
ATOM   3872  OE1 GLU A 498     -40.814   0.661   2.850  1.00188.75           O
ATOM   3873  OE2 GLU A 498     -41.482   2.636   2.166  1.00195.19           O
ATOM   3874  N   PHE A 499     -38.598   0.081  -3.243  1.00186.93           N
ATOM   3875  CA  PHE A 499     -38.885   0.565  -4.588  1.00185.47           C
ATOM   3876  C   PHE A 499     -38.391  -0.403  -5.667  1.00179.82           C
ATOM   3877  O   PHE A 499     -39.057  -0.599  -6.686  1.00177.15           O
ATOM   3878  CB  PHE A 499     -38.286   1.967  -4.781  1.00187.19           C
ATOM   3879  CG  PHE A 499     -36.895   1.975  -5.344  1.00184.74           C
ATOM   3880  CD1 PHE A 499     -36.648   2.517  -6.594  1.00184.06           C
ATOM   3881  CD2 PHE A 499     -35.831   1.467  -4.618  1.00180.30           C
ATOM   3882  CE1 PHE A 499     -35.373   2.536  -7.119  1.00179.84           C
ATOM   3883  CE2 PHE A 499     -34.554   1.480  -5.139  1.00179.65           C
ATOM   3884  CZ  PHE A 499     -34.325   2.017  -6.391  1.00179.96           C
ATOM   3885  N   LEU A 500     -37.237  -1.020  -5.434  1.00179.94           N
ATOM   3886  CA  LEU A 500     -36.693  -2.008  -6.357  1.00179.15           C
ATOM   3887  C   LEU A 500     -36.601  -3.348  -5.643  1.00177.45           C
ATOM   3888  O   LEU A 500     -36.181  -4.351  -6.225  1.00175.94           O
ATOM   3889  CB  LEU A 500     -35.324  -1.576  -6.889  1.00177.80           C
ATOM   3890  CG  LEU A 500     -35.033  -1.898  -8.360  1.00174.75           C
ATOM   3891  CD1 LEU A 500     -36.303  -1.831  -9.208  1.00171.31           C
ATOM   3892  CD2 LEU A 500     -33.957  -0.973  -8.912  1.00172.89           C
ATOM   3893  N   THR A 501     -37.008  -3.347  -4.374  1.00176.16           N
ATOM   3894  CA  THR A 501     -37.235  -4.571  -3.615  1.00173.27           C
ATOM   3895  C   THR A 501     -38.210  -5.450  -4.397  1.00176.06           C
ATOM   3896  O   THR A 501     -38.185  -6.681  -4.302  1.00173.39           O
ATOM   3897  CB  THR A 501     -37.785  -4.260  -2.217  1.00172.32           C
ATOM   3898  OG1 THR A 501     -36.965  -3.260  -1.602  1.00171.70           O
ATOM   3899  CG2 THR A 501     -37.779  -5.498  -1.355  1.00171.57           C
ATOM   3900  N   ARG A 502     -39.055  -4.780  -5.182  1.00177.50           N
ATOM   3901  CA  ARG A 502     -40.064  -5.388  -6.046  1.00174.73           C
ATOM   3902  C   ARG A 502     -39.467  -6.448  -6.974  1.00175.34           C
ATOM   3903  O   ARG A 502     -40.165  -7.369  -7.403  1.00173.56           O
ATOM   3904  CB  ARG A 502     -40.765  -4.309  -6.874  1.00171.27           C
ATOM   3905  CG  ARG A 502     -42.254  -4.545  -7.070  1.00169.24           C
ATOM   3906  CD  ARG A 502     -43.041  -3.249  -6.925  1.00169.75           C
ATOM   3907  NE  ARG A 502     -43.007  -2.726  -5.560  1.00173.62           N
ATOM   3908  CZ  ARG A 502     -43.568  -3.324  -4.512  1.00173.01           C
ATOM   3909  NH1 ARG A 502     -44.213  -4.472  -4.666  1.00165.83           N
ATOM   3910  NH2 ARG A 502     -43.485  -2.773  -3.308  1.00176.28           N
ATOM   3911  N   ASN A 503     -38.178  -6.308  -7.283  1.00175.83           N
ATOM   3912  CA  ASN A 503     -37.485  -7.255  -8.150  1.00175.26           C
ATOM   3913  C   ASN A 503     -37.376  -8.601  -7.430  1.00174.48           C
ATOM   3914  O   ASN A 503     -36.793  -8.688  -6.344  1.00170.74           O
ATOM   3915  CB  ASN A 503     -36.099  -6.721  -8.528  1.00173.24           C
ATOM   3916  CG  ASN A 503     -35.750  -6.959  -9.987  1.00174.29           C
ATOM   3917  OD1 ASN A 503     -36.317  -7.833 -10.642  1.00173.43           O
ATOM   3918  ND2 ASN A 503     -34.810  -6.178 -10.503  1.00175.79           N
ATOM   3919  N   PRO A 504     -37.965  -9.649  -8.037  1.00173.25           N
ATOM   3920  CA  PRO A 504     -38.101 -11.019  -7.517  1.00173.27           C
ATOM   3921  C   PRO A 504     -36.796 -11.717  -7.134  1.00175.81           C
ATOM   3922  O   PRO A 504     -36.169 -11.360  -6.132  1.00174.01           O
ATOM   3923  CB  PRO A 504     -38.773 -11.768  -8.681  1.00169.24           C
ATOM   3924  CG  PRO A 504     -38.543 -10.918  -9.886  1.00166.42           C
ATOM   3925  CD  PRO A 504     -38.566  -9.520  -9.375  1.00167.95           C
ATOM   3926  N   ALA A 505     -36.411 -12.717  -7.926  1.00177.37           N
ATOM   3927  CA  ALA A 505     -35.257 -13.556  -7.618  1.00179.67           C
ATOM   3928  C   ALA A 505     -33.969 -12.740  -7.637  1.00184.11           C
ATOM   3929  O   ALA A 505     -32.979 -13.112  -7.002  1.00181.96           O
ATOM   3930  CB  ALA A 505     -35.167 -14.723  -8.599  1.00175.16           C
ATOM   3931  N   TRP A 506     -33.993 -11.625  -8.363  1.00185.20           N
ATOM   3932  CA  TRP A 506     -32.872 -10.691  -8.390  1.00188.79           C
ATOM   3933  C   TRP A 506     -32.770  -9.971  -7.047  1.00183.72           C
ATOM   3934  O   TRP A 506     -33.049  -8.775  -6.937  1.00183.76           O
ATOM   3935  CB  TRP A 506     -33.030  -9.691  -9.537  1.00192.86           C
ATOM   3936  CG  TRP A 506     -33.197 -10.348 -10.879  1.00195.45           C
ATOM   3937  CD1 TRP A 506     -34.318 -10.347 -11.659  1.00194.61           C
ATOM   3938  CD2 TRP A 506     -32.212 -11.108 -11.594  1.00198.10           C
ATOM   3939  NE1 TRP A 506     -34.091 -11.056 -12.814  1.00197.96           N
ATOM   3940  CE2 TRP A 506     -32.807 -11.533 -12.799  1.00198.70           C
ATOM   3941  CE3 TRP A 506     -30.886 -11.467 -11.332  1.00197.43           C
ATOM   3942  CZ2 TRP A 506     -32.120 -12.299 -13.740  1.00199.77           C
ATOM   3943  CZ3 TRP A 506     -30.208 -12.229 -12.269  1.00195.32           C
ATOM   3944  CH2 TRP A 506     -30.826 -12.635 -13.457  1.00197.31           C
ATOM   3945  N   ARG A 507     -32.361 -10.723  -6.029  1.00176.66           N
ATOM   3946  CA  ARG A 507     -32.364 -10.252  -4.654  1.00169.39           C
ATOM   3947  C   ARG A 507     -31.133 -10.772  -3.919  1.00162.79           C
ATOM   3948  O   ARG A 507     -30.925 -10.480  -2.741  1.00158.86           O
ATOM   3949  CB  ARG A 507     -33.641 -10.709  -3.951  1.00170.42           C
ATOM   3950  CG  ARG A 507     -34.049  -9.869  -2.766  1.00165.92           C
ATOM   3951  CD  ARG A 507     -35.406 -10.297  -2.262  1.00160.48           C
ATOM   3952  NE  ARG A 507     -35.981  -9.305  -1.366  1.00160.42           N
ATOM   3953  CZ  ARG A 507     -37.204  -9.386  -0.860  1.00162.56           C
ATOM   3954  NH1 ARG A 507     -37.983 -10.416  -1.169  1.00161.46           N
ATOM   3955  NH2 ARG A 507     -37.651  -8.440  -0.047  1.00162.71           N
ATOM   3956  N   LYS A 508     -30.319 -11.542  -4.639  1.00164.58           N
ATOM   3957  CA  LYS A 508     -29.107 -12.158  -4.099  1.00161.64           C
ATOM   3958  C   LYS A 508     -27.927 -11.182  -4.141  1.00161.55           C
ATOM   3959  O   LYS A 508     -26.843 -11.527  -4.621  1.00159.30           O
ATOM   3960  CB  LYS A 508     -28.771 -13.427  -4.891  1.00154.61           C
ATOM   3961  CG  LYS A 508     -28.092 -14.525  -4.091  1.00147.19           C
ATOM   3962  CD  LYS A 508     -28.740 -15.880  -4.360  1.00141.64           C
ATOM   3963  CE  LYS A 508     -28.704 -16.764  -3.124  1.00135.44           C
ATOM   3964  NZ  LYS A 508     -29.567 -17.965  -3.257  1.00129.41           N
ATOM   3965  N   ALA A 509     -28.140  -9.975  -3.618  1.00163.33           N
ATOM   3966  CA  ALA A 509     -27.238  -8.850  -3.867  1.00164.34           C
ATOM   3967  C   ALA A 509     -26.251  -8.558  -2.745  1.00163.73           C
ATOM   3968  O   ALA A 509     -26.432  -8.974  -1.598  1.00163.83           O
ATOM   3969  CB  ALA A 509     -28.052  -7.593  -4.159  1.00167.13           C
ATOM   3970  N   VAL A 510     -25.203  -7.817  -3.099  1.00165.01           N
ATOM   3971  CA  VAL A 510     -24.230  -7.343  -2.125  1.00162.60           C
ATOM   3972  C   VAL A 510     -24.324  -5.829  -1.995  1.00161.21           C
ATOM   3973  O   VAL A 510     -24.736  -5.139  -2.927  1.00162.47           O
ATOM   3974  CB  VAL A 510     -22.798  -7.769  -2.495  1.00161.03           C
ATOM   3975  CG1 VAL A 510     -22.529  -9.194  -2.027  1.00158.25           C
ATOM   3976  CG2 VAL A 510     -22.562  -7.623  -3.998  1.00160.13           C
ATOM   3977  N   PHE A 511     -23.934  -5.327  -0.830  1.00158.27           N
ATOM   3978  CA  PHE A 511     -24.003  -3.902  -0.528  1.00152.64           C
ATOM   3979  C   PHE A 511     -22.620  -3.368  -0.180  1.00149.62           C
ATOM   3980  O   PHE A 511     -21.905  -3.978   0.613  1.00150.36           O
ATOM   3981  CB  PHE A 511     -24.974  -3.657   0.618  1.00150.90           C
ATOM   3982  CG  PHE A 511     -25.138  -2.222   0.955  1.00149.00           C
ATOM   3983  CD1 PHE A 511     -24.836  -1.754   2.221  1.00148.85           C
ATOM   3984  CD2 PHE A 511     -25.576  -1.328  -0.004  1.00151.03           C
ATOM   3985  CE1 PHE A 511     -24.988  -0.414   2.525  1.00146.90           C
ATOM   3986  CE2 PHE A 511     -25.726  -0.001   0.291  1.00149.65           C
ATOM   3987  CZ  PHE A 511     -25.434   0.462   1.552  1.00146.24           C
ATOM   3988  N   ILE A 512     -22.241  -2.221  -0.743  1.00147.70           N
ATOM   3989  CA  ILE A 512     -20.872  -1.745  -0.537  1.00146.81           C
ATOM   3990  C   ILE A 512     -20.740  -0.434   0.265  1.00146.55           C
ATOM   3991  O   ILE A 512     -20.211  -0.509   1.350  1.00148.05           O
ATOM   3992  CB  ILE A 512     -20.120  -1.690  -1.914  1.00142.41           C
ATOM   3993  CG1 ILE A 512     -20.880  -0.906  -2.994  1.00145.71           C
ATOM   3994  CG2 ILE A 512     -19.761  -3.092  -2.399  1.00140.85           C
ATOM   3995  CD1 ILE A 512     -20.570   0.573  -3.047  1.00144.59           C
ATOM   3996  N   SER A 513     -21.174   0.726  -0.228  1.00141.87           N
ATOM   3997  CA  SER A 513     -21.095   2.033   0.481  1.00141.87           C
ATOM   3998  C   SER A 513     -19.744   2.456   1.127  1.00142.05           C
ATOM   3999  O   SER A 513     -19.043   1.654   1.730  1.00142.74           O
ATOM   4000  CB  SER A 513     -22.185   2.090   1.557  1.00145.74           C
ATOM   4001  OG  SER A 513     -21.682   1.699   2.816  1.00143.96           O
ATOM   4002  N   PRO A 514     -19.367   3.735   0.953  1.00139.90           N
ATOM   4003  CA  PRO A 514     -18.130   4.380   1.433  1.00140.51           C
ATOM   4004  C   PRO A 514     -17.678   4.092   2.874  1.00143.37           C
ATOM   4005  O   PRO A 514     -16.561   3.590   3.036  1.00145.59           O
ATOM   4006  CB  PRO A 514     -18.452   5.872   1.300  1.00138.31           C
ATOM   4007  CG  PRO A 514     -19.381   5.927   0.158  1.00142.12           C
ATOM   4008  CD  PRO A 514     -20.183   4.659   0.153  1.00141.97           C
ATOM   4009  N   TYR A 515     -18.500   4.382   3.886  1.00142.69           N
ATOM   4010  CA  TYR A 515     -18.011   4.287   5.269  1.00143.26           C
ATOM   4011  C   TYR A 515     -18.491   3.081   6.038  1.00141.87           C
ATOM   4012  O   TYR A 515     -19.333   2.335   5.575  1.00141.20           O
ATOM   4013  CB  TYR A 515     -18.385   5.539   6.069  1.00146.20           C
ATOM   4014  CG  TYR A 515     -18.229   6.802   5.282  1.00144.32           C
ATOM   4015  CD1 TYR A 515     -17.044   7.523   5.335  1.00142.85           C
ATOM   4016  CD2 TYR A 515     -19.260   7.277   4.492  1.00143.86           C
ATOM   4017  CE1 TYR A 515     -16.884   8.669   4.611  1.00141.45           C
ATOM   4018  CE2 TYR A 515     -19.113   8.414   3.770  1.00141.17           C
ATOM   4019  CZ  TYR A 515     -17.923   9.117   3.830  1.00141.63           C
ATOM   4020  OH  TYR A 515     -17.745  10.269   3.109  1.00138.95           O
ATOM   4021  N   ASN A 516     -18.016   2.985   7.274  1.00145.93           N
ATOM   4022  CA  ASN A 516     -18.093   1.762   8.059  1.00148.70           C
ATOM   4023  C   ASN A 516     -19.469   1.603   8.683  1.00150.96           C
ATOM   4024  O   ASN A 516     -19.980   0.486   8.818  1.00149.49           O
ATOM   4025  CB  ASN A 516     -17.030   1.769   9.164  1.00146.85           C
ATOM   4026  CG  ASN A 516     -15.797   2.572   8.786  1.00144.70           C
ATOM   4027  OD1 ASN A 516     -15.512   3.612   9.380  1.00144.92           O
ATOM   4028  ND2 ASN A 516     -15.054   2.084   7.801  1.00143.56           N
ATOM   4029  N   SER A 517     -20.048   2.723   9.104  1.00151.90           N
ATOM   4030  CA  SER A 517     -21.247   2.688   9.934  1.00152.63           C
ATOM   4031  C   SER A 517     -22.544   2.673   9.128  1.00151.85           C
ATOM   4032  O   SER A 517     -23.598   2.307   9.643  1.00153.81           O
ATOM   4033  CB  SER A 517     -21.236   3.874  10.894  1.00156.98           C
ATOM   4034  OG  SER A 517     -20.810   5.053  10.237  1.00158.39           O
ATOM   4035  N   GLN A 518     -22.458   3.037   7.855  1.00149.40           N
ATOM   4036  CA  GLN A 518     -23.614   2.960   6.975  1.00150.24           C
ATOM   4037  C   GLN A 518     -23.426   1.697   6.181  1.00147.19           C
ATOM   4038  O   GLN A 518     -24.254   1.308   5.368  1.00147.21           O
ATOM   4039  CB  GLN A 518     -23.679   4.192   6.065  1.00154.01           C
ATOM   4040  CG  GLN A 518     -24.882   4.296   5.136  1.00153.52           C
ATOM   4041  CD  GLN A 518     -24.677   5.353   4.058  1.00155.77           C
ATOM   4042  OE1 GLN A 518     -23.688   6.091   4.069  1.00155.99           O
ATOM   4043  NE2 GLN A 518     -25.613   5.431   3.120  1.00156.45           N
ATOM   4044  N   ASN A 519     -22.318   1.039   6.480  1.00148.42           N
ATOM   4045  CA  ASN A 519     -22.016  -0.276   5.962  1.00149.83           C
ATOM   4046  C   ASN A 519     -22.626  -1.346   6.847  1.00151.52           C
ATOM   4047  O   ASN A 519     -22.803  -2.497   6.442  1.00151.80           O
ATOM   4048  CB  ASN A 519     -20.499  -0.438   5.911  1.00148.86           C
ATOM   4049  CG  ASN A 519     -19.974  -0.277   4.525  1.00145.66           C
ATOM   4050  OD1 ASN A 519     -20.749  -0.018   3.611  1.00146.41           O
ATOM   4051  ND2 ASN A 519     -18.666  -0.326   4.365  1.00141.85           N
ATOM   4052  N   ALA A 520     -22.929  -0.923   8.070  1.00152.51           N
ATOM   4053  CA  ALA A 520     -23.494  -1.773   9.107  1.00151.81           C
ATOM   4054  C   ALA A 520     -25.008  -1.867   8.981  1.00154.02           C
ATOM   4055  O   ALA A 520     -25.579  -2.957   9.072  1.00154.69           O
ATOM   4056  CB  ALA A 520     -23.102  -1.248  10.497  1.00146.57           C
ATOM   4057  N   VAL A 521     -25.653  -0.725   8.752  1.00154.19           N
ATOM   4058  CA  VAL A 521     -27.107  -0.657   8.657  1.00153.51           C
ATOM   4059  C   VAL A 521     -27.651  -1.368   7.414  1.00152.46           C
ATOM   4060  O   VAL A 521     -28.700  -0.998   6.892  1.00149.13           O
ATOM   4061  CB  VAL A 521     -27.594   0.813   8.687  1.00152.43           C
ATOM   4062  CG1 VAL A 521     -27.391   1.433  10.066  1.00145.96           C
ATOM   4063  CG2 VAL A 521     -26.898   1.639   7.615  1.00152.49           C
ATOM   4064  N   ALA A 522     -26.935  -2.385   6.941  1.00154.38           N
ATOM   4065  CA  ALA A 522     -27.445  -3.259   5.894  1.00157.26           C
ATOM   4066  C   ALA A 522     -27.891  -4.606   6.464  1.00160.48           C
ATOM   4067  O   ALA A 522     -28.663  -5.329   5.838  1.00161.07           O
ATOM   4068  CB  ALA A 522     -26.388  -3.467   4.826  1.00154.06           C
ATOM   4069  N   SER A 523     -27.400  -4.939   7.653  1.00161.03           N
ATOM   4070  CA  SER A 523     -27.801  -6.172   8.323  1.00162.77           C
ATOM   4071  C   SER A 523     -28.915  -5.885   9.323  1.00161.54           C
ATOM   4072  O   SER A 523     -29.477  -6.802   9.924  1.00160.82           O
ATOM   4073  CB  SER A 523     -26.599  -6.823   9.021  1.00162.07           C
ATOM   4074  OG  SER A 523     -27.001  -7.852   9.908  1.00159.00           O
ATOM   4075  N   LYS A 524     -29.246  -4.605   9.472  1.00160.18           N
ATOM   4076  CA  LYS A 524     -30.331  -4.180  10.352  1.00159.43           C
ATOM   4077  C   LYS A 524     -31.642  -4.100   9.579  1.00161.62           C
ATOM   4078  O   LYS A 524     -32.502  -4.976   9.697  1.00165.50           O
ATOM   4079  CB  LYS A 524     -30.000  -2.817  10.974  1.00155.19           C
ATOM   4080  CG  LYS A 524     -30.870  -2.416  12.159  1.00152.48           C
ATOM   4081  CD  LYS A 524     -30.976  -0.895  12.284  1.00149.69           C
ATOM   4082  CE  LYS A 524     -29.612  -0.215  12.204  1.00147.38           C
ATOM   4083  NZ  LYS A 524     -28.670  -0.646  13.277  1.00148.62           N
ATOM   4084  N   ILE A 525     -31.784  -3.047   8.782  1.00159.30           N
ATOM   4085  CA  ILE A 525     -32.899  -2.914   7.857  1.00157.16           C
ATOM   4086  C   ILE A 525     -32.515  -3.710   6.606  1.00159.36           C
ATOM   4087  O   ILE A 525     -31.360  -4.113   6.464  1.00161.47           O
ATOM   4088  CB  ILE A 525     -33.205  -1.414   7.580  1.00154.99           C
ATOM   4089  CG1 ILE A 525     -34.319  -1.221   6.544  1.00157.02           C
ATOM   4090  CG2 ILE A 525     -31.948  -0.683   7.179  1.00155.09           C
ATOM   4091  CD1 ILE A 525     -34.693   0.224   6.313  1.00157.93           C
ATOM   4092  N   LEU A 526     -33.488  -3.990   5.743  1.00160.55           N
ATOM   4093  CA  LEU A 526     -33.242  -4.541   4.411  1.00160.33           C
ATOM   4094  C   LEU A 526     -32.684  -5.969   4.439  1.00160.79           C
ATOM   4095  O   LEU A 526     -33.258  -6.875   3.836  1.00160.76           O
ATOM   4096  CB  LEU A 526     -32.287  -3.633   3.636  1.00157.85           C
ATOM   4097  CG  LEU A 526     -32.516  -3.464   2.139  1.00158.95           C
ATOM   4098  CD1 LEU A 526     -31.670  -2.313   1.636  1.00159.46           C
ATOM   4099  CD2 LEU A 526     -32.224  -4.738   1.371  1.00161.46           C
ATOM   4100  N   GLY A 527     -31.559  -6.162   5.123  1.00160.53           N
ATOM   4101  CA  GLY A 527     -30.928  -7.469   5.205  1.00161.20           C
ATOM   4102  C   GLY A 527     -30.235  -7.892   3.921  1.00165.22           C
ATOM   4103  O   GLY A 527     -30.881  -8.368   2.987  1.00163.56           O
ATOM   4104  N   LEU A 528     -28.915  -7.712   3.879  1.00170.00           N
ATOM   4105  CA  LEU A 528     -28.100  -8.035   2.703  1.00167.70           C
ATOM   4106  C   LEU A 528     -26.703  -8.475   3.140  1.00165.85           C
ATOM   4107  O   LEU A 528     -26.193  -7.999   4.153  1.00165.37           O
ATOM   4108  CB  LEU A 528     -27.977  -6.835   1.751  1.00164.18           C
ATOM   4109  CG  LEU A 528     -29.155  -5.909   1.432  1.00159.18           C
ATOM   4110  CD1 LEU A 528     -29.236  -4.784   2.448  1.00157.26           C
ATOM   4111  CD2 LEU A 528     -29.018  -5.349   0.034  1.00158.48           C
ATOM   4112  N   PRO A 529     -26.084  -9.398   2.388  1.00167.27           N
ATOM   4113  CA  PRO A 529     -24.652  -9.671   2.559  1.00169.16           C
ATOM   4114  C   PRO A 529     -23.781  -8.502   2.087  1.00166.36           C
ATOM   4115  O   PRO A 529     -23.717  -8.220   0.890  1.00163.24           O
ATOM   4116  CB  PRO A 529     -24.420 -10.910   1.683  1.00168.45           C
ATOM   4117  CG  PRO A 529     -25.778 -11.500   1.475  1.00169.57           C
ATOM   4118  CD  PRO A 529     -26.715 -10.336   1.448  1.00167.45           C
ATOM   4119  N   THR A 530     -23.116  -7.835   3.026  1.00164.18           N
ATOM   4120  CA  THR A 530     -22.410  -6.594   2.729  1.00158.01           C
ATOM   4121  C   THR A 530     -20.892  -6.784   2.745  1.00154.46           C
ATOM   4122  O   THR A 530     -20.357  -7.564   3.535  1.00150.81           O
ATOM   4123  CB  THR A 530     -22.802  -5.470   3.728  1.00156.76           C
ATOM   4124  OG1 THR A 530     -22.154  -4.243   3.364  1.00153.93           O
ATOM   4125  CG2 THR A 530     -22.416  -5.844   5.156  1.00155.87           C
ATOM   4126  N   GLN A 531     -20.213  -6.076   1.847  1.00151.97           N
ATOM   4127  CA  GLN A 531     -18.753  -6.082   1.760  1.00146.83           C
ATOM   4128  C   GLN A 531     -18.285  -4.670   1.378  1.00144.86           C
ATOM   4129  O   GLN A 531     -18.890  -4.034   0.517  1.00145.68           O
ATOM   4130  CB  GLN A 531     -18.264  -7.122   0.745  1.00144.65           C
ATOM   4131  CG  GLN A 531     -18.459  -8.571   1.191  1.00145.20           C
ATOM   4132  CD  GLN A 531     -17.219  -9.428   0.996  1.00141.53           C
ATOM   4133  OE1 GLN A 531     -16.277  -9.029   0.312  1.00142.69           O
ATOM   4134  NE2 GLN A 531     -17.210 -10.610   1.609  1.00139.05           N
ATOM   4135  N   THR A 532     -17.225  -4.170   2.010  1.00142.38           N
ATOM   4136  CA  THR A 532     -16.754  -2.814   1.716  1.00137.16           C
ATOM   4137  C   THR A 532     -15.828  -2.770   0.502  1.00134.97           C
ATOM   4138  O   THR A 532     -15.498  -3.803  -0.085  1.00134.85           O
ATOM   4139  CB  THR A 532     -16.016  -2.189   2.924  1.00130.47           C
ATOM   4140  OG1 THR A 532     -15.739  -0.811   2.653  1.00125.91           O
ATOM   4141  CG2 THR A 532     -14.707  -2.920   3.196  1.00129.15           C
ATOM   4142  N   VAL A 533     -15.420  -1.559   0.133  1.00131.53           N
ATOM   4143  CA  VAL A 533     -14.605  -1.321  -1.058  1.00127.55           C
ATOM   4144  C   VAL A 533     -13.238  -1.970  -0.895  1.00129.43           C
ATOM   4145  O   VAL A 533     -12.660  -2.479  -1.853  1.00129.58           O
ATOM   4146  CB  VAL A 533     -14.467   0.188  -1.356  1.00123.69           C
ATOM   4147  CG1 VAL A 533     -13.797   0.911  -0.202  1.00123.58           C
ATOM   4148  CG2 VAL A 533     -13.702   0.410  -2.651  1.00116.33           C
ATOM   4149  N   ASP A 534     -12.743  -1.966   0.339  1.00130.09           N
ATOM   4150  CA  ASP A 534     -11.412  -2.443   0.647  1.00128.38           C
ATOM   4151  C   ASP A 534     -11.388  -3.963   0.530  1.00131.73           C
ATOM   4152  O   ASP A 534     -10.380  -4.555   0.148  1.00131.93           O
ATOM   4153  CB  ASP A 534     -11.043  -1.999   2.076  1.00128.76           C
ATOM   4154  CG  ASP A 534      -9.573  -1.633   2.240  1.00129.45           C
ATOM   4155  OD1 ASP A 534      -9.019  -1.944   3.321  1.00125.42           O
ATOM   4156  OD2 ASP A 534      -8.980  -1.019   1.323  1.00127.41           O
ATOM   4157  N   SER A 535     -12.520  -4.589   0.829  1.00133.76           N
ATOM   4158  CA  SER A 535     -12.718  -6.016   0.574  1.00137.01           C
ATOM   4159  C   SER A 535     -12.955  -6.352  -0.904  1.00139.81           C
ATOM   4160  O   SER A 535     -12.553  -7.412  -1.395  1.00141.90           O
ATOM   4161  CB  SER A 535     -13.891  -6.527   1.415  1.00137.76           C
ATOM   4162  OG  SER A 535     -14.972  -5.613   1.380  1.00136.94           O
ATOM   4163  N   SER A 536     -13.599  -5.427  -1.605  1.00136.60           N
ATOM   4164  CA  SER A 536     -13.996  -5.628  -2.992  1.00135.70           C
ATOM   4165  C   SER A 536     -12.839  -5.563  -3.992  1.00140.12           C
ATOM   4166  O   SER A 536     -12.723  -4.602  -4.755  1.00137.67           O
ATOM   4167  CB  SER A 536     -15.051  -4.589  -3.359  1.00136.64           C
ATOM   4168  OG  SER A 536     -15.900  -4.342  -2.252  1.00132.92           O
ATOM   4169  N   GLN A 537     -11.988  -6.586  -3.991  1.00143.37           N
ATOM   4170  CA  GLN A 537     -10.911  -6.681  -4.977  1.00142.89           C
ATOM   4171  C   GLN A 537     -10.785  -8.118  -5.472  1.00148.51           C
ATOM   4172  O   GLN A 537     -10.691  -9.050  -4.673  1.00153.33           O
ATOM   4173  CB  GLN A 537      -9.575  -6.206  -4.392  1.00138.47           C
ATOM   4174  CG  GLN A 537      -9.330  -4.711  -4.534  1.00137.77           C
ATOM   4175  CD  GLN A 537      -7.909  -4.366  -4.954  1.00129.42           C
ATOM   4176  OE1 GLN A 537      -7.373  -4.913  -5.920  1.00127.31           O
ATOM   4177  NE2 GLN A 537      -7.292  -3.447  -4.224  1.00114.39           N
ATOM   4178  N   GLY A 538     -10.801  -8.292  -6.792  1.00147.16           N
ATOM   4179  CA  GLY A 538     -10.707  -9.607  -7.408  1.00150.31           C
ATOM   4180  C   GLY A 538     -11.938 -10.497  -7.314  1.00152.36           C
ATOM   4181  O   GLY A 538     -12.173 -11.330  -8.190  1.00151.40           O
ATOM   4182  N   SER A 539     -12.736 -10.310  -6.266  1.00152.09           N
ATOM   4183  CA  SER A 539     -13.947 -11.100  -6.068  1.00151.99           C
ATOM   4184  C   SER A 539     -15.067 -10.649  -7.009  1.00153.92           C
ATOM   4185  O   SER A 539     -15.337  -9.453  -7.149  1.00152.17           O
ATOM   4186  CB  SER A 539     -14.409 -11.014  -4.613  1.00149.72           C
ATOM   4187  OG  SER A 539     -13.322 -11.182  -3.723  1.00145.68           O
ATOM   4188  N   GLU A 540     -15.709 -11.620  -7.655  1.00155.67           N
ATOM   4189  CA  GLU A 540     -16.740 -11.361  -8.664  1.00155.73           C
ATOM   4190  C   GLU A 540     -18.099 -11.141  -7.999  1.00154.94           C
ATOM   4191  O   GLU A 540     -18.413 -11.815  -7.018  1.00156.15           O
ATOM   4192  CB  GLU A 540     -16.838 -12.535  -9.645  1.00153.83           C
ATOM   4193  CG  GLU A 540     -15.522 -13.244  -9.941  1.00154.01           C
ATOM   4194  CD  GLU A 540     -14.814 -12.691 -11.162  1.00152.98           C
ATOM   4195  OE1 GLU A 540     -15.495 -12.095 -12.026  1.00148.45           O
ATOM   4196  OE2 GLU A 540     -13.579 -12.861 -11.258  1.00152.67           O
ATOM   4197  N   TYR A 541     -18.902 -10.202  -8.507  1.00152.53           N
ATOM   4198  CA  TYR A 541     -20.257 -10.027  -7.969  1.00155.61           C
ATOM   4199  C   TYR A 541     -21.317  -9.747  -9.034  1.00157.92           C
ATOM   4200  O   TYR A 541     -21.002  -9.406 -10.172  1.00155.41           O
ATOM   4201  CB  TYR A 541     -20.271  -8.901  -6.928  1.00155.22           C
ATOM   4202  CG  TYR A 541     -19.335  -9.169  -5.777  1.00153.80           C
ATOM   4203  CD1 TYR A 541     -18.053  -8.632  -5.764  1.00152.56           C
ATOM   4204  CD2 TYR A 541     -19.715  -9.985  -4.720  1.00150.74           C
ATOM   4205  CE1 TYR A 541     -17.184  -8.885  -4.726  1.00149.91           C
ATOM   4206  CE2 TYR A 541     -18.850 -10.248  -3.676  1.00148.93           C
ATOM   4207  CZ  TYR A 541     -17.585  -9.694  -3.686  1.00149.20           C
ATOM   4208  OH  TYR A 541     -16.713  -9.943  -2.654  1.00150.55           O
ATOM   4209  N   ASP A 542     -22.576  -9.942  -8.646  1.00163.27           N
ATOM   4210  CA  ASP A 542     -23.730  -9.743  -9.520  1.00165.57           C
ATOM   4211  C   ASP A 542     -24.450  -8.428  -9.245  1.00168.98           C
ATOM   4212  O   ASP A 542     -24.004  -7.361  -9.654  1.00169.01           O
ATOM   4213  CB  ASP A 542     -24.704 -10.907  -9.369  1.00168.67           C
ATOM   4214  CG  ASP A 542     -24.034 -12.246  -9.572  1.00164.33           C
ATOM   4215  OD1 ASP A 542     -24.035 -13.058  -8.621  1.00161.29           O
ATOM   4216  OD2 ASP A 542     -23.512 -12.484 -10.684  1.00160.75           O
ATOM   4217  N   TYR A 543     -25.581  -8.523  -8.552  1.00175.30           N
ATOM   4218  CA  TYR A 543     -26.334  -7.349  -8.132  1.00179.60           C
ATOM   4219  C   TYR A 543     -25.616  -6.635  -6.994  1.00174.53           C
ATOM   4220  O   TYR A 543     -25.411  -7.208  -5.926  1.00171.72           O
ATOM   4221  CB  TYR A 543     -27.749  -7.737  -7.688  1.00186.49           C
ATOM   4222  CG  TYR A 543     -28.846  -7.445  -8.691  1.00195.22           C
ATOM   4223  CD1 TYR A 543     -29.597  -6.281  -8.603  1.00198.86           C
ATOM   4224  CD2 TYR A 543     -29.152  -8.345  -9.704  1.00196.82           C
ATOM   4225  CE1 TYR A 543     -30.605  -6.008  -9.503  1.00202.03           C
ATOM   4226  CE2 TYR A 543     -30.161  -8.079 -10.611  1.00200.56           C
ATOM   4227  CZ  TYR A 543     -30.885  -6.908 -10.502  1.00202.99           C
ATOM   4228  OH  TYR A 543     -31.892  -6.629 -11.395  1.00205.49           O
ATOM   4229  N   VAL A 544     -25.225  -5.388  -7.228  1.00174.81           N
ATOM   4230  CA  VAL A 544     -24.644  -4.568  -6.172  1.00170.42           C
ATOM   4231  C   VAL A 544     -25.288  -3.182  -6.206  1.00168.62           C
ATOM   4232  O   VAL A 544     -25.726  -2.707  -7.254  1.00169.58           O
ATOM   4233  CB  VAL A 544     -23.104  -4.491  -6.296  1.00166.67           C
ATOM   4234  CG1 VAL A 544     -22.693  -3.574  -7.437  1.00163.41           C
ATOM   4235  CG2 VAL A 544     -22.481  -4.038  -4.985  1.00162.15           C
ATOM   4236  N   ILE A 545     -25.324  -2.528  -5.050  1.00163.35           N
ATOM   4237  CA  ILE A 545     -26.017  -1.256  -4.902  1.00162.15           C
ATOM   4238  C   ILE A 545     -25.073  -0.283  -4.225  1.00159.06           C
ATOM   4239  O   ILE A 545     -24.187  -0.696  -3.483  1.00156.27           O
ATOM   4240  CB  ILE A 545     -27.331  -1.408  -4.111  1.00165.70           C
ATOM   4241  CG1 ILE A 545     -28.104  -2.652  -4.557  1.00166.05           C
ATOM   4242  CG2 ILE A 545     -28.203  -0.177  -4.280  1.00168.61           C
ATOM   4243  CD1 ILE A 545     -27.915  -3.850  -3.659  1.00166.58           C
ATOM   4244  N   PHE A 546     -25.242   1.007  -4.483  1.00158.55           N
ATOM   4245  CA  PHE A 546     -24.337   1.972  -3.895  1.00155.79           C
ATOM   4246  C   PHE A 546     -25.047   3.195  -3.304  1.00155.71           C
ATOM   4247  O   PHE A 546     -25.883   3.836  -3.943  1.00155.69           O
ATOM   4248  CB  PHE A 546     -23.342   2.387  -4.983  1.00151.76           C
ATOM   4249  CG  PHE A 546     -22.433   3.519  -4.616  1.00148.88           C
ATOM   4250  CD1 PHE A 546     -21.939   4.331  -5.614  1.00148.79           C
ATOM   4251  CD2 PHE A 546     -22.009   3.732  -3.319  1.00149.75           C
ATOM   4252  CE1 PHE A 546     -21.096   5.369  -5.330  1.00148.11           C
ATOM   4253  CE2 PHE A 546     -21.164   4.768  -3.033  1.00148.49           C
ATOM   4254  CZ  PHE A 546     -20.705   5.578  -4.038  1.00148.99           C
ATOM   4255  N   THR A 547     -24.672   3.495  -2.062  1.00153.58           N
ATOM   4256  CA  THR A 547     -25.181   4.616  -1.262  1.00154.60           C
ATOM   4257  C   THR A 547     -24.076   5.583  -0.843  1.00150.99           C
ATOM   4258  O   THR A 547     -23.218   5.234  -0.043  1.00146.83           O
ATOM   4259  CB  THR A 547     -25.910   4.148   0.014  1.00156.54           C
ATOM   4260  OG1 THR A 547     -24.984   3.578   0.954  1.00153.97           O
ATOM   4261  CG2 THR A 547     -27.006   3.163  -0.326  1.00158.70           C
ATOM   4262  N   GLN A 548     -24.067   6.792  -1.379  1.00152.89           N
ATOM   4263  CA  GLN A 548     -23.035   7.740  -0.974  1.00151.65           C
ATOM   4264  C   GLN A 548     -23.350   8.391   0.364  1.00154.57           C
ATOM   4265  O   GLN A 548     -23.961   7.793   1.251  1.00154.06           O
[truncated: 31,749 more chars]
