# Supplementary material for: Mapping major SARS-CoV-2 drug targets and assessment of druggability using computational fragment screening: Identification of an allosteric small-molecule binding site on the Nsp13 helicase
Source: PLoS One. 2021 Feb 17;16(2):e0246181. doi: 10.1371/journal.pone.0246181 (PMC7888625; doi:10.1371/journal.pone.0246181)
Supplement: S2 File — (ZIP) [file pone.0246181.s002.zip › SUPP_PDBs/Nsp13_Helicase/helicase_6jyt_SEG1.pdb]

REMARK
ATOM      1    N ASN    -1      34.742   2.597  11.372                  SEG1
ATOM      2   CA ASN    -1      34.297   1.366  10.716                  SEG1
ATOM      3    C ASN    -1      32.769   1.221  10.678                  SEG1
ATOM      4    O ASN    -1      32.206   0.676   9.709                  SEG1
ATOM      5   CB ASN    -1      34.900   0.144  11.413                  SEG1
ATOM      6   CG ASN    -1      35.134  -1.007  10.451                  SEG1
ATOM      7  OD1 ASN    -1      34.673  -0.964   9.300                  SEG1
ATOM      8  ND2 ASN    -1      35.859  -2.038  10.907                  SEG1
ATOM      9    N SER     0      32.124   1.659  11.764                  SEG1
ATOM     10   CA SER     0      30.675   1.847  11.829                  SEG1
ATOM     11    C SER     0      30.430   3.351  11.627                  SEG1
ATOM     12    O SER     0      29.331   3.810  11.279                  SEG1
ATOM     13   CB SER     0      30.125   1.338  13.180                  SEG1
ATOM     14   OG SER     0      28.930   2.003  13.597                  SEG1
ATOM     15    N ALA     1      31.511   4.110  11.797                  SEG1
ATOM     16   CA ALA     1      31.448   5.562  11.890                  SEG1
ATOM     17    C ALA     1      31.815   6.270  10.601                  SEG1
ATOM     18    O ALA     1      31.661   7.475  10.515                  SEG1
ATOM     19   CB ALA     1      32.356   6.037  12.999                  SEG1
ATOM     20    N VAL     2      32.335   5.545   9.615                  SEG1
ATOM     21   CA VAL     2      32.807   6.172   8.377                  SEG1
ATOM     22    C VAL     2      31.994   5.635   7.195                  SEG1
ATOM     23    O VAL     2      31.647   4.462   7.193                  SEG1
ATOM     24   CB VAL     2      34.294   5.925   8.208                  SEG1
ATOM     25  CG1 VAL     2      34.866   6.807   7.122                  SEG1
ATOM     26  CG2 VAL     2      34.993   6.195   9.513                  SEG1
ATOM     27    N GLY     3      31.712   6.458   6.187                  SEG1
ATOM     28   CA GLY     3      30.775   6.067   5.144                  SEG1
ATOM     29    C GLY     3      30.570   7.091   4.046                  SEG1
ATOM     30    O GLY     3      31.213   8.119   4.018                  SEG1
ATOM     31    N ALA     4      29.674   6.813   3.120                  SEG1
ATOM     32   CA ALA     4      29.432   7.728   2.015                  SEG1
ATOM     33    C ALA     4      28.384   8.731   2.366                  SEG1
ATOM     34    O ALA     4      27.352   8.355   2.883                  SEG1
ATOM     35   CB ALA     4      28.991   6.974   0.803                  SEG1
ATOM     36    N CYS     5      28.636  10.003   2.113                  SEG1
ATOM     37   CA CYS     5      27.591  10.998   2.264                  SEG1
ATOM     38    C CYS     5      26.310  10.538   1.545                  SEG1
ATOM     39    O CYS     5      26.338  10.087   0.428                  SEG1
ATOM     40   CB CYS     5      28.036  12.344   1.698                  SEG1
ATOM     41   SG CYS     5      26.733  13.573   1.555                  SEG1
ATOM     42    N VAL     6      25.191  10.603   2.224                  SEG1
ATOM     43   CA VAL     6      23.953  10.212   1.602                  SEG1
ATOM     44    C VAL     6      23.680  11.037   0.328                  SEG1
ATOM     45    O VAL     6      22.931  10.599  -0.524                  SEG1
ATOM     46   CB VAL     6      22.796  10.314   2.611                  SEG1
ATOM     47  CG1 VAL     6      22.529  11.738   2.931                  SEG1
ATOM     48  CG2 VAL     6      21.579   9.744   2.059                  SEG1
ATOM     49    N LEU     7      24.361  12.172   0.160                  SEG1
ATOM     50   CA LEU     7      23.943  13.161  -0.809                  SEG1
ATOM     51    C LEU     7      24.895  13.493  -1.969                  SEG1
ATOM     52    O LEU     7      24.471  13.966  -3.048                  SEG1
ATOM     53   CB LEU     7      23.653  14.465  -0.090                  SEG1
ATOM     54   CG LEU     7      22.429  14.689   0.774                  SEG1
ATOM     55  CD1 LEU     7      22.946  15.275   2.015                  SEG1
ATOM     56  CD2 LEU     7      21.508  15.688   0.135                  SEG1
ATOM     57    N CYS     8      26.181  13.376  -1.716                  SEG1
ATOM     58   CA CYS     8      27.172  13.791  -2.684                  SEG1
ATOM     59    C CYS     8      28.128  12.629  -2.829                  SEG1
ATOM     60    O CYS     8      29.021  12.626  -3.671                  SEG1
ATOM     61   CB CYS     8      27.904  15.060  -2.204                  SEG1
ATOM     62   SG CYS     8      29.184  14.751  -0.896                  SEG1
ATOM     63    N ASN     9      27.949  11.672  -1.935                  SEG1
ATOM     64   CA ASN     9      28.690  10.425  -1.903                  SEG1
ATOM     65    C ASN     9      30.097  10.460  -1.327                  SEG1
ATOM     66    O ASN     9      30.704   9.423  -1.200                  SEG1
ATOM     67   CB ASN     9      28.749   9.810  -3.286                  SEG1
ATOM     68   CG ASN     9      28.625   8.329  -3.231                  SEG1
ATOM     69  OD1 ASN     9      27.721   7.803  -2.565                  SEG1
ATOM     70  ND2 ASN     9      29.542   7.621  -3.897                  SEG1
ATOM     71    N SER    10      30.594  11.612  -0.922                  SEG1
ATOM     72   CA SER    10      31.968  11.735  -0.397                  SEG1
ATOM     73    C SER    10      32.243  10.972   0.900                  SEG1
ATOM     74    O SER    10      31.403  10.940   1.745                  SEG1
ATOM     75   CB SER    10      32.285  13.218  -0.171                  SEG1
ATOM     76   OG SER    10      31.671  14.049  -1.183                  SEG1
ATOM     77    N GLN    11      33.388  10.319   1.067                  SEG1
ATOM     78   CA GLN    11      33.647   9.677   2.363                  SEG1
ATOM     79    C GLN    11      33.566  10.698   3.496                  SEG1
ATOM     80    O GLN    11      33.953  11.847   3.334                  SEG1
ATOM     81   CB GLN    11      35.009   8.971   2.452                  SEG1
ATOM     82   CG GLN    11      35.161   7.641   1.702                  SEG1
ATOM     83   CD GLN    11      33.875   6.814   1.573                  SEG1
ATOM     84  OE1 GLN    11      33.575   5.973   2.418                  SEG1
ATOM     85  NE2 GLN    11      33.140   7.016   0.461                  SEG1
ATOM     86    N THR    12      33.039  10.259   4.639                  SEG1
ATOM     87   CA THR    12      32.764  11.132   5.761                  SEG1
ATOM     88    C THR    12      32.831  10.366   7.060                  SEG1
ATOM     89    O THR    12      32.725   9.154   7.060                  SEG1
ATOM     90   CB THR    12      31.389  11.752   5.654                  SEG1
ATOM     91  OG1 THR    12      31.034  12.373   6.902                  SEG1
ATOM     92  CG2 THR    12      30.399  10.684   5.339                  SEG1
ATOM     93    N SER    13      32.996  11.082   8.166                  SEG1
ATOM     94   CA SER    13      32.983  10.461   9.497                  SEG1
ATOM     95    C SER    13      31.920  11.106  10.406                  SEG1
ATOM     96    O SER    13      32.052  11.056  11.651                  SEG1
ATOM     97   CB SER    13      34.342  10.571  10.163                  SEG1
ATOM     98   OG SER    13      34.630  11.926  10.460                  SEG1
ATOM     99    N LEU    14      30.920  11.745   9.774                  SEG1
ATOM    100   CA LEU    14      29.884  12.450  10.481                  SEG1
ATOM    101    C LEU    14      28.578  11.824  10.105                  SEG1
ATOM    102    O LEU    14      28.368  11.561   8.919                  SEG1
ATOM    103   CB LEU    14      29.839  13.933  10.118                  SEG1
ATOM    104   CG LEU    14      31.086  14.797  10.225                  SEG1
ATOM    105  CD1 LEU    14      30.867  16.146   9.634                  SEG1
ATOM    106  CD2 LEU    14      31.561  14.892  11.639                  SEG1
ATOM    107    N ARG    15      27.697  11.608  11.087                  SEG1
ATOM    108   CA ARG    15      26.300  11.299  10.817                  SEG1
ATOM    109    C ARG    15      25.410  12.257  11.564                  SEG1
ATOM    110    O ARG    15      25.766  12.724  12.644                  SEG1
ATOM    111   CB ARG    15      25.935   9.904  11.255                  SEG1
ATOM    112   CG ARG    15      26.541   8.828  10.478                  SEG1
ATOM    113   CD ARG    15      27.462   8.050  11.367                  SEG1
ATOM    114   NE ARG    15      26.725   7.147  12.217                  SEG1
ATOM    115   CZ ARG    15      27.086   6.858  13.461                  SEG1
ATOM    116  NH1 ARG    15      28.169   7.420  13.974                  SEG1
ATOM    117  NH2 ARG    15      26.351   6.021  14.195                  SEG1
ATOM    118    N CYS    16      24.228  12.524  11.046                  SEG1
ATOM    119   CA CYS    16      23.300  13.253  11.887                  SEG1
ATOM    120    C CYS    16      22.660  12.364  12.974                  SEG1
ATOM    121    O CYS    16      22.162  11.273  12.715                  SEG1
ATOM    122   CB CYS    16      22.192  13.903  11.062                  SEG1
ATOM    123   SG CYS    16      21.107  14.814  12.069                  SEG1
ATOM    124    N GLY    17      22.673  12.822  14.206                  SEG1
ATOM    125   CA GLY    17      21.963  12.091  15.221                  SEG1
ATOM    126    C GLY    17      20.534  12.495  15.487                  SEG1
ATOM    127    O GLY    17      19.794  11.769  16.057                  SEG1
ATOM    128    N ALA    18      20.129  13.656  15.066                  SEG1
ATOM    129   CA ALA    18      18.738  14.070  15.149                  SEG1
ATOM    130    C ALA    18      17.909  13.212  14.244                  SEG1
ATOM    131    O ALA    18      16.810  12.820  14.568                  SEG1
ATOM    132   CB ALA    18      18.612  15.529  14.760                  SEG1
ATOM    133    N CYS    19      18.476  12.891  13.099                  SEG1
ATOM    134   CA CYS    19      17.755  12.173  12.045                  SEG1
ATOM    135    C CYS    19      17.549  10.749  12.536                  SEG1
ATOM    136    O CYS    19      18.493  10.148  12.986                  SEG1
ATOM    137   CB CYS    19      18.561  12.180  10.735                  SEG1
ATOM    138   SG CYS    19      18.353  13.575   9.536                  SEG1
ATOM    139    N ILE    20      16.326  10.249  12.592                  SEG1
ATOM    140   CA ILE    20      16.136   8.837  12.971                  SEG1
ATOM    141    C ILE    20      16.924   7.843  12.166                  SEG1
ATOM    142    O ILE    20      17.487   6.937  12.770                  SEG1
ATOM    143   CB ILE    20      14.713   8.403  12.927                  SEG1
ATOM    144  CG1 ILE    20      14.016   8.892  11.656                  SEG1
ATOM    145  CG2 ILE    20      14.077   8.971  14.099                  SEG1
ATOM    146  CD1 ILE    20      12.708   8.311  11.484                  SEG1
ATOM    147    N ARG    21      17.060   7.994  10.843                  SEG1
ATOM    148   CA ARG    21      17.916   7.008  10.136                  SEG1
ATOM    149    C ARG    21      19.413   7.320  10.221                  SEG1
ATOM    150    O ARG    21      20.190   6.756   9.481                  SEG1
ATOM    151   CB ARG    21      17.565   6.882   8.665                  SEG1
ATOM    152   CG ARG    21      16.108   6.899   8.390                  SEG1
ATOM    153   CD ARG    21      15.436   5.751   9.072                  SEG1
ATOM    154   NE ARG    21      15.923   4.468   8.600                  SEG1
ATOM    155   CZ ARG    21      16.279   3.490   9.412                  SEG1
ATOM    156  NH1 ARG    21      16.207   3.708  10.712                  SEG1
ATOM    157  NH2 ARG    21      16.676   2.322   8.943                  SEG1
ATOM    158    N ARG    22      19.830   8.207  11.106                  SEG1
ATOM    159   CA ARG    22      21.260   8.510  11.253                  SEG1
ATOM    160    C ARG    22      22.104   8.562   9.931                  SEG1
ATOM    161    O ARG    22      23.104   7.919   9.814                  SEG1
ATOM    162   CB ARG    22      21.867   7.506  12.255                  SEG1
ATOM    163   CG ARG    22      21.853   8.013  13.696                  SEG1
ATOM    164   CD ARG    22      21.938   6.906  14.754                  SEG1
ATOM    165   NE ARG    22      22.220   7.424  16.099                  SEG1
ATOM    166   CZ ARG    22      23.026   6.840  16.995                  SEG1
ATOM    167  NH1 ARG    22      23.641   5.707  16.690                  SEG1
ATOM    168  NH2 ARG    22      23.224   7.394  18.188                  SEG1
ATOM    169    N PRO    23      21.662   9.283   8.920                  SEG1
ATOM    170   CA PRO    23      22.482   9.312   7.708                  SEG1
ATOM    171    C PRO    23      23.905   9.801   7.870                  SEG1
ATOM    172    O PRO    23      24.179  10.669   8.720                  SEG1
ATOM    173   CB PRO    23      21.752  10.282   6.803                  SEG1
ATOM    174   CG PRO    23      20.964  11.105   7.713                  SEG1
ATOM    175   CD PRO    23      20.533  10.203   8.824                  SEG1
ATOM    176    N PHE    24      24.796   9.211   7.064                  SEG1
ATOM    177   CA PHE    24      26.138   9.760   6.772                  SEG1
ATOM    178    C PHE    24      26.003  11.033   5.971                  SEG1
ATOM    179    O PHE    24      25.232  11.088   4.997                  SEG1
ATOM    180   CB PHE    24      27.002   8.760   5.993                  SEG1
ATOM    181   CG PHE    24      27.513   7.643   6.832                  SEG1
ATOM    182  CD1 PHE    24      28.495   7.869   7.784                  SEG1
ATOM    183  CD2 PHE    24      27.010   6.378   6.694                  SEG1
ATOM    184  CE1 PHE    24      28.968   6.843   8.571                  SEG1
ATOM    185  CE2 PHE    24      27.473   5.352   7.475                  SEG1
ATOM    186   CZ PHE    24      28.449   5.589   8.419                  SEG1
ATOM    187    N LEU    25      26.726  12.050   6.441                  SEG1
ATOM    188   CA LEU    25      26.813  13.364   5.790                  SEG1
ATOM    189    C LEU    25      28.256  13.850   5.763                  SEG1
ATOM    190    O LEU    25      28.924  13.919   6.799                  SEG1
ATOM    191   CB LEU    25      25.977  14.399   6.500                  SEG1
ATOM    192   CG LEU    25      24.481  14.215   6.501                  SEG1
ATOM    193  CD1 LEU    25      23.952  15.194   7.490                  SEG1
ATOM    194  CD2 LEU    25      23.935  14.426   5.124                  SEG1
ATOM    195    N CYS    26      28.756  14.172   4.582                  SEG1
ATOM    196   CA CYS    26      30.125  14.683   4.494                  SEG1
ATOM    197    C CYS    26      30.252  16.079   5.151                  SEG1
ATOM    198    O CYS    26      29.274  16.639   5.615                  SEG1
ATOM    199   CB CYS    26      30.559  14.733   3.039                  SEG1
ATOM    200   SG CYS    26      29.958  16.194   2.325                  SEG1
ATOM    201    N CYS    27      31.446  16.655   5.177                  SEG1
ATOM    202   CA CYS    27      31.646  17.928   5.908                  SEG1
ATOM    203    C CYS    27      30.786  19.083   5.363                  SEG1
ATOM    204    O CYS    27      30.451  20.000   6.106                  SEG1
ATOM    205   CB CYS    27      33.130  18.325   5.924                  SEG1
ATOM    206   SG CYS    27      34.224  17.241   6.993                  SEG1
ATOM    207    N LYS    28      30.439  19.068   4.081                  SEG1
ATOM    208   CA LYS    28      29.717  20.213   3.538                  SEG1
ATOM    209    C LYS    28      28.254  20.061   3.673                  SEG1
ATOM    210    O LYS    28      27.552  21.040   3.874                  SEG1
ATOM    211   CB LYS    28      30.044  20.456   2.055                  SEG1
ATOM    212   CG LYS    28      31.478  20.820   1.865                  SEG1
ATOM    213   CD LYS    28      31.873  21.037   0.418                  SEG1
ATOM    214   CE LYS    28      33.368  21.399   0.349                  SEG1
ATOM    215   NZ LYS    28      34.013  20.942  -0.904                  SEG1
ATOM    216    N CYS    29      27.785  18.828   3.558                  SEG1
ATOM    217   CA CYS    29      26.356  18.619   3.450                  SEG1
ATOM    218    C CYS    29      25.832  18.581   4.861                  SEG1
ATOM    219    O CYS    29      24.792  19.148   5.149                  SEG1
ATOM    220   CB CYS    29      26.063  17.342   2.665                  SEG1
ATOM    221   SG CYS    29      26.590  17.375   0.941                  SEG1
ATOM    222    N CYS    30      26.661  18.092   5.774                  SEG1
ATOM    223   CA CYS    30      26.358  18.113   7.188                  SEG1
ATOM    224    C CYS    30      26.095  19.518   7.650                  SEG1
ATOM    225    O CYS    30      25.144  19.747   8.392                  SEG1
ATOM    226   CB CYS    30      27.494  17.540   7.988                  SEG1
ATOM    227   SG CYS    30      27.082  17.350   9.712                  SEG1
ATOM    228    N TYR    31      26.951  20.459   7.252                  SEG1
ATOM    229   CA TYR    31      26.796  21.865   7.652                  SEG1
ATOM    230    C TYR    31      25.558  22.516   6.983                  SEG1
ATOM    231    O TYR    31      24.778  23.198   7.669                  SEG1
ATOM    232   CB TYR    31      28.081  22.675   7.353                  SEG1
ATOM    233   CG TYR    31      27.907  24.182   7.517                  SEG1
ATOM    234  CD1 TYR    31      28.454  24.852   8.603                  SEG1
ATOM    235  CD2 TYR    31      27.177  24.928   6.587                  SEG1
ATOM    236  CE1 TYR    31      28.260  26.209   8.774                  SEG1
ATOM    237  CE2 TYR    31      26.970  26.294   6.749                  SEG1
ATOM    238   CZ TYR    31      27.506  26.933   7.838                  SEG1
ATOM    239   OH TYR    31      27.313  28.289   7.985                  SEG1
ATOM    240    N ASP    32      25.378  22.320   5.672                  SEG1
ATOM    241   CA ASP    32      24.181  22.820   4.987                  SEG1
ATOM    242    C ASP    32      22.988  22.238   5.688                  SEG1
ATOM    243    O ASP    32      21.935  22.828   5.660                  SEG1
ATOM    244   CB ASP    32      24.077  22.416   3.500                  SEG1
ATOM    245   CG ASP    32      25.215  22.961   2.622                  SEG1
ATOM    246  OD1 ASP    32      25.693  24.099   2.834                  SEG1
ATOM    247  OD2 ASP    32      25.622  22.228   1.688                  SEG1
ATOM    248    N HSE    33      23.119  21.065   6.299                  SEG1
ATOM    249   CA HSE    33      21.941  20.440   6.902                  SEG1
ATOM    250    C HSE    33      21.681  21.018   8.294                  SEG1
ATOM    251    O HSE    33      20.547  21.364   8.597                  SEG1
ATOM    252   CB HSE    33      22.108  18.901   6.959                  SEG1
ATOM    253   CG HSE    33      21.073  18.187   7.782                  SEG1
ATOM    254  ND1 HSE    33      19.728  18.230   7.486                  SEG1
ATOM    255  CD2 HSE    33      21.203  17.387   8.861                  SEG1
ATOM    256  CE1 HSE    33      19.069  17.487   8.363                  SEG1
ATOM    257  NE2 HSE    33      19.938  16.967   9.205                  SEG1
ATOM    258    N VAL    34      22.723  21.153   9.122                  SEG1
ATOM    259   CA VAL    34      22.488  21.529  10.502                  SEG1
ATOM    260    C VAL    34      22.243  23.010  10.664                  SEG1
ATOM    261    O VAL    34      21.398  23.394  11.459                  SEG1
ATOM    262   CB VAL    34      23.643  21.076  11.490                  SEG1
ATOM    263  CG1 VAL    34      23.894  19.563  11.426                  SEG1
ATOM    264  CG2 VAL    34      24.908  21.897  11.324                  SEG1
ATOM    265    N ILE    35      22.985  23.832   9.948                  SEG1
ATOM    266   CA ILE    35      22.891  25.277  10.100                  SEG1
ATOM    267    C ILE    35      21.448  25.851   9.933                  SEG1
ATOM    268    O ILE    35      21.133  26.865  10.535                  SEG1
ATOM    269   CB ILE    35      23.838  25.933   9.098                  SEG1
ATOM    270  CG1 ILE    35      24.079  27.395   9.426                  SEG1
ATOM    271  CG2 ILE    35      23.235  25.854   7.701                  SEG1
ATOM    272  CD1 ILE    35      24.640  27.641  10.737                  SEG1
ATOM    273    N SER    36      20.552  25.231   9.155                  SEG1
ATOM    274   CA SER    36      19.279  25.927   8.907                  SEG1
ATOM    275    C SER    36      18.038  25.098   9.295                  SEG1
ATOM    276    O SER    36      16.909  25.505   9.041                  SEG1
ATOM    277   CB SER    36      19.187  26.363   7.431                  SEG1
ATOM    278   OG SER    36      18.452  25.472   6.596                  SEG1
ATOM    279    N THR    37      18.260  23.929   9.889                  SEG1
ATOM    280   CA THR    37      17.186  23.124  10.434                  SEG1
ATOM    281    C THR    37      17.416  23.060  11.873                  SEG1
ATOM    282    O THR    37      18.465  23.509  12.342                  SEG1
ATOM    283   CB THR    37      17.157  21.632  10.000                  SEG1
ATOM    284  OG1 THR    37      18.130  20.930  10.785                  SEG1
ATOM    285  CG2 THR    37      17.436  21.433   8.567                  SEG1
ATOM    286    N SER    38      16.483  22.384  12.540                  SEG1
ATOM    287   CA SER    38      16.540  22.198  13.959                  SEG1
ATOM    288    C SER    38      17.424  21.014  14.377                  SEG1
ATOM    289    O SER    38      17.360  20.558  15.521                  SEG1
ATOM    290   CB SER    38      15.163  22.005  14.486                  SEG1
ATOM    291   OG SER    38      14.726  20.701  14.157                  SEG1
ATOM    292    N HSE    39      18.219  20.504  13.443                  SEG1
ATOM    293   CA HSE    39      18.997  19.311  13.695                  SEG1
ATOM    294    C HSE    39      20.428  19.551  14.182                  SEG1
ATOM    295    O HSE    39      21.353  19.702  13.405                  SEG1
ATOM    296   CB HSE    39      19.022  18.494  12.430                  SEG1
ATOM    297   CG HSE    39      17.851  17.606  12.325                  SEG1
ATOM    298  ND1 HSE    39      17.890  16.405  11.649                  SEG1
ATOM    299  CD2 HSE    39      16.627  17.697  12.889                  SEG1
ATOM    300  CE1 HSE    39      16.730  15.812  11.783                  SEG1
ATOM    301  NE2 HSE    39      15.940  16.585  12.517                  SEG1
ATOM    302    N LYS    40      20.643  19.604  15.475                  SEG1
ATOM    303   CA LYS    40      21.922  20.131  15.850                  SEG1
ATOM    304    C LYS    40      22.890  19.079  16.422                  SEG1
ATOM    305    O LYS    40      23.925  19.442  16.917                  SEG1
ATOM    306   CB LYS    40      21.681  21.284  16.813                  SEG1
ATOM    307   CG LYS    40      21.047  22.479  16.158                  SEG1
ATOM    308   CD LYS    40      22.027  23.226  15.262                  SEG1
ATOM    309   CE LYS    40      21.430  24.376  14.552                  SEG1
ATOM    310   NZ LYS    40      19.962  24.135  14.306                  SEG1
ATOM    311    N LEU    41      22.589  17.789  16.259                  SEG1
ATOM    312   CA LEU    41      23.340  16.692  16.889                  SEG1
ATOM    313    C LEU    41      24.116  15.935  15.854                  SEG1
ATOM    314    O LEU    41      23.546  15.340  14.960                  SEG1
ATOM    315   CB LEU    41      22.411  15.709  17.620                  SEG1
ATOM    316   CG LEU    41      23.057  14.561  18.426                  SEG1
ATOM    317  CD1 LEU    41      23.425  14.989  19.817                  SEG1
ATOM    318  CD2 LEU    41      22.104  13.343  18.523                  SEG1
ATOM    319    N VAL    42      25.429  15.947  15.960                  SEG1
ATOM    320   CA VAL    42      26.215  15.320  14.920                  SEG1
ATOM    321    C VAL    42      26.929  14.153  15.531                  SEG1
ATOM    322    O VAL    42      27.398  14.230  16.648                  SEG1
ATOM    323   CB VAL    42      27.125  16.330  14.266                  SEG1
ATOM    324  CG1 VAL    42      28.170  15.653  13.411                  SEG1
ATOM    325  CG2 VAL    42      26.248  17.216  13.377                  SEG1
ATOM    326    N LEU    43      27.001  13.043  14.824                  SEG1
ATOM    327   CA LEU    43      27.651  11.909  15.432                  SEG1
ATOM    328    C LEU    43      28.928  11.620  14.746                  SEG1
ATOM    329    O LEU    43      28.971  11.739  13.523                  SEG1
ATOM    330   CB LEU    43      26.781  10.674  15.363                  SEG1
ATOM    331   CG LEU    43      25.347  10.883  15.775                  SEG1
ATOM    332  CD1 LEU    43      24.594   9.691  15.246                  SEG1
ATOM    333  CD2 LEU    43      25.305  10.980  17.264                  SEG1
ATOM    334    N SER    44      29.964  11.290  15.519                  SEG1
ATOM    335   CA SER    44      31.039  10.502  14.939                  SEG1
ATOM    336    C SER    44      31.208   9.159  15.655                  SEG1
ATOM    337    O SER    44      30.252   8.378  15.829                  SEG1
ATOM    338   CB SER    44      32.355  11.256  14.961                  SEG1
ATOM    339   OG SER    44      33.182  10.753  13.930                  SEG1
ATOM    340    N VAL    45      32.424   8.894  16.102                  SEG1
ATOM    341   CA VAL    45      32.607   7.720  16.905                  SEG1
ATOM    342    C VAL    45      32.091   8.117  18.249                  SEG1
ATOM    343    O VAL    45      31.695   7.262  19.047                  SEG1
ATOM    344   CB VAL    45      34.039   7.254  16.949                  SEG1
ATOM    345  CG1 VAL    45      34.574   7.121  15.522                  SEG1
ATOM    346  CG2 VAL    45      34.859   8.215  17.750                  SEG1
ATOM    347    N ASN    46      32.083   9.420  18.506                  SEG1
ATOM    348   CA ASN    46      31.341   9.942  19.652                  SEG1
ATOM    349    C ASN    46      30.411  11.004  19.178                  SEG1
ATOM    350    O ASN    46      30.551  11.518  18.058                  SEG1
ATOM    351   CB ASN    46      32.262  10.493  20.721                  SEG1
ATOM    352   CG ASN    46      33.288   9.498  21.138                  SEG1
ATOM    353  OD1 ASN    46      32.977   8.580  21.878                  SEG1
ATOM    354  ND2 ASN    46      34.510   9.645  20.641                  SEG1
ATOM    355    N PRO    47      29.429  11.316  20.010                  SEG1
ATOM    356   CA PRO    47      28.538  12.447  19.770                  SEG1
ATOM    357    C PRO    47      29.319  13.700  19.848                  SEG1
ATOM    358    O PRO    47      30.196  13.776  20.711                  SEG1
ATOM    359   CB PRO    47      27.559  12.359  20.923                  SEG1
ATOM    360   CG PRO    47      27.480  10.916  21.212                  SEG1
ATOM    361   CD PRO    47      28.870  10.376  20.986                  SEG1
ATOM    362    N TYR    48      29.055  14.659  18.977                  SEG1
ATOM    363   CA TYR    48      29.593  15.997  19.204                  SEG1
ATOM    364    C TYR    48      28.848  16.703  20.362                  SEG1
ATOM    365    O TYR    48      27.786  17.269  20.148                  SEG1
ATOM    366   CB TYR    48      29.526  16.811  17.941                  SEG1
ATOM    367   CG TYR    48      30.606  16.475  16.955                  SEG1
ATOM    368  CD1 TYR    48      31.698  15.668  17.311                  SEG1
ATOM    369  CD2 TYR    48      30.553  16.961  15.664                  SEG1
ATOM    370  CE1 TYR    48      32.706  15.363  16.391                  SEG1
ATOM    371  CE2 TYR    48      31.539  16.660  14.750                  SEG1
ATOM    372   CZ TYR    48      32.609  15.864  15.112                  SEG1
ATOM    373   OH TYR    48      33.570  15.602  14.164                  SEG1
ATOM    374    N VAL    49      29.395  16.610  21.585                  SEG1
ATOM    375   CA VAL    49      28.843  17.257  22.780                  SEG1
ATOM    376    C VAL    49      29.944  17.719  23.757                  SEG1
ATOM    377    O VAL    49      31.100  17.298  23.689                  SEG1
ATOM    378   CB VAL    49      27.866  16.343  23.549                  SEG1
ATOM    379  CG1 VAL    49      26.730  15.850  22.654                  SEG1
ATOM    380  CG2 VAL    49      28.613  15.190  24.211                  SEG1
ATOM    381    N CYS    50      29.581  18.605  24.666                  SEG1
ATOM    382   CA CYS    50      30.557  19.098  25.580                  SEG1
ATOM    383    C CYS    50      30.980  17.985  26.496                  SEG1
ATOM    384    O CYS    50      30.159  17.422  27.217                  SEG1
ATOM    385   CB CYS    50      30.007  20.258  26.376                  SEG1
ATOM    386   SG CYS    50      31.312  21.246  27.044                  SEG1
ATOM    387    N ASN    51      32.272  17.692  26.527                  SEG1
ATOM    388   CA ASN    51      32.718  16.627  27.407                  SEG1
ATOM    389    C ASN    51      32.892  17.101  28.834                  SEG1
ATOM    390    O ASN    51      33.097  16.292  29.731                  SEG1
ATOM    391   CB ASN    51      34.003  16.011  26.899                  SEG1
ATOM    392   CG ASN    51      33.752  15.019  25.802                  SEG1
ATOM    393  OD1 ASN    51      34.607  14.186  25.500                  SEG1
ATOM    394  ND2 ASN    51      32.560  15.086  25.195                  SEG1
ATOM    395    N ALA    52      32.760  18.401  29.055                  SEG1
ATOM    396   CA ALA    52      32.891  18.927  30.405                  SEG1
ATOM    397    C ALA    52      31.847  18.296  31.336                  SEG1
ATOM    398    O ALA    52      30.656  18.330  31.051                  SEG1
ATOM    399   CB ALA    52      32.731  20.428  30.382                  SEG1
ATOM    400    N PRO    53      32.286  17.721  32.455                  SEG1
ATOM    401   CA PRO    53      31.299  17.072  33.321                  SEG1
ATOM    402    C PRO    53      30.322  18.097  33.837                  SEG1
ATOM    403    O PRO    53      30.768  19.119  34.355                  SEG1
ATOM    404   CB PRO    53      32.134  16.495  34.463                  SEG1
ATOM    405   CG PRO    53      33.329  17.335  34.517                  SEG1
ATOM    406   CD PRO    53      33.550  17.974  33.159                  SEG1
ATOM    407    N GLY    54      29.029  17.883  33.661                  SEG1
ATOM    408   CA GLY    54      28.097  18.838  34.207                  SEG1
ATOM    409    C GLY    54      27.495  19.789  33.198                  SEG1
ATOM    410    O GLY    54      26.603  20.563  33.556                  SEG1
ATOM    411    N CYS    55      28.005  19.757  31.964                  SEG1
ATOM    412   CA CYS    55      27.496  20.565  30.833                  SEG1
ATOM    413    C CYS    55      26.404  19.848  30.047                  SEG1
ATOM    414    O CYS    55      26.386  18.610  30.019                  SEG1
ATOM    415   CB CYS    55      28.647  20.891  29.896                  SEG1
ATOM    416   SG CYS    55      28.458  22.339  28.928                  SEG1
ATOM    417    N ASP    56      25.506  20.600  29.404                  SEG1
ATOM    418   CA ASP    56      24.459  20.001  28.540                  SEG1
ATOM    419    C ASP    56      24.385  20.618  27.145                  SEG1
ATOM    420    O ASP    56      23.377  20.564  26.496                  SEG1
ATOM    421   CB ASP    56      23.081  20.103  29.197                  SEG1
ATOM    422   CG ASP    56      22.588  21.549  29.322                  SEG1
ATOM    423  OD1 ASP    56      23.254  22.477  28.797                  SEG1
ATOM    424  OD2 ASP    56      21.522  21.773  29.958                  SEG1
ATOM    425    N VAL    57      25.456  21.231  26.697                  SEG1
ATOM    426   CA VAL    57      25.522  21.777  25.354                  SEG1
ATOM    427    C VAL    57      25.657  20.655  24.326                  SEG1
ATOM    428    O VAL    57      26.586  19.848  24.404                  SEG1
ATOM    429   CB VAL    57      26.713  22.772  25.247                  SEG1
ATOM    430  CG1 VAL    57      26.932  23.233  23.806                  SEG1
ATOM    431  CG2 VAL    57      26.527  23.922  26.195                  SEG1
ATOM    432    N THR    58      24.750  20.598  23.351                  SEG1
ATOM    433   CA THR    58      24.817  19.537  22.339                  SEG1
ATOM    434    C THR    58      24.784  20.112  20.946                  SEG1
ATOM    435    O THR    58      24.855  19.373  19.956                  SEG1
ATOM    436   CB THR    58      23.671  18.538  22.486                  SEG1
ATOM    437  OG1 THR    58      22.487  19.266  22.709                  SEG1
ATOM    438  CG2 THR    58      23.877  17.630  23.715                  SEG1
ATOM    439    N ASP    59      24.703  21.431  20.854                  SEG1
ATOM    440   CA ASP    59      24.468  22.039  19.566                  SEG1
ATOM    441    C ASP    59      25.800  22.140  18.875                  SEG1
ATOM    442    O ASP    59      26.609  22.985  19.222                  SEG1
ATOM    443   CB ASP    59      23.810  23.413  19.754                  SEG1
ATOM    444   CG ASP    59      23.428  24.116  18.427                  SEG1
ATOM    445  OD1 ASP    59      23.956  23.748  17.342                  SEG1
ATOM    446  OD2 ASP    59      22.614  25.085  18.497                  SEG1
ATOM    447    N VAL    60      26.014  21.345  17.841                  SEG1
ATOM    448   CA VAL    60      27.295  21.355  17.156                  SEG1
ATOM    449    C VAL    60      27.763  22.775  16.764                  SEG1
ATOM    450    O VAL    60      28.940  23.028  16.624                  SEG1
ATOM    451   CB VAL    60      27.249  20.434  15.944                  SEG1
ATOM    452  CG1 VAL    60      26.470  21.070  14.757                  SEG1
ATOM    453  CG2 VAL    60      28.659  20.065  15.559                  SEG1
ATOM    454    N THR    61      26.839  23.703  16.562                  SEG1
ATOM    455   CA THR    61      27.208  25.037  16.097                  SEG1
ATOM    456    C THR    61      27.712  25.873  17.239                  SEG1
ATOM    457    O THR    61      27.890  27.070  17.065                  SEG1
ATOM    458   CB THR    61      26.037  25.803  15.501                  SEG1
ATOM    459  OG1 THR    61      24.970  25.756  16.441                  SEG1
ATOM    460  CG2 THR    61      25.552  25.195  14.205                  SEG1
ATOM    461    N GLN    62      27.846  25.304  18.433                  SEG1
ATOM    462   CA GLN    62      28.516  26.049  19.505                  SEG1
ATOM    463    C GLN    62      29.554  25.260  20.250                  SEG1
ATOM    464    O GLN    62      29.580  25.303  21.478                  SEG1
ATOM    465   CB GLN    62      27.544  26.615  20.504                  SEG1
ATOM    466   CG GLN    62      26.421  25.744  20.861                  SEG1
ATOM    467   CD GLN    62      25.260  26.601  21.281                  SEG1
ATOM    468  OE1 GLN    62      25.044  27.669  20.683                  SEG1
ATOM    469  NE2 GLN    62      24.519  26.171  22.319                  SEG1
ATOM    470    N LEU    63      30.331  24.459  19.532                  SEG1
ATOM    471   CA LEU    63      31.250  23.548  20.177                  SEG1
ATOM    472    C LEU    63      32.562  23.665  19.500                  SEG1
ATOM    473    O LEU    63      32.628  23.949  18.308                  SEG1
ATOM    474   CB LEU    63      30.766  22.108  20.108                  SEG1
ATOM    475   CG LEU    63      29.612  21.705  21.016                  SEG1
ATOM    476  CD1 LEU    63      28.893  20.509  20.398                  SEG1
ATOM    477  CD2 LEU    63      30.161  21.364  22.398                  SEG1
ATOM    478    N TYR    64      33.612  23.413  20.269                  SEG1
ATOM    479   CA TYR    64      34.960  23.582  19.774                  SEG1
ATOM    480    C TYR    64      35.728  22.307  19.938                  SEG1
ATOM    481    O TYR    64      35.456  21.538  20.856                  SEG1
ATOM    482   CB TYR    64      35.650  24.707  20.511                  SEG1
ATOM    483   CG TYR    64      34.965  26.023  20.365                  SEG1
ATOM    484  CD1 TYR    64      33.815  26.306  21.063                  SEG1
ATOM    485  CD2 TYR    64      35.483  26.993  19.534                  SEG1
ATOM    486  CE1 TYR    64      33.189  27.525  20.927                  SEG1
ATOM    487  CE2 TYR    64      34.867  28.201  19.384                  SEG1
ATOM    488   CZ TYR    64      33.727  28.469  20.082                  SEG1
ATOM    489   OH TYR    64      33.114  29.684  19.936                  SEG1
ATOM    490    N LEU    65      36.676  22.081  19.041                  SEG1
ATOM    491   CA LEU    65      37.588  20.957  19.162                  SEG1
ATOM    492    C LEU    65      38.606  21.227  20.258                  SEG1
ATOM    493    O LEU    65      39.321  22.214  20.202                  SEG1
ATOM    494   CB LEU    65      38.298  20.716  17.840                  SEG1
ATOM    495   CG LEU    65      38.863  19.315  17.742                  SEG1
ATOM    496  CD1 LEU    65      37.770  18.307  18.004                  SEG1
ATOM    497  CD2 LEU    65      39.450  19.096  16.377                  SEG1
ATOM    498    N GLY    66      38.654  20.387  21.278                  SEG1
ATOM    499   CA GLY    66      39.625  20.574  22.345                  SEG1
ATOM    500    C GLY    66      40.697  19.501  22.355                  SEG1
ATOM    501    O GLY    66      40.713  18.632  23.245                  SEG1
ATOM    502    N GLY    67      41.602  19.531  21.385                  SEG1
ATOM    503   CA GLY    67      42.589  18.467  21.323                  SEG1
ATOM    504    C GLY    67      41.951  17.251  20.670                  SEG1
ATOM    505    O GLY    67      42.028  17.086  19.450                  SEG1
ATOM    506    N MET    68      41.310  16.397  21.460                  SEG1
ATOM    507   CA MET    68      40.490  15.338  20.870                  SEG1
ATOM    508    C MET    68      39.221  15.107  21.675                  SEG1
ATOM    509    O MET    68      38.902  13.966  22.033                  SEG1
ATOM    510   CB MET    68      41.252  14.017  20.754                  SEG1
ATOM    511   CG MET    68      40.692  13.098  19.653                  SEG1
ATOM    512   SD MET    68      40.232  14.056  17.975                  SEG1
ATOM    513   CE MET    68      38.396  13.410  17.660                  SEG1
ATOM    514    N SER    69      38.520  16.197  21.973                  SEG1
ATOM    515   CA SER    69      37.172  16.154  22.528                  SEG1
ATOM    516    C SER    69      36.558  17.515  22.318                  SEG1
ATOM    517    O SER    69      37.199  18.401  21.750                  SEG1
ATOM    518   CB SER    69      37.165  15.761  24.000                  SEG1
ATOM    519   OG SER    69      37.271  14.349  24.124                  SEG1
ATOM    520    N TYR    70      35.323  17.691  22.762                  SEG1
ATOM    521   CA TYR    70      34.591  18.875  22.386                  SEG1
ATOM    522    C TYR    70      34.023  19.636  23.538                  SEG1
ATOM    523    O TYR    70      33.471  19.037  24.434                  SEG1
ATOM    524   CB TYR    70      33.481  18.461  21.453                  SEG1
ATOM    525   CG TYR    70      33.865  17.302  20.592                  SEG1
ATOM    526  CD1 TYR    70      34.654  17.487  19.468                  SEG1
ATOM    527  CD2 TYR    70      33.456  16.011  20.909                  SEG1
ATOM    528  CE1 TYR    70      35.013  16.427  18.670                  SEG1
ATOM    529  CE2 TYR    70      33.821  14.940  20.114                  SEG1
ATOM    530   CZ TYR    70      34.596  15.164  19.001                  SEG1
ATOM    531   OH TYR    70      34.963  14.106  18.221                  SEG1
ATOM    532    N TYR    71      34.101  20.961  23.466                  SEG1
ATOM    533   CA TYR    71      33.703  21.833  24.569                  SEG1
ATOM    534    C TYR    71      32.853  23.050  24.109                  SEG1
ATOM    535    O TYR    71      32.996  23.523  22.965                  SEG1
ATOM    536   CB TYR    71      34.971  22.304  25.301                  SEG1
ATOM    537   CG TYR    71      35.805  21.149  25.815                  SEG1
ATOM    538  CD1 TYR    71      35.488  20.535  27.004                  SEG1
ATOM    539  CD2 TYR    71      36.870  20.643  25.086                  SEG1
ATOM    540  CE1 TYR    71      36.201  19.472  27.467                  SEG1
ATOM    541  CE2 TYR    71      37.594  19.568  25.542                  SEG1
ATOM    542   CZ TYR    71      37.248  18.984  26.740                  SEG1
ATOM    543   OH TYR    71      37.957  17.906  27.252                  SEG1
ATOM    544    N CYS    72      32.007  23.567  25.014                  SEG1
ATOM    545   CA CYS    72      31.257  24.811  24.777                  SEG1
ATOM    546    C CYS    72      32.236  25.962  24.816                  SEG1
ATOM    547    O CYS    72      33.406  25.752  25.130                  SEG1
ATOM    548   CB CYS    72      30.258  25.187  25.854                  SEG1
ATOM    549   SG CYS    72      30.229  24.257  27.301                  SEG1
ATOM    550    N LYS    73      31.729  27.191  24.628                  SEG1
ATOM    551   CA LYS    73      32.545  28.386  24.826                  SEG1
ATOM    552    C LYS    73      33.072  28.386  26.250                  SEG1
ATOM    553    O LYS    73      34.257  28.610  26.482                  SEG1
ATOM    554   CB LYS    73      31.751  29.662  24.576                  SEG1
ATOM    555   CG LYS    73      32.414  30.630  23.575                  SEG1
ATOM    556   CD LYS    73      31.904  32.065  23.722                  SEG1
ATOM    557   CE LYS    73      30.542  32.265  23.041                  SEG1
ATOM    558   NZ LYS    73      29.980  33.643  23.315                  SEG1
ATOM    559    N SER    74      32.182  28.104  27.192                  SEG1
ATOM    560   CA SER    74      32.517  28.083  28.604                  SEG1
ATOM    561    C SER    74      33.684  27.191  28.951                  SEG1
ATOM    562    O SER    74      34.632  27.667  29.554                  SEG1
ATOM    563   CB SER    74      31.311  27.650  29.431                  SEG1
ATOM    564   OG SER    74      30.420  28.736  29.672                  SEG1
ATOM    565    N HSE    75      33.616  25.911  28.570                  SEG1
ATOM    566   CA HSE    75      34.576  24.891  29.012                  SEG1
ATOM    567    C HSE    75      35.686  24.595  28.030                  SEG1
ATOM    568    O HSE    75      36.442  23.646  28.173                  SEG1
ATOM    569   CB HSE    75      33.827  23.603  29.317                  SEG1
ATOM    570   CG HSE    75      32.770  23.777  30.349                  SEG1
ATOM    571  ND1 HSE    75      31.512  24.243  30.050                  SEG1
ATOM    572  CD2 HSE    75      32.800  23.595  31.689                  SEG1
ATOM    573  CE1 HSE    75      30.802  24.330  31.163                  SEG1
ATOM    574  NE2 HSE    75      31.562  23.937  32.169                  SEG1
ATOM    575    N LYS    76      35.827  25.483  27.080                  SEG1
ATOM    576   CA LYS    76      36.765  25.355  25.978                  SEG1
ATOM    577    C LYS    76      38.196  25.583  26.431                  SEG1
ATOM    578    O LYS    76      38.431  26.407  27.301                  SEG1
ATOM    579   CB LYS    76      36.343  26.390  24.946                  SEG1
ATOM    580   CG LYS    76      37.119  26.551  23.737                  SEG1
ATOM    581   CD LYS    76      36.319  27.524  22.859                  SEG1
ATOM    582   CE LYS    76      35.979  28.815  23.600                  SEG1
ATOM    583   NZ LYS    76      36.736  29.946  23.014                  SEG1
ATOM    584    N PRO    77      39.158  24.843  25.874                  SEG1
ATOM    585   CA PRO    77      40.579  25.093  26.156                  SEG1
ATOM    586    C PRO    77      41.075  26.344  25.444                  SEG1
ATOM    587    O PRO    77      40.470  26.758  24.468                  SEG1
ATOM    588   CB PRO    77      41.271  23.857  25.590                  SEG1
ATOM    589   CG PRO    77      40.419  23.453  24.474                  SEG1
ATOM    590   CD PRO    77      38.991  23.709  24.958                  SEG1
ATOM    591    N PRO    78      42.170  26.945  25.920                  SEG1
ATOM    592   CA PRO    78      42.672  28.163  25.267                  SEG1
ATOM    593    C PRO    78      43.022  27.992  23.787                  SEG1
ATOM    594    O PRO    78      42.685  28.865  23.004                  SEG1
ATOM    595   CB PRO    78      43.913  28.499  26.092                  SEG1
ATOM    596   CG PRO    78      43.574  27.989  27.456                  SEG1
ATOM    597   CD PRO    78      42.855  26.685  27.198                  SEG1
ATOM    598    N ILE    79      43.674  26.902  23.402                  SEG1
ATOM    599   CA ILE    79      43.860  26.637  21.976                  SEG1
ATOM    600    C ILE    79      42.786  25.672  21.488                  SEG1
ATOM    601    O ILE    79      42.733  24.521  21.933                  SEG1
ATOM    602   CB ILE    79      45.262  26.114  21.659                  SEG1
ATOM    603  CG1 ILE    79      46.294  27.196  21.983                  SEG1
ATOM    604  CG2 ILE    79      45.363  25.700  20.205                  SEG1
ATOM    605  CD1 ILE    79      45.777  28.663  21.791                  SEG1
ATOM    606    N SER    80      41.919  26.160  20.602                  SEG1
ATOM    607   CA SER    80      40.744  25.408  20.194                  SEG1
ATOM    608    C SER    80      39.967  26.077  19.073                  SEG1
ATOM    609    O SER    80      39.764  27.285  19.106                  SEG1
ATOM    610   CB SER    80      39.816  25.256  21.378                  SEG1
ATOM    611   OG SER    80      39.422  26.553  21.753                  SEG1
ATOM    612    N PHE    81      39.527  25.319  18.078                  SEG1
ATOM    613   CA PHE    81      38.756  25.945  17.003                  SEG1
ATOM    614    C PHE    81      37.357  25.337  16.846                  SEG1
ATOM    615    O PHE    81      37.115  24.193  17.221                  SEG1
ATOM    616   CB PHE    81      39.540  25.876  15.705                  SEG1
ATOM    617   CG PHE    81      39.569  24.522  15.068                  SEG1
ATOM    618  CD1 PHE    81      39.034  24.340  13.782                  SEG1
ATOM    619  CD2 PHE    81      40.173  23.444  15.712                  SEG1
ATOM    620  CE1 PHE    81      39.085  23.102  13.148                  SEG1
ATOM    621  CE2 PHE    81      40.226  22.179  15.097                  SEG1
ATOM    622   CZ PHE    81      39.686  22.006  13.815                  SEG1
ATOM    623    N PRO    82      36.420  26.112  16.293                  SEG1
ATOM    624   CA PRO    82      35.024  25.659  16.254                  SEG1
ATOM    625    C PRO    82      34.796  24.479  15.343                  SEG1
ATOM    626    O PRO    82      35.418  24.434  14.292                  SEG1
ATOM    627   CB PRO    82      34.264  26.889  15.724                  SEG1
ATOM    628   CG PRO    82      35.273  27.735  15.074                  SEG1
ATOM    629   CD PRO    82      36.543  27.516  15.878                  SEG1
ATOM    630    N LEU    83      33.934  23.544  15.747                  SEG1
ATOM    631   CA LEU    83      33.491  22.467  14.857                  SEG1
ATOM    632    C LEU    83      32.741  22.983  13.632                  SEG1
ATOM    633    O LEU    83      32.739  22.325  12.616                  SEG1
ATOM    634   CB LEU    83      32.623  21.479  15.598                  SEG1
ATOM    635   CG LEU    83      33.285  20.918  16.835                  SEG1
ATOM    636  CD1 LEU    83      32.324  20.107  17.671                  SEG1
ATOM    637  CD2 LEU    83      34.416  20.055  16.343                  SEG1
ATOM    638    N CYS    84      32.084  24.133  13.694                  SEG1
ATOM    639   CA CYS    84      31.638  24.721  12.421                  SEG1
ATOM    640    C CYS    84      32.564  25.849  12.007                  SEG1
ATOM    641    O CYS    84      32.974  26.671  12.825                  SEG1
ATOM    642   CB CYS    84      30.209  25.251  12.478                  SEG1
ATOM    643   SG CYS    84      28.952  23.982  12.768                  SEG1
ATOM    644    N ALA    85      32.925  25.854  10.734                  SEG1
ATOM    645   CA ALA    85      33.673  26.948  10.160                  SEG1
ATOM    646    C ALA    85      33.685  26.861   8.636                  SEG1
ATOM    647    O ALA    85      33.967  25.807   8.060                  SEG1
ATOM    648   CB ALA    85      35.088  26.949  10.694                  SEG1
ATOM    649    N ASN    86      33.411  27.983   7.997                  SEG1
ATOM    650   CA ASN    86      33.500  28.069   6.556                  SEG1
ATOM    651    C ASN    86      32.661  27.028   5.874                  SEG1
ATOM    652    O ASN    86      33.182  26.230   5.116                  SEG1
ATOM    653   CB ASN    86      34.954  27.927   6.102                  SEG1
ATOM    654   CG ASN    86      35.910  28.553   7.084                  SEG1
ATOM    655  OD1 ASN    86      35.840  29.766   7.344                  SEG1
ATOM    656  ND2 ASN    86      36.772  27.722   7.695                  SEG1
ATOM    657    N GLY    87      31.372  27.021   6.172                  SEG1
ATOM    658   CA GLY    87      30.442  26.154   5.476                  SEG1
ATOM    659    C GLY    87      30.759  24.673   5.579                  SEG1
ATOM    660    O GLY    87      30.286  23.890   4.743                  SEG1
ATOM    661    N GLN    88      31.522  24.289   6.600                  SEG1
ATOM    662   CA GLN    88      31.808  22.901   6.845                  SEG1
ATOM    663    C GLN    88      31.751  22.480   8.325                  SEG1
ATOM    664    O GLN    88      32.157  23.252   9.197                  SEG1
ATOM    665   CB GLN    88      33.168  22.598   6.308                  SEG1
ATOM    666   CG GLN    88      33.187  22.431   4.858                  SEG1
ATOM    667   CD GLN    88      34.589  22.145   4.360                  SEG1
ATOM    668  OE1 GLN    88      35.434  21.532   5.049                  SEG1
ATOM    669  NE2 GLN    88      34.848  22.582   3.151                  SEG1
ATOM    670    N VAL    89      31.290  21.255   8.611                  SEG1
ATOM    671   CA VAL    89      31.477  20.678   9.945                  SEG1
ATOM    672    C VAL    89      32.775  19.899   9.943                  SEG1
ATOM    673    O VAL    89      33.109  19.253   8.947                  SEG1
ATOM    674   CB VAL    89      30.306  19.744  10.387                  SEG1
ATOM    675  CG1 VAL    89      30.458  19.333  11.853                  SEG1
ATOM    676  CG2 VAL    89      28.969  20.391  10.133                  SEG1
ATOM    677    N PHE    90      33.500  19.937  11.050                  SEG1
ATOM    678   CA PHE    90      34.760  19.195  11.186                  SEG1
ATOM    679    C PHE    90      34.612  17.658  11.213                  SEG1
ATOM    680    O PHE    90      33.799  17.086  11.970                  SEG1
ATOM    681   CB PHE    90      35.471  19.644  12.459                  SEG1
ATOM    682   CG PHE    90      36.715  18.878  12.761                  SEG1
ATOM    683  CD1 PHE    90      37.911  19.190  12.123                  SEG1
ATOM    684  CD2 PHE    90      36.702  17.844  13.699                  SEG1
ATOM    685  CE1 PHE    90      39.081  18.479  12.415                  SEG1
ATOM    686  CE2 PHE    90      37.876  17.133  14.003                  SEG1
ATOM    687   CZ PHE    90      39.057  17.446  13.355                  SEG1
ATOM    688    N GLY    91      35.423  16.997  10.395                  SEG1
ATOM    689   CA GLY    91      35.446  15.540  10.321                  SEG1
ATOM    690    C GLY    91      36.438  15.049   9.272                  SEG1
ATOM    691    O GLY    91      37.167  15.841   8.678                  SEG1
ATOM    692    N LEU    92      36.488  13.755   9.013                  SEG1
ATOM    693   CA LEU    92      37.538  13.273   8.137                  SEG1
ATOM    694    C LEU    92      37.178  13.591   6.691                  SEG1
ATOM    695    O LEU    92      36.004  13.763   6.361                  SEG1
ATOM    696   CB LEU    92      37.764  11.784   8.359                  SEG1
ATOM    697   CG LEU    92      37.938  11.527   9.875                  SEG1
ATOM    698  CD1 LEU    92      38.321  10.099  10.229                  SEG1
ATOM    699  CD2 LEU    92      38.918  12.496  10.551                  SEG1
ATOM    700    N TYR    93      38.196  13.674   5.841                  SEG1
ATOM    701   CA TYR    93      38.041  13.959   4.413                  SEG1
ATOM    702    C TYR    93      37.464  15.327   4.055                  SEG1
ATOM    703    O TYR    93      36.800  15.447   3.001                  SEG1
ATOM    704   CB TYR    93      37.191  12.860   3.748                  SEG1
ATOM    705   CG TYR    93      37.494  11.476   4.320                  SEG1
ATOM    706  CD1 TYR    93      36.608  10.857   5.200                  SEG1
ATOM    707  CD2 TYR    93      38.689  10.800   4.008                  SEG1
ATOM    708  CE1 TYR    93      36.887   9.606   5.757                  SEG1
ATOM    709  CE2 TYR    93      38.975   9.534   4.558                  SEG1
ATOM    710   CZ TYR    93      38.068   8.940   5.445                  SEG1
ATOM    711   OH TYR    93      38.313   7.687   6.026                  SEG1
ATOM    712    N LYS    94      37.770  16.356   4.868                  SEG1
ATOM    713   CA LYS    94      37.361  17.741   4.548                  SEG1
ATOM    714    C LYS    94      37.856  18.138   3.184                  SEG1
ATOM    715    O LYS    94      37.183  18.812   2.407                  SEG1
ATOM    716   CB LYS    94      37.938  18.755   5.514                  SEG1
ATOM    717   CG LYS    94      38.110  18.300   6.928                  SEG1
ATOM    718   CD LYS    94      38.828  19.391   7.750                  SEG1
ATOM    719   CE LYS    94      39.299  18.842   9.086                  SEG1
ATOM    720   NZ LYS    94      39.612  17.356   9.040                  SEG1
ATOM    721    N ASN    95      39.055  17.670   2.896                  SEG1
ATOM    722   CA ASN    95      39.815  18.133   1.770                  SEG1
ATOM    723    C ASN    95      39.194  17.584   0.484                  SEG1
ATOM    724    O ASN    95      39.422  18.112  -0.608                  SEG1
ATOM    725   CB ASN    95      41.273  17.682   1.929                  SEG1
ATOM    726   CG ASN    95      41.734  17.634   3.415                  SEG1
ATOM    727  OD1 ASN    95      41.684  16.572   4.078                  SEG1
ATOM    728  ND2 ASN    95      42.193  18.786   3.932                  SEG1
ATOM    729    N THR    96      38.365  16.551   0.610                  SEG1
ATOM    730   CA THR    96      37.837  15.888  -0.588                  SEG1
ATOM    731    C THR    96      36.379  16.162  -0.916                  SEG1
ATOM    732    O THR    96      35.936  15.977  -2.038                  SEG1
ATOM    733   CB THR    96      37.904  14.365  -0.458                  SEG1
ATOM    734  OG1 THR    96      39.076  13.984   0.282                  SEG1
ATOM    735  CG2 THR    96      37.847  13.696  -1.865                  SEG1
ATOM    736    N CYS    97      35.629  16.619   0.062                  SEG1
ATOM    737   CA CYS    97      34.232  16.370  -0.041                  SEG1
ATOM    738    C CYS    97      33.537  17.314  -0.993                  SEG1
ATOM    739    O CYS    97      33.749  18.517  -0.996                  SEG1
ATOM    740   CB CYS    97      33.619  16.394   1.338                  SEG1
ATOM    741   SG CYS    97      33.466  17.968   1.994                  SEG1
ATOM    742    N VAL    98      32.695  16.725  -1.821                  SEG1
ATOM    743   CA VAL    98      32.098  17.401  -2.952                  SEG1
ATOM    744    C VAL    98      30.927  18.366  -2.619                  SEG1
ATOM    745    O VAL    98      30.870  19.461  -3.182                  SEG1
ATOM    746   CB VAL    98      31.680  16.337  -3.949                  SEG1
ATOM    747  CG1 VAL    98      31.271  16.969  -5.257                  SEG1
ATOM    748  CG2 VAL    98      32.841  15.380  -4.121                  SEG1
ATOM    749    N GLY    99      29.999  17.999  -1.725                  SEG1
ATOM    750   CA GLY    99      28.883  18.889  -1.472                  SEG1
ATOM    751    C GLY    99      27.754  18.767  -2.460                  SEG1
ATOM    752    O GLY    99      27.868  18.042  -3.431                  SEG1
ATOM    753    N SER   100      26.646  19.467  -2.221                  SEG1
ATOM    754   CA SER   100      25.445  19.218  -3.005                  SEG1
ATOM    755    C SER   100      24.445  20.346  -3.082                  SEG1
ATOM    756    O SER   100      24.274  21.109  -2.135                  SEG1
ATOM    757   CB SER   100      24.725  17.996  -2.415                  SEG1
ATOM    758   OG SER   100      23.378  17.944  -2.847                  SEG1
ATOM    759    N ASP   101      23.762  20.412  -4.219                  SEG1
ATOM    760   CA ASP   101      22.661  21.350  -4.439                  SEG1
ATOM    761    C ASP   101      21.375  20.563  -4.336                  SEG1
ATOM    762    O ASP   101      20.445  20.763  -5.131                  SEG1
ATOM    763   CB ASP   101      22.750  22.021  -5.821                  SEG1
ATOM    764   CG ASP   101      22.597  21.007  -6.983                  SEG1
ATOM    765  OD1 ASP   101      22.933  19.813  -6.794                  SEG1
ATOM    766  OD2 ASP   101      22.131  21.401  -8.079                  SEG1
ATOM    767    N ASN   102      21.361  19.640  -3.379                  SEG1
ATOM    768   CA ASN   102      20.212  18.788  -3.117                  SEG1
ATOM    769    C ASN   102      19.771  18.830  -1.625                  SEG1
ATOM    770    O ASN   102      19.195  17.878  -1.094                  SEG1
ATOM    771   CB ASN   102      20.556  17.363  -3.550                  SEG1
ATOM    772   CG ASN   102      19.373  16.629  -4.135                  SEG1
ATOM    773  OD1 ASN   102      18.309  17.225  -4.434                  SEG1
ATOM    774  ND2 ASN   102      19.550  15.319  -4.324                  SEG1
ATOM    775    N VAL   103      19.985  19.961  -0.965                  SEG1
ATOM    776   CA VAL   103      19.864  20.004   0.469                  SEG1
ATOM    777    C VAL   103      18.546  20.565   0.861                  SEG1
ATOM    778    O VAL   103      17.983  20.188   1.877                  SEG1
ATOM    779   CB VAL   103      20.936  20.877   1.053                  SEG1
ATOM    780  CG1 VAL   103      21.085  20.594   2.530                  SEG1
ATOM    781  CG2 VAL   103      22.217  20.694   0.281                  SEG1
ATOM    782    N THR   104      18.020  21.442   0.021                  SEG1
ATOM    783   CA THR   104      16.673  21.900   0.216                  SEG1
ATOM    784    C THR   104      15.721  20.730   0.374                  SEG1
ATOM    785    O THR   104      15.012  20.693   1.367                  SEG1
ATOM    786   CB THR   104      16.220  22.731  -0.895                  SEG1
ATOM    787  OG1 THR   104      16.921  23.975  -0.841                  SEG1
ATOM    788  CG2 THR   104      14.761  22.994  -0.741                  SEG1
ATOM    789    N ASP   105      15.717  19.740  -0.524                  SEG1
ATOM    790   CA ASP   105      14.845  18.592  -0.264                  SEG1
ATOM    791    C ASP   105      15.344  17.734   0.885                  SEG1
ATOM    792    O ASP   105      14.514  17.303   1.684                  SEG1
ATOM    793   CB ASP   105      14.615  17.753  -1.506                  SEG1
ATOM    794   CG ASP   105      13.739  18.494  -2.569                  SEG1
ATOM    795  OD1 ASP   105      13.262  19.633  -2.285                  SEG1
ATOM    796  OD2 ASP   105      13.563  17.974  -3.706                  SEG1
ATOM    797    N PHE   106      16.647  17.483   1.036                  SEG1
ATOM    798   CA PHE   106      17.055  16.616   2.142                  SEG1
ATOM    799    C PHE   106      16.619  17.152   3.523                  SEG1
ATOM    800    O PHE   106      16.074  16.384   4.370                  SEG1
ATOM    801   CB PHE   106      18.524  16.419   2.174                  SEG1
ATOM    802   CG PHE   106      19.002  15.665   3.361                  SEG1
ATOM    803  CD1 PHE   106      18.975  14.285   3.373                  SEG1
ATOM    804  CD2 PHE   106      19.506  16.311   4.454                  SEG1
ATOM    805  CE1 PHE   106      19.438  13.553   4.459                  SEG1
ATOM    806  CE2 PHE   106      19.984  15.578   5.551                  SEG1
ATOM    807   CZ PHE   106      19.952  14.203   5.541                  SEG1
ATOM    808    N ASN   107      16.816  18.451   3.757                  SEG1
ATOM    809   CA ASN   107      16.326  19.025   5.003                  SEG1
ATOM    810    C ASN   107      14.833  18.779   5.129                  SEG1
ATOM    811    O ASN   107      14.411  18.242   6.185                  SEG1
ATOM    812   CB ASN   107      16.569  20.519   5.093                  SEG1
ATOM    813   CG ASN   107      18.005  20.874   5.133                  SEG1
ATOM    814  OD1 ASN   107      18.856  20.082   5.538                  SEG1
ATOM    815  ND2 ASN   107      18.304  22.094   4.734                  SEG1
ATOM    816    N ALA   108      14.076  19.065   4.040                  SEG1
ATOM    817   CA ALA   108      12.624  19.025   4.072                  SEG1
ATOM    818    C ALA   108      12.136  17.653   4.368                  SEG1
ATOM    819    O ALA   108      11.250  17.447   5.187                  SEG1
ATOM    820   CB ALA   108      12.024  19.482   2.762                  SEG1
ATOM    821    N ILE   109      12.694  16.695   3.664                  SEG1
ATOM    822   CA ILE   109      12.350  15.335   3.930                  SEG1
ATOM    823    C ILE   109      12.726  15.000   5.362                  SEG1
ATOM    824    O ILE   109      11.920  14.352   6.014                  SEG1
ATOM    825   CB ILE   109      12.983  14.393   2.908                  SEG1
ATOM    826  CG1 ILE   109      12.310  14.592   1.546                  SEG1
ATOM    827  CG2 ILE   109      12.781  12.966   3.317                  SEG1
ATOM    828  CD1 ILE   109      12.893  13.776   0.464                  SEG1
ATOM    829    N ALA   110      13.914  15.401   5.869                  SEG1
ATOM    830   CA ALA   110      14.340  14.900   7.205                  SEG1
ATOM    831    C ALA   110      13.575  15.537   8.359                  SEG1
ATOM    832    O ALA   110      13.660  15.042   9.499                  SEG1
ATOM    833   CB ALA   110      15.873  15.052   7.469                  SEG1
ATOM    834    N THR   111      12.866  16.642   8.135                  SEG1
ATOM    835   CA THR   111      12.216  17.245   9.291                  SEG1
ATOM    836    C THR   111      10.745  17.295   9.237                  SEG1
ATOM    837    O THR   111      10.114  17.868  10.110                  SEG1
ATOM    838   CB THR   111      12.666  18.687   9.528                  SEG1
ATOM    839  OG1 THR   111      12.440  19.456   8.342                  SEG1
ATOM    840  CG2 THR   111      14.126  18.750   9.972                  SEG1
ATOM    841    N CYS   112      10.158  16.758   8.205                  SEG1
ATOM    842   CA CYS   112       8.718  16.857   8.115                  SEG1
ATOM    843    C CYS   112       8.106  15.833   9.102                  SEG1
ATOM    844    O CYS   112       8.773  15.412  10.064                  SEG1
ATOM    845   CB CYS   112       8.284  16.655   6.675                  SEG1
ATOM    846   SG CYS   112       8.241  14.977   6.145                  SEG1
ATOM    847    N ASP   113       6.832  15.496   8.971                  SEG1
ATOM    848   CA ASP   113       6.295  14.578   9.978                  SEG1
ATOM    849    C ASP   113       5.302  13.611   9.377                  SEG1
ATOM    850    O ASP   113       4.694  12.832  10.070                  SEG1
ATOM    851   CB ASP   113       5.688  15.349  11.154                  SEG1
ATOM    852   CG ASP   113       4.315  15.976  10.839                  SEG1
ATOM    853  OD1 ASP   113       3.798  15.846   9.680                  SEG1
ATOM    854  OD2 ASP   113       3.740  16.604  11.791                  SEG1
ATOM    855    N TRP   114       5.125  13.720   8.075                  SEG1
ATOM    856   CA TRP   114       4.480  12.689   7.274                  SEG1
ATOM    857    C TRP   114       2.988  12.704   7.471                  SEG1
ATOM    858    O TRP   114       2.305  11.714   7.189                  SEG1
ATOM    859   CB TRP   114       5.079  11.315   7.606                  SEG1
ATOM    860   CG TRP   114       6.501  11.329   7.276                  SEG1
ATOM    861  CD1 TRP   114       7.518  11.432   8.135                  SEG1
ATOM    862  CD2 TRP   114       7.071  11.282   5.971                  SEG1
ATOM    863  NE1 TRP   114       8.700  11.449   7.458                  SEG1
ATOM    864  CE2 TRP   114       8.454  11.367   6.121                  SEG1
ATOM    865  CE3 TRP   114       6.535  11.162   4.680                  SEG1
ATOM    866  CZ2 TRP   114       9.336  11.353   5.043                  SEG1
ATOM    867  CZ3 TRP   114       7.402  11.140   3.582                  SEG1
ATOM    868  CH2 TRP   114       8.793  11.230   3.770                  SEG1
ATOM    869    N THR   115       2.464  13.814   7.957                  SEG1
ATOM    870   CA THR   115       1.036  13.819   8.208                  SEG1
ATOM    871    C THR   115       0.288  14.595   7.096                  SEG1
ATOM    872    O THR   115      -0.895  14.856   7.232                  SEG1
ATOM    873   CB THR   115       0.716  14.407   9.590                  SEG1
ATOM    874  OG1 THR   115       0.859  15.830   9.567                  SEG1
ATOM    875  CG2 THR   115       1.661  13.868  10.620                  SEG1
ATOM    876    N ASN   116       1.017  15.007   6.054                  SEG1
ATOM    877   CA ASN   116       0.542  15.916   5.018                  SEG1
ATOM    878    C ASN   116       0.829  15.355   3.612                  SEG1
ATOM    879    O ASN   116       1.952  14.862   3.338                  SEG1
ATOM    880   CB ASN   116       1.213  17.284   5.138                  SEG1
ATOM    881   CG ASN   116       1.466  17.683   6.559                  SEG1
ATOM    882  OD1 ASN   116       2.284  17.058   7.235                  SEG1
ATOM    883  ND2 ASN   116       0.795  18.734   7.029                  SEG1
ATOM    884    N ALA   117      -0.170  15.457   2.724                  SEG1
ATOM    885   CA ALA   117      -0.033  14.987   1.361                  SEG1
ATOM    886    C ALA   117       1.270  15.495   0.778                  SEG1
ATOM    887    O ALA   117       2.027  14.734   0.157                  SEG1
ATOM    888   CB ALA   117      -1.196  15.458   0.525                  SEG1
ATOM    889    N GLY   118       1.552  16.777   1.016                  SEG1
ATOM    890   CA GLY   118       2.809  17.364   0.607                  SEG1
ATOM    891    C GLY   118       4.027  16.499   0.905                  SEG1
ATOM    892    O GLY   118       4.854  16.279   0.018                  SEG1
ATOM    893    N ASP   119       4.130  15.961   2.112                  SEG1
ATOM    894   CA ASP   119       5.347  15.211   2.445                  SEG1
ATOM    895    C ASP   119       5.553  14.050   1.491                  SEG1
ATOM    896    O ASP   119       6.702  13.714   1.197                  SEG1
ATOM    897   CB ASP   119       5.341  14.660   3.883                  SEG1
ATOM    898   CG ASP   119       5.028  15.713   4.918                  SEG1
ATOM    899  OD1 ASP   119       5.656  16.784   4.867                  SEG1
ATOM    900  OD2 ASP   119       4.139  15.466   5.774                  SEG1
ATOM    901    N TYR   120       4.447  13.446   1.026                  SEG1
ATOM    902   CA TYR   120       4.509  12.269   0.144                  SEG1
ATOM    903    C TYR   120       4.833  12.657  -1.292                  SEG1
ATOM    904    O TYR   120       5.497  11.910  -2.003                  SEG1
ATOM    905   CB TYR   120       3.208  11.453   0.215                  SEG1
ATOM    906   CG TYR   120       2.971  10.891   1.599                  SEG1
ATOM    907  CD1 TYR   120       3.703   9.803   2.083                  SEG1
ATOM    908  CD2 TYR   120       2.077  11.504   2.454                  SEG1
ATOM    909  CE1 TYR   120       3.504   9.312   3.360                  SEG1
ATOM    910  CE2 TYR   120       1.875  11.041   3.744                  SEG1
ATOM    911   CZ TYR   120       2.587   9.962   4.187                  SEG1
ATOM    912   OH TYR   120       2.332   9.551   5.449                  SEG1
ATOM    913    N ILE   121       4.447  13.850  -1.707                  SEG1
ATOM    914   CA ILE   121       4.885  14.350  -3.011                  SEG1
ATOM    915    C ILE   121       6.393  14.576  -3.064                  SEG1
ATOM    916    O ILE   121       7.053  14.137  -3.974                  SEG1
ATOM    917   CB ILE   121       4.138  15.611  -3.372                  SEG1
ATOM    918  CG1 ILE   121       2.637  15.304  -3.238                  SEG1
ATOM    919  CG2 ILE   121       4.541  16.043  -4.740                  SEG1
ATOM    920  CD1 ILE   121       1.688  16.461  -3.497                  SEG1
ATOM    921    N LEU   122       6.948  15.263  -2.087                  SEG1
ATOM    922   CA LEU   122       8.396  15.334  -2.034                  SEG1
ATOM    923    C LEU   122       9.049  13.945  -2.070                  SEG1
ATOM    924    O LEU   122      10.012  13.728  -2.775                  SEG1
ATOM    925   CB LEU   122       8.846  16.072  -0.803                  SEG1
ATOM    926   CG LEU   122      10.279  16.549  -1.023                  SEG1
ATOM    927  CD1 LEU   122      10.362  17.283  -2.345                  SEG1
ATOM    928  CD2 LEU   122      10.765  17.474   0.112                  SEG1
ATOM    929    N ALA   123       8.502  12.985  -1.354                  SEG1
ATOM    930   CA ALA   123       9.074  11.657  -1.369                  SEG1
ATOM    931    C ALA   123       8.983  10.899  -2.741                  SEG1
ATOM    932    O ALA   123       9.547   9.800  -2.902                  SEG1
ATOM    933   CB ALA   123       8.421  10.858  -0.286                  SEG1
ATOM    934    N ASN   124       8.292  11.450  -3.735                  SEG1
ATOM    935   CA ASN   124       8.235  10.744  -5.010                  SEG1
ATOM    936    C ASN   124       8.765  11.583  -6.183                  SEG1
ATOM    937    O ASN   124       9.192  11.057  -7.221                  SEG1
ATOM    938   CB ASN   124       6.813  10.284  -5.269                  SEG1
ATOM    939   CG ASN   124       6.755   8.993  -6.080                  SEG1
ATOM    940  OD1 ASN   124       7.342   7.962  -5.703                  SEG1
ATOM    941  ND2 ASN   124       6.029   9.044  -7.200                  SEG1
ATOM    942    N THR   125       8.749  12.892  -5.992                  SEG1
ATOM    943   CA THR   125       9.379  13.847  -6.880                  SEG1
ATOM    944    C THR   125      10.873  14.122  -6.575                  SEG1
ATOM    945    O THR   125      11.509  14.954  -7.234                  SEG1
ATOM    946   CB THR   125       8.663  15.172  -6.766                  SEG1
ATOM    947  OG1 THR   125       8.715  15.591  -5.390                  SEG1
ATOM    948  CG2 THR   125       7.210  15.020  -7.200                  SEG1
ATOM    949    N CYS   126      11.447  13.464  -5.575                  SEG1
ATOM    950   CA CYS   126      12.803  13.828  -5.248                  SEG1
ATOM    951    C CYS   126      13.812  13.060  -6.142                  SEG1
ATOM    952    O CYS   126      13.418  12.374  -7.074                  SEG1
ATOM    953   CB CYS   126      13.070  13.621  -3.751                  SEG1
ATOM    954   SG CYS   126      13.165  11.942  -3.132                  SEG1
ATOM    955    N THR   127      15.112  13.276  -5.947                  SEG1
ATOM    956   CA THR   127      16.084  12.493  -6.678                  SEG1
ATOM    957    C THR   127      16.009  11.103  -6.114                  SEG1
ATOM    958    O THR   127      15.666  10.937  -4.950                  SEG1
ATOM    959   CB THR   127      17.515  13.057  -6.610                  SEG1
ATOM    960  OG1 THR   127      18.162  12.645  -5.386                  SEG1
ATOM    961  CG2 THR   127      17.494  14.581  -6.755                  SEG1
ATOM    962    N GLU   128      16.341  10.125  -6.947                  SEG1
ATOM    963   CA GLU   128      16.294   8.729  -6.597                  SEG1
ATOM    964    C GLU   128      16.943   8.382  -5.242                  SEG1
ATOM    965    O GLU   128      16.317   7.697  -4.451                  SEG1
ATOM    966   CB GLU   128      16.947   7.914  -7.720                  SEG1
ATOM    967   CG GLU   128      17.067   6.420  -7.435                  SEG1
ATOM    968   CD GLU   128      15.680   5.762  -7.234                  SEG1
ATOM    969  OE1 GLU   128      14.722   6.117  -7.989                  SEG1
ATOM    970  OE2 GLU   128      15.544   4.910  -6.318                  SEG1
ATOM    971    N ARG   129      18.147   8.843  -4.942                  SEG1
ATOM    972   CA ARG   129      18.763   8.522  -3.642                  SEG1
ATOM    973    C ARG   129      17.907   9.019  -2.447                  SEG1
ATOM    974    O ARG   129      17.744   8.345  -1.418                  SEG1
ATOM    975   CB ARG   129      20.190   9.133  -3.561                  SEG1
ATOM    976   CG ARG   129      20.954   8.865  -2.271                  SEG1
ATOM    977   CD ARG   129      21.779   7.534  -2.270                  SEG1
ATOM    978   NE ARG   129      23.089   7.589  -1.556                  SEG1
ATOM    979   CZ ARG   129      24.236   8.124  -2.039                  SEG1
ATOM    980  NH1 ARG   129      24.285   8.709  -3.242                  SEG1
ATOM    981  NH2 ARG   129      25.358   8.083  -1.308                  SEG1
ATOM    982    N LEU   130      17.367  10.216  -2.587                  SEG1
ATOM    983   CA LEU   130      16.561  10.785  -1.539                  SEG1
ATOM    984    C LEU   130      15.274   9.977  -1.303                  SEG1
ATOM    985    O LEU   130      14.720   9.985  -0.205                  SEG1
ATOM    986   CB LEU   130      16.231  12.221  -1.885                  SEG1
ATOM    987   CG LEU   130      17.313  13.284  -1.935                  SEG1
ATOM    988  CD1 LEU   130      16.642  14.537  -2.488                  SEG1
ATOM    989  CD2 LEU   130      17.885  13.541  -0.567                  SEG1
ATOM    990    N LYS   131      14.771   9.329  -2.354                  SEG1
ATOM    991   CA LYS   131      13.598   8.479  -2.243                  SEG1
ATOM    992    C LYS   131      13.891   7.322  -1.323                  SEG1
ATOM    993    O LYS   131      13.067   6.892  -0.535                  SEG1
ATOM    994   CB LYS   131      13.187   7.964  -3.589                  SEG1
ATOM    995   CG LYS   131      12.749   9.008  -4.549                  SEG1
ATOM    996   CD LYS   131      12.436   8.292  -5.834                  SEG1
ATOM    997   CE LYS   131      11.665   9.150  -6.799                  SEG1
ATOM    998   NZ LYS   131      11.187   8.250  -7.891                  SEG1
ATOM    999    N LEU   132      15.096   6.814  -1.416                  SEG1
ATOM   1000   CA LEU   132      15.465   5.753  -0.511                  SEG1
ATOM   1001    C LEU   132      15.546   6.337   0.887                  SEG1
ATOM   1002    O LEU   132      15.098   5.722   1.828                  SEG1
ATOM   1003   CB LEU   132      16.778   5.124  -0.936                  SEG1
ATOM   1004   CG LEU   132      16.590   4.129  -2.088                  SEG1
ATOM   1005  CD1 LEU   132      16.508   4.829  -3.377                  SEG1
ATOM   1006  CD2 LEU   132      17.740   3.151  -2.128                  SEG1
ATOM   1007    N PHE   133      16.053   7.565   1.020                  SEG1
ATOM   1008   CA PHE   133      16.121   8.193   2.336                  SEG1
ATOM   1009    C PHE   133      14.732   8.464   2.940                  SEG1
ATOM   1010    O PHE   133      14.522   8.265   4.132                  SEG1
ATOM   1011   CB PHE   133      16.874   9.492   2.295                  SEG1
ATOM   1012   CG PHE   133      16.927  10.164   3.621                  SEG1
ATOM   1013  CD1 PHE   133      17.860   9.755   4.577                  SEG1
ATOM   1014  CD2 PHE   133      16.029  11.182   3.948                  SEG1
ATOM   1015  CE1 PHE   133      17.919  10.361   5.842                  SEG1
ATOM   1016  CE2 PHE   133      16.073  11.797   5.167                  SEG1
ATOM   1017   CZ PHE   133      17.037  11.383   6.140                  SEG1
ATOM   1018    N ALA   134      13.830   9.020   2.133                  SEG1
ATOM   1019   CA ALA   134      12.481   9.286   2.541                  SEG1
ATOM   1020    C ALA   134      11.670   8.042   2.901                  SEG1
ATOM   1021    O ALA   134      10.911   8.018   3.877                  SEG1
ATOM   1022   CB ALA   134      11.790   9.998   1.444                  SEG1
ATOM   1023    N ALA   135      11.785   7.035   2.043                  SEG1
ATOM   1024   CA ALA   135      11.068   5.795   2.187                  SEG1
ATOM   1025    C ALA   135      11.435   5.235   3.525                  SEG1
ATOM   1026    O ALA   135      10.567   4.871   4.330                  SEG1
ATOM   1027   CB ALA   135      11.406   4.839   1.069                  SEG1
ATOM   1028    N GLU   136      12.725   5.177   3.768                  SEG1
ATOM   1029   CA GLU   136      13.163   4.682   5.031                  SEG1
ATOM   1030    C GLU   136      12.677   5.550   6.185                  SEG1
ATOM   1031    O GLU   136      12.187   5.045   7.196                  SEG1
ATOM   1032   CB GLU   136      14.659   4.642   5.039                  SEG1
ATOM   1033   CG GLU   136      15.283   3.573   5.835                  SEG1
ATOM   1034   CD GLU   136      16.766   3.569   5.553                  SEG1
ATOM   1035  OE1 GLU   136      17.127   3.756   4.342                  SEG1
ATOM   1036  OE2 GLU   136      17.554   3.394   6.530                  SEG1
ATOM   1037    N THR   137      12.793   6.861   6.027                  SEG1
ATOM   1038   CA THR   137      12.473   7.776   7.098                  SEG1
ATOM   1039    C THR   137      11.022   7.586   7.460                  SEG1
ATOM   1040    O THR   137      10.701   7.526   8.680                  SEG1
ATOM   1041   CB THR   137      12.761   9.259   6.706                  SEG1
ATOM   1042  OG1 THR   137      14.173   9.492   6.766                  SEG1
ATOM   1043  CG2 THR   137      12.098  10.211   7.615                  SEG1
ATOM   1044    N LEU   138      10.172   7.498   6.413                  SEG1
ATOM   1045   CA LEU   138       8.730   7.405   6.565                  SEG1
ATOM   1046    C LEU   138       8.327   6.162   7.284                  SEG1
ATOM   1047    O LEU   138       7.515   6.200   8.202                  SEG1
ATOM   1048   CB LEU   138       8.001   7.426   5.206                  SEG1
ATOM   1049   CG LEU   138       6.576   6.790   5.154                  SEG1
ATOM   1050  CD1 LEU   138       5.626   7.412   6.110                  SEG1
ATOM   1051  CD2 LEU   138       6.011   6.934   3.805                  SEG1
ATOM   1052    N LYS   139       8.881   5.041   6.853                  SEG1
ATOM   1053   CA LYS   139       8.506   3.787   7.466                  SEG1
ATOM   1054    C LYS   139       9.039   3.731   8.929                  SEG1
ATOM   1055    O LYS   139       8.318   3.266   9.805                  SEG1
ATOM   1056   CB LYS   139       8.986   2.598   6.616                  SEG1
ATOM   1057   CG LYS   139       8.738   1.226   7.228                  SEG1
ATOM   1058   CD LYS   139       9.261   0.151   6.282                  SEG1
ATOM   1059   CE LYS   139       8.466  -1.218   6.335                  SEG1
ATOM   1060   NZ LYS   139       7.612  -1.486   7.550                  SEG1
ATOM   1061    N ALA   140      10.231   4.193   9.248                  SEG1
ATOM   1062   CA ALA   140      10.562   4.099  10.685                  SEG1
ATOM   1063    C ALA   140       9.658   5.006  11.522                  SEG1
ATOM   1064    O ALA   140       9.308   4.695  12.675                  SEG1
ATOM   1065   CB ALA   140      12.062   4.440  10.973                  SEG1
ATOM   1066    N THR   141       9.303   6.145  10.951                  SEG1
ATOM   1067   CA THR   141       8.295   6.964  11.560                  SEG1
ATOM   1068    C THR   141       6.986   6.173  11.743                  SEG1
ATOM   1069    O THR   141       6.413   6.214  12.809                  SEG1
ATOM   1070   CB THR   141       8.050   8.240  10.764                  SEG1
ATOM   1071  OG1 THR   141       9.219   9.069  10.786                  SEG1
ATOM   1072  CG2 THR   141       6.902   8.999  11.360                  SEG1
ATOM   1073    N GLU   142       6.483   5.438  10.763                  SEG1
ATOM   1074   CA GLU   142       5.216   4.756  11.072                  SEG1
ATOM   1075    C GLU   142       5.475   3.654  12.096                  SEG1
ATOM   1076    O GLU   142       4.772   3.549  13.090                  SEG1
ATOM   1077   CB GLU   142       4.492   4.201   9.825                  SEG1
ATOM   1078   CG GLU   142       4.438   5.137   8.654                  SEG1
ATOM   1079   CD GLU   142       4.268   4.398   7.311                  SEG1
ATOM   1080  OE1 GLU   142       4.800   3.261   7.186                  SEG1
ATOM   1081  OE2 GLU   142       3.665   4.964   6.357                  SEG1
ATOM   1082    N GLU   143       6.530   2.889  11.909                  SEG1
ATOM   1083   CA GLU   143       6.915   2.002  12.987                  SEG1
ATOM   1084    C GLU   143       6.890   2.639  14.377                  SEG1
ATOM   1085    O GLU   143       6.191   2.120  15.228                  SEG1
ATOM   1086   CB GLU   143       8.316   1.467  12.766                  SEG1
ATOM   1087   CG GLU   143       8.348   0.331  11.817                  SEG1
ATOM   1088   CD GLU   143       7.011  -0.364  11.679                  SEG1
ATOM   1089  OE1 GLU   143       6.325  -0.115  10.639                  SEG1
ATOM   1090  OE2 GLU   143       6.670  -1.153  12.602                  SEG1
ATOM   1091    N THR   144       7.552   3.773  14.642                  SEG1
ATOM   1092   CA THR   144       7.573   4.110  16.075                  SEG1
ATOM   1093    C THR   144       6.300   4.776  16.557                  SEG1
ATOM   1094    O THR   144       6.141   4.971  17.778                  SEG1
ATOM   1095   CB THR   144       8.713   4.979  16.536                  SEG1
ATOM   1096  OG1 THR   144       8.418   6.341  16.241                  SEG1
ATOM   1097  CG2 THR   144       9.951   4.534  15.928                  SEG1
ATOM   1098    N PHE   145       5.451   5.199  15.629                  SEG1
ATOM   1099   CA PHE   145       4.249   5.873  16.037                  SEG1
ATOM   1100    C PHE   145       3.271   4.878  16.664                  SEG1
ATOM   1101    O PHE   145       2.374   5.270  17.434                  SEG1
ATOM   1102   CB PHE   145       3.593   6.554  14.861                  SEG1
ATOM   1103   CG PHE   145       2.394   7.344  15.228                  SEG1
ATOM   1104  CD1 PHE   145       2.530   8.564  15.891                  SEG1
ATOM   1105  CD2 PHE   145       1.128   6.865  14.953                  SEG1
ATOM   1106  CE1 PHE   145       1.410   9.307  16.236                  SEG1
ATOM   1107  CE2 PHE   145       0.004   7.602  15.299                  SEG1
ATOM   1108   CZ PHE   145       0.139   8.807  15.946                  SEG1
ATOM   1109    N LYS   146       3.435   3.588  16.358                  SEG1
ATOM   1110   CA LYS   146       2.558   2.565  16.940                  SEG1
ATOM   1111    C LYS   146       2.725   2.552  18.447                  SEG1
ATOM   1112    O LYS   146       1.800   2.147  19.164                  SEG1
ATOM   1113   CB LYS   146       2.845   1.180  16.391                  SEG1
ATOM   1114   CG LYS   146       2.731   1.029  14.894                  SEG1
ATOM   1115   CD LYS   146       3.569  -0.196  14.484                  SEG1
ATOM   1116   CE LYS   146       3.085  -0.732  13.174                  SEG1
ATOM   1117   NZ LYS   146       1.883   0.096  12.816                  SEG1
ATOM   1118    N LEU   147       3.891   2.980  18.937                  SEG1
ATOM   1119   CA LEU   147       4.107   2.924  20.379                  SEG1
ATOM   1120    C LEU   147       3.240   3.979  21.112                  SEG1
ATOM   1121    O LEU   147       3.159   3.983  22.366                  SEG1
ATOM   1122   CB LEU   147       5.591   3.071  20.738                  SEG1
ATOM   1123   CG LEU   147       6.550   2.004  20.178                  SEG1
ATOM   1124  CD1 LEU   147       7.831   1.925  20.883                  SEG1
ATOM   1125  CD2 LEU   147       5.923   0.688  20.282                  SEG1
ATOM   1126    N SER   148       2.528   4.817  20.355                  SEG1
ATOM   1127   CA SER   148       1.718   5.841  20.991                  SEG1
ATOM   1128    C SER   148       0.353   5.347  21.433                  SEG1
ATOM   1129    O SER   148      -0.351   6.050  22.147                  SEG1
ATOM   1130   CB SER   148       1.524   7.016  20.066                  SEG1
ATOM   1131   OG SER   148       0.406   6.812  19.224                  SEG1
ATOM   1132    N TYR   149      -0.036   4.161  20.983                  SEG1
ATOM   1133   CA TYR   149      -1.402   3.665  21.161                  SEG1
ATOM   1134    C TYR   149      -1.535   2.795  22.366                  SEG1
ATOM   1135    O TYR   149      -0.575   2.154  22.801                  SEG1
ATOM   1136   CB TYR   149      -1.852   2.839  19.967                  SEG1
ATOM   1137   CG TYR   149      -2.144   3.605  18.713                  SEG1
ATOM   1138  CD1 TYR   149      -3.212   4.475  18.641                  SEG1
ATOM   1139  CD2 TYR   149      -1.377   3.427  17.582                  SEG1
ATOM   1140  CE1 TYR   149      -3.487   5.158  17.485                  SEG1
ATOM   1141  CE2 TYR   149      -1.653   4.101  16.432                  SEG1
ATOM   1142   CZ TYR   149      -2.701   4.956  16.392                  SEG1
ATOM   1143   OH TYR   149      -2.966   5.629  15.245                  SEG1
ATOM   1144    N GLY   150      -2.757   2.692  22.853                  SEG1
ATOM   1145   CA GLY   150      -3.022   1.816  23.983                  SEG1
ATOM   1146    C GLY   150      -2.978   0.317  23.750                  SEG1
ATOM   1147    O GLY   150      -3.161  -0.172  22.647                  SEG1
ATOM   1148    N ILE   151      -2.741  -0.418  24.822                  SEG1
ATOM   1149   CA ILE   151      -2.900  -1.874  24.797                  SEG1
ATOM   1150    C ILE   151      -4.395  -2.228  24.795                  SEG1
ATOM   1151    O ILE   151      -5.221  -1.429  25.245                  SEG1
ATOM   1152   CB ILE   151      -2.186  -2.523  25.990                  SEG1
ATOM   1153  CG1 ILE   151      -0.671  -2.391  25.838                  SEG1
ATOM   1154  CG2 ILE   151      -2.542  -3.963  26.085                  SEG1
ATOM   1155  CD1 ILE   151       0.093  -3.039  26.966                  SEG1
ATOM   1156    N ALA   152      -4.758  -3.367  24.209                  SEG1
ATOM   1157   CA ALA   152      -6.113  -3.899  24.383                  SEG1
ATOM   1158    C ALA   152      -6.029  -5.128  25.252                  SEG1
ATOM   1159    O ALA   152      -5.122  -5.937  25.118                  SEG1
ATOM   1160   CB ALA   152      -6.786  -4.215  23.064                  SEG1
ATOM   1161    N THR   153      -6.980  -5.236  26.169                  SEG1
ATOM   1162   CA THR   153      -7.109  -6.416  27.003                  SEG1
ATOM   1163    C THR   153      -8.416  -7.058  26.737                  SEG1
ATOM   1164    O THR   153      -9.390  -6.349  26.506                  SEG1
ATOM   1165   CB THR   153      -7.075  -6.085  28.463                  SEG1
ATOM   1166  OG1 THR   153      -6.180  -4.983  28.669                  SEG1
ATOM   1167  CG2 THR   153      -6.623  -7.303  29.235                  SEG1
ATOM   1168    N VAL   154      -8.419  -8.388  26.791                  SEG1
ATOM   1169   CA VAL   154      -9.617  -9.214  26.615                  SEG1
ATOM   1170    C VAL   154     -10.532  -9.113  27.824                  SEG1
ATOM   1171    O VAL   154     -10.219  -9.647  28.877                  SEG1
ATOM   1172   CB VAL   154      -9.232 -10.719  26.359                  SEG1
ATOM   1173  CG1 VAL   154     -10.404 -11.484  25.769                  SEG1
ATOM   1174  CG2 VAL   154      -8.010 -10.840  25.440                  SEG1
ATOM   1175    N ARG   155     -11.664  -8.449  27.648                  SEG1
ATOM   1176   CA ARG   155     -12.667  -8.271  28.700                  SEG1
ATOM   1177    C ARG   155     -13.582  -9.493  28.768                  SEG1
ATOM   1178    O ARG   155     -14.029  -9.901  29.826                  SEG1
ATOM   1179   CB ARG   155     -13.522  -7.012  28.452                  SEG1
ATOM   1180   CG ARG   155     -13.960  -6.248  29.725                  SEG1
ATOM   1181   CD ARG   155     -15.171  -5.297  29.511                  SEG1
ATOM   1182   NE ARG   155     -15.295  -4.769  28.139                  SEG1
ATOM   1183   CZ ARG   155     -16.450  -4.453  27.521                  SEG1
ATOM   1184  NH1 ARG   155     -17.635  -4.617  28.133                  SEG1
ATOM   1185  NH2 ARG   155     -16.427  -3.974  26.270                  SEG1
ATOM   1186    N GLU   156     -13.911 -10.022  27.598                  SEG1
ATOM   1187   CA GLU   156     -14.789 -11.160  27.494                  SEG1
ATOM   1188    C GLU   156     -14.547 -11.949  26.213                  SEG1
ATOM   1189    O GLU   156     -14.600 -11.365  25.132                  SEG1
ATOM   1190   CB GLU   156     -16.233 -10.668  27.520                  SEG1
ATOM   1191   CG GLU   156     -17.238 -11.637  28.087                  SEG1
ATOM   1192   CD GLU   156     -17.192 -11.673  29.595                  SEG1
ATOM   1193  OE1 GLU   156     -16.204 -12.218  30.154                  SEG1
ATOM   1194  OE2 GLU   156     -18.129 -11.123  30.223                  SEG1
ATOM   1195    N VAL   157     -14.343 -13.261  26.317                  SEG1
ATOM   1196   CA VAL   157     -14.315 -14.138  25.147                  SEG1
ATOM   1197    C VAL   157     -15.727 -14.586  24.761                  SEG1
ATOM   1198    O VAL   157     -16.199 -15.633  25.211                  SEG1
ATOM   1199   CB VAL   157     -13.488 -15.366  25.407                  SEG1
ATOM   1200  CG1 VAL   157     -13.390 -16.161  24.139                  SEG1
ATOM   1201  CG2 VAL   157     -12.116 -15.000  25.955                  SEG1
ATOM   1202    N LEU   158     -16.390 -13.800  23.921                  SEG1
ATOM   1203   CA LEU   158     -17.730 -14.095  23.481                  SEG1
ATOM   1204    C LEU   158     -17.771 -15.394  22.684                  SEG1
ATOM   1205    O LEU   158     -18.760 -16.135  22.684                  SEG1
ATOM   1206   CB LEU   158     -18.259 -12.956  22.623                  SEG1
ATOM   1207   CG LEU   158     -19.139 -11.845  23.198                  SEG1
ATOM   1208  CD1 LEU   158     -19.121 -10.657  22.263                  SEG1
ATOM   1209  CD2 LEU   158     -20.562 -12.326  23.355                  SEG1
ATOM   1210    N SER   159     -16.704 -15.639  21.941                  SEG1
ATOM   1211   CA SER   159     -16.829 -16.538  20.804                  SEG1
ATOM   1212    C SER   159     -15.541 -17.144  20.281                  SEG1
ATOM   1213    O SER   159     -14.457 -17.049  20.874                  SEG1
ATOM   1214   CB SER   159     -17.517 -15.779  19.658                  SEG1
ATOM   1215   OG SER   159     -17.978 -16.637  18.645                  SEG1
ATOM   1216    N ASP   160     -15.716 -17.748  19.119                  SEG1
ATOM   1217   CA ASP   160     -14.674 -18.281  18.251                  SEG1
ATOM   1218    C ASP   160     -13.982 -17.183  17.450                  SEG1
ATOM   1219    O ASP   160     -12.872 -17.310  16.954                  SEG1
ATOM   1220   CB ASP   160     -15.369 -19.227  17.286                  SEG1
ATOM   1221   CG ASP   160     -14.681 -20.510  17.148                  SEG1
ATOM   1222  OD1 ASP   160     -13.739 -20.797  17.950                  SEG1
ATOM   1223  OD2 ASP   160     -15.111 -21.246  16.236                  SEG1
ATOM   1224    N ARG   161     -14.670 -16.060  17.434                  SEG1
ATOM   1225   CA ARG   161     -14.597 -15.097  16.376                  SEG1
ATOM   1226    C ARG   161     -14.831 -13.689  16.947                  SEG1
ATOM   1227    O ARG   161     -14.476 -12.682  16.331                  SEG1
ATOM   1228   CB ARG   161     -15.700 -15.466  15.354                  SEG1
ATOM   1229   CG ARG   161     -15.427 -15.216  13.873                  SEG1
ATOM   1230   CD ARG   161     -16.717 -15.360  13.050                  SEG1
ATOM   1231   NE ARG   161     -17.664 -14.270  13.303                  SEG1
ATOM   1232   CZ ARG   161     -18.124 -13.435  12.365                  SEG1
ATOM   1233  NH1 ARG   161     -17.722 -13.551  11.099                  SEG1
ATOM   1234  NH2 ARG   161     -18.990 -12.473  12.690                  SEG1
ATOM   1235    N GLU   162     -15.426 -13.629  18.140                  SEG1
ATOM   1236   CA GLU   162     -15.787 -12.353  18.733                  SEG1
ATOM   1237    C GLU   162     -15.164 -12.169  20.096                  SEG1
ATOM   1238    O GLU   162     -14.840 -13.134  20.764                  SEG1
ATOM   1239   CB GLU   162     -17.297 -12.214  18.833                  SEG1
ATOM   1240   CG GLU   162     -17.890 -11.475  17.670                  SEG1
ATOM   1241   CD GLU   162     -19.392 -11.219  17.813                  SEG1
ATOM   1242  OE1 GLU   162     -20.190 -12.179  17.665                  SEG1
ATOM   1243  OE2 GLU   162     -19.775 -10.050  18.076                  SEG1
ATOM   1244    N LEU   163     -15.026 -10.905  20.492                  SEG1
ATOM   1245   CA LEU   163     -14.334 -10.516  21.704                  SEG1
ATOM   1246    C LEU   163     -14.935  -9.291  22.293                  SEG1
ATOM   1247    O LEU   163     -15.721  -8.577  21.663                  SEG1
ATOM   1248   CB LEU   163     -12.867 -10.221  21.445                  SEG1
ATOM   1249   CG LEU   163     -11.911 -11.388  21.297                  SEG1
ATOM   1250  CD1 LEU   163     -10.554 -10.949  21.725                  SEG1
ATOM   1251  CD2 LEU   163     -12.396 -12.556  22.134                  SEG1
ATOM   1252    N HSE   164     -14.525  -9.067  23.531                  SEG1
ATOM   1253   CA HSE   164     -14.731  -7.818  24.231                  SEG1
ATOM   1254    C HSE   164     -13.354  -7.418  24.717                  SEG1
ATOM   1255    O HSE   164     -12.620  -8.202  25.359                  SEG1
ATOM   1256   CB HSE   164     -15.714  -7.938  25.392                  SEG1
ATOM   1257   CG HSE   164     -17.154  -7.860  24.976                  SEG1
ATOM   1258  ND1 HSE   164     -17.741  -6.690  24.531                  SEG1
ATOM   1259  CD2 HSE   164     -18.132  -8.801  24.955                  SEG1
ATOM   1260  CE1 HSE   164     -19.012  -6.920  24.247                  SEG1
ATOM   1261  NE2 HSE   164     -19.274  -8.192  24.495                  SEG1
ATOM   1262    N LEU   165     -12.984  -6.209  24.326                  SEG1
ATOM   1263   CA LEU   165     -11.732  -5.647  24.723                  SEG1
ATOM   1264    C LEU   165     -11.947  -4.459  25.612                  SEG1
ATOM   1265    O LEU   165     -12.818  -3.636  25.381                  SEG1
ATOM   1266   CB LEU   165     -10.931  -5.226  23.501                  SEG1
ATOM   1267   CG LEU   165     -10.552  -6.307  22.503                  SEG1
ATOM   1268  CD1 LEU   165     -10.469  -5.685  21.124                  SEG1
ATOM   1269  CD2 LEU   165      -9.253  -7.011  22.899                  SEG1
ATOM   1270    N SER   166     -11.117  -4.347  26.625                  SEG1
ATOM   1271   CA SER   166     -10.988  -3.076  27.309                  SEG1
ATOM   1272    C SER   166      -9.662  -2.478  26.873                  SEG1
ATOM   1273    O SER   166      -8.663  -3.185  26.707                  SEG1
ATOM   1274   CB SER   166     -11.058  -3.243  28.816                  SEG1
ATOM   1275   OG SER   166     -10.035  -4.123  29.238                  SEG1
ATOM   1276    N TRP   167      -9.688  -1.183  26.620                  SEG1
ATOM   1277   CA TRP   167      -8.532  -0.450  26.137                  SEG1
ATOM   1278    C TRP   167      -7.808   0.235  27.292                  SEG1
ATOM   1279    O TRP   167      -8.442   0.638  28.266                  SEG1
ATOM   1280   CB TRP   167      -9.000   0.566  25.122                  SEG1
ATOM   1281   CG TRP   167      -9.454  -0.078  23.894                  SEG1
ATOM   1282  CD1 TRP   167     -10.746  -0.326  23.513                  SEG1
ATOM   1283  CD2 TRP   167      -8.624  -0.573  22.847                  SEG1
ATOM   1284  NE1 TRP   167     -10.772  -0.942  22.282                  SEG1
ATOM   1285  CE2 TRP   167      -9.480  -1.106  21.849                  SEG1
ATOM   1286  CE3 TRP   167      -7.236  -0.606  22.645                  SEG1
ATOM   1287  CZ2 TRP   167      -8.992  -1.665  20.669                  SEG1
ATOM   1288  CZ3 TRP   167      -6.756  -1.165  21.487                  SEG1
ATOM   1289  CH2 TRP   167      -7.632  -1.693  20.511                  SEG1
ATOM   1290    N GLU   168      -6.494   0.359  27.239                  SEG1
ATOM   1291   CA GLU   168      -5.839   0.984  28.392                  SEG1
ATOM   1292    C GLU   168      -6.166   2.481  28.474                  SEG1
ATOM   1293    O GLU   168      -6.219   3.183  27.464                  SEG1
ATOM   1294   CB GLU   168      -4.338   0.731  28.394                  SEG1
ATOM   1295   CG GLU   168      -3.517   1.811  27.840                  SEG1
ATOM   1296   CD GLU   168      -2.051   1.581  28.108                  SEG1
ATOM   1297  OE1 GLU   168      -1.613   1.798  29.280                  SEG1
ATOM   1298  OE2 GLU   168      -1.368   1.130  27.137                  SEG1
ATOM   1299    N VAL   169      -6.482   2.933  29.682                  SEG1
ATOM   1300   CA VAL   169      -7.073   4.251  29.862                  SEG1
ATOM   1301    C VAL   169      -5.986   5.280  29.721                  SEG1
ATOM   1302    O VAL   169      -4.856   5.046  30.141                  SEG1
ATOM   1303   CB VAL   169      -7.821   4.403  31.222                  SEG1
ATOM   1304  CG1 VAL   169      -9.191   3.739  31.151                  SEG1
ATOM   1305  CG2 VAL   169      -6.996   3.863  32.389                  SEG1
ATOM   1306    N GLY   170      -6.333   6.390  29.071                  SEG1
ATOM   1307   CA GLY   170      -5.435   7.520  28.908                  SEG1
ATOM   1308    C GLY   170      -4.603   7.514  27.632                  SEG1
ATOM   1309    O GLY   170      -3.910   8.494  27.344                  SEG1
ATOM   1310    N LYS   171      -4.624   6.417  26.883                  SEG1
ATOM   1311   CA LYS   171      -3.904   6.414  25.628                  SEG1
ATOM   1312    C LYS   171      -4.875   6.319  24.431                  SEG1
ATOM   1313    O LYS   171      -5.959   5.776  24.552                  SEG1
ATOM   1314   CB LYS   171      -2.888   5.277  25.602                  SEG1
ATOM   1315   CG LYS   171      -2.049   5.193  26.842                  SEG1
ATOM   1316   CD LYS   171      -0.604   4.762  26.538                  SEG1
ATOM   1317   CE LYS   171      -0.124   3.579  27.395                  SEG1
ATOM   1318   NZ LYS   171       0.857   3.982  28.468                  SEG1
ATOM   1319    N PRO   172      -4.492   6.879  23.276                  SEG1
ATOM   1320   CA PRO   172      -5.413   6.713  22.173                  SEG1
ATOM   1321    C PRO   172      -5.506   5.262  21.768                  SEG1
ATOM   1322    O PRO   172      -4.565   4.504  22.007                  SEG1
ATOM   1323   CB PRO   172      -4.783   7.560  21.058                  SEG1
ATOM   1324   CG PRO   172      -3.400   7.827  21.471                  SEG1
ATOM   1325   CD PRO   172      -3.389   7.797  22.941                  SEG1
ATOM   1326    N ARG   173      -6.642   4.873  21.199                  SEG1
ATOM   1327   CA ARG   173      -6.757   3.527  20.691                  SEG1
ATOM   1328    C ARG   173      -6.779   3.605  19.189                  SEG1
ATOM   1329    O ARG   173      -7.442   4.485  18.608                  SEG1
ATOM   1330   CB ARG   173      -7.985   2.763  21.242                  SEG1
ATOM   1331   CG ARG   173      -9.333   3.427  21.168                  SEG1
ATOM   1332   CD ARG   173     -10.200   2.990  22.371                  SEG1
ATOM   1333   NE ARG   173     -11.586   2.751  21.978                  SEG1
ATOM   1334   CZ ARG   173     -12.573   2.462  22.820                  SEG1
ATOM   1335  NH1 ARG   173     -12.336   2.374  24.126                  SEG1
ATOM   1336  NH2 ARG   173     -13.808   2.272  22.355                  SEG1
ATOM   1337    N PRO   174      -6.039   2.690  18.555                  SEG1
ATOM   1338   CA PRO   174      -5.864   2.567  17.107                  SEG1
ATOM   1339    C PRO   174      -7.135   2.186  16.395                  SEG1
ATOM   1340    O PRO   174      -7.973   1.527  16.974                  SEG1
ATOM   1341   CB PRO   174      -4.852   1.430  16.979                  SEG1
ATOM   1342   CG PRO   174      -5.104   0.596  18.181                  SEG1
ATOM   1343   CD PRO   174      -5.431   1.563  19.273                  SEG1
ATOM   1344    N PRO   175      -7.273   2.593  15.141                  SEG1
ATOM   1345   CA PRO   175      -8.408   2.146  14.323                  SEG1
ATOM   1346    C PRO   175      -8.404   0.636  14.195                  SEG1
ATOM   1347    O PRO   175      -7.322   0.059  14.069                  SEG1
ATOM   1348   CB PRO   175      -8.150   2.809  12.967                  SEG1
ATOM   1349   CG PRO   175      -7.184   3.973  13.262                  SEG1
ATOM   1350   CD PRO   175      -6.338   3.460  14.396                  SEG1
ATOM   1351    N LEU   176      -9.564  -0.006  14.264                  SEG1
ATOM   1352   CA LEU   176      -9.592  -1.464  14.187                  SEG1
ATOM   1353    C LEU   176      -9.759  -2.012  12.774                  SEG1
ATOM   1354    O LEU   176     -10.832  -1.891  12.182                  SEG1
ATOM   1355   CB LEU   176     -10.700  -2.000  15.077                  SEG1
ATOM   1356   CG LEU   176     -10.279  -1.906  16.544                  SEG1
ATOM   1357  CD1 LEU   176     -11.054  -2.902  17.431                  SEG1
ATOM   1358  CD2 LEU   176      -8.771  -2.118  16.701                  SEG1
ATOM   1359    N ASN   177      -8.690  -2.583  12.223                  SEG1
ATOM   1360   CA ASN   177      -8.691  -3.018  10.817                  SEG1
ATOM   1361    C ASN   177      -7.400  -3.786  10.437                  SEG1
ATOM   1362    O ASN   177      -6.436  -3.858  11.210                  SEG1
ATOM   1363   CB ASN   177      -8.971  -1.838   9.847                  SEG1
ATOM   1364   CG ASN   177      -7.804  -0.857   9.698                  SEG1
ATOM   1365  OD1 ASN   177      -6.618  -1.236   9.652                  SEG1
ATOM   1366  ND2 ASN   177      -8.152   0.424   9.582                  SEG1
ATOM   1367    N ARG   178      -7.410  -4.358   9.236                  SEG1
ATOM   1368   CA ARG   178      -6.390  -5.303   8.802                  SEG1
ATOM   1369    C ARG   178      -5.059  -4.604   8.622                  SEG1
ATOM   1370    O ARG   178      -4.009  -5.265   8.620                  SEG1
ATOM   1371   CB ARG   178      -6.825  -6.003   7.502                  SEG1
ATOM   1372   CG ARG   178      -5.746  -6.812   6.755                  SEG1
ATOM   1373   CD ARG   178      -5.941  -8.314   6.902                  SEG1
ATOM   1374   NE ARG   178      -5.146  -9.060   5.927                  SEG1
ATOM   1375   CZ ARG   178      -4.621 -10.266   6.147                  SEG1
ATOM   1376  NH1 ARG   178      -4.795 -10.866   7.316                  SEG1
ATOM   1377  NH2 ARG   178      -3.913 -10.868   5.198                  SEG1
ATOM   1378    N ASN   179      -5.070  -3.278   8.485                  SEG1
ATOM   1379   CA ASN   179      -3.779  -2.584   8.453                  SEG1
ATOM   1380    C ASN   179      -3.110  -2.570   9.837                  SEG1
ATOM   1381    O ASN   179      -1.911  -2.346   9.935                  SEG1
ATOM   1382   CB ASN   179      -3.913  -1.132   7.971                  SEG1
ATOM   1383   CG ASN   179      -4.701  -0.999   6.674                  SEG1
ATOM   1384  OD1 ASN   179      -4.410  -1.669   5.667                  SEG1
ATOM   1385  ND2 ASN   179      -5.691  -0.095   6.680                  SEG1
ATOM   1386    N TYR   180      -3.868  -2.816  10.904                  SEG1
ATOM   1387   CA TYR   180      -3.278  -2.872  12.230                  SEG1
ATOM   1388    C TYR   180      -3.143  -4.323  12.656                  SEG1
ATOM   1389    O TYR   180      -4.083  -5.091  12.485                  SEG1
ATOM   1390   CB TYR   180      -4.101  -2.044  13.197                  SEG1
ATOM   1391   CG TYR   180      -4.065  -0.593  12.804                  SEG1
ATOM   1392  CD1 TYR   180      -3.051   0.243  13.263                  SEG1
ATOM   1393  CD2 TYR   180      -5.009  -0.056  11.912                  SEG1
ATOM   1394  CE1 TYR   180      -2.987   1.589  12.866                  SEG1
ATOM   1395  CE2 TYR   180      -4.963   1.302  11.514                  SEG1
ATOM   1396   CZ TYR   180      -3.950   2.113  11.997                  SEG1
ATOM   1397   OH TYR   180      -3.867   3.448  11.628                  SEG1
ATOM   1398    N VAL   181      -1.972  -4.715  13.153                  SEG1
ATOM   1399   CA VAL   181      -1.726  -6.106  13.488                  SEG1
ATOM   1400    C VAL   181      -1.124  -6.150  14.857                  SEG1
ATOM   1401    O VAL   181      -0.007  -5.660  15.066                  SEG1
ATOM   1402   CB VAL   181      -0.780  -6.814  12.482                  SEG1
ATOM   1403  CG1 VAL   181      -0.040  -7.996  13.133                  SEG1
ATOM   1404  CG2 VAL   181      -1.525  -7.260  11.281                  SEG1
ATOM   1405    N PHE   182      -1.839  -6.767  15.798                  SEG1
ATOM   1406   CA PHE   182      -1.330  -6.839  17.156                  SEG1
ATOM   1407    C PHE   182      -0.768  -8.215  17.422                  SEG1
ATOM   1408    O PHE   182      -1.195  -9.212  16.834                  SEG1
ATOM   1409   CB PHE   182      -2.402  -6.514  18.184                  SEG1
ATOM   1410   CG PHE   182      -3.240  -5.308  17.858                  SEG1
ATOM   1411  CD1 PHE   182      -3.053  -4.129  18.527                  SEG1
ATOM   1412  CD2 PHE   182      -4.269  -5.384  16.934                  SEG1
ATOM   1413  CE1 PHE   182      -3.860  -3.025  18.249                  SEG1
ATOM   1414  CE2 PHE   182      -5.063  -4.275  16.658                  SEG1
ATOM   1415   CZ PHE   182      -4.858  -3.103  17.322                  SEG1
ATOM   1416    N THR   183       0.214  -8.234  18.302                  SEG1
ATOM   1417   CA THR   183       0.731  -9.443  18.871                  SEG1
ATOM   1418    C THR   183      -0.093  -9.631  20.124                  SEG1
ATOM   1419    O THR   183      -0.411  -8.636  20.785                  SEG1
ATOM   1420   CB THR   183       2.203  -9.319  19.233                  SEG1
ATOM   1421  OG1 THR   183       2.931  -8.869  18.084                  SEG1
ATOM   1422  CG2 THR   183       2.747 -10.639  19.709                  SEG1
ATOM   1423    N GLY   184      -0.478 -10.882  20.414                  SEG1
ATOM   1424   CA GLY   184      -1.229 -11.253  21.609                  SEG1
ATOM   1425    C GLY   184      -0.319 -11.678  22.741                  SEG1
ATOM   1426    O GLY   184       0.777 -12.122  22.485                  SEG1
ATOM   1427    N TYR   185      -0.770 -11.554  23.987                  SEG1
ATOM   1428   CA TYR   185       0.044 -11.933  25.145                  SEG1
ATOM   1429    C TYR   185      -0.744 -12.613  26.287                  SEG1
ATOM   1430    O TYR   185      -1.914 -12.289  26.520                  SEG1
ATOM   1431   CB TYR   185       0.738 -10.692  25.682                  SEG1
ATOM   1432   CG TYR   185       1.962 -10.346  24.899                  SEG1
ATOM   1433  CD1 TYR   185       3.220 -10.756  25.331                  SEG1
ATOM   1434  CD2 TYR   185       1.876  -9.618  23.710                  SEG1
ATOM   1435  CE1 TYR   185       4.372 -10.446  24.614                  SEG1
ATOM   1436  CE2 TYR   185       3.022  -9.319  22.978                  SEG1
ATOM   1437   CZ TYR   185       4.267  -9.742  23.444                  SEG1
ATOM   1438   OH TYR   185       5.399  -9.436  22.742                  SEG1
ATOM   1439    N ARG   186      -0.093 -13.545  26.996                  SEG1
ATOM   1440   CA ARG   186      -0.634 -14.132  28.229                  SEG1
ATOM   1441    C ARG   186       0.411 -14.168  29.336                  SEG1
ATOM   1442    O ARG   186       1.592 -14.406  29.079                  SEG1
ATOM   1443   CB ARG   186      -1.164 -15.560  28.001                  SEG1
ATOM   1444   CG ARG   186      -1.993 -16.109  29.194                  SEG1
ATOM   1445   CD ARG   186      -2.896 -17.316  28.861                  SEG1
ATOM   1446   NE ARG   186      -3.909 -17.004  27.852                  SEG1
ATOM   1447   CZ ARG   186      -4.624 -17.916  27.190                  SEG1
ATOM   1448  NH1 ARG   186      -4.443 -19.214  27.442                  SEG1
ATOM   1449  NH2 ARG   186      -5.525 -17.534  26.284                  SEG1
ATOM   1450    N VAL   187      -0.040 -13.977  30.575                  SEG1
ATOM   1451   CA VAL   187       0.861 -13.948  31.725                  SEG1
ATOM   1452    C VAL   187       0.613 -15.180  32.589                  SEG1
ATOM   1453    O VAL   187      -0.536 -15.526  32.882                  SEG1
ATOM   1454   CB VAL   187       0.680 -12.660  32.559                  SEG1
ATOM   1455  CG1 VAL   187       1.910 -12.403  33.419                  SEG1
ATOM   1456  CG2 VAL   187       0.383 -11.471  31.658                  SEG1
ATOM   1457    N THR   188       1.701 -15.849  32.969                  SEG1
ATOM   1458   CA THR   188       1.643 -17.015  33.850                  SEG1
ATOM   1459    C THR   188       1.301 -16.524  35.253                  SEG1
ATOM   1460    O THR   188       0.235 -15.962  35.472                  SEG1
ATOM   1461   CB THR   188       2.986 -17.816  33.849                  SEG1
ATOM   1462  OG1 THR   188       3.882 -17.288  34.839                  SEG1
ATOM   1463  CG2 THR   188       3.663 -17.759  32.471                  SEG1
ATOM   1464    N LYS   189       2.199 -16.743  36.205                  SEG1
ATOM   1465   CA LYS   189       2.140 -16.057  37.493                  SEG1
ATOM   1466    C LYS   189       3.567 -15.639  37.798                  SEG1
ATOM   1467    O LYS   189       3.893 -15.213  38.913                  SEG1
ATOM   1468   CB LYS   189       1.561 -16.953  38.596                  SEG1
ATOM   1469    N ASN   190       4.408 -15.756  36.771                  SEG1
ATOM   1470   CA ASN   190       5.840 -15.552  36.908                  SEG1
ATOM   1471    C ASN   190       6.477 -14.952  35.652                  SEG1
ATOM   1472    O ASN   190       7.531 -14.324  35.736                  SEG1
ATOM   1473   CB ASN   190       6.522 -16.875  37.254                  SEG1
ATOM   1474   CG ASN   190       7.716 -16.690  38.168                  SEG1
ATOM   1475  OD1 ASN   190       7.574 -16.263  39.314                  SEG1
ATOM   1476  ND2 ASN   190       8.902 -17.008  37.666                  SEG1
ATOM   1477    N SER   191       5.862 -15.153  34.487                  SEG1
ATOM   1478   CA SER   191       6.418 -14.594  33.250                  SEG1
ATOM   1479    C SER   191       5.367 -14.295  32.177                  SEG1
ATOM   1480    O SER   191       4.175 -14.561  32.358                  SEG1
ATOM   1481   CB SER   191       7.479 -15.537  32.677                  SEG1
ATOM   1482   OG SER   191       6.889 -16.534  31.860                  SEG1
ATOM   1483    N LYS   192       5.825 -13.735  31.061                  SEG1
ATOM   1484   CA LYS   192       4.939 -13.287  29.993                  SEG1
ATOM   1485    C LYS   192       5.267 -14.003  28.659                  SEG1
ATOM   1486    O LYS   192       6.429 -14.087  28.244                  SEG1
ATOM   1487   CB LYS   192       4.993 -11.741  29.872                  SEG1
ATOM   1488   CG LYS   192       5.952 -11.137  28.838                  SEG1
ATOM   1489   CD LYS   192       5.972  -9.594  28.875                  SEG1
ATOM   1490   CE LYS   192       7.054  -9.031  29.810                  SEG1
ATOM   1491   NZ LYS   192       6.974  -7.536  30.028                  SEG1
ATOM   1492    N VAL   193       4.242 -14.551  28.010                  SEG1
ATOM   1493   CA VAL   193       4.432 -15.503  26.925                  SEG1
ATOM   1494    C VAL   193       3.597 -15.110  25.699                  SEG1
ATOM   1495    O VAL   193       2.377 -14.983  25.777                  SEG1
ATOM   1496   CB VAL   193       4.078 -16.927  27.397                  SEG1
ATOM   1497  CG1 VAL   193       3.756 -17.838  26.205                  SEG1
ATOM   1498  CG2 VAL   193       5.204 -17.503  28.247                  SEG1
ATOM   1499    N GLN   194       4.265 -14.959  24.557                  SEG1
ATOM   1500   CA GLN   194       3.617 -14.602  23.287                  SEG1
ATOM   1501    C GLN   194       2.608 -15.669  22.836                  SEG1
ATOM   1502    O GLN   194       2.698 -16.803  23.265                  SEG1
ATOM   1503   CB GLN   194       4.685 -14.367  22.207                  SEG1
ATOM   1504   CG GLN   194       4.207 -14.591  20.770                  SEG1
ATOM   1505   CD GLN   194       4.824 -13.619  19.776                  SEG1
ATOM   1506  OE1 GLN   194       5.715 -12.834  20.127                  SEG1
ATOM   1507  NE2 GLN   194       4.328 -13.640  18.530                  SEG1
ATOM   1508    N ILE   195       1.575 -15.284  22.086                  SEG1
ATOM   1509   CA ILE   195       0.537 -16.236  21.694                  SEG1
ATOM   1510    C ILE   195       0.062 -16.138  20.247                  SEG1
ATOM   1511    O ILE   195      -0.875 -16.852  19.872                  SEG1
ATOM   1512   CB ILE   195      -0.697 -16.107  22.599                  SEG1
ATOM   1513  CG1 ILE   195      -1.463 -14.837  22.258                  SEG1
ATOM   1514  CG2 ILE   195      -0.311 -16.115  24.062                  SEG1
ATOM   1515  CD1 ILE   195      -2.560 -14.532  23.267                  SEG1
ATOM   1516    N GLY   196       0.688 -15.279  19.438                  SEG1
ATOM   1517   CA GLY   196       0.320 -15.150  18.025                  SEG1
ATOM   1518    C GLY   196      -0.104 -13.753  17.587                  SEG1
ATOM   1519    O GLY   196      -0.205 -12.850  18.397                  SEG1
ATOM   1520    N GLU   197      -0.334 -13.537  16.309                  SEG1
ATOM   1521   CA GLU   197      -0.720 -12.195  15.915                  SEG1
ATOM   1522    C GLU   197      -2.172 -12.154  15.607                  SEG1
ATOM   1523    O GLU   197      -2.773 -13.185  15.343                  SEG1
ATOM   1524   CB GLU   197       0.073 -11.682  14.713                  SEG1
ATOM   1525   CG GLU   197       1.522 -11.414  15.037                  SEG1
ATOM   1526   CD GLU   197       2.395 -12.561  14.646                  SEG1
ATOM   1527  OE1 GLU   197       3.110 -13.108  15.527                  SEG1
ATOM   1528  OE2 GLU   197       2.363 -12.898  13.443                  SEG1
ATOM   1529    N TYR   198      -2.746 -10.959  15.688                  SEG1
ATOM   1530   CA TYR   198      -4.188 -10.824  15.579                  SEG1
ATOM   1531    C TYR   198      -4.599  -9.565  14.855                  SEG1
ATOM   1532    O TYR   198      -3.966  -8.525  14.982                  SEG1
ATOM   1533   CB TYR   198      -4.820 -10.853  16.975                  SEG1
ATOM   1534   CG TYR   198      -4.604 -12.154  17.704                  SEG1
ATOM   1535  CD1 TYR   198      -5.536 -13.184  17.604                  SEG1
ATOM   1536  CD2 TYR   198      -3.470 -12.368  18.471                  SEG1
ATOM   1537  CE1 TYR   198      -5.350 -14.385  18.250                  SEG1
ATOM   1538  CE2 TYR   198      -3.273 -13.583  19.117                  SEG1
ATOM   1539   CZ TYR   198      -4.224 -14.581  19.003                  SEG1
ATOM   1540   OH TYR   198      -4.053 -15.785  19.640                  SEG1
ATOM   1541    N THR   199      -5.679  -9.675  14.110                  SEG1
ATOM   1542   CA THR   199      -6.303  -8.538  13.462                  SEG1
ATOM   1543    C THR   199      -7.672  -8.425  14.138                  SEG1
ATOM   1544    O THR   199      -8.162  -9.411  14.682                  SEG1
ATOM   1545   CB THR   199      -6.422  -8.746  11.922                  SEG1
ATOM   1546  OG1 THR   199      -7.298  -7.770  11.336                  SEG1
ATOM   1547  CG2 THR   199      -6.991 -10.107  11.627                  SEG1
ATOM   1548    N PHE   200      -8.284  -7.242  14.124                  SEG1
ATOM   1549   CA PHE   200      -9.564  -7.025  14.800                  SEG1
ATOM   1550    C PHE   200     -10.474  -6.178  13.943                  SEG1
ATOM   1551    O PHE   200      -9.999  -5.331  13.192                  SEG1
ATOM   1552   CB PHE   200      -9.375  -6.329  16.145                  SEG1
ATOM   1553   CG PHE   200      -8.625  -7.130  17.159                  SEG1
ATOM   1554  CD1 PHE   200      -9.208  -8.197  17.780                  SEG1
ATOM   1555  CD2 PHE   200      -7.354  -6.773  17.526                  SEG1
ATOM   1556  CE1 PHE   200      -8.503  -8.930  18.741                  SEG1
ATOM   1557  CE2 PHE   200      -6.638  -7.495  18.475                  SEG1
ATOM   1558   CZ PHE   200      -7.209  -8.578  19.084                  SEG1
ATOM   1559    N GLU   201     -11.780  -6.416  14.045                  SEG1
ATOM   1560   CA GLU   201     -12.771  -5.664  13.276                  SEG1
ATOM   1561    C GLU   201     -13.992  -5.313  14.122                  SEG1
ATOM   1562    O GLU   201     -14.329  -6.048  15.048                  SEG1
ATOM   1563   CB GLU   201     -13.164  -6.475  12.040                  SEG1
ATOM   1564   CG GLU   201     -14.545  -6.189  11.465                  SEG1
ATOM   1565   CD GLU   201     -14.646  -6.572   9.992                  SEG1
ATOM   1566  OE1 GLU   201     -14.073  -7.622   9.605                  SEG1
ATOM   1567  OE2 GLU   201     -15.279  -5.814   9.218                  SEG1
ATOM   1568    N LYS   202     -14.660  -4.203  13.825                  SEG1
ATOM   1569   CA LYS   202     -15.852  -3.854  14.597                  SEG1
ATOM   1570    C LYS   202     -16.978  -4.848  14.290                  SEG1
ATOM   1571    O LYS   202     -17.003  -5.476  13.227                  SEG1
ATOM   1572   CB LYS   202     -16.304  -2.411  14.318                  SEG1
ATOM   1573    N GLY   203     -17.889  -5.019  15.243                  SEG1
ATOM   1574   CA GLY   203     -19.017  -5.905  15.058                  SEG1
ATOM   1575    C GLY   203     -20.260  -5.068  14.887                  SEG1
ATOM   1576    O GLY   203     -20.183  -3.838  14.848                  SEG1
ATOM   1577    N ASP   204     -21.403  -5.733  14.778                  SEG1
ATOM   1578   CA ASP   204     -22.684  -5.046  14.714                  SEG1
ATOM   1579    C ASP   204     -23.055  -4.447  16.082                  SEG1
ATOM   1580    O ASP   204     -22.658  -3.323  16.406                  SEG1
ATOM   1581   CB ASP   204     -23.768  -6.010  14.214                  SEG1
ATOM   1582   CG ASP   204     -23.617  -7.414  14.790                  SEG1
ATOM   1583  OD1 ASP   204     -23.363  -8.361  14.008                  SEG1
ATOM   1584  OD2 ASP   204     -23.757  -7.568  16.026                  SEG1
ATOM   1585    N TYR   205     -23.809  -5.200  16.880                  SEG1
ATOM   1586   CA TYR   205     -24.238  -4.755  18.208                  SEG1
ATOM   1587    C TYR   205     -23.053  -4.695  19.178                  SEG1
ATOM   1588    O TYR   205     -22.186  -5.580  19.171                  SEG1
ATOM   1589   CB TYR   205     -25.333  -5.698  18.744                  SEG1
ATOM   1590   CG TYR   205     -26.167  -5.181  19.911                  SEG1
ATOM   1591  CD1 TYR   205     -26.259  -3.819  20.192                  SEG1
ATOM   1592  CD2 TYR   205     -26.877  -6.066  20.721                  SEG1
ATOM   1593  CE1 TYR   205     -27.027  -3.357  21.259                  SEG1
ATOM   1594  CE2 TYR   205     -27.645  -5.616  21.784                  SEG1
ATOM   1595   CZ TYR   205     -27.718  -4.263  22.050                  SEG1
ATOM   1596   OH TYR   205     -28.480  -3.822  23.109                  SEG1
ATOM   1597    N GLY   206     -23.003  -3.643  19.995                  SEG1
ATOM   1598   CA GLY   206     -22.067  -3.603  21.107                  SEG1
ATOM   1599    C GLY   206     -20.604  -3.354  20.781                  SEG1
ATOM   1600    O GLY   206     -20.209  -3.272  19.614                  SEG1
ATOM   1601    N ASP   207     -19.794  -3.235  21.834                  SEG1
ATOM   1602   CA ASP   207     -18.349  -3.037  21.708                  SEG1
ATOM   1603    C ASP   207     -17.676  -4.385  21.427                  SEG1
ATOM   1604    O ASP   207     -16.513  -4.591  21.772                  SEG1
ATOM   1605   CB ASP   207     -17.774  -2.387  22.988                  SEG1
ATOM   1606   CG ASP   207     -16.605  -1.419  22.705                  SEG1
ATOM   1607  OD1 ASP   207     -15.833  -1.653  21.738                  SEG1
ATOM   1608  OD2 ASP   207     -16.458  -0.414  23.452                  SEG1
ATOM   1609    N ALA   208     -18.436  -5.282  20.793                  SEG1
ATOM   1610   CA ALA   208     -17.994  -6.612  20.377                  SEG1
ATOM   1611    C ALA   208     -17.146  -6.535  19.113                  SEG1
ATOM   1612    O ALA   208     -17.530  -5.865  18.155                  SEG1
ATOM   1613   CB ALA   208     -19.181  -7.495  20.137                  SEG1
ATOM   1614    N VAL   209     -16.007  -7.222  19.085                  SEG1
ATOM   1615   CA VAL   209     -15.134  -7.126  17.920                  SEG1
ATOM   1616    C VAL   209     -14.823  -8.499  17.365                  SEG1
ATOM   1617    O VAL   209     -14.690  -9.465  18.107                  SEG1
ATOM   1618   CB VAL   209     -13.815  -6.379  18.251                  SEG1
ATOM   1619  CG1 VAL   209     -14.092  -5.148  19.116                  SEG1
ATOM   1620  CG2 VAL   209     -12.777  -7.316  18.888                  SEG1
ATOM   1621    N VAL   210     -14.715  -8.568  16.045                  SEG1
ATOM   1622   CA VAL   210     -14.333  -9.789  15.343                  SEG1
ATOM   1623    C VAL   210     -12.830  -9.994  15.463                  SEG1
ATOM   1624    O VAL   210     -12.119  -9.037  15.686                  SEG1
ATOM   1625   CB VAL   210     -14.758  -9.717  13.862                  SEG1
ATOM   1626  CG1 VAL   210     -14.773 -11.105  13.226                  SEG1
ATOM   1627  CG2 VAL   210     -16.118  -9.025  13.725                  SEG1
ATOM   1628    N TYR   211     -12.323 -11.214  15.345                  SEG1
ATOM   1629   CA TYR   211     -10.872 -11.363  15.371                  SEG1
ATOM   1630    C TYR   211     -10.378 -12.539  14.553                  SEG1
ATOM   1631    O TYR   211     -11.011 -13.590  14.555                  SEG1
ATOM   1632   CB TYR   211     -10.355 -11.498  16.804                  SEG1
ATOM   1633   CG TYR   211     -10.690 -12.788  17.513                  SEG1
ATOM   1634  CD1 TYR   211     -11.889 -12.919  18.213                  SEG1
ATOM   1635  CD2 TYR   211      -9.795 -13.864  17.532                  SEG1
ATOM   1636  CE1 TYR   211     -12.213 -14.088  18.885                  SEG1
ATOM   1637  CE2 TYR   211     -10.107 -15.050  18.225                  SEG1
ATOM   1638   CZ TYR   211     -11.326 -15.145  18.894                  SEG1
ATOM   1639   OH TYR   211     -11.679 -16.287  19.584                  SEG1
ATOM   1640    N ARG   212      -9.235 -12.367  13.875                  SEG1
ATOM   1641   CA ARG   212      -8.568 -13.485  13.229                  SEG1
ATOM   1642    C ARG   212      -7.210 -13.611  13.858                  SEG1
ATOM   1643    O ARG   212      -6.715 -12.659  14.419                  SEG1
ATOM   1644   CB ARG   212      -8.466 -13.275  11.722                  SEG1
ATOM   1645   CG ARG   212      -9.616 -12.465  11.144                  SEG1
ATOM   1646   CD ARG   212     -10.035 -12.966   9.754                  SEG1
ATOM   1647   NE ARG   212     -11.441 -12.657   9.465                  SEG1
ATOM   1648   CZ ARG   212     -12.325 -13.529   8.971                  SEG1
ATOM   1649  NH1 ARG   212     -11.961 -14.778   8.695                  SEG1
ATOM   1650  NH2 ARG   212     -13.582 -13.150   8.752                  SEG1
ATOM   1651    N GLY   213      -6.610 -14.784  13.787                  SEG1
ATOM   1652   CA GLY   213      -5.401 -15.031  14.540                  SEG1
ATOM   1653    C GLY   213      -4.525 -16.005  13.795                  SEG1
ATOM   1654    O GLY   213      -4.968 -16.647  12.834                  SEG1
ATOM   1655    N THR   214      -3.272 -16.111  14.217                  SEG1
ATOM   1656   CA THR   214      -2.319 -16.906  13.466                  SEG1
ATOM   1657    C THR   214      -2.073 -18.298  14.032                  SEG1
ATOM   1658    O THR   214      -1.613 -19.172  13.307                  SEG1
ATOM   1659   CB THR   214      -0.978 -16.181  13.352                  SEG1
ATOM   1660  OG1 THR   214      -0.338 -16.148  14.628                  SEG1
ATOM   1661  CG2 THR   214      -1.193 -14.764  12.865                  SEG1
ATOM   1662    N THR   215      -2.346 -18.511  15.320                  SEG1
ATOM   1663   CA THR   215      -2.066 -19.822  15.918                  SEG1
ATOM   1664    C THR   215      -3.224 -20.568  16.570                  SEG1
ATOM   1665    O THR   215      -2.980 -21.462  17.373                  SEG1
ATOM   1666   CB THR   215      -0.970 -19.719  16.992                  SEG1
ATOM   1667  OG1 THR   215      -1.553 -19.271  18.223                  SEG1
ATOM   1668  CG2 THR   215       0.141 -18.756  16.557                  SEG1
ATOM   1669    N THR   216      -4.461 -20.192  16.265                  SEG1
ATOM   1670   CA THR   216      -5.676 -20.874  16.774                  SEG1
ATOM   1671    C THR   216      -5.805 -21.159  18.295                  SEG1
ATOM   1672    O THR   216      -6.859 -21.625  18.752                  SEG1
ATOM   1673   CB THR   216      -5.878 -22.243  16.059                  SEG1
ATOM   1674  OG1 THR   216      -7.269 -22.587  16.099                  SEG1
ATOM   1675  CG2 THR   216      -5.083 -23.370  16.743                  SEG1
ATOM   1676    N TYR   217      -4.741 -20.882  19.051                  SEG1
ATOM   1677   CA TYR   217      -4.727 -20.879  20.514                  SEG1
ATOM   1678    C TYR   217      -5.929 -20.132  21.032                  SEG1
ATOM   1679    O TYR   217      -6.139 -18.998  20.618                  SEG1
ATOM   1680   CB TYR   217      -3.455 -20.213  20.973                  SEG1
ATOM   1681   CG TYR   217      -3.192 -20.113  22.447                  SEG1
ATOM   1682  CD1 TYR   217      -3.615 -19.002  23.160                  SEG1
ATOM   1683  CD2 TYR   217      -2.402 -21.056  23.102                  SEG1
ATOM   1684  CE1 TYR   217      -3.330 -18.857  24.503                  SEG1
ATOM   1685  CE2 TYR   217      -2.105 -20.924  24.458                  SEG1
ATOM   1686   CZ TYR   217      -2.578 -19.815  25.157                  SEG1
ATOM   1687   OH TYR   217      -2.309 -19.658  26.506                  SEG1
ATOM   1688    N LYS   218      -6.708 -20.737  21.933                  SEG1
ATOM   1689   CA LYS   218      -7.966 -20.134  22.386                  SEG1
ATOM   1690    C LYS   218      -7.707 -19.175  23.532                  SEG1
ATOM   1691    O LYS   218      -6.954 -19.477  24.463                  SEG1
ATOM   1692   CB LYS   218      -8.965 -21.220  22.811                  SEG1
ATOM   1693   CG LYS   218     -10.358 -20.691  23.265                  SEG1
ATOM   1694   CD LYS   218     -10.948 -19.690  22.257                  SEG1
ATOM   1695   CE LYS   218     -12.431 -19.973  21.965                  SEG1
ATOM   1696   NZ LYS   218     -13.011 -19.015  20.948                  SEG1
ATOM   1697    N LEU   219      -8.365 -18.028  23.472                  SEG1
ATOM   1698   CA LEU   219      -8.008 -16.910  24.336                  SEG1
ATOM   1699    C LEU   219      -8.637 -16.912  25.735                  SEG1
ATOM   1700    O LEU   219      -9.627 -17.590  26.010                  SEG1
ATOM   1701   CB LEU   219      -8.359 -15.600  23.635                  SEG1
ATOM   1702   CG LEU   219      -7.406 -15.276  22.477                  SEG1
ATOM   1703  CD1 LEU   219      -7.797 -14.013  21.720                  SEG1
ATOM   1704  CD2 LEU   219      -5.983 -15.198  22.993                  SEG1
ATOM   1705    N ASN   220      -8.018 -16.141  26.618                  SEG1
ATOM   1706   CA ASN   220      -8.500 -15.968  27.969                  SEG1
ATOM   1707    C ASN   220      -9.061 -14.577  28.264                  SEG1
ATOM   1708    O ASN   220      -9.102 -13.701  27.407                  SEG1
ATOM   1709   CB ASN   220      -7.356 -16.266  28.931                  SEG1
ATOM   1710   CG ASN   220      -7.071 -17.741  29.020                  SEG1
ATOM   1711  OD1 ASN   220      -7.813 -18.554  28.472                  SEG1
ATOM   1712  ND2 ASN   220      -5.997 -18.100  29.707                  SEG1
ATOM   1713    N VAL   221      -9.435 -14.348  29.510                  SEG1
ATOM   1714   CA VAL   221      -9.709 -13.005  29.913                  SEG1
ATOM   1715    C VAL   221      -8.341 -12.706  30.443                  SEG1
ATOM   1716    O VAL   221      -7.622 -13.647  30.811                  SEG1
ATOM   1717   CB VAL   221     -10.898 -12.894  30.897                  SEG1
ATOM   1718  CG1 VAL   221     -10.798 -11.718  31.825                  SEG1
ATOM   1719  CG2 VAL   221     -12.180 -12.750  30.080                  SEG1
ATOM   1720    N GLY   222      -7.919 -11.448  30.344                  SEG1
ATOM   1721   CA GLY   222      -6.622 -11.064  30.857                  SEG1
ATOM   1722    C GLY   222      -5.556 -11.043  29.782                  SEG1
ATOM   1723    O GLY   222      -4.493 -10.447  29.961                  SEG1
ATOM   1724    N ASP   223      -5.811 -11.744  28.682                  SEG1
ATOM   1725   CA ASP   223      -4.890 -11.743  27.559                  SEG1
ATOM   1726    C ASP   223      -4.872 -10.337  27.036                  SEG1
ATOM   1727    O ASP   223      -5.868  -9.622  27.164                  SEG1
ATOM   1728   CB ASP   223      -5.313 -12.737  26.483                  SEG1
ATOM   1729   CG ASP   223      -4.922 -14.147  26.839                  SEG1
ATOM   1730  OD1 ASP   223      -5.444 -15.105  26.222                  SEG1
ATOM   1731  OD2 ASP   223      -4.082 -14.283  27.754                  SEG1
ATOM   1732    N TYR   224      -3.743  -9.915  26.488                  SEG1
ATOM   1733   CA TYR   224      -3.672  -8.558  25.958                  SEG1
ATOM   1734    C TYR   224      -2.864  -8.422  24.666                  SEG1
ATOM   1735    O TYR   224      -2.042  -9.249  24.307                  SEG1
ATOM   1736   CB TYR   224      -3.142  -7.600  27.019                  SEG1
ATOM   1737   CG TYR   224      -1.716  -7.823  27.374                  SEG1
ATOM   1738  CD1 TYR   224      -1.369  -8.629  28.441                  SEG1
ATOM   1739  CD2 TYR   224      -0.703  -7.219  26.650                  SEG1
ATOM   1740  CE1 TYR   224      -0.059  -8.828  28.775                  SEG1
ATOM   1741  CE2 TYR   224       0.611  -7.418  26.974                  SEG1
ATOM   1742   CZ TYR   224       0.931  -8.219  28.036                  SEG1
ATOM   1743   OH TYR   224       2.257  -8.413  28.363                  SEG1
ATOM   1744    N PHE   225      -3.177  -7.353  23.963                  SEG1
ATOM   1745   CA PHE   225      -2.672  -7.088  22.637                  SEG1
ATOM   1746    C PHE   225      -1.854  -5.803  22.506                  SEG1
ATOM   1747    O PHE   225      -2.223  -4.760  23.041                  SEG1
ATOM   1748   CB PHE   225      -3.855  -7.048  21.699                  SEG1
ATOM   1749   CG PHE   225      -4.679  -8.303  21.719                  SEG1
ATOM   1750  CD1 PHE   225      -4.349  -9.376  20.902                  SEG1
ATOM   1751  CD2 PHE   225      -5.791  -8.407  22.522                  SEG1
ATOM   1752  CE1 PHE   225      -5.106 -10.524  20.895                  SEG1
ATOM   1753  CE2 PHE   225      -6.566  -9.556  22.504                  SEG1
ATOM   1754   CZ PHE   225      -6.213 -10.611  21.685                  SEG1
ATOM   1755    N VAL   226      -0.705  -5.887  21.858                  SEG1
ATOM   1756   CA VAL   226       0.115  -4.700  21.648                  SEG1
ATOM   1757    C VAL   226       0.336  -4.547  20.167                  SEG1
ATOM   1758    O VAL   226       0.480  -5.529  19.437                  SEG1
ATOM   1759   CB VAL   226       1.442  -4.757  22.404                  SEG1
ATOM   1760  CG1 VAL   226       1.214  -5.252  23.792                  SEG1
ATOM   1761  CG2 VAL   226       2.369  -5.684  21.728                  SEG1
ATOM   1762    N LEU   227       0.339  -3.305  19.721                  SEG1
ATOM   1763   CA LEU   227       0.665  -2.965  18.334                  SEG1
ATOM   1764    C LEU   227       2.173  -2.985  18.187                  SEG1
ATOM   1765    O LEU   227       2.896  -2.162  18.786                  SEG1
ATOM   1766   CB LEU   227       0.134  -1.602  17.991                  SEG1
ATOM   1767   CG LEU   227      -0.326  -1.419  16.580                  SEG1
ATOM   1768  CD1 LEU   227      -0.875  -2.696  16.058                  SEG1
ATOM   1769  CD2 LEU   227      -1.418  -0.373  16.657                  SEG1
ATOM   1770    N THR   228       2.696  -3.961  17.473                  SEG1
ATOM   1771   CA THR   228       4.126  -4.105  17.573                  SEG1
ATOM   1772    C THR   228       4.872  -3.318  16.513                  SEG1
ATOM   1773    O THR   228       4.589  -3.402  15.328                  SEG1
ATOM   1774   CB THR   228       4.547  -5.575  17.530                  SEG1
ATOM   1775  OG1 THR   228       3.772  -6.298  16.548                  SEG1
ATOM   1776  CG2 THR   228       4.377  -6.171  18.938                  SEG1
ATOM   1777    N SER   229       5.833  -2.538  16.992                  SEG1
ATOM   1778   CA SER   229       6.702  -1.765  16.159                  SEG1
ATOM   1779    C SER   229       7.966  -2.572  15.851                  SEG1
ATOM   1780    O SER   229       8.704  -2.942  16.764                  SEG1
ATOM   1781   CB SER   229       7.033  -0.474  16.874                  SEG1
ATOM   1782   OG SER   229       8.346  -0.018  16.581                  SEG1
ATOM   1783    N HSE   230       8.205  -2.840  14.565                  SEG1
ATOM   1784   CA HSE   230       9.388  -3.573  14.124                  SEG1
ATOM   1785    C HSE   230      10.481  -2.662  13.708                  SEG1
ATOM   1786    O HSE   230      10.242  -1.556  13.255                  SEG1
ATOM   1787   CB HSE   230       9.102  -4.460  12.925                  SEG1
ATOM   1788   CG HSE   230       7.879  -5.287  13.083                  SEG1
ATOM   1789  ND1 HSE   230       7.816  -6.339  13.976                  SEG1
ATOM   1790  CD2 HSE   230       6.664  -5.208  12.483                  SEG1
ATOM   1791  CE1 HSE   230       6.615  -6.886  13.903                  SEG1
ATOM   1792  NE2 HSE   230       5.901  -6.226  12.999                  SEG1
ATOM   1793    N THR   231      11.689  -3.169  13.820                  SEG1
ATOM   1794   CA THR   231      12.857  -2.527  13.269                  SEG1
ATOM   1795    C THR   231      12.763  -2.376  11.761                  SEG1
ATOM   1796    O THR   231      12.276  -3.285  11.091                  SEG1
ATOM   1797   CB THR   231      14.064  -3.341  13.674                  SEG1
ATOM   1798  OG1 THR   231      14.419  -2.964  15.003                  SEG1
ATOM   1799  CG2 THR   231      15.226  -3.202  12.695                  SEG1
ATOM   1800    N VAL   232      13.239  -1.246  11.237                  SEG1
ATOM   1801   CA VAL   232      13.205  -1.011   9.798                  SEG1
ATOM   1802    C VAL   232      14.565  -1.066   9.196                  SEG1
ATOM   1803    O VAL   232      15.476  -0.410   9.655                  SEG1
ATOM   1804   CB VAL   232      12.568   0.317   9.464                  SEG1
ATOM   1805  CG1 VAL   232      12.668   0.551   7.999                  SEG1
ATOM   1806  CG2 VAL   232      11.115   0.306   9.901                  SEG1
ATOM   1807    N MET   233      14.729  -1.866   8.168                  SEG1
ATOM   1808   CA MET   233      16.062  -2.059   7.639                  SEG1
ATOM   1809    C MET   233      16.346  -0.936   6.681                  SEG1
ATOM   1810    O MET   233      15.409  -0.275   6.207                  SEG1
ATOM   1811   CB MET   233      16.176  -3.406   6.957                  SEG1
ATOM   1812   CG MET   233      16.097  -4.523   7.934                  SEG1
ATOM   1813   SE MET   233      17.345  -4.114   9.341                  SEG1
ATOM   1814   CE MET   233      18.399  -5.750   9.214                  SEG1
ATOM   1815    N PRO   234      17.635  -0.673   6.428                  SEG1
ATOM   1816   CA PRO   234      18.051   0.343   5.448                  SEG1
ATOM   1817    C PRO   234      17.820  -0.077   4.009                  SEG1
ATOM   1818    O PRO   234      17.779  -1.251   3.739                  SEG1
ATOM   1819   CB PRO   234      19.542   0.519   5.730                  SEG1
ATOM   1820   CG PRO   234      19.909  -0.498   6.728                  SEG1
ATOM   1821   CD PRO   234      18.700  -1.018   7.381                  SEG1
ATOM   1822    N LEU   235      17.612   0.849   3.102                  SEG1
ATOM   1823   CA LEU   235      17.431   0.469   1.716                  SEG1
ATOM   1824    C LEU   235      18.765   0.507   0.977                  SEG1
ATOM   1825    O LEU   235      19.790   0.844   1.580                  SEG1
ATOM   1826   CB LEU   235      16.438   1.377   1.039                  SEG1
ATOM   1827   CG LEU   235      15.114   1.248   1.735                  SEG1
ATOM   1828  CD1 LEU   235      14.037   2.116   1.026                  SEG1
ATOM   1829  CD2 LEU   235      14.788  -0.269   1.798                  SEG1
ATOM   1830    N SER   236      18.770   0.132  -0.307                  SEG1
ATOM   1831   CA SER   236      20.024   0.111  -1.082                  SEG1
ATOM   1832    C SER   236      19.790   0.105  -2.572                  SEG1
ATOM   1833    O SER   236      20.338   0.957  -3.265                  SEG1
ATOM   1834   CB SER   236      20.894  -1.091  -0.700                  SEG1
ATOM   1835   OG SER   236      20.254  -2.295  -1.062                  SEG1
ATOM   1836    N ALA   237      18.981  -0.835  -3.061                  SEG1
ATOM   1837   CA ALA   237      18.558  -0.835  -4.460                  SEG1
ATOM   1838    C ALA   237      17.694   0.352  -4.776                  SEG1
ATOM   1839    O ALA   237      17.020   0.840  -3.943                  SEG1
ATOM   1840   CB ALA   237      17.809  -2.086  -4.792                  SEG1
ATOM   1841    N PRO   238      17.743   0.842  -5.996                  SEG1
ATOM   1842   CA PRO   238      16.822   1.923  -6.383                  SEG1
ATOM   1843    C PRO   238      15.381   1.536  -6.257                  SEG1
ATOM   1844    O PRO   238      15.122   0.353  -6.104                  SEG1
ATOM   1845   CB PRO   238      17.145   2.173  -7.852                  SEG1
ATOM   1846   CG PRO   238      18.119   1.062  -8.243                  SEG1
ATOM   1847   CD PRO   238      18.794   0.612  -6.997                  SEG1
ATOM   1848    N THR   239      14.466   2.489  -6.350                  SEG1
ATOM   1849   CA THR   239      13.079   2.099  -6.493                  SEG1
ATOM   1850    C THR   239      12.922   1.433  -7.870                  SEG1
ATOM   1851    O THR   239      12.728   0.236  -7.946                  SEG1
ATOM   1852   CB THR   239      12.138   3.266  -6.326                  SEG1
ATOM   1853  OG1 THR   239      12.410   4.234  -7.323                  SEG1
ATOM   1854  CG2 THR   239      12.391   3.869  -4.995                  SEG1
ATOM   1855    N LEU   240      13.060   2.203  -8.946                  SEG1
ATOM   1856   CA LEU   240      13.264   1.656 -10.298                  SEG1
ATOM   1857    C LEU   240      14.724   1.577 -10.658                  SEG1
ATOM   1858    O LEU   240      15.451   2.555 -10.454                  SEG1
ATOM   1859   CB LEU   240      12.594   2.542 -11.318                  SEG1
ATOM   1860   CG LEU   240      11.209   2.072 -11.595                  SEG1
ATOM   1861  CD1 LEU   240      10.560   2.991 -12.587                  SEG1
ATOM   1862  CD2 LEU   240      11.441   0.669 -12.123                  SEG1
ATOM   1863    N VAL   241      15.181   0.461 -11.199                  SEG1
ATOM   1864   CA VAL   241      16.474   0.501 -11.904                  SEG1
ATOM   1865    C VAL   241      16.441   1.465 -13.115                  SEG1
ATOM   1866    O VAL   241      15.374   1.950 -13.532                  SEG1
ATOM   1867   CB VAL   241      16.920  -0.885 -12.340                  SEG1
ATOM   1868  CG1 VAL   241      17.301  -1.706 -11.095                  SEG1
ATOM   1869  CG2 VAL   241      15.830  -1.554 -13.217                  SEG1
ATOM   1870    N PRO   242      17.621   1.823 -13.634                  SEG1
ATOM   1871   CA PRO   242      17.518   2.627 -14.850                  SEG1
ATOM   1872    C PRO   242      17.248   1.769 -16.097                  SEG1
ATOM   1873    O PRO   242      17.846   0.716 -16.305                  SEG1
ATOM   1874   CB PRO   242      18.871   3.334 -14.916                  SEG1
ATOM   1875   CG PRO   242      19.808   2.470 -14.145                  SEG1
ATOM   1876   CD PRO   242      18.999   1.764 -13.106                  SEG1
ATOM   1877    N GLN   243      16.299   2.238 -16.890                  SEG1
ATOM   1878   CA GLN   243      15.828   1.582 -18.096                  SEG1
ATOM   1879    C GLN   243      16.889   1.273 -19.154                  SEG1
ATOM   1880    O GLN   243      17.841   2.037 -19.370                  SEG1
ATOM   1881   CB GLN   243      14.766   2.458 -18.748                  SEG1
ATOM   1882   CG GLN   243      14.206   1.861 -20.004                  SEG1
ATOM   1883   CD GLN   243      13.262   0.701 -19.723                  SEG1
ATOM   1884  OE1 GLN   243      13.660  -0.375 -19.211                  SEG1
ATOM   1885  NE2 GLN   243      11.991   0.915 -20.060                  SEG1
ATOM   1886    N GLU   244      16.740   0.130 -19.807                  SEG1
ATOM   1887   CA GLU   244      17.556  -0.222 -20.974                  SEG1
ATOM   1888    C GLU   244      16.610  -0.579 -22.135                  SEG1
ATOM   1889    O GLU   244      15.658  -1.335 -21.961                  SEG1
ATOM   1890   CB GLU   244      18.487  -1.362 -20.635                  SEG1
ATOM   1891   CG GLU   244      19.242  -1.104 -19.353                  SEG1
ATOM   1892   CD GLU   244      20.479  -1.963 -19.226                  SEG1
ATOM   1893  OE1 GLU   244      21.253  -2.041 -20.206                  SEG1
ATOM   1894  OE2 GLU   244      20.681  -2.576 -18.147                  SEG1
ATOM   1895    N HSE   245      16.805   0.021 -23.297                  SEG1
ATOM   1896   CA HSE   245      16.061  -0.414 -24.466                  SEG1
ATOM   1897    C HSE   245      16.886  -1.360 -25.308                  SEG1
ATOM   1898    O HSE   245      18.097  -1.200 -25.440                  SEG1
ATOM   1899   CB HSE   245      15.614   0.762 -25.283                  SEG1
ATOM   1900   CG HSE   245      14.388   1.394 -24.735                  SEG1
ATOM   1901  ND1 HSE   245      13.327   0.648 -24.272                  SEG1
ATOM   1902  CD2 HSE   245      14.050   2.692 -24.551                  SEG1
ATOM   1903  CE1 HSE   245      12.377   1.460 -23.843                  SEG1
ATOM   1904  NE2 HSE   245      12.789   2.706 -24.003                  SEG1
ATOM   1905    N TYR   246      16.219  -2.381 -25.832                  SEG1
ATOM   1906   CA TYR   246      16.883  -3.396 -26.621                  SEG1
ATOM   1907    C TYR   246      16.253  -3.516 -28.005                  SEG1
ATOM   1908    O TYR   246      15.087  -3.163 -28.203                  SEG1
ATOM   1909   CB TYR   246      16.822  -4.740 -25.905                  SEG1
ATOM   1910   CG TYR   246      17.287  -4.710 -24.463                  SEG1
ATOM   1911  CD1 TYR   246      18.606  -4.366 -24.155                  SEG1
ATOM   1912  CD2 TYR   246      16.418  -5.066 -23.416                  SEG1
ATOM   1913  CE1 TYR   246      19.049  -4.356 -22.858                  SEG1
ATOM   1914  CE2 TYR   246      16.847  -5.049 -22.103                  SEG1
ATOM   1915   CZ TYR   246      18.174  -4.693 -21.825                  SEG1
ATOM   1916   OH TYR   246      18.644  -4.667 -20.523                  SEG1
ATOM   1917    N VAL   247      17.016  -4.050 -28.953                  SEG1
ATOM   1918   CA VAL   247      16.521  -4.229 -30.317                  SEG1
ATOM   1919    C VAL   247      16.139  -5.688 -30.538                  SEG1
ATOM   1920    O VAL   247      15.390  -6.028 -31.462                  SEG1
ATOM   1921   CB VAL   247      17.565  -3.786 -31.340                  SEG1
ATOM   1922  CG1 VAL   247      16.892  -3.489 -32.677                  SEG1
ATOM   1923  CG2 VAL   247      18.331  -2.585 -30.809                  SEG1
ATOM   1924    N ARG   248      16.643  -6.537 -29.651                  SEG1
ATOM   1925   CA ARG   248      16.402  -7.960 -29.736                  SEG1
ATOM   1926    C ARG   248      15.661  -8.406 -28.467                  SEG1
ATOM   1927    O ARG   248      14.910  -7.638 -27.870                  SEG1
ATOM   1928   CB ARG   248      17.721  -8.732 -29.943                  SEG1
ATOM   1929   CG ARG   248      18.828  -8.486 -28.918                  SEG1
ATOM   1930   CD ARG   248      19.969  -9.486 -29.094                  SEG1
ATOM   1931   NE ARG   248      20.492 -10.024 -27.837                  SEG1
ATOM   1932   CZ ARG   248      19.814 -10.867 -27.058                  SEG1
ATOM   1933  NH1 ARG   248      18.595 -11.231 -27.414                  SEG1
ATOM   1934  NH2 ARG   248      20.340 -11.356 -25.931                  SEG1
ATOM   1935    N ILE   249      15.853  -9.654 -28.079                  SEG1
ATOM   1936   CA ILE   249      15.174 -10.201 -26.928                  SEG1
ATOM   1937    C ILE   249      16.251 -10.835 -26.074                  SEG1
ATOM   1938    O ILE   249      16.778 -11.904 -26.401                  SEG1
ATOM   1939   CB ILE   249      14.076 -11.190 -27.373                  SEG1
ATOM   1940  CG1 ILE   249      12.857 -10.414 -27.865                  SEG1
ATOM   1941  CG2 ILE   249      13.712 -12.194 -26.265                  SEG1
ATOM   1942  CD1 ILE   249      11.682 -11.286 -28.108                  SEG1
ATOM   1943    N THR   250      16.618 -10.168 -24.988                  SEG1
ATOM   1944   CA THR   250      17.711 -10.683 -24.178                  SEG1
ATOM   1945    C THR   250      17.231 -11.469 -22.982                  SEG1
ATOM   1946    O THR   250      16.053 -11.458 -22.649                  SEG1
ATOM   1947   CB THR   250      18.622  -9.572 -23.681                  SEG1
ATOM   1948  OG1 THR   250      19.672 -10.156 -22.892                  SEG1
ATOM   1949  CG2 THR   250      17.831  -8.582 -22.854                  SEG1
ATOM   1950    N GLY   251      18.162 -12.163 -22.340                  SEG1
ATOM   1951   CA GLY   251      17.837 -12.921 -21.148                  SEG1
ATOM   1952    C GLY   251      17.460 -14.351 -21.439                  SEG1
ATOM   1953    O GLY   251      18.336 -15.218 -21.373                  SEG1
ATOM   1954    N LEU   252      16.205 -14.641 -21.763                  SEG1
ATOM   1955   CA LEU   252      15.976 -16.008 -22.218                  SEG1
ATOM   1956    C LEU   252      15.183 -16.150 -23.532                  SEG1
ATOM   1957    O LEU   252      14.822 -15.170 -24.199                  SEG1
ATOM   1958   CB LEU   252      15.323 -16.850 -21.102                  SEG1
ATOM   1959   CG LEU   252      16.002 -18.233 -20.931                  SEG1
ATOM   1960  CD1 LEU   252      17.509 -18.138 -21.097                  SEG1
ATOM   1961  CD2 LEU   252      15.705 -18.906 -19.614                  SEG1
ATOM   1962    N TYR   253      14.929 -17.415 -23.859                  SEG1
ATOM   1963   CA TYR   253      14.634 -17.912 -25.195                  SEG1
ATOM   1964    C TYR   253      13.152 -18.219 -25.407                  SEG1
ATOM   1965    O TYR   253      12.649 -19.207 -24.857                  SEG1
ATOM   1966   CB TYR   253      15.444 -19.180 -25.432                  SEG1
ATOM   1967   CG TYR   253      16.825 -19.199 -24.789                  SEG1
ATOM   1968  CD1 TYR   253      17.631 -18.064 -24.777                  SEG1
ATOM   1969  CD2 TYR   253      17.339 -20.370 -24.227                  SEG1
ATOM   1970  CE1 TYR   253      18.906 -18.084 -24.212                  SEG1
ATOM   1971  CE2 TYR   253      18.619 -20.402 -23.662                  SEG1
ATOM   1972   CZ TYR   253      19.395 -19.255 -23.661                  SEG1
ATOM   1973   OH TYR   253      20.657 -19.265 -23.103                  SEG1
ATOM   1974    N PRO   254      12.444 -17.388 -26.198                  SEG1
ATOM   1975   CA PRO   254      11.009 -17.631 -26.362                  SEG1
ATOM   1976    C PRO   254      10.737 -18.878 -27.174                  SEG1
ATOM   1977    O PRO   254      11.660 -19.575 -27.608                  SEG1
ATOM   1978   CB PRO   254      10.523 -16.396 -27.111                  SEG1
ATOM   1979   CG PRO   254      11.678 -15.988 -27.921                  SEG1
ATOM   1980   CD PRO   254      12.932 -16.384 -27.158                  SEG1
ATOM   1981    N THR   255       9.471 -19.169 -27.394                  SEG1
ATOM   1982   CA THR   255       9.135 -20.448 -27.975                  SEG1
ATOM   1983    C THR   255       8.228 -20.243 -29.156                  SEG1
ATOM   1984    O THR   255       7.807 -19.129 -29.441                  SEG1
ATOM   1985   CB THR   255       8.448 -21.395 -26.965                  SEG1
ATOM   1986  OG1 THR   255       8.394 -22.716 -27.521                  SEG1
ATOM   1987  CG2 THR   255       7.022 -20.934 -26.632                  SEG1
ATOM   1988    N LEU   256       7.954 -21.331 -29.858                  SEG1
ATOM   1989   CA LEU   256       6.918 -21.340 -30.861                  SEG1
ATOM   1990    C LEU   256       5.983 -22.509 -30.557                  SEG1
ATOM   1991    O LEU   256       5.915 -23.479 -31.298                  SEG1
ATOM   1992   CB LEU   256       7.522 -21.405 -32.272                  SEG1
ATOM   1993   CG LEU   256       8.551 -20.303 -32.603                  SEG1
ATOM   1994  CD1 LEU   256       9.979 -20.826 -32.601                  SEG1
ATOM   1995  CD2 LEU   256       8.269 -19.568 -33.906                  SEG1
ATOM   1996    N ASN   257       5.267 -22.386 -29.440                  SEG1
ATOM   1997   CA ASN   257       4.309 -23.391 -28.969                  SEG1
ATOM   1998    C ASN   257       3.393 -22.771 -27.903                  SEG1
ATOM   1999    O ASN   257       3.180 -23.350 -26.833                  SEG1
ATOM   2000   CB ASN   257       5.035 -24.608 -28.396                  SEG1
ATOM   2001   CG ASN   257       4.644 -25.908 -29.091                  SEG1
ATOM   2002  OD1 ASN   257       3.791 -25.924 -29.986                  SEG1
ATOM   2003  ND2 ASN   257       5.257 -27.008 -28.667                  SEG1
ATOM   2004    N ILE   258       2.871 -21.580 -28.191                  SEG1
ATOM   2005   CA ILE   258       1.983 -20.906 -27.255                  SEG1
ATOM   2006    C ILE   258       0.588 -21.445 -27.488                  SEG1
ATOM   2007    O ILE   258       0.162 -21.600 -28.629                  SEG1
ATOM   2008   CB ILE   258       2.049 -19.336 -27.398                  SEG1
ATOM   2009  CG1 ILE   258       1.528 -18.636 -26.137                  SEG1
ATOM   2010  CG2 ILE   258       1.273 -18.831 -28.605                  SEG1
ATOM   2011  CD1 ILE   258       2.525 -18.584 -24.991                  SEG1
ATOM   2012    N SER   259      -0.103 -21.785 -26.410                  SEG1
ATOM   2013   CA SER   259      -1.524 -22.036 -26.517                  SEG1
ATOM   2014    C SER   259      -2.091 -20.838 -27.245                  SEG1
ATOM   2015    O SER   259      -1.729 -19.706 -26.953                  SEG1
ATOM   2016   CB SER   259      -2.176 -22.229 -25.152                  SEG1
ATOM   2017   OG SER   259      -1.483 -23.195 -24.375                  SEG1
ATOM   2018    N ASP   260      -2.970 -21.087 -28.201                  SEG1
ATOM   2019   CA ASP   260      -3.408 -20.042 -29.115                  SEG1
ATOM   2020    C ASP   260      -4.337 -19.031 -28.429                  SEG1
ATOM   2021    O ASP   260      -4.657 -17.986 -28.990                  SEG1
ATOM   2022   CB ASP   260      -4.086 -20.702 -30.332                  SEG1
ATOM   2023   CG ASP   260      -4.963 -19.749 -31.123                  SEG1
ATOM   2024  OD1 ASP   260      -6.176 -19.688 -30.832                  SEG1
ATOM   2025  OD2 ASP   260      -4.442 -19.059 -32.027                  SEG1
ATOM   2026    N GLU   261      -4.690 -19.300 -27.176                  SEG1
ATOM   2027   CA GLU   261      -5.475 -18.350 -26.394                  SEG1
ATOM   2028    C GLU   261      -4.695 -17.061 -26.110                  SEG1
ATOM   2029    O GLU   261      -5.280 -15.993 -25.904                  SEG1
ATOM   2030   CB GLU   261      -5.885 -18.989 -25.059                  SEG1
ATOM   2031   CG GLU   261      -4.847 -19.992 -24.526                  SEG1
ATOM   2032   CD GLU   261      -5.320 -20.825 -23.325                  SEG1
ATOM   2033  OE1 GLU   261      -6.238 -20.382 -22.595                  SEG1
ATOM   2034  OE2 GLU   261      -4.762 -21.930 -23.109                  SEG1
ATOM   2035    N PHE   262      -3.371 -17.165 -26.147                  SEG1
ATOM   2036   CA PHE   262      -2.487 -16.044 -25.843                  SEG1
ATOM   2037    C PHE   262      -2.024 -15.309 -27.076                  SEG1
ATOM   2038    O PHE   262      -1.086 -14.523 -27.016                  SEG1
ATOM   2039   CB PHE   262      -1.268 -16.525 -25.071                  SEG1
ATOM   2040   CG PHE   262      -1.599 -17.408 -23.918                  SEG1
ATOM   2041  CD1 PHE   262      -0.707 -18.371 -23.501                  SEG1
ATOM   2042  CD2 PHE   262      -2.793 -17.268 -23.238                  SEG1
ATOM   2043  CE1 PHE   262      -1.002 -19.185 -22.441                  SEG1
ATOM   2044  CE2 PHE   262      -3.090 -18.085 -22.179                  SEG1
ATOM   2045   CZ PHE   262      -2.192 -19.043 -21.775                  SEG1
ATOM   2046    N SER   263      -2.663 -15.592 -28.199                  SEG1
ATOM   2047   CA SER   263      -2.299 -14.966 -29.457                  SEG1
ATOM   2048    C SER   263      -2.363 -13.450 -29.336                  SEG1
ATOM   2049    O SER   263      -1.606 -12.741 -29.989                  SEG1
ATOM   2050   CB SER   263      -3.217 -15.452 -30.578                  SEG1
ATOM   2051   OG SER   263      -4.267 -14.531 -30.808                  SEG1
ATOM   2052    N SER   264      -3.279 -12.960 -28.504                  SEG1
ATOM   2053   CA SER   264      -3.518 -11.523 -28.370                  SEG1
ATOM   2054    C SER   264      -2.512 -10.798 -27.459                  SEG1
ATOM   2055    O SER   264      -2.478  -9.567 -27.410                  SEG1
ATOM   2056   CB SER   264      -4.944 -11.297 -27.857                  SEG1
ATOM   2057   OG SER   264      -5.036 -11.538 -26.460                  SEG1
ATOM   2058    N ASN   265      -1.660 -11.562 -26.782                  SEG1
ATOM   2059   CA ASN   265      -0.740 -11.003 -25.787                  SEG1
ATOM   2060    C ASN   265       0.685 -11.174 -26.242                  SEG1
ATOM   2061    O ASN   265       1.629 -10.827 -25.534                  SEG1
ATOM   2062   CB ASN   265      -0.933 -11.668 -24.429                  SEG1
ATOM   2063   CG ASN   265      -2.093 -11.078 -23.662                  SEG1
ATOM   2064  OD1 ASN   265      -2.690 -10.091 -24.093                  SEG1
ATOM   2065  ND2 ASN   265      -2.429 -11.680 -22.525                  SEG1
ATOM   2066    N VAL   266       0.820 -11.727 -27.444                  SEG1
ATOM   2067   CA VAL   266       2.109 -12.067 -28.036                  SEG1
ATOM   2068    C VAL   266       2.799 -10.750 -28.295                  SEG1
ATOM   2069    O VAL   266       4.025 -10.647 -28.178                  SEG1
ATOM   2070   CB VAL   266       1.942 -12.867 -29.330                  SEG1
ATOM   2071  CG1 VAL   266       3.169 -12.755 -30.212                  SEG1
ATOM   2072  CG2 VAL   266       1.597 -14.316 -29.024                  SEG1
ATOM   2073    N ALA   267       1.963  -9.756 -28.628                  SEG1
ATOM   2074   CA ALA   267       2.345  -8.382 -28.968                  SEG1
ATOM   2075    C ALA   267       2.986  -7.604 -27.806                  SEG1
ATOM   2076    O ALA   267       3.707  -6.617 -28.016                  SEG1
ATOM   2077   CB ALA   267       1.143  -7.641 -29.480                  SEG1
ATOM   2078    N ASN   268       2.690  -8.009 -26.579                  SEG1
ATOM   2079   CA ASN   268       3.263  -7.375 -25.406                  SEG1
ATOM   2080    C ASN   268       4.448  -8.181 -24.855                  SEG1
ATOM   2081    O ASN   268       5.441  -7.619 -24.389                  SEG1
ATOM   2082   CB ASN   268       2.165  -7.162 -24.404                  SEG1
ATOM   2083   CG ASN   268       1.178  -6.135 -24.883                  SEG1
ATOM   2084  OD1 ASN   268       1.528  -5.218 -25.640                  SEG1
ATOM   2085  ND2 ASN   268      -0.071  -6.285 -24.468                  SEG1
ATOM   2086    N TYR   269       4.343  -9.506 -24.926                  SEG1
ATOM   2087   CA TYR   269       5.433 -10.385 -24.510                  SEG1
ATOM   2088    C TYR   269       6.656 -10.058 -25.350                  SEG1
ATOM   2089    O TYR   269       7.793 -10.348 -24.966                  SEG1
ATOM   2090   CB TYR   269       5.063 -11.862 -24.691                  SEG1
ATOM   2091   CG TYR   269       3.812 -12.341 -23.974                  SEG1
ATOM   2092  CD1 TYR   269       3.009 -13.348 -24.531                  SEG1
ATOM   2093  CD2 TYR   269       3.428 -11.805 -22.754                  SEG1
ATOM   2094  CE1 TYR   269       1.890 -13.811 -23.893                  SEG1
ATOM   2095  CE2 TYR   269       2.296 -12.273 -22.114                  SEG1
ATOM   2096   CZ TYR   269       1.536 -13.273 -22.687                  SEG1
ATOM   2097   OH TYR   269       0.405 -13.721 -22.042                  SEG1
ATOM   2098    N GLN   270       6.376  -9.421 -26.483                  SEG1
ATOM   2099   CA GLN   270       7.328  -8.752 -27.352                  SEG1
ATOM   2100    C GLN   270       8.273  -7.873 -26.577                  SEG1
ATOM   2101    O GLN   270       9.498  -8.061 -26.545                  SEG1
ATOM   2102   CB GLN   270       6.550  -7.789 -28.216                  SEG1
ATOM   2103   CG GLN   270       5.608  -8.267 -29.209                  SEG1
ATOM   2104   CD GLN   270       5.578  -7.506 -30.484                  SEG1
ATOM   2105  OE1 GLN   270       5.864  -6.320 -30.492                  SEG1
ATOM   2106  NE2 GLN   270       4.994  -8.095 -31.502                  SEG1
ATOM   2107    N LYS   271       7.614  -6.906 -25.941                  SEG1
ATOM   2108   CA LYS   271       8.231  -5.793 -25.254                  SEG1
ATOM   2109    C LYS   271       9.070  -6.228 -24.071                  SEG1
ATOM   2110    O LYS   271      10.208  -5.772 -23.926                  SEG1
ATOM   2111   CB LYS   271       7.155  -4.799 -24.834                  SEG1
ATOM   2112   CG LYS   271       6.499  -4.067 -26.008                  SEG1
ATOM   2113   CD LYS   271       5.198  -3.386 -25.597                  SEG1
ATOM   2114   CE LYS   271       5.216  -1.915 -25.976                  SEG1
ATOM   2115   NZ LYS   271       6.191  -1.155 -25.132                  SEG1
ATOM   2116    N VAL   272       8.532  -7.140 -23.260                  SEG1
ATOM   2117   CA VAL   272       9.250  -7.669 -22.100                  SEG1
ATOM   2118    C VAL   272      10.646  -8.201 -22.492                  SEG1
ATOM   2119    O VAL   272      11.570  -8.294 -21.670                  SEG1
ATOM   2120   CB VAL   272       8.405  -8.766 -21.412                  SEG1
ATOM   2121  CG1 VAL   272       9.161  -9.438 -20.264                  SEG1
ATOM   2122  CG2 VAL   272       7.096  -8.193 -20.931                  SEG1
ATOM   2123    N GLY   273      10.829  -8.487 -23.770                  SEG1
ATOM   2124   CA GLY   273      12.142  -8.870 -24.233                  SEG1
ATOM   2125    C GLY   273      12.950  -7.639 -24.566                  SEG1
ATOM   2126    O GLY   273      14.170  -7.607 -24.401                  SEG1
ATOM   2127    N MET   274      12.253  -6.606 -25.023                  SEG1
ATOM   2128   CA MET   274      12.911  -5.435 -25.581                  SEG1
ATOM   2129    C MET   274      13.413  -4.457 -24.524                  SEG1
ATOM   2130    O MET   274      14.214  -3.575 -24.846                  SEG1
ATOM   2131   CB MET   274      11.959  -4.690 -26.518                  SEG1
ATOM   2132   CG MET   274      11.050  -5.567 -27.376                  SEG1
ATOM   2133   SE MET   274      11.735  -6.310 -29.049                  SEG1
ATOM   2134   CE MET   274      10.069  -6.217 -30.066                  SEG1
ATOM   2135    N GLN   275      12.934  -4.602 -23.282                  SEG1
ATOM   2136   CA GLN   275      13.147  -3.606 -22.224                  SEG1
ATOM   2137    C GLN   275      13.792  -4.178 -20.963                  SEG1
ATOM   2138    O GLN   275      13.837  -5.398 -20.781                  SEG1
ATOM   2139   CB GLN   275      11.825  -2.964 -21.868                  SEG1
ATOM   2140   CG GLN   275      11.546  -1.725 -22.676                  SEG1
ATOM   2141   CD GLN   275      10.063  -1.423 -22.792                  SEG1
ATOM   2142  OE1 GLN   275       9.362  -1.257 -21.777                  SEG1
ATOM   2143  NE2 GLN   275       9.570  -1.341 -24.030                  SEG1
ATOM   2144    N LYS   276      14.291  -3.303 -20.090                  SEG1
ATOM   2145   CA LYS   276      14.800  -3.743 -18.791                  SEG1
ATOM   2146    C LYS   276      13.652  -3.925 -17.800                  SEG1
ATOM   2147    O LYS   276      13.672  -4.821 -16.948                  SEG1
ATOM   2148   CB LYS   276      15.800  -2.738 -18.229                  SEG1
ATOM   2149   CG LYS   276      16.464  -3.185 -16.949                  SEG1
ATOM   2150   CD LYS   276      16.804  -4.630 -17.020                  SEG1
ATOM   2151   CE LYS   276      17.549  -5.060 -15.781                  SEG1
ATOM   2152   NZ LYS   276      18.981  -4.726 -15.851                  SEG1
ATOM   2153    N TYR   277      12.634  -3.094 -17.939                  SEG1
ATOM   2154   CA TYR   277      11.464  -3.212 -17.097                  SEG1
ATOM   2155    C TYR   277      10.319  -2.622 -17.905                  SEG1
ATOM   2156    O TYR   277      10.528  -1.762 -18.752                  SEG1
ATOM   2157   CB TYR   277      11.649  -2.496 -15.728                  SEG1
ATOM   2158   CG TYR   277      11.712  -0.984 -15.820                  SEG1
ATOM   2159  CD1 TYR   277      12.932  -0.309 -15.668                  SEG1
ATOM   2160  CD2 TYR   277      10.562  -0.223 -16.085                  SEG1
ATOM   2161  CE1 TYR   277      13.003   1.081 -15.785                  SEG1
ATOM   2162  CE2 TYR   277      10.630   1.156 -16.214                  SEG1
ATOM   2163   CZ TYR   277      11.855   1.800 -16.059                  SEG1
ATOM   2164   OH TYR   277      11.927   3.172 -16.154                  SEG1
ATOM   2165    N SER   278       9.111  -3.106 -17.652                  SEG1
ATOM   2166   CA SER   278       7.975  -2.756 -18.492                  SEG1
ATOM   2167    C SER   278       6.777  -2.561 -17.584                  SEG1
ATOM   2168    O SER   278       6.607  -3.320 -16.648                  SEG1
ATOM   2169   CB SER   278       7.710  -3.872 -19.520                  SEG1
ATOM   2170   OG SER   278       8.928  -4.465 -19.995                  SEG1
ATOM   2171    N THR   279       5.973  -1.535 -17.811                  SEG1
ATOM   2172   CA THR   279       4.793  -1.355 -16.985                  SEG1
ATOM   2173    C THR   279       3.531  -1.739 -17.722                  SEG1
ATOM   2174    O THR   279       3.362  -1.393 -18.880                  SEG1
ATOM   2175   CB THR   279       4.645   0.084 -16.510                  SEG1
ATOM   2176  OG1 THR   279       4.226   0.904 -17.608                  SEG1
ATOM   2177  CG2 THR   279       5.967   0.580 -15.950                  SEG1
ATOM   2178    N LEU   280       2.611  -2.395 -17.028                  SEG1
ATOM   2179   CA LEU   280       1.376  -2.818 -17.662                  SEG1
ATOM   2180    C LEU   280       0.154  -2.398 -16.870                  SEG1
ATOM   2181    O LEU   280      -0.064  -2.855 -15.762                  SEG1
ATOM   2182   CB LEU   280       1.396  -4.340 -17.849                  SEG1
ATOM   2183   CG LEU   280       0.087  -5.109 -18.059                  SEG1
ATOM   2184  CD1 LEU   280      -0.629  -4.672 -19.320                  SEG1
ATOM   2185  CD2 LEU   280       0.348  -6.608 -18.086                  SEG1
ATOM   2186    N GLN   281      -0.606  -1.476 -17.431                  SEG1
ATOM   2187   CA GLN   281      -1.947  -1.192 -16.953                  SEG1
ATOM   2188    C GLN   281      -2.804  -2.128 -17.788                  SEG1
ATOM   2189    O GLN   281      -2.573  -2.191 -18.993                  SEG1
ATOM   2190   CB GLN   281      -2.317   0.274 -17.167                  SEG1
ATOM   2191   CG GLN   281      -3.328   0.829 -16.193                  SEG1
ATOM   2192   CD GLN   281      -3.427   2.339 -16.263                  SEG1
ATOM   2193  OE1 GLN   281      -2.605   3.003 -16.898                  SEG1
ATOM   2194  NE2 GLN   281      -4.425   2.893 -15.588                  SEG1
ATOM   2195    N GLY   282      -3.759  -2.863 -17.213                  SEG1
ATOM   2196   CA GLY   282      -4.189  -2.702 -15.844                  SEG1
ATOM   2197    C GLY   282      -5.628  -3.054 -15.472                  SEG1
ATOM   2198    O GLY   282      -5.834  -3.990 -14.699                  SEG1
ATOM   2199    N PRO   283      -6.624  -2.343 -16.048                  SEG1
ATOM   2200   CA PRO   283      -8.022  -2.305 -15.587                  SEG1
ATOM   2201    C PRO   283      -8.623  -3.611 -15.096                  SEG1
ATOM   2202    O PRO   283      -8.259  -4.687 -15.571                  SEG1
ATOM   2203   CB PRO   283      -8.766  -1.810 -16.824                  SEG1
ATOM   2204   CG PRO   283      -7.823  -0.916 -17.462                  SEG1
ATOM   2205   CD PRO   283      -6.474  -1.570 -17.290                  SEG1
ATOM   2206    N PRO   284      -9.549  -3.504 -14.129                  SEG1
ATOM   2207   CA PRO   284     -10.060  -4.664 -13.398                  SEG1
ATOM   2208    C PRO   284     -10.768  -5.608 -14.335                  SEG1
ATOM   2209    O PRO   284     -11.557  -5.160 -15.172                  SEG1
ATOM   2210   CB PRO   284     -11.053  -4.058 -12.399                  SEG1
ATOM   2211   CG PRO   284     -10.849  -2.582 -12.459                  SEG1
ATOM   2212   CD PRO   284     -10.322  -2.292 -13.819                  SEG1
ATOM   2213    N GLY   285     -10.459  -6.889 -14.248                  SEG1
ATOM   2214   CA GLY   285     -11.197  -7.841 -15.039                  SEG1
ATOM   2215    C GLY   285     -10.791  -7.865 -16.500                  SEG1
ATOM   2216    O GLY   285     -11.500  -7.311 -17.346                  SEG1
ATOM   2217    N THR   286      -9.617  -8.404 -16.804                  SEG1
ATOM   2218   CA THR   286      -8.497  -8.504 -15.876                  SEG1
ATOM   2219    C THR   286      -7.282  -8.437 -16.746                  SEG1
ATOM   2220    O THR   286      -6.401  -7.618 -16.513                  SEG1
ATOM   2221   CB THR   286      -8.480  -9.800 -14.980                  SEG1
ATOM   2222  OG1 THR   286      -8.566  -9.423 -13.599                  SEG1
ATOM   2223  CG2 THR   286      -7.221 -10.616 -15.174                  SEG1
ATOM   2224    N GLY   287      -7.260  -9.258 -17.793                  SEG1
ATOM   2225   CA GLY   287      -6.021  -9.591 -18.467                  SEG1
ATOM   2226    C GLY   287      -4.813  -9.785 -17.548                  SEG1
ATOM   2227    O GLY   287      -4.102 -10.787 -17.673                  SEG1
ATOM   2228    N LYS   288      -4.589  -8.821 -16.645                  SEG1
ATOM   2229   CA LYS   288      -3.511  -8.835 -15.655                  SEG1
ATOM   2230    C LYS   288      -3.313 -10.259 -15.056                  SEG1
ATOM   2231    O LYS   288      -2.289 -10.883 -15.341                  SEG1
ATOM   2232   CB LYS   288      -3.722  -7.727 -14.566                  SEG1
ATOM   2233   CG LYS   288      -4.966  -7.804 -13.610                  SEG1
ATOM   2234   CD LYS   288      -4.847  -8.310 -12.109                  SEG1
ATOM   2235   CE LYS   288      -6.275  -8.307 -11.388                  SEG1
ATOM   2236   NZ LYS   288      -6.185  -7.997  -9.919                  SEG1
ATOM   2237    N SER   289      -4.258 -10.798 -14.278                  SEG1
ATOM   2238   CA SER   289      -4.115 -12.175 -13.754                  SEG1
ATOM   2239    C SER   289      -3.727 -13.226 -14.808                  SEG1
ATOM   2240    O SER   289      -2.914 -14.108 -14.532                  SEG1
ATOM   2241   CB SER   289      -5.402 -12.639 -13.065                  SEG1
ATOM   2242   OG SER   289      -5.966 -11.620 -12.254                  SEG1
ATOM   2243    N HSE   290      -4.324 -13.133 -15.998                  SEG1
ATOM   2244   CA HSE   290      -4.009 -14.013 -17.137                  SEG1
ATOM   2245    C HSE   290      -2.623 -13.790 -17.752                  SEG1
ATOM   2246    O HSE   290      -1.823 -14.719 -17.907                  SEG1
ATOM   2247   CB HSE   290      -5.069 -13.810 -18.227                  SEG1
ATOM   2248   CG HSE   290      -5.085 -14.876 -19.281                  SEG1
ATOM   2249  ND1 HSE   290      -5.127 -14.585 -20.631                  SEG1
ATOM   2250  CD2 HSE   290      -5.100 -16.228 -19.190                  SEG1
ATOM   2251  CE1 HSE   290      -5.151 -15.710 -21.322                  SEG1
ATOM   2252  NE2 HSE   290      -5.135 -16.722 -20.472                  SEG1
ATOM   2253    N PHE   291      -2.367 -12.527 -18.081                  SEG1
ATOM   2254   CA PHE   291      -1.122 -12.046 -18.681                  SEG1
ATOM   2255    C PHE   291       0.112 -12.552 -17.946                  SEG1
ATOM   2256    O PHE   291       1.097 -12.958 -18.563                  SEG1
ATOM   2257   CB PHE   291      -1.133 -10.512 -18.685                  SEG1
ATOM   2258   CG PHE   291      -0.052  -9.878 -19.518                  SEG1
ATOM   2259  CD1 PHE   291      -0.387  -9.075 -20.594                  SEG1
ATOM   2260  CD2 PHE   291       1.289 -10.045 -19.206                  SEG1
ATOM   2261  CE1 PHE   291       0.588  -8.475 -21.355                  SEG1
ATOM   2262  CE2 PHE   291       2.264  -9.458 -19.961                  SEG1
ATOM   2263   CZ PHE   291       1.917  -8.667 -21.040                  SEG1
ATOM   2264    N ALA   292       0.055 -12.522 -16.623                  SEG1
ATOM   2265   CA ALA   292       1.208 -12.858 -15.817                  SEG1
ATOM   2266    C ALA   292       1.668 -14.274 -16.108                  SEG1
ATOM   2267    O ALA   292       2.825 -14.625 -15.864                  SEG1
ATOM   2268   CB ALA   292       0.882 -12.704 -14.344                  SEG1
ATOM   2269    N ILE   293       0.744 -15.082 -16.629                  SEG1
ATOM   2270   CA ILE   293       0.976 -16.511 -16.784                  SEG1
ATOM   2271    C ILE   293       1.518 -16.803 -18.161                  SEG1
ATOM   2272    O ILE   293       2.485 -17.570 -18.326                  SEG1
ATOM   2273   CB ILE   293      -0.303 -17.295 -16.528                  SEG1
ATOM   2274  CG1 ILE   293      -1.164 -16.576 -15.482                  SEG1
ATOM   2275  CG2 ILE   293       0.045 -18.675 -16.065                  SEG1
ATOM   2276  CD1 ILE   293      -0.491 -16.375 -14.125                  SEG1
ATOM   2277    N GLY   294       0.924 -16.136 -19.141                  SEG1
ATOM   2278   CA GLY   294       1.341 -16.270 -20.525                  SEG1
ATOM   2279    C GLY   294       2.773 -15.884 -20.833                  SEG1
ATOM   2280    O GLY   294       3.251 -16.104 -21.939                  SEG1
ATOM   2281    N LEU   295       3.476 -15.333 -19.858                  SEG1
ATOM   2282   CA LEU   295       4.879 -15.064 -20.056                  SEG1
ATOM   2283    C LEU   295       5.709 -16.241 -19.642                  SEG1
ATOM   2284    O LEU   295       6.851 -16.368 -20.063                  SEG1
ATOM   2285   CB LEU   295       5.331 -13.841 -19.258                  SEG1
ATOM   2286   CG LEU   295       4.792 -12.464 -19.604                  SEG1
ATOM   2287  CD1 LEU   295       4.491 -11.647 -18.379                  SEG1
ATOM   2288  CD2 LEU   295       5.908 -11.808 -20.347                  SEG1
ATOM   2289    N ALA   296       5.137 -17.121 -18.837                  SEG1
ATOM   2290   CA ALA   296       5.856 -18.333 -18.470                  SEG1
ATOM   2291    C ALA   296       5.897 -19.248 -19.689                  SEG1
ATOM   2292    O ALA   296       6.945 -19.794 -20.060                  SEG1
ATOM   2293   CB ALA   296       5.195 -19.028 -17.300                  SEG1
ATOM   2294    N LEU   297       4.729 -19.409 -20.300                  SEG1
ATOM   2295   CA LEU   297       4.560 -20.323 -21.410                  SEG1
ATOM   2296    C LEU   297       5.288 -19.807 -22.638                  SEG1
ATOM   2297    O LEU   297       5.856 -20.585 -23.415                  SEG1
ATOM   2298   CB LEU   297       3.072 -20.526 -21.700                  SEG1
ATOM   2299   CG LEU   297       2.286 -21.176 -20.560                  SEG1
ATOM   2300  CD1 LEU   297       0.902 -21.521 -21.026                  SEG1
ATOM   2301  CD2 LEU   297       3.009 -22.406 -20.037                  SEG1
ATOM   2302    N TYR   298       5.277 -18.484 -22.795                  SEG1
ATOM   2303   CA TYR   298       5.960 -17.843 -23.905                  SEG1
ATOM   2304    C TYR   298       7.456 -17.982 -23.739                  SEG1
ATOM   2305    O TYR   298       8.189 -18.033 -24.718                  SEG1
ATOM   2306   CB TYR   298       5.579 -16.376 -24.015                  SEG1
ATOM   2307   CG TYR   298       5.637 -15.870 -25.432                  SEG1
ATOM   2308  CD1 TYR   298       4.471 -15.595 -26.139                  SEG1
ATOM   2309  CD2 TYR   298       6.855 -15.681 -26.078                  SEG1
ATOM   2310  CE1 TYR   298       4.510 -15.122 -27.440                  SEG1
ATOM   2311  CE2 TYR   298       6.902 -15.221 -27.383                  SEG1
ATOM   2312   CZ TYR   298       5.720 -14.945 -28.052                  SEG1
ATOM   2313   OH TYR   298       5.747 -14.493 -29.338                  SEG1
ATOM   2314    N TYR   299       7.916 -18.040 -22.499                  SEG1
ATOM   2315   CA TYR   299       9.343 -18.110 -22.261                  SEG1
ATOM   2316    C TYR   299       9.682 -19.301 -21.393                  SEG1
ATOM   2317    O TYR   299      10.300 -19.152 -20.336                  SEG1
ATOM   2318   CB TYR   299       9.845 -16.819 -21.602                  SEG1
ATOM   2319   CG TYR   299       9.769 -15.593 -22.484                  SEG1
ATOM   2320  CD1 TYR   299      10.854 -15.213 -23.264                  SEG1
ATOM   2321  CD2 TYR   299       8.621 -14.811 -22.527                  SEG1
ATOM   2322  CE1 TYR   299      10.795 -14.093 -24.064                  SEG1
ATOM   2323  CE2 TYR   299       8.551 -13.689 -23.331                  SEG1
ATOM   2324   CZ TYR   299       9.647 -13.338 -24.091                  SEG1
ATOM   2325   OH TYR   299       9.595 -12.228 -24.887                  SEG1
ATOM   2326    N PRO   300       9.357 -20.502 -21.883                  SEG1
ATOM   2327   CA PRO   300       9.236 -21.704 -21.054                  SEG1
ATOM   2328    C PRO   300      10.472 -22.093 -20.264                  SEG1
ATOM   2329    O PRO   300      10.352 -22.987 -19.447                  SEG1
ATOM   2330   CB PRO   300       8.914 -22.796 -22.078                  SEG1
ATOM   2331   CG PRO   300       8.446 -22.082 -23.275                  SEG1
ATOM   2332   CD PRO   300       9.203 -20.813 -23.310                  SEG1
ATOM   2333    N SER   301      11.614 -21.452 -20.464                  SEG1
ATOM   2334   CA SER   301      12.786 -21.835 -19.673                  SEG1
ATOM   2335    C SER   301      13.095 -20.802 -18.614                  SEG1
ATOM   2336    O SER   301      13.969 -20.998 -17.771                  SEG1
ATOM   2337   CB SER   301      14.019 -22.014 -20.562                  SEG1
ATOM   2338   OG SER   301      14.194 -20.886 -21.408                  SEG1
ATOM   2339    N ALA   302      12.364 -19.699 -18.659                  SEG1
ATOM   2340   CA ALA   302      12.644 -18.562 -17.792                  SEG1
ATOM   2341    C ALA   302      12.303 -18.831 -16.331                  SEG1
ATOM   2342    O ALA   302      11.132 -19.016 -15.970                  SEG1
ATOM   2343   CB ALA   302      11.891 -17.349 -18.285                  SEG1
ATOM   2344    N ARG   303      13.326 -18.859 -15.486                  SEG1
ATOM   2345   CA ARG   303      13.091 -18.747 -14.057                  SEG1
ATOM   2346    C ARG   303      12.302 -17.464 -13.804                  SEG1
ATOM   2347    O ARG   303      12.748 -16.377 -14.166                  SEG1
ATOM   2348   CB ARG   303      14.402 -18.734 -13.300                  SEG1
ATOM   2349   CG ARG   303      14.245 -18.802 -11.819                  SEG1
ATOM   2350   CD ARG   303      13.537 -17.580 -11.270                  SEG1
ATOM   2351   NE ARG   303      13.168 -17.794  -9.879                  SEG1
ATOM   2352   CZ ARG   303      14.045 -17.813  -8.876                  SEG1
ATOM   2353  NH1 ARG   303      15.338 -17.626  -9.102                  SEG1
ATOM   2354  NH2 ARG   303      13.629 -18.018  -7.638                  SEG1
ATOM   2355    N ILE   304      11.112 -17.578 -13.238                  SEG1
ATOM   2356   CA ILE   304      10.285 -16.401 -13.047                  SEG1
ATOM   2357    C ILE   304       9.857 -16.329 -11.612                  SEG1
ATOM   2358    O ILE   304       9.452 -17.325 -11.030                  SEG1
ATOM   2359   CB ILE   304       9.051 -16.386 -13.948                  SEG1
ATOM   2360  CG1 ILE   304       9.442 -16.400 -15.432                  SEG1
ATOM   2361  CG2 ILE   304       8.185 -15.180 -13.613                  SEG1
ATOM   2362  CD1 ILE   304       8.222 -16.235 -16.411                  SEG1
ATOM   2363    N VAL   305       9.922 -15.124 -11.053                  SEG1
ATOM   2364   CA VAL   305       9.475 -14.866  -9.694                  SEG1
ATOM   2365    C VAL   305       8.323 -13.872  -9.669                  SEG1
ATOM   2366    O VAL   305       8.365 -12.782 -10.263                  SEG1
ATOM   2367   CB VAL   305      10.619 -14.391  -8.840                  SEG1
ATOM   2368  CG1 VAL   305      10.097 -13.940  -7.509                  SEG1
ATOM   2369  CG2 VAL   305      11.593 -15.521  -8.676                  SEG1
ATOM   2370    N TYR   306       7.268 -14.323  -9.003                  SEG1
ATOM   2371   CA TYR   306       5.999 -13.639  -8.941                  SEG1
ATOM   2372    C TYR   306       5.767 -13.059  -7.552                  SEG1
ATOM   2373    O TYR   306       5.810 -13.798  -6.569                  SEG1
ATOM   2374   CB TYR   306       4.882 -14.611  -9.287                  SEG1
ATOM   2375   CG TYR   306       4.734 -14.935 -10.755                  SEG1
ATOM   2376  CD1 TYR   306       3.913 -14.165 -11.559                  SEG1
ATOM   2377  CD2 TYR   306       5.384 -16.027 -11.324                  SEG1
ATOM   2378  CE1 TYR   306       3.733 -14.446 -12.894                  SEG1
ATOM   2379  CE2 TYR   306       5.213 -16.326 -12.675                  SEG1
ATOM   2380   CZ TYR   306       4.388 -15.519 -13.454                  SEG1
ATOM   2381   OH TYR   306       4.189 -15.766 -14.788                  SEG1
ATOM   2382    N THR   307       5.529 -11.749  -7.467                  SEG1
ATOM   2383   CA THR   307       5.410 -11.051  -6.179                  SEG1
ATOM   2384    C THR   307       4.302 -10.069  -6.123                  SEG1
ATOM   2385    O THR   307       3.875  -9.518  -7.137                  SEG1
ATOM   2386   CB THR   307       6.599 -10.222  -5.806                  SEG1
ATOM   2387  OG1 THR   307       6.965  -9.405  -6.935                  SEG1
ATOM   2388  CG2 THR   307       7.751 -11.089  -5.291                  SEG1
ATOM   2389    N ALA   308       3.859  -9.848  -4.902                  SEG1
ATOM   2390   CA ALA   308       3.039  -8.709  -4.577                  SEG1
ATOM   2391    C ALA   308       3.232  -8.395  -3.078                  SEG1
ATOM   2392    O ALA   308       4.060  -9.039  -2.389                  SEG1
ATOM   2393   CB ALA   308       1.621  -8.986  -4.921                  SEG1
ATOM   2394    N CYS   309       2.526  -7.386  -2.578                  SEG1
ATOM   2395   CA CYS   309       2.591  -7.075  -1.149                  SEG1
ATOM   2396    C CYS   309       1.586  -7.919  -0.437                  SEG1
ATOM   2397    O CYS   309       1.870  -8.520   0.592                  SEG1
ATOM   2398   CB CYS   309       2.322  -5.595  -0.866                  SEG1
ATOM   2399   SG CYS   309       3.391  -4.500  -1.774                  SEG1
ATOM   2400    N SER   310       0.393  -7.935  -1.015                  SEG1
ATOM   2401   CA SER   310      -0.749  -8.666  -0.483                  SEG1
ATOM   2402    C SER   310      -0.559 -10.173  -0.607                  SEG1
ATOM   2403    O SER   310      -0.249 -10.698  -1.685                  SEG1
ATOM   2404   CB SER   310      -2.013  -8.216  -1.230                  SEG1
ATOM   2405   OG SER   310      -3.099  -9.077  -0.996                  SEG1
ATOM   2406    N HSE   311      -0.721 -10.870   0.509                  SEG1
ATOM   2407   CA HSE   311      -0.749 -12.329   0.483                  SEG1
ATOM   2408    C HSE   311      -1.842 -12.794  -0.452                  SEG1
ATOM   2409    O HSE   311      -1.668 -13.749  -1.192                  SEG1
ATOM   2410   CB HSE   311      -0.977 -12.888   1.873                  SEG1
ATOM   2411   CG HSE   311       0.282 -13.131   2.633                  SEG1
ATOM   2412  ND1 HSE   311       1.143 -14.158   2.323                  SEG1
ATOM   2413  CD2 HSE   311       0.831 -12.483   3.684                  SEG1
ATOM   2414  CE1 HSE   311       2.169 -14.137   3.155                  SEG1
ATOM   2415  NE2 HSE   311       2.003 -13.132   3.994                  SEG1
ATOM   2416    N ALA   312      -2.955 -12.074  -0.421                  SEG1
ATOM   2417   CA ALA   312      -4.128 -12.423  -1.191                  SEG1
ATOM   2418    C ALA   312      -3.797 -12.531  -2.644                  SEG1
ATOM   2419    O ALA   312      -4.040 -13.562  -3.262                  SEG1
ATOM   2420   CB ALA   312      -5.206 -11.389  -1.006                  SEG1
ATOM   2421    N ALA   313      -3.171 -11.486  -3.163                  SEG1
ATOM   2422   CA ALA   313      -2.871 -11.385  -4.576                  SEG1
ATOM   2423    C ALA   313      -1.767 -12.330  -4.992                  SEG1
ATOM   2424    O ALA   313      -1.744 -12.767  -6.130                  SEG1
ATOM   2425   CB ALA   313      -2.488  -9.973  -4.913                  SEG1
ATOM   2426    N VAL   314      -0.830 -12.614  -4.091                  SEG1
ATOM   2427   CA VAL   314       0.235 -13.544  -4.414                  SEG1
ATOM   2428    C VAL   314      -0.391 -14.900  -4.581                  SEG1
ATOM   2429    O VAL   314      -0.031 -15.661  -5.463                  SEG1
ATOM   2430   CB VAL   314       1.327 -13.583  -3.341                  SEG1
ATOM   2431  CG1 VAL   314       2.011 -14.939  -3.324                  SEG1
ATOM   2432  CG2 VAL   314       2.362 -12.522  -3.596                  SEG1
ATOM   2433    N ASP   315      -1.384 -15.191  -3.761                  SEG1
ATOM   2434   CA ASP   315      -1.988 -16.510  -3.811                  SEG1
ATOM   2435    C ASP   315      -2.900 -16.576  -5.010                  SEG1
ATOM   2436    O ASP   315      -2.755 -17.460  -5.846                  SEG1
ATOM   2437   CB ASP   315      -2.741 -16.820  -2.522                  SEG1
ATOM   2438   CG ASP   315      -1.803 -16.956  -1.333                  SEG1
ATOM   2439  OD1 ASP   315      -0.614 -16.625  -1.518                  SEG1
ATOM   2440  OD2 ASP   315      -2.233 -17.390  -0.235                  SEG1
ATOM   2441    N ALA   316      -3.771 -15.581  -5.144                  SEG1
ATOM   2442   CA ALA   316      -4.698 -15.484  -6.272                  SEG1
ATOM   2443    C ALA   316      -4.016 -15.724  -7.598                  SEG1
ATOM   2444    O ALA   316      -4.669 -15.992  -8.611                  SEG1
ATOM   2445   CB ALA   316      -5.371 -14.125  -6.290                  SEG1
ATOM   2446    N LEU   317      -2.692 -15.642  -7.572                  SEG1
ATOM   2447   CA LEU   317      -1.864 -15.879  -8.735                  SEG1
ATOM   2448    C LEU   317      -1.164 -17.238  -8.633                  SEG1
ATOM   2449    O LEU   317      -0.193 -17.502  -9.316                  SEG1
ATOM   2450   CB LEU   317      -0.870 -14.741  -8.863                  SEG1
ATOM   2451   CG LEU   317      -0.138 -14.545 -10.168                  SEG1
ATOM   2452  CD1 LEU   317      -0.287 -13.121 -10.616                  SEG1
ATOM   2453  CD2 LEU   317       1.287 -14.864  -9.860                  SEG1
ATOM   2454    N CYS   318      -1.651 -18.102  -7.758                  SEG1
ATOM   2455   CA CYS   318      -1.328 -19.511  -7.874                  SEG1
ATOM   2456    C CYS   318      -2.541 -20.147  -8.538                  SEG1
ATOM   2457    O CYS   318      -2.423 -20.994  -9.421                  SEG1
ATOM   2458   CB CYS   318      -1.017 -20.123  -6.518                  SEG1
ATOM   2459   SG CYS   318       0.707 -19.954  -6.063                  SEG1
ATOM   2460    N GLU   319      -3.719 -19.697  -8.114                  SEG1
ATOM   2461   CA GLU   319      -4.902 -19.770  -8.959                  SEG1
ATOM   2462    C GLU   319      -4.520 -19.104 -10.293                  SEG1
ATOM   2463    O GLU   319      -3.604 -18.273 -10.333                  SEG1
ATOM   2464   CB GLU   319      -6.096 -19.049  -8.307                  SEG1
ATOM   2465   CG GLU   319      -7.023 -19.901  -7.423                  SEG1
ATOM   2466   CD GLU   319      -6.552 -20.052  -5.967                  SEG1
ATOM   2467  OE1 GLU   319      -5.328 -20.230  -5.722                  SEG1
ATOM   2468  OE2 GLU   319      -7.430 -19.988  -5.067                  SEG1
ATOM   2469    N LYS   320      -5.209 -19.450 -11.378                  SEG1
ATOM   2470   CA LYS   320      -4.796 -18.999 -12.707                  SEG1
ATOM   2471    C LYS   320      -3.329 -19.317 -12.973                  SEG1
ATOM   2472    O LYS   320      -2.674 -18.613 -13.726                  SEG1
ATOM   2473   CB LYS   320      -5.023 -17.494 -12.885                  SEG1
ATOM   2474   CG LYS   320      -6.461 -17.091 -12.885                  SEG1
ATOM   2475   CD LYS   320      -6.991 -17.043 -14.298                  SEG1
ATOM   2476   CE LYS   320      -7.013 -15.622 -14.847                  SEG1
ATOM   2477   NZ LYS   320      -7.908 -15.527 -16.048                  SEG1
ATOM   2478    N ALA   321      -2.808 -20.363 -12.349                  SEG1
ATOM   2479   CA ALA   321      -1.389 -20.661 -12.472                  SEG1
ATOM   2480    C ALA   321      -1.050 -22.051 -11.956                  SEG1
ATOM   2481    O ALA   321       0.091 -22.487 -12.058                  SEG1
ATOM   2482   CB ALA   321      -0.569 -19.616 -11.731                  SEG1
ATOM   2483    N LEU   322      -2.030 -22.753 -11.397                  SEG1
ATOM   2484   CA LEU   322      -1.842 -24.173 -11.150                  SEG1
ATOM   2485    C LEU   322      -2.644 -24.931 -12.173                  SEG1
ATOM   2486    O LEU   322      -2.406 -26.110 -12.416                  SEG1
ATOM   2487   CB LEU   322      -2.237 -24.555  -9.731                  SEG1
ATOM   2488   CG LEU   322      -1.185 -24.044  -8.757                  SEG1
ATOM   2489  CD1 LEU   322      -1.350 -24.708  -7.405                  SEG1
ATOM   2490  CD2 LEU   322       0.212 -24.286  -9.319                  SEG1
ATOM   2491    N LYS   323      -3.592 -24.222 -12.775                  SEG1
ATOM   2492   CA LYS   323      -4.076 -24.576 -14.089                  SEG1
ATOM   2493    C LYS   323      -2.871 -24.567 -15.020                  SEG1
ATOM   2494    O LYS   323      -1.966 -25.400 -14.883                  SEG1
ATOM   2495   CB LYS   323      -5.135 -23.593 -14.578                  SEG1
ATOM   2496   CG LYS   323      -6.061 -23.089 -13.484                  SEG1
ATOM   2497   CD LYS   323      -7.262 -22.342 -14.067                  SEG1
ATOM   2498   CE LYS   323      -6.853 -21.074 -14.818                  SEG1
ATOM   2499   NZ LYS   323      -7.993 -20.410 -15.524                  SEG1
ATOM   2500    N TYR   324      -2.837 -23.586 -15.927                  SEG1
ATOM   2501   CA TYR   324      -1.829 -23.502 -16.993                  SEG1
ATOM   2502    C TYR   324      -0.402 -24.023 -16.683                  SEG1
ATOM   2503    O TYR   324       0.319 -24.414 -17.594                  SEG1
ATOM   2504   CB TYR   324      -1.731 -22.046 -17.461                  SEG1
ATOM   2505   CG TYR   324      -3.049 -21.476 -17.959                  SEG1
ATOM   2506  CD1 TYR   324      -3.435 -21.632 -19.285                  SEG1
ATOM   2507  CD2 TYR   324      -3.905 -20.782 -17.107                  SEG1
ATOM   2508  CE1 TYR   324      -4.634 -21.124 -19.757                  SEG1
ATOM   2509  CE2 TYR   324      -5.107 -20.259 -17.570                  SEG1
ATOM   2510   CZ TYR   324      -5.468 -20.438 -18.899                  SEG1
ATOM   2511   OH TYR   324      -6.664 -19.937 -19.384                  SEG1
ATOM   2512    N LEU   325      -0.007 -24.074 -15.416                  SEG1
ATOM   2513   CA LEU   325       1.378 -24.395 -15.097                  SEG1
ATOM   2514    C LEU   325       1.589 -25.616 -14.237                  SEG1
ATOM   2515    O LEU   325       0.828 -25.866 -13.305                  SEG1
ATOM   2516   CB LEU   325       2.040 -23.221 -14.401                  SEG1
ATOM   2517   CG LEU   325       2.350 -21.977 -15.216                  SEG1
ATOM   2518  CD1 LEU   325       2.292 -20.769 -14.294                  SEG1
ATOM   2519  CD2 LEU   325       3.720 -22.117 -15.854                  SEG1
ATOM   2520    N PRO   326       2.650 -26.369 -14.543                  SEG1
ATOM   2521   CA PRO   326       3.096 -27.597 -13.866                  SEG1
ATOM   2522    C PRO   326       3.432 -27.479 -12.382                  SEG1
ATOM   2523    O PRO   326       4.536 -27.091 -12.040                  SEG1
ATOM   2524   CB PRO   326       4.362 -27.975 -14.644                  SEG1
ATOM   2525   CG PRO   326       4.112 -27.447 -16.031                  SEG1
ATOM   2526   CD PRO   326       3.322 -26.174 -15.844                  SEG1
ATOM   2527    N ILE   327       2.510 -27.934 -11.538                  SEG1
ATOM   2528   CA ILE   327       2.593 -27.881 -10.070                  SEG1
ATOM   2529    C ILE   327       3.925 -28.339  -9.481                  SEG1
ATOM   2530    O ILE   327       4.286 -27.972  -8.351                  SEG1
ATOM   2531   CB ILE   327       1.500 -28.764  -9.424                  SEG1
ATOM   2532  CG1 ILE   327       0.245 -28.870 -10.307                  SEG1
ATOM   2533  CG2 ILE   327       1.185 -28.273  -8.016                  SEG1
ATOM   2534  CD1 ILE   327      -0.412 -27.546 -10.715                  SEG1
ATOM   2535    N ASP   328       4.632 -29.184 -10.224                  SEG1
ATOM   2536   CA ASP   328       5.789 -29.853  -9.665                  SEG1
ATOM   2537    C ASP   328       6.960 -28.896  -9.509                  SEG1
ATOM   2538    O ASP   328       7.492 -28.723  -8.408                  SEG1
ATOM   2539   CB ASP   328       6.197 -31.043 -10.531                  SEG1
ATOM   2540   CG ASP   328       7.205 -31.934  -9.839                  SEG1
ATOM   2541  OD1 ASP   328       7.180 -32.002  -8.589                  SEG1
ATOM   2542  OD2 ASP   328       8.038 -32.544 -10.539                  SEG1
ATOM   2543    N LYS   329       7.348 -28.285 -10.624                  SEG1
ATOM   2544   CA LYS   329       8.511 -27.415 -10.672                  SEG1
ATOM   2545    C LYS   329       8.151 -25.977 -10.315                  SEG1
ATOM   2546    O LYS   329       8.316 -25.071 -11.139                  SEG1
ATOM   2547   CB LYS   329       9.150 -27.450 -12.062                  SEG1
ATOM   2548   CG LYS   329       9.515 -28.847 -12.568                  SEG1
ATOM   2549   CD LYS   329      10.277 -28.763 -13.888                  SEG1
ATOM   2550   CE LYS   329       9.466 -28.011 -14.933                  SEG1
ATOM   2551   NZ LYS   329      10.333 -27.339 -15.941                  SEG1
ATOM   2552    N CYS   330       7.670 -25.763  -9.095                  SEG1
ATOM   2553   CA CYS   330       7.368 -24.423  -8.661                  SEG1
ATOM   2554    C CYS   330       7.009 -24.342  -7.185                  SEG1
ATOM   2555    O CYS   330       6.114 -25.019  -6.698                  SEG1
ATOM   2556   CB CYS   330       6.251 -23.833  -9.531                  SEG1
ATOM   2557   SG CYS   330       4.602 -24.060  -8.990                  SEG1
ATOM   2558    N SER   331       7.742 -23.492  -6.480                  SEG1
ATOM   2559   CA SER   331       7.530 -23.291  -5.062                  SEG1
ATOM   2560    C SER   331       6.753 -22.027  -4.765                  SEG1
ATOM   2561    O SER   331       6.419 -21.230  -5.640                  SEG1
ATOM   2562   CB SER   331       8.856 -23.257  -4.317                  SEG1
ATOM   2563   OG SER   331       9.831 -22.655  -5.127                  SEG1
ATOM   2564    N ARG   332       6.479 -21.858  -3.489                  SEG1
ATOM   2565   CA ARG   332       5.467 -20.939  -3.076                  SEG1
ATOM   2566    C ARG   332       5.576 -20.942  -1.576                  SEG1
ATOM   2567    O ARG   332       5.354 -21.956  -0.942                  SEG1
ATOM   2568   CB ARG   332       4.122 -21.386  -3.632                  SEG1
ATOM   2569   CG ARG   332       2.954 -20.676  -3.128                  SEG1
ATOM   2570   CD ARG   332       2.510 -21.310  -1.853                  SEG1
ATOM   2571   NE ARG   332       1.085 -21.140  -1.682                  SEG1
ATOM   2572   CZ ARG   332       0.176 -22.086  -1.868                  SEG1
ATOM   2573  NH1 ARG   332       0.535 -23.335  -2.174                  SEG1
ATOM   2574  NH2 ARG   332      -1.105 -21.782  -1.701                  SEG1
ATOM   2575    N ILE   333       5.989 -19.806  -1.026                  SEG1
ATOM   2576   CA ILE   333       6.713 -19.818   0.237                  SEG1
ATOM   2577    C ILE   333       6.100 -18.862   1.268                  SEG1
ATOM   2578    O ILE   333       5.158 -18.124   0.963                  SEG1
ATOM   2579   CB ILE   333       8.231 -19.541  -0.038                  SEG1
ATOM   2580  CG1 ILE   333       9.117 -20.065   1.104                  SEG1
ATOM   2581  CG2 ILE   333       8.493 -18.084  -0.418                  SEG1
ATOM   2582  CD1 ILE   333       9.172 -21.592   1.201                  SEG1
ATOM   2583    N ILE   334       6.634 -18.903   2.490                  SEG1
ATOM   2584   CA ILE   334       5.957 -18.381   3.683                  SEG1
ATOM   2585    C ILE   334       6.820 -17.441   4.554                  SEG1
ATOM   2586    O ILE   334       8.012 -17.691   4.762                  SEG1
ATOM   2587   CB ILE   334       5.428 -19.580   4.512                  SEG1
ATOM   2588  CG1 ILE   334       4.370 -20.365   3.724                  SEG1
ATOM   2589  CG2 ILE   334       4.947 -19.145   5.890                  SEG1
ATOM   2590  CD1 ILE   334       3.441 -19.495   2.917                  SEG1
ATOM   2591    N PRO   335       6.214 -16.342   5.057                  SEG1
ATOM   2592   CA PRO   335       6.902 -15.358   5.913                  SEG1
ATOM   2593    C PRO   335       7.237 -15.879   7.314                  SEG1
ATOM   2594    O PRO   335       7.416 -17.082   7.514                  SEG1
ATOM   2595   CB PRO   335       5.891 -14.203   6.011                  SEG1
ATOM   2596   CG PRO   335       4.896 -14.451   4.921                  SEG1
ATOM   2597   CD PRO   335       4.834 -15.929   4.752                  SEG1
ATOM   2598    N ALA   336       7.320 -14.965   8.276                  SEG1
ATOM   2599   CA ALA   336       7.524 -15.346   9.666                  SEG1
ATOM   2600    C ALA   336       6.252 -15.979  10.233                  SEG1
ATOM   2601    O ALA   336       6.302 -17.046  10.844                  SEG1
ATOM   2602   CB ALA   336       7.941 -14.142  10.493                  SEG1
ATOM   2603    N ARG   337       5.115 -15.321  10.015                  SEG1
ATOM   2604   CA ARG   337       3.827 -15.821  10.498                  SEG1
ATOM   2605    C ARG   337       2.700 -15.538   9.498                  SEG1
ATOM   2606    O ARG   337       2.538 -14.413   9.027                  SEG1
ATOM   2607   CB ARG   337       3.494 -15.203  11.862                  SEG1
ATOM   2608   CG ARG   337       2.119 -15.565  12.410                  SEG1
ATOM   2609   CD ARG   337       2.140 -16.849  13.242                  SEG1
ATOM   2610   NE ARG   337       2.292 -18.045  12.417                  SEG1
ATOM   2611   CZ ARG   337       1.354 -18.973  12.252                  SEG1
ATOM   2612  NH1 ARG   337       0.185 -18.861  12.866                  SEG1
ATOM   2613  NH2 ARG   337       1.594 -20.017  11.471                  SEG1
ATOM   2614    N ALA   338       1.941 -16.579   9.161                  SEG1
ATOM   2615   CA ALA   338       0.815 -16.466   8.233                  SEG1
ATOM   2616    C ALA   338      -0.241 -15.499   8.762                  SEG1
ATOM   2617    O ALA   338      -0.754 -15.700   9.861                  SEG1
ATOM   2618   CB ALA   338       0.205 -17.839   7.988                  SEG1
ATOM   2619    N ARG   339      -0.558 -14.462   7.983                  SEG1
ATOM   2620   CA ARG   339      -1.425 -13.367   8.445                  SEG1
ATOM   2621    C ARG   339      -2.749 -13.907   8.999                  SEG1
ATOM   2622    O ARG   339      -3.163 -13.542  10.105                  SEG1
ATOM   2623   CB ARG   339      -1.703 -12.356   7.323                  SEG1
ATOM   2624   CG ARG   339      -0.493 -11.836   6.520                  SEG1
ATOM   2625   CD ARG   339       0.846 -11.688   7.274                  SEG1
ATOM   2626   NE ARG   339       1.935 -11.333   6.348                  SEG1
ATOM   2627   CZ ARG   339       3.240 -11.458   6.600                  SEG1
ATOM   2628  NH1 ARG   339       3.658 -11.937   7.763                  SEG1
ATOM   2629  NH2 ARG   339       4.133 -11.110   5.679                  SEG1
ATOM   2630    N VAL   340      -3.414 -14.759   8.221                  SEG1
ATOM   2631   CA VAL   340      -4.530 -15.554   8.728                  SEG1
ATOM   2632    C VAL   340      -4.184 -17.025   8.467                  SEG1
ATOM   2633    O VAL   340      -3.487 -17.654   9.268                  SEG1
ATOM   2634   CB VAL   340      -5.888 -15.148   8.087                  SEG1
ATOM   2635  CG1 VAL   340      -7.042 -15.959   8.678                  SEG1
ATOM   2636  CG2 VAL   340      -6.154 -13.666   8.286                  SEG1
ATOM   2637    N GLU   341      -4.653 -17.562   7.343                  SEG1
ATOM   2638   CA GLU   341      -4.262 -18.903   6.902                  SEG1
ATOM   2639    C GLU   341      -3.710 -18.828   5.475                  SEG1
ATOM   2640    O GLU   341      -4.391 -18.366   4.549                  SEG1
ATOM   2641   CB GLU   341      -5.444 -19.877   6.999                  SEG1
ATOM   2642   CG GLU   341      -6.805 -19.303   6.616                  SEG1
ATOM   2643   CD GLU   341      -7.894 -20.363   6.568                  SEG1
ATOM   2644  OE1 GLU   341      -7.611 -21.533   6.912                  SEG1
ATOM   2645  OE2 GLU   341      -9.033 -20.029   6.184                  SEG1
ATOM   2646    N CYS   342      -2.466 -19.254   5.289                  SEG1
ATOM   2647   CA CYS   342      -1.771 -18.850   4.067                  SEG1
ATOM   2648    C CYS   342      -1.460 -19.980   3.084                  SEG1
ATOM   2649    O CYS   342      -2.378 -20.674   2.642                  SEG1
ATOM   2650   CB CYS   342      -0.488 -18.108   4.415                  SEG1
ATOM   2651   SG CYS   342      -0.797 -16.377   4.886                  SEG1
ATOM   2652    N PHE   343      -0.187 -20.214   2.757                  SEG1
ATOM   2653   CA PHE   343       0.075 -20.962   1.518                  SEG1
ATOM   2654    C PHE   343       1.518 -21.512   1.322                  SEG1
ATOM   2655    O PHE   343       2.471 -20.748   1.200                  SEG1
ATOM   2656   CB PHE   343      -0.296 -20.058   0.315                  SEG1
ATOM   2657   CG PHE   343       0.608 -18.834   0.131                  SEG1
ATOM   2658  CD1 PHE   343       0.579 -17.768   1.020                  SEG1
ATOM   2659  CD2 PHE   343       1.449 -18.738  -0.977                  SEG1
ATOM   2660  CE1 PHE   343       1.399 -16.659   0.818                  SEG1
ATOM   2661  CE2 PHE   343       2.271 -17.637  -1.182                  SEG1
ATOM   2662   CZ PHE   343       2.244 -16.594  -0.280                  SEG1
ATOM   2663    N ASP   344       1.673 -22.835   1.199                  SEG1
ATOM   2664   CA ASP   344       3.004 -23.465   1.086                  SEG1
ATOM   2665    C ASP   344       3.079 -24.659   0.106                  SEG1
ATOM   2666    O ASP   344       2.085 -25.030  -0.527                  SEG1
ATOM   2667   CB ASP   344       3.489 -23.931   2.452                  SEG1
ATOM   2668   CG ASP   344       4.992 -23.778   2.609                  SEG1
ATOM   2669  OD1 ASP   344       5.581 -22.966   1.854                  SEG1
ATOM   2670  OD2 ASP   344       5.583 -24.461   3.475                  SEG1
ATOM   2671    N LYS   345       4.280 -25.240  -0.005                  SEG1
ATOM   2672   CA LYS   345       4.614 -26.280  -0.991                  SEG1
ATOM   2673    C LYS   345       5.258 -27.531  -0.351                  SEG1
ATOM   2674    O LYS   345       5.030 -27.819   0.828                  SEG1
ATOM   2675   CB LYS   345       5.554 -25.699  -2.056                  SEG1
ATOM   2676   CG LYS   345       4.834 -25.143  -3.270                  SEG1
ATOM   2677   CD LYS   345       4.194 -26.254  -4.082                  SEG1
ATOM   2678   CE LYS   345       3.298 -25.681  -5.163                  SEG1
ATOM   2679   NZ LYS   345       2.201 -26.616  -5.512                  SEG1
ATOM   2680    N PHE   346       6.054 -28.262  -1.140                  SEG1
ATOM   2681   CA PHE   346       6.744 -29.477  -0.682                  SEG1
ATOM   2682    C PHE   346       7.563 -29.226   0.602                  SEG1
ATOM   2683    O PHE   346       8.006 -28.097   0.846                  SEG1
ATOM   2684   CB PHE   346       7.674 -30.023  -1.782                  SEG1
ATOM   2685   CG PHE   346       7.017 -30.200  -3.132                  SEG1
ATOM   2686  CD1 PHE   346       5.975 -31.101  -3.311                  SEG1
ATOM   2687  CD2 PHE   346       7.473 -29.487  -4.235                  SEG1
ATOM   2688  CE1 PHE   346       5.383 -31.271  -4.562                  SEG1
ATOM   2689  CE2 PHE   346       6.887 -29.653  -5.490                  SEG1
ATOM   2690   CZ PHE   346       5.843 -30.544  -5.654                  SEG1
ATOM   2691    N LYS   347       7.782 -30.272   1.408                  SEG1
ATOM   2692   CA LYS   347       8.474 -30.118   2.703                  SEG1
ATOM   2693    C LYS   347       9.956 -30.545   2.687                  SEG1
ATOM   2694    O LYS   347      10.443 -31.089   1.690                  SEG1
ATOM   2695   CB LYS   347       7.728 -30.889   3.808                  SEG1
ATOM   2696   CG LYS   347       7.526 -32.383   3.561                  SEG1
ATOM   2697   CD LYS   347       6.884 -33.056   4.771                  SEG1
ATOM   2698   CE LYS   347       5.593 -32.356   5.167                  SEG1
ATOM   2699   NZ LYS   347       5.007 -32.907   6.421                  SEG1
ATOM   2700    N VAL   348      10.644 -30.274   3.804                  SEG1
ATOM   2701   CA VAL   348      12.100 -30.452   4.002                  SEG1
ATOM   2702    C VAL   348      12.900 -29.357   3.251                  SEG1
ATOM   2703    O VAL   348      13.983 -28.952   3.696                  SEG1
ATOM   2704   CB VAL   348      12.565 -31.892   3.621                  SEG1
ATOM   2705  CG1 VAL   348      14.086 -32.010   3.637                  SEG1
ATOM   2706  CG2 VAL   348      11.952 -32.914   4.572                  SEG1
ATOM   2707    N ASN   349      12.357 -28.882   2.127                  SEG1
ATOM   2708   CA ASN   349      12.783 -27.636   1.465                  SEG1
ATOM   2709    C ASN   349      14.193 -27.628   0.840                  SEG1
ATOM   2710    O ASN   349      14.919 -28.628   0.881                  SEG1
ATOM   2711   CB ASN   349      12.676 -26.461   2.453                  SEG1
ATOM   2712   CG ASN   349      11.254 -26.232   2.942                  SEG1
ATOM   2713  OD1 ASN   349      10.295 -26.754   2.372                  SEG1
ATOM   2714  ND2 ASN   349      11.113 -25.442   4.002                  SEG1
ATOM   2715    N SER   350      14.540 -26.475   0.256                  SEG1
ATOM   2716   CA SER   350      15.807 -26.224  -0.450                  SEG1
ATOM   2717    C SER   350      15.950 -27.047  -1.740                  SEG1
ATOM   2718    O SER   350      16.268 -28.238  -1.691                  SEG1
ATOM   2719   CB SER   350      17.007 -26.482   0.474                  SEG1
ATOM   2720   OG SER   350      17.210 -25.400   1.369                  SEG1
ATOM   2721    N THR   351      15.734 -26.404  -2.893                  SEG1
ATOM   2722   CA THR   351      15.414 -24.976  -2.940                  SEG1
ATOM   2723    C THR   351      14.146 -24.667  -3.755                  SEG1
ATOM   2724    O THR   351      13.034 -24.993  -3.319                  SEG1
ATOM   2725   CB THR   351      16.584 -24.160  -3.512                  SEG1
ATOM   2726  OG1 THR   351      17.817 -24.763  -3.107                  SEG1
ATOM   2727  CG2 THR   351      16.543 -22.732  -2.973                  SEG1
ATOM   2728    N LEU   352      14.307 -24.058  -4.932                  SEG1
ATOM   2729   CA LEU   352      13.187 -23.326  -5.529                  SEG1
ATOM   2730    C LEU   352      12.880 -23.513  -7.028                  SEG1
ATOM   2731    O LEU   352      11.740 -23.807  -7.413                  SEG1
ATOM   2732   CB LEU   352      13.417 -21.831  -5.285                  SEG1
ATOM   2733   CG LEU   352      13.569 -21.301  -3.856                  SEG1
ATOM   2734  CD1 LEU   352      13.804 -19.802  -3.886                  SEG1
ATOM   2735  CD2 LEU   352      12.353 -21.641  -2.999                  SEG1
ATOM   2736    N GLU   353      13.915 -23.353  -7.846                  SEG1
ATOM   2737   CA GLU   353      13.827 -22.871  -9.241                  SEG1
ATOM   2738    C GLU   353      12.406 -22.550  -9.775                  SEG1
ATOM   2739    O GLU   353      11.686 -21.779  -9.176                  SEG1
ATOM   2740   CB GLU   353      14.581 -23.849 -10.187                  SEG1
ATOM   2741   CG GLU   353      14.787 -23.363 -11.664                  SEG1
ATOM   2742   CD GLU   353      16.014 -22.493 -11.885                  SEG1
ATOM   2743  OE1 GLU   353      16.519 -22.480 -13.037                  SEG1
ATOM   2744  OE2 GLU   353      16.462 -21.815 -10.925                  SEG1
ATOM   2745    N GLN   354      12.000 -23.161 -10.868                  SEG1
ATOM   2746   CA GLN   354      11.416 -22.357 -11.923                  SEG1
ATOM   2747    C GLN   354      10.386 -21.293 -11.535                  SEG1
ATOM   2748    O GLN   354      10.559 -20.138 -11.907                  SEG1
ATOM   2749   CB GLN   354      10.805 -23.255 -12.997                  SEG1
ATOM   2750   CG GLN   354      10.411 -22.402 -14.170                  SEG1
ATOM   2751   CD GLN   354      10.822 -22.946 -15.501                  SEG1
ATOM   2752  OE1 GLN   354      11.399 -24.037 -15.595                  SEG1
ATOM   2753  NE2 GLN   354      10.548 -22.170 -16.559                  SEG1
ATOM   2754    N TYR   355       9.343 -21.613 -10.786                  SEG1
ATOM   2755   CA TYR   355       8.443 -20.517 -10.434                  SEG1
ATOM   2756    C TYR   355       8.351 -20.341  -8.942                  SEG1
ATOM   2757    O TYR   355       8.068 -21.281  -8.210                  SEG1
ATOM   2758   CB TYR   355       7.070 -20.712 -11.064                  SEG1
ATOM   2759   CG TYR   355       7.228 -20.887 -12.545                  SEG1
ATOM   2760  CD1 TYR   355       7.659 -19.835 -13.330                  SEG1
ATOM   2761  CD2 TYR   355       7.006 -22.117 -13.158                  SEG1
ATOM   2762  CE1 TYR   355       7.834 -19.984 -14.694                  SEG1
ATOM   2763  CE2 TYR   355       7.162 -22.279 -14.529                  SEG1
ATOM   2764   CZ TYR   355       7.582 -21.210 -15.294                  SEG1
ATOM   2765   OH TYR   355       7.774 -21.345 -16.657                  SEG1
ATOM   2766    N VAL   356       8.610 -19.114  -8.500                  SEG1
ATOM   2767   CA VAL   356       8.512 -18.794  -7.097                  SEG1
ATOM   2768    C VAL   356       7.406 -17.781  -6.937                  SEG1
ATOM   2769    O VAL   356       7.244 -16.897  -7.782                  SEG1
ATOM   2770   CB VAL   356       9.836 -18.310  -6.543                  SEG1
ATOM   2771  CG1 VAL   356       9.663 -17.830  -5.133                  SEG1
ATOM   2772  CG2 VAL   356      10.852 -19.440  -6.579                  SEG1
ATOM   2773    N PHE   357       6.581 -17.989  -5.910                  SEG1
ATOM   2774   CA PHE   357       5.491 -17.082  -5.581                  SEG1
ATOM   2775    C PHE   357       5.673 -16.591  -4.152                  SEG1
ATOM   2776    O PHE   357       5.677 -17.383  -3.215                  SEG1
ATOM   2777   CB PHE   357       4.144 -17.769  -5.747                  SEG1
ATOM   2778   CG PHE   357       3.855 -18.197  -7.153                  SEG1
ATOM   2779  CD1 PHE   357       4.400 -19.373  -7.656                  SEG1
ATOM   2780  CD2 PHE   357       3.026 -17.434  -7.973                  SEG1
ATOM   2781  CE1 PHE   357       4.149 -19.766  -8.944                  SEG1
ATOM   2782  CE2 PHE   357       2.758 -17.830  -9.278                  SEG1
ATOM   2783   CZ PHE   357       3.316 -18.991  -9.762                  SEG1
ATOM   2784    N CYS   358       5.836 -15.280  -3.980                  SEG1
ATOM   2785   CA CYS   358       6.217 -14.754  -2.672                  SEG1
ATOM   2786    C CYS   358       5.778 -13.325  -2.415                  SEG1
ATOM   2787    O CYS   358       5.630 -12.542  -3.334                  SEG1
ATOM   2788   CB CYS   358       7.718 -14.839  -2.485                  SEG1
ATOM   2789   SG CYS   358       8.115 -14.537  -0.787                  SEG1
ATOM   2790    N THR   359       5.552 -12.987  -1.157                  SEG1
ATOM   2791   CA THR   359       5.253 -11.602  -0.838                  SEG1
ATOM   2792    C THR   359       6.559 -10.846  -0.728                  SEG1
ATOM   2793    O THR   359       7.611 -11.450  -0.412                  SEG1
ATOM   2794   CB THR   359       4.448 -11.439   0.471                  SEG1
ATOM   2795  OG1 THR   359       5.051 -12.211   1.520                  SEG1
ATOM   2796  CG2 THR   359       3.006 -11.844   0.257                  SEG1
ATOM   2797    N VAL   360       6.489  -9.537  -0.990                  SEG1
ATOM   2798   CA VAL   360       7.671  -8.671  -0.905                  SEG1
ATOM   2799    C VAL   360       8.396  -8.859   0.418                  SEG1
ATOM   2800    O VAL   360       9.630  -8.843   0.464                  SEG1
ATOM   2801   CB VAL   360       7.337  -7.187  -1.103                  SEG1
ATOM   2802  CG1 VAL   360       8.598  -6.396  -1.064                  SEG1
ATOM   2803  CG2 VAL   360       6.670  -6.959  -2.449                  SEG1
ATOM   2804    N ASN   361       7.649  -9.037   1.500                  SEG1
ATOM   2805   CA ASN   361       8.303  -9.195   2.780                  SEG1
ATOM   2806    C ASN   361       9.079 -10.495   2.895                  SEG1
ATOM   2807    O ASN   361      10.228 -10.502   3.354                  SEG1
ATOM   2808   CB ASN   361       7.280  -9.099   3.899                  SEG1
ATOM   2809   CG ASN   361       7.308  -7.751   4.565                  SEG1
ATOM   2810  OD1 ASN   361       8.148  -7.496   5.438                  SEG1
ATOM   2811  ND2 ASN   361       6.426  -6.849   4.122                  SEG1
ATOM   2812    N ALA   362       8.479 -11.587   2.439                  SEG1
ATOM   2813   CA ALA   362       9.093 -12.889   2.649                  SEG1
ATOM   2814    C ALA   362      10.086 -13.292   1.563                  SEG1
ATOM   2815    O ALA   362      10.570 -14.417   1.593                  SEG1
ATOM   2816   CB ALA   362       8.021 -13.944   2.778                  SEG1
ATOM   2817    N LEU   363      10.423 -12.374   0.651                  SEG1
ATOM   2818   CA LEU   363      11.336 -12.668  -0.467                  SEG1
ATOM   2819    C LEU   363      12.719 -13.057   0.005                  SEG1
ATOM   2820    O LEU   363      13.199 -12.553   1.018                  SEG1
ATOM   2821   CB LEU   363      11.472 -11.477  -1.420                  SEG1
ATOM   2822   CG LEU   363      10.338 -11.273  -2.423                  SEG1
ATOM   2823  CD1 LEU   363      10.559 -10.041  -3.234                  SEG1
ATOM   2824  CD2 LEU   363      10.232 -12.457  -3.321                  SEG1
ATOM   2825    N PRO   364      13.340 -14.014  -0.703                  SEG1
ATOM   2826   CA PRO   364      14.728 -14.443  -0.531                  SEG1
ATOM   2827    C PRO   364      15.685 -13.796  -1.541                  SEG1
ATOM   2828    O PRO   364      15.260 -13.113  -2.486                  SEG1
ATOM   2829   CB PRO   364      14.628 -15.942  -0.776                  SEG1
ATOM   2830   CG PRO   364      13.585 -16.035  -1.883                  SEG1
ATOM   2831   CD PRO   364      12.679 -14.815  -1.751                  SEG1
ATOM   2832    N GLU   365      16.972 -14.061  -1.375                  SEG1
ATOM   2833   CA GLU   365      17.967 -13.498  -2.275                  SEG1
ATOM   2834    C GLU   365      18.127 -14.421  -3.475                  SEG1
ATOM   2835    O GLU   365      18.715 -15.492  -3.374                  SEG1
ATOM   2836   CB GLU   365      19.299 -13.299  -1.557                  SEG1
ATOM   2837   CG GLU   365      19.502 -11.907  -1.006                  SEG1
ATOM   2838   CD GLU   365      20.364 -11.910   0.244                  SEG1
ATOM   2839  OE1 GLU   365      19.924 -12.499   1.257                  SEG1
ATOM   2840  OE2 GLU   365      21.482 -11.343   0.208                  SEG1
ATOM   2841    N THR   366      17.576 -14.025  -4.611                  SEG1
ATOM   2842   CA THR   366      17.549 -14.930  -5.740                  SEG1
ATOM   2843    C THR   366      17.776 -14.251  -7.082                  SEG1
ATOM   2844    O THR   366      17.565 -13.049  -7.221                  SEG1
ATOM   2845   CB THR   366      16.195 -15.647  -5.779                  SEG1
ATOM   2846  OG1 THR   366      15.771 -15.887  -4.431                  SEG1
ATOM   2847  CG2 THR   366      16.304 -16.984  -6.546                  SEG1
ATOM   2848    N THR   367      18.191 -15.030  -8.071                  SEG1
ATOM   2849   CA THR   367      18.175 -14.565  -9.454                  SEG1
ATOM   2850    C THR   367      16.858 -14.949 -10.157                  SEG1
ATOM   2851    O THR   367      16.256 -15.967  -9.842                  SEG1
ATOM   2852   CB THR   367      19.341 -15.159 -10.208                  SEG1
ATOM   2853  OG1 THR   367      19.543 -16.498  -9.731                  SEG1
ATOM   2854  CG2 THR   367      20.616 -14.336  -9.970                  SEG1
ATOM   2855    N ALA   368      16.387 -14.137 -11.086                  SEG1
ATOM   2856   CA ALA   368      15.285 -14.561 -11.959                  SEG1
ATOM   2857    C ALA   368      15.550 -14.111 -13.378                  SEG1
ATOM   2858    O ALA   368      16.522 -13.418 -13.666                  SEG1
ATOM   2859   CB ALA   368      13.955 -14.008 -11.490                  SEG1
ATOM   2860    N ASP   369      14.672 -14.463 -14.288                  SEG1
ATOM   2861   CA ASP   369      14.888 -13.952 -15.618                  SEG1
ATOM   2862    C ASP   369      13.847 -12.883 -15.730                  SEG1
ATOM   2863    O ASP   369      14.136 -11.786 -16.187                  SEG1
ATOM   2864   CB ASP   369      14.799 -15.051 -16.693                  SEG1
ATOM   2865   CG ASP   369      15.800 -16.223 -16.445                  SEG1
ATOM   2866  OD1 ASP   369      16.859 -16.050 -15.776                  SEG1
ATOM   2867  OD2 ASP   369      15.505 -17.345 -16.909                  SEG1
ATOM   2868    N ILE   370      12.660 -13.178 -15.212                  SEG1
ATOM   2869   CA ILE   370      11.579 -12.187 -15.117                  SEG1
ATOM   2870    C ILE   370      11.101 -12.114 -13.678                  SEG1
ATOM   2871    O ILE   370      11.199 -13.093 -12.940                  SEG1
ATOM   2872   CB ILE   370      10.371 -12.522 -16.012                  SEG1
ATOM   2873  CG1 ILE   370      10.811 -12.987 -17.399                  SEG1
ATOM   2874  CG2 ILE   370       9.388 -11.357 -16.038                  SEG1
ATOM   2875  CD1 ILE   370      11.725 -12.038 -18.078                  SEG1
ATOM   2876    N VAL   371      10.623 -10.938 -13.276                  SEG1
ATOM   2877   CA VAL   371      10.058 -10.722 -11.958                  SEG1
ATOM   2878    C VAL   371       8.734 -10.013 -12.205                  SEG1
ATOM   2879    O VAL   371       8.679  -9.026 -12.956                  SEG1
ATOM   2880   CB VAL   371      11.012  -9.919 -11.057                  SEG1
ATOM   2881  CG1 VAL   371      10.287  -9.364  -9.877                  SEG1
ATOM   2882  CG2 VAL   371      12.197 -10.783 -10.590                  SEG1
ATOM   2883    N VAL   372       7.654 -10.524 -11.617                  SEG1
ATOM   2884   CA VAL   372       6.392  -9.840 -11.791                  SEG1
ATOM   2885    C VAL   372       5.928  -9.292 -10.446                  SEG1
ATOM   2886    O VAL   372       5.888 -10.012  -9.451                  SEG1
ATOM   2887   CB VAL   372       5.338 -10.738 -12.424                  SEG1
ATOM   2888  CG1 VAL   372       4.202  -9.895 -12.975                  SEG1
ATOM   2889  CG2 VAL   372       5.953 -11.599 -13.506                  SEG1
ATOM   2890    N PHE   373       5.636  -7.994 -10.433                  SEG1
ATOM   2891   CA PHE   373       5.195  -7.263  -9.256                  SEG1
ATOM   2892    C PHE   373       3.744  -6.988  -9.511                  SEG1
ATOM   2893    O PHE   373       3.402  -6.259 -10.464                  SEG1
ATOM   2894   CB PHE   373       5.989  -5.968  -9.058                  SEG1
ATOM   2895   CG PHE   373       5.990  -5.451  -7.654                  SEG1
ATOM   2896  CD1 PHE   373       4.858  -5.543  -6.856                  SEG1
ATOM   2897  CD2 PHE   373       7.129  -4.871  -7.121                  SEG1
ATOM   2898  CE1 PHE   373       4.847  -5.068  -5.544                  SEG1
ATOM   2899  CE2 PHE   373       7.141  -4.388  -5.806                  SEG1
ATOM   2900   CZ PHE   373       5.996  -4.494  -5.018                  SEG1
ATOM   2901    N ASP   374       2.880  -7.524  -8.653                  SEG1
ATOM   2902   CA ASP   374       1.501  -7.633  -9.068                  SEG1
ATOM   2903    C ASP   374       0.651  -6.419  -8.858                  SEG1
ATOM   2904    O ASP   374       0.067  -5.953  -9.820                  SEG1
ATOM   2905   CB ASP   374       0.814  -8.805  -8.388                  SEG1
ATOM   2906   CG ASP   374      -0.486  -9.205  -9.105                  SEG1
ATOM   2907  OD1 ASP   374      -0.965  -8.446 -10.001                  SEG1
ATOM   2908  OD2 ASP   374      -1.033 -10.285  -8.759                  SEG1
ATOM   2909    N GLU   375       0.481  -5.915  -7.654                  SEG1
ATOM   2910   CA GLU   375      -0.427  -4.783  -7.614                  SEG1
ATOM   2911    C GLU   375       0.298  -3.603  -7.032                  SEG1
ATOM   2912    O GLU   375       0.179  -3.313  -5.852                  SEG1
ATOM   2913   CB GLU   375      -1.696  -5.103  -6.862                  SEG1
ATOM   2914   CG GLU   375      -1.586  -6.141  -5.792                  SEG1
ATOM   2915   CD GLU   375      -2.927  -6.299  -5.074                  SEG1
ATOM   2916  OE1 GLU   375      -2.952  -6.168  -3.816                  SEG1
ATOM   2917  OE2 GLU   375      -3.957  -6.522  -5.780                  SEG1
ATOM   2918    N ILE   376       1.037  -2.914  -7.900                  SEG1
ATOM   2919   CA ILE   376       2.052  -1.966  -7.486                  SEG1
ATOM   2920    C ILE   376       1.366  -0.711  -7.000                  SEG1
ATOM   2921    O ILE   376       1.879  -0.014  -6.113                  SEG1
ATOM   2922   CB ILE   376       3.055  -1.692  -8.620                  SEG1
ATOM   2923  CG1 ILE   376       2.313  -1.248  -9.857                  SEG1
ATOM   2924  CG2 ILE   376       3.915  -2.919  -8.908                  SEG1
ATOM   2925  CD1 ILE   376       2.482   0.213 -10.074                  SEG1
ATOM   2926    N SER   377       0.201  -0.429  -7.573                  SEG1
ATOM   2927   CA SER   377      -0.626   0.665  -7.087                  SEG1
ATOM   2928    C SER   377      -0.811   0.510  -5.584                  SEG1
ATOM   2929    O SER   377      -1.029   1.475  -4.883                  SEG1
ATOM   2930   CB SER   377      -1.985   0.688  -7.795                  SEG1
ATOM   2931   OG SER   377      -2.985   1.318  -7.004                  SEG1
ATOM   2932    N MET   378      -0.708  -0.709  -5.083                  SEG1
ATOM   2933   CA MET   378      -0.758  -0.928  -3.649                  SEG1
ATOM   2934    C MET   378       0.608  -0.835  -2.982                  SEG1
ATOM   2935    O MET   378       0.687  -0.881  -1.769                  SEG1
ATOM   2936   CB MET   378      -1.374  -2.293  -3.344                  SEG1
ATOM   2937   CG MET   378      -2.830  -2.383  -3.701                  SEG1
ATOM   2938   SE MET   378      -3.916  -2.070  -2.145                  SEG1
ATOM   2939   CE MET   378      -2.955  -3.253  -0.934                  SEG1
ATOM   2940    N ALA   379       1.680  -0.699  -3.753                  SEG1
ATOM   2941   CA ALA   379       3.030  -0.777  -3.175                  SEG1
ATOM   2942    C ALA   379       3.606   0.571  -2.717                  SEG1
ATOM   2943    O ALA   379       3.043   1.645  -2.999                  SEG1
ATOM   2944   CB ALA   379       3.968  -1.410  -4.171                  SEG1
ATOM   2945    N THR   380       4.705   0.515  -1.976                  SEG1
ATOM   2946   CA THR   380       5.435   1.753  -1.680                  SEG1
ATOM   2947    C THR   380       6.928   1.644  -2.045                  SEG1
ATOM   2948    O THR   380       7.490   0.536  -2.073                  SEG1
ATOM   2949   CB THR   380       5.336   2.160  -0.223                  SEG1
ATOM   2950  OG1 THR   380       5.961   1.160   0.587                  SEG1
ATOM   2951  CG2 THR   380       3.879   2.362   0.178                  SEG1
ATOM   2952    N ASN   381       7.577   2.788  -2.301                  SEG1
ATOM   2953   CA ASN   381       8.977   2.776  -2.736                  SEG1
ATOM   2954    C ASN   381       9.874   1.999  -1.751                  SEG1
ATOM   2955    O ASN   381      11.006   1.676  -2.066                  SEG1
ATOM   2956   CB ASN   381       9.498   4.195  -2.925                  SEG1
ATOM   2957   CG ASN   381       8.740   4.946  -4.006                  SEG1
ATOM   2958  OD1 ASN   381       8.159   4.316  -4.882                  SEG1
ATOM   2959  ND2 ASN   381       8.732   6.292  -3.953                  SEG1
ATOM   2960    N TYR   382       9.371   1.671  -0.570                  SEG1
ATOM   2961   CA TYR   382      10.112   0.764   0.276                  SEG1
ATOM   2962    C TYR   382      10.055  -0.629  -0.344                  SEG1
ATOM   2963    O TYR   382      11.047  -1.356  -0.324                  SEG1
ATOM   2964   CB TYR   382       9.601   0.758   1.726                  SEG1
ATOM   2965   CG TYR   382      10.614   0.184   2.709                  SEG1
ATOM   2966  CD1 TYR   382      11.516   0.995   3.363                  SEG1
ATOM   2967  CD2 TYR   382      10.681  -1.168   2.951                  SEG1
ATOM   2968  CE1 TYR   382      12.461   0.471   4.243                  SEG1
ATOM   2969  CE2 TYR   382      11.594  -1.696   3.824                  SEG1
ATOM   2970   CZ TYR   382      12.495  -0.872   4.464                  SEG1
ATOM   2971   OH TYR   382      13.434  -1.406   5.327                  SEG1
ATOM   2972    N ASP   383       8.915  -1.016  -0.899                  SEG1
ATOM   2973   CA ASP   383       8.809  -2.370  -1.468                  SEG1
ATOM   2974    C ASP   383       9.641  -2.459  -2.735                  SEG1
ATOM   2975    O ASP   383      10.449  -3.376  -2.874                  SEG1
ATOM   2976   CB ASP   383       7.355  -2.729  -1.745                  SEG1
ATOM   2977   CG ASP   383       6.570  -2.933  -0.465                  SEG1
ATOM   2978  OD1 ASP   383       5.943  -1.959   0.022                  SEG1
ATOM   2979  OD2 ASP   383       6.560  -4.066   0.065                  SEG1
ATOM   2980    N LEU   384       9.427  -1.486  -3.628                  SEG1
ATOM   2981   CA LEU   384      10.212  -1.308  -4.856                  SEG1
ATOM   2982    C LEU   384      11.688  -1.509  -4.556                  SEG1
ATOM   2983    O LEU   384      12.316  -2.401  -5.102                  SEG1
ATOM   2984   CB LEU   384       9.946   0.075  -5.472                  SEG1
ATOM   2985   CG LEU   384       8.470   0.235  -5.859                  SEG1
ATOM   2986  CD1 LEU   384       8.209   1.344  -6.865                  SEG1
ATOM   2987  CD2 LEU   384       7.949  -1.037  -6.432                  SEG1
ATOM   2988    N SER   385      12.221  -0.751  -3.625                  SEG1
ATOM   2989   CA SER   385      13.596  -0.981  -3.229                  SEG1
ATOM   2990    C SER   385      13.935  -2.415  -2.816                  SEG1
ATOM   2991    O SER   385      14.919  -2.967  -3.262                  SEG1
ATOM   2992   CB SER   385      13.971  -0.086  -2.075                  SEG1
ATOM   2993   OG SER   385      15.350  -0.307  -1.798                  SEG1
ATOM   2994    N VAL   386      13.103  -3.004  -1.967                  SEG1
ATOM   2995   CA VAL   386      13.333  -4.343  -1.428                  SEG1
ATOM   2996    C VAL   386      13.289  -5.420  -2.503                  SEG1
ATOM   2997    O VAL   386      14.142  -6.326  -2.541                  SEG1
ATOM   2998   CB VAL   386      12.301  -4.668  -0.336                  SEG1
ATOM   2999  CG1 VAL   386      12.320  -6.165  -0.029                  SEG1
ATOM   3000  CG2 VAL   386      12.579  -3.843   0.944                  SEG1
ATOM   3001    N VAL   387      12.273  -5.327  -3.356                  SEG1
ATOM   3002   CA VAL   387      12.150  -6.214  -4.486                  SEG1
ATOM   3003    C VAL   387      13.452  -6.145  -5.230                  SEG1
ATOM   3004    O VAL   387      14.165  -7.147  -5.343                  SEG1
ATOM   3005   CB VAL   387      11.001  -5.839  -5.382                  SEG1
ATOM   3006  CG1 VAL   387      11.063  -6.671  -6.630                  SEG1
ATOM   3007  CG2 VAL   387       9.686  -6.067  -4.682                  SEG1
ATOM   3008    N ASN   388      13.775  -4.945  -5.710                  SEG1
ATOM   3009   CA ASN   388      14.989  -4.735  -6.492                  SEG1
ATOM   3010    C ASN   388      16.259  -5.154  -5.829                  SEG1
ATOM   3011    O ASN   388      17.273  -5.265  -6.492                  SEG1
ATOM   3012   CB ASN   388      15.144  -3.291  -6.836                  SEG1
ATOM   3013   CG ASN   388      14.612  -2.989  -8.167                  SEG1
ATOM   3014  OD1 ASN   388      13.814  -2.068  -8.324                  SEG1
ATOM   3015  ND2 ASN   388      15.032  -3.775  -9.166                  SEG1
ATOM   3016    N ALA   389      16.211  -5.388  -4.529                  SEG1
ATOM   3017   CA ALA   389      17.440  -5.612  -3.783                  SEG1
ATOM   3018    C ALA   389      17.550  -7.079  -3.446                  SEG1
ATOM   3019    O ALA   389      18.624  -7.583  -3.082                  SEG1
ATOM   3020   CB ALA   389      17.478  -4.753  -2.489                  SEG1
ATOM   3021    N ARG   390      16.441  -7.787  -3.570                  SEG1
ATOM   3022   CA ARG   390      16.505  -9.188  -3.222                  SEG1
ATOM   3023    C ARG   390      16.475 -10.049  -4.487                  SEG1
ATOM   3024    O ARG   390      17.010 -11.156  -4.478                  SEG1
ATOM   3025   CB ARG   390      15.388  -9.533  -2.246                  SEG1
ATOM   3026   CG ARG   390      15.623  -8.900  -0.892                  SEG1
ATOM   3027   CD ARG   390      15.358  -9.865   0.238                  SEG1
ATOM   3028   NE ARG   390      13.951  -9.816   0.619                  SEG1
ATOM   3029   CZ ARG   390      13.490  -9.267   1.745                  SEG1
ATOM   3030  NH1 ARG   390      14.335  -8.729   2.625                  SEG1
ATOM   3031  NH2 ARG   390      12.182  -9.270   2.001                  SEG1
ATOM   3032    N LEU   391      15.945  -9.505  -5.586                  SEG1
ATOM   3033   CA LEU   391      16.011 -10.200  -6.864                  SEG1
ATOM   3034    C LEU   391      16.788  -9.491  -7.994                  SEG1
ATOM   3035    O LEU   391      16.352  -8.459  -8.551                  SEG1
ATOM   3036   CB LEU   391      14.610 -10.475  -7.365                  SEG1
ATOM   3037   CG LEU   391      13.598 -10.783  -6.291                  SEG1
ATOM   3038  CD1 LEU   391      12.190 -10.672  -6.897                  SEG1
ATOM   3039  CD2 LEU   391      13.884 -12.165  -5.785                  SEG1
ATOM   3040    N ARG   392      17.913 -10.089  -8.372                  SEG1
ATOM   3041   CA ARG   392      18.621  -9.697  -9.591                  SEG1
ATOM   3042    C ARG   392      17.918 -10.206 -10.872                  SEG1
ATOM   3043    O ARG   392      18.195 -11.303 -11.316                  SEG1
ATOM   3044   CB ARG   392      20.057 -10.229  -9.525                  SEG1
ATOM   3045   CG ARG   392      20.506 -10.497  -8.095                  SEG1
ATOM   3046   CD ARG   392      21.902 -11.107  -8.007                  SEG1
ATOM   3047   NE ARG   392      22.065 -11.925  -6.800                  SEG1
ATOM   3048   CZ ARG   392      22.855 -11.608  -5.772                  SEG1
ATOM   3049  NH1 ARG   392      23.557 -10.476  -5.790                  SEG1
ATOM   3050  NH2 ARG   392      22.945 -12.420  -4.720                  SEG1
ATOM   3051    N ALA   393      17.021  -9.424 -11.468                  SEG1
ATOM   3052   CA ALA   393      16.322  -9.900 -12.672                  SEG1
ATOM   3053    C ALA   393      16.953  -9.402 -13.948                  SEG1
ATOM   3054    O ALA   393      17.721  -8.470 -13.923                  SEG1
ATOM   3055   CB ALA   393      14.882  -9.489 -12.654                  SEG1
ATOM   3056    N LYS   394      16.593  -9.995 -15.077                  SEG1
ATOM   3057   CA LYS   394      17.003  -9.445 -16.352                  SEG1
ATOM   3058    C LYS   394      15.882  -8.538 -16.775                  SEG1
ATOM   3059    O LYS   394      16.058  -7.653 -17.615                  SEG1
ATOM   3060   CB LYS   394      17.275 -10.526 -17.408                  SEG1
ATOM   3061   CG LYS   394      18.291 -11.637 -16.993                  SEG1
ATOM   3062   CD LYS   394      19.522 -11.122 -16.218                  SEG1
ATOM   3063   CE LYS   394      19.419 -11.380 -14.690                  SEG1
ATOM   3064   NZ LYS   394      20.742 -11.414 -13.965                  SEG1
ATOM   3065    N HSE   395      14.705  -8.776 -16.213                  SEG1
ATOM   3066   CA HSE   395      13.554  -7.980 -16.593                  SEG1
ATOM   3067    C HSE   395      12.580  -7.855 -15.446                  SEG1
ATOM   3068    O HSE   395      12.596  -8.661 -14.520                  SEG1
ATOM   3069   CB HSE   395      12.857  -8.576 -17.813                  SEG1
ATOM   3070   CG HSE   395      13.776  -8.814 -18.962                  SEG1
ATOM   3071  ND1 HSE   395      14.138  -7.812 -19.839                  SEG1
ATOM   3072  CD2 HSE   395      14.447  -9.923 -19.355                  SEG1
ATOM   3073  CE1 HSE   395      14.978  -8.301 -20.729                  SEG1
ATOM   3074  NE2 HSE   395      15.182  -9.582 -20.460                  SEG1
ATOM   3075    N TYR   396      11.758  -6.813 -15.511                  SEG1
ATOM   3076   CA TYR   396      10.826  -6.512 -14.450                  SEG1
ATOM   3077    C TYR   396       9.525  -6.111 -15.091                  SEG1
ATOM   3078    O TYR   396       9.433  -5.074 -15.778                  SEG1
ATOM   3079   CB TYR   396      11.341  -5.370 -13.531                  SEG1
ATOM   3080   CG TYR   396      12.590  -5.693 -12.779                  SEG1
ATOM   3081  CD1 TYR   396      12.553  -6.452 -11.637                  SEG1
ATOM   3082  CD2 TYR   396      13.819  -5.260 -13.228                  SEG1
ATOM   3083  CE1 TYR   396      13.710  -6.764 -10.940                  SEG1
ATOM   3084  CE2 TYR   396      14.988  -5.580 -12.544                  SEG1
ATOM   3085   CZ TYR   396      14.922  -6.336 -11.403                  SEG1
ATOM   3086   OH TYR   396      16.068  -6.666 -10.710                  SEG1
ATOM   3087    N VAL   397       8.490  -6.893 -14.857                  SEG1
ATOM   3088   CA VAL   397       7.221  -6.387 -15.283                  SEG1
ATOM   3089    C VAL   397       6.476  -5.986 -14.013                  SEG1
ATOM   3090    O VAL   397       6.578  -6.643 -12.986                  SEG1
ATOM   3091   CB VAL   397       6.508  -7.399 -16.180                  SEG1
ATOM   3092  CG1 VAL   397       6.355  -8.665 -15.451                  SEG1
ATOM   3093  CG2 VAL   397       5.140  -6.874 -16.630                  SEG1
ATOM   3094    N TYR   398       5.806  -4.843 -14.087                  SEG1
ATOM   3095   CA TYR   398       5.052  -4.261 -12.993                  SEG1
ATOM   3096    C TYR   398       3.631  -4.168 -13.455                  SEG1
ATOM   3097    O TYR   398       3.331  -3.378 -14.355                  SEG1
ATOM   3098   CB TYR   398       5.553  -2.851 -12.596                  SEG1
ATOM   3099   CG TYR   398       6.976  -2.802 -12.118                  SEG1
ATOM   3100  CD1 TYR   398       7.313  -3.239 -10.865                  SEG1
ATOM   3101  CD2 TYR   398       7.991  -2.373 -12.948                  SEG1
ATOM   3102  CE1 TYR   398       8.624  -3.223 -10.427                  SEG1
ATOM   3103  CE2 TYR   398       9.312  -2.366 -12.528                  SEG1
ATOM   3104   CZ TYR   398       9.626  -2.777 -11.254                  SEG1
ATOM   3105   OH TYR   398      10.935  -2.751 -10.786                  SEG1
ATOM   3106    N ILE   399       2.760  -5.000 -12.894                  SEG1
ATOM   3107   CA ILE   399       1.365  -4.947 -13.294                  SEG1
ATOM   3108    C ILE   399       0.628  -4.173 -12.248                  SEG1
ATOM   3109    O ILE   399       1.084  -4.095 -11.130                  SEG1
ATOM   3110   CB ILE   399       0.749  -6.345 -13.503                  SEG1
ATOM   3111  CG1 ILE   399       1.786  -7.320 -14.052                  SEG1
ATOM   3112  CG2 ILE   399      -0.421  -6.271 -14.497                  SEG1
ATOM   3113  CD1 ILE   399       1.248  -8.679 -14.248                  SEG1
ATOM   3114    N GLY   400      -0.468  -3.543 -12.636                  SEG1
ATOM   3115   CA GLY   400      -1.268  -2.788 -11.715                  SEG1
ATOM   3116    C GLY   400      -2.130  -1.824 -12.478                  SEG1
ATOM   3117    O GLY   400      -1.997  -1.701 -13.684                  SEG1
ATOM   3118    N ASP   401      -3.042  -1.165 -11.781                  SEG1
ATOM   3119   CA ASP   401      -3.756  -0.031 -12.354                  SEG1
ATOM   3120    C ASP   401      -3.931   1.058 -11.288                  SEG1
ATOM   3121    O ASP   401      -4.540   0.821 -10.240                  SEG1
ATOM   3122   CB ASP   401      -5.103  -0.471 -12.929                  SEG1
ATOM   3123   CG ASP   401      -6.073   0.675 -13.083                  SEG1
ATOM   3124  OD1 ASP   401      -5.641   1.790 -13.462                  SEG1
ATOM   3125  OD2 ASP   401      -7.279   0.454 -12.818                  SEG1
ATOM   3126    N PRO   402      -3.399   2.261 -11.567                  SEG1
ATOM   3127   CA PRO   402      -3.424   3.403 -10.648                  SEG1
ATOM   3128    C PRO   402      -4.807   3.979 -10.409                  SEG1
ATOM   3129    O PRO   402      -4.957   4.850  -9.552                  SEG1
ATOM   3130   CB PRO   402      -2.560   4.449 -11.366                  SEG1
ATOM   3131   CG PRO   402      -1.723   3.689 -12.322                  SEG1
ATOM   3132   CD PRO   402      -2.591   2.548 -12.764                  SEG1
ATOM   3133    N ALA   403      -5.817   3.466 -11.096                  SEG1
ATOM   3134   CA ALA   403      -7.157   3.977 -10.897                  SEG1
ATOM   3135    C ALA   403      -7.849   3.129  -9.850                  SEG1
ATOM   3136    O ALA   403      -8.996   3.372  -9.490                  SEG1
ATOM   3137   CB ALA   403      -7.926   3.972 -12.185                  SEG1
ATOM   3138    N GLN   404      -7.130   2.140  -9.341                  SEG1
ATOM   3139   CA GLN   404      -7.617   1.396  -8.201                  SEG1
ATOM   3140    C GLN   404      -6.890   1.790  -6.905                  SEG1
ATOM   3141    O GLN   404      -6.198   2.809  -6.845                  SEG1
ATOM   3142   CB GLN   404      -7.514  -0.109  -8.477                  SEG1
ATOM   3143   CG GLN   404      -8.186  -0.511  -9.800                  SEG1
ATOM   3144   CD GLN   404      -7.939  -1.960 -10.206                  SEG1
ATOM   3145  OE1 GLN   404      -7.529  -2.238 -11.338                  SEG1
ATOM   3146  NE2 GLN   404      -8.218  -2.891  -9.290                  SEG1
ATOM   3147    N LEU   405      -7.063   0.981  -5.869                  SEG1
ATOM   3148   CA LEU   405      -6.777   1.419  -4.515                  SEG1
ATOM   3149    C LEU   405      -5.296   1.464  -4.216                  SEG1
ATOM   3150    O LEU   405      -4.529   0.649  -4.736                  SEG1
ATOM   3151   CB LEU   405      -7.471   0.499  -3.518                  SEG1
ATOM   3152   CG LEU   405      -8.990   0.485  -3.579                  SEG1
ATOM   3153  CD1 LEU   405      -9.567   0.068  -2.240                  SEG1
ATOM   3154  CD2 LEU   405      -9.504   1.853  -3.977                  SEG1
ATOM   3155    N PRO   406      -4.894   2.422  -3.358                  SEG1
ATOM   3156   CA PRO   406      -3.510   2.668  -2.959                  SEG1
ATOM   3157    C PRO   406      -3.177   2.104  -1.604                  SEG1
ATOM   3158    O PRO   406      -4.071   1.766  -0.840                  SEG1
ATOM   3159   CB PRO   406      -3.446   4.183  -2.916                  SEG1
ATOM   3160   CG PRO   406      -4.787   4.573  -2.452                  SEG1
ATOM   3161   CD PRO   406      -5.770   3.496  -2.858                  SEG1
ATOM   3162    N ALA   407      -1.892   2.043  -1.303                  SEG1
ATOM   3163   CA ALA   407      -1.403   1.642   0.008                  SEG1
ATOM   3164    C ALA   407      -1.912   2.551   1.109                  SEG1
ATOM   3165    O ALA   407      -2.196   3.725   0.891                  SEG1
ATOM   3166   CB ALA   407       0.125   1.624   0.023                  SEG1
ATOM   3167    N PRO   408      -2.092   1.981   2.294                  SEG1
ATOM   3168   CA PRO   408      -2.628   2.767   3.404                  SEG1
ATOM   3169    C PRO   408      -1.539   3.651   4.013                  SEG1
ATOM   3170    O PRO   408      -0.411   3.197   4.280                  SEG1
ATOM   3171   CB PRO   408      -3.101   1.691   4.400                  SEG1
ATOM   3172   CG PRO   408      -3.215   0.417   3.572                  SEG1
ATOM   3173   CD PRO   408      -2.086   0.541   2.589                  SEG1
ATOM   3174    N ARG   409      -1.845   4.913   4.242                  SEG1
ATOM   3175   CA ARG   409      -0.837   5.735   4.871                  SEG1
ATOM   3176    C ARG   409      -1.391   6.182   6.232                  SEG1
ATOM   3177    O ARG   409      -1.786   7.337   6.436                  SEG1
ATOM   3178   CB ARG   409      -0.393   6.850   3.920                  SEG1
ATOM   3179   CG ARG   409       0.385   6.187   2.768                  SEG1
ATOM   3180   CD ARG   409       0.879   7.063   1.589                  SEG1
ATOM   3181   NE ARG   409       1.743   6.252   0.703                  SEG1
ATOM   3182   CZ ARG   409       1.347   5.685  -0.441                  SEG1
ATOM   3183  NH1 ARG   409       0.116   5.858  -0.899                  SEG1
ATOM   3184  NH2 ARG   409       2.186   4.942  -1.136                  SEG1
ATOM   3185    N THR   410      -1.549   5.185   7.109                  SEG1
ATOM   3186   CA THR   410      -1.530   5.394   8.554                  SEG1
ATOM   3187    C THR   410      -1.466   6.847   8.946                  SEG1
ATOM   3188    O THR   410      -2.403   7.431   9.456                  SEG1
ATOM   3189   CB THR   410      -0.275   4.737   9.207                  SEG1
ATOM   3190  OG1 THR   410      -0.281   3.321   9.015                  SEG1
ATOM   3191  CG2 THR   410      -0.185   5.078  10.713                  SEG1
ATOM   3192    N LEU   411      -0.307   7.417   8.665                  SEG1
ATOM   3193   CA LEU   411       0.098   8.689   9.178                  SEG1
ATOM   3194    C LEU   411      -0.564   9.819   8.456                  SEG1
ATOM   3195    O LEU   411      -0.573  10.920   8.967                  SEG1
ATOM   3196   CB LEU   411       1.596   8.825   9.051                  SEG1
ATOM   3197   CG LEU   411       2.164   8.500  10.399                  SEG1
ATOM   3198  CD1 LEU   411       3.621   8.059  10.274                  SEG1
ATOM   3199  CD2 LEU   411       2.006   9.748  11.256                  SEG1
ATOM   3200    N LEU   412      -1.104   9.559   7.265                  SEG1
ATOM   3201   CA LEU   412      -1.506  10.656   6.391                  SEG1
ATOM   3202    C LEU   412      -2.862  11.112   6.757                  SEG1
ATOM   3203    O LEU   412      -3.813  10.498   6.338                  SEG1
ATOM   3204   CB LEU   412      -1.536  10.246   4.921                  SEG1
ATOM   3205   CG LEU   412      -1.462  11.337   3.847                  SEG1
ATOM   3206  CD1 LEU   412      -1.627  10.771   2.458                  SEG1
ATOM   3207  CD2 LEU   412      -2.448  12.469   4.035                  SEG1
ATOM   3208    N THR   413      -2.971  12.220   7.468                  SEG1
ATOM   3209   CA THR   413      -4.301  12.694   7.857                  SEG1
ATOM   3210    C THR   413      -4.739  14.061   7.282                  SEG1
ATOM   3211    O THR   413      -5.741  14.602   7.738                  SEG1
ATOM   3212   CB THR   413      -4.408  12.758   9.378                  SEG1
ATOM   3213  OG1 THR   413      -3.451  13.689   9.882                  SEG1
ATOM   3214  CG2 THR   413      -4.116  11.388   9.960                  SEG1
ATOM   3215    N LYS   414      -3.960  14.659   6.371                  SEG1
ATOM   3216   CA LYS   414      -4.272  15.990   5.825                  SEG1
ATOM   3217    C LYS   414      -3.845  16.164   4.361                  SEG1
ATOM   3218    O LYS   414      -2.644  16.130   4.032                  SEG1
ATOM   3219   CB LYS   414      -3.624  17.072   6.674                  SEG1
ATOM   3220   CG LYS   414      -4.216  17.124   8.050                  SEG1
ATOM   3221   CD LYS   414      -3.524  18.078   8.982                  SEG1
ATOM   3222   CE LYS   414      -2.313  17.484   9.643                  SEG1
ATOM   3223   NZ LYS   414      -1.324  18.591   9.778                  SEG1
ATOM   3224    N GLY   415      -4.830  16.384   3.493                  SEG1
ATOM   3225   CA GLY   415      -4.585  16.486   2.072                  SEG1
ATOM   3226    C GLY   415      -4.809  15.124   1.468                  SEG1
ATOM   3227    O GLY   415      -5.107  14.178   2.197                  SEG1
ATOM   3228    N THR   416      -4.656  15.006   0.153                  SEG1
ATOM   3229   CA THR   416      -4.963  13.755  -0.529                  SEG1
ATOM   3230    C THR   416      -3.936  13.460  -1.603                  SEG1
ATOM   3231    O THR   416      -3.395  14.369  -2.225                  SEG1
ATOM   3232   CB THR   416      -6.382  13.781  -1.149                  SEG1
ATOM   3233  OG1 THR   416      -6.671  15.103  -1.631                  SEG1
ATOM   3234  CG2 THR   416      -7.447  13.360  -0.116                  SEG1
ATOM   3235    N LEU   417      -3.626  12.182  -1.777                  SEG1
ATOM   3236   CA LEU   417      -2.652  11.760  -2.773                  SEG1
ATOM   3237    C LEU   417      -3.259  11.520  -4.148                  SEG1
ATOM   3238    O LEU   417      -4.199  10.763  -4.288                  SEG1
ATOM   3239   CB LEU   417      -1.950  10.489  -2.305                  SEG1
ATOM   3240   CG LEU   417      -0.653  10.696  -1.520                  SEG1
ATOM   3241  CD1 LEU   417       0.135   9.388  -1.359                  SEG1
ATOM   3242  CD2 LEU   417       0.160  11.714  -2.257                  SEG1
ATOM   3243    N GLU   418      -2.720  12.156  -5.172                  SEG1
ATOM   3244   CA GLU   418      -3.085  11.741  -6.514                  SEG1
ATOM   3245    C GLU   418      -2.310  10.482  -6.836                  SEG1
ATOM   3246    O GLU   418      -1.221  10.265  -6.316                  SEG1
ATOM   3247   CB GLU   418      -2.796  12.828  -7.557                  SEG1
ATOM   3248   CG GLU   418      -3.648  14.068  -7.398                  SEG1
ATOM   3249   CD GLU   418      -4.992  13.745  -6.763                  SEG1
ATOM   3250  OE1 GLU   418      -5.257  14.243  -5.639                  SEG1
ATOM   3251  OE2 GLU   418      -5.776  12.987  -7.382                  SEG1
ATOM   3252    N PRO   419      -2.890   9.627  -7.677                  SEG1
ATOM   3253   CA PRO   419      -2.238   8.383  -8.091                  SEG1
ATOM   3254    C PRO   419      -0.775   8.515  -8.470                  SEG1
ATOM   3255    O PRO   419      -0.037   7.570  -8.230                  SEG1
ATOM   3256   CB PRO   419      -3.054   7.962  -9.318                  SEG1
ATOM   3257   CG PRO   419      -4.437   8.491  -9.040                  SEG1
ATOM   3258   CD PRO   419      -4.264   9.745  -8.210                  SEG1
ATOM   3259    N GLU   420      -0.352   9.629  -9.055                  SEG1
ATOM   3260   CA GLU   420       1.030   9.694  -9.522                  SEG1
ATOM   3261    C GLU   420       2.006   9.614  -8.374                  SEG1
ATOM   3262    O GLU   420       3.183   9.288  -8.596                  SEG1
ATOM   3263   CB GLU   420       1.316  10.927 -10.374                  SEG1
ATOM   3264   CG GLU   420       0.969  12.240  -9.793                  SEG1
ATOM   3265   CD GLU   420       1.369  13.389 -10.736                  SEG1
ATOM   3266  OE1 GLU   420       2.441  13.297 -11.401                  SEG1
ATOM   3267  OE2 GLU   420       0.606  14.390 -10.813                  SEG1
ATOM   3268    N TYR   421       1.547   9.902  -7.154                  SEG1
ATOM   3269   CA TYR   421       2.499  10.041  -6.062                  SEG1
ATOM   3270    C TYR   421       2.543   8.813  -5.141                  SEG1
ATOM   3271    O TYR   421       3.253   8.830  -4.127                  SEG1
ATOM   3272   CB TYR   421       2.199  11.306  -5.262                  SEG1
ATOM   3273   CG TYR   421       2.202  12.582  -6.099                  SEG1
ATOM   3274  CD1 TYR   421       3.347  12.997  -6.775                  SEG1
ATOM   3275  CD2 TYR   421       1.053  13.371  -6.218                  SEG1
ATOM   3276  CE1 TYR   421       3.345  14.152  -7.547                  SEG1
ATOM   3277  CE2 TYR   421       1.053  14.524  -6.978                  SEG1
ATOM   3278   CZ TYR   421       2.199  14.903  -7.639                  SEG1
ATOM   3279   OH TYR   421       2.204  16.046  -8.387                  SEG1
ATOM   3280    N PHE   422       1.858   7.735  -5.537                  SEG1
ATOM   3281   CA PHE   422       1.887   6.457  -4.808                  SEG1
ATOM   3282    C PHE   422       3.281   5.820  -4.705                  SEG1
ATOM   3283    O PHE   422       3.780   5.559  -3.612                  SEG1
ATOM   3284   CB PHE   422       0.958   5.423  -5.463                  SEG1
ATOM   3285   CG PHE   422      -0.499   5.788  -5.432                  SEG1
ATOM   3286  CD1 PHE   422      -1.003   6.620  -4.448                  SEG1
ATOM   3287  CD2 PHE   422      -1.368   5.291  -6.392                  SEG1
ATOM   3288  CE1 PHE   422      -2.357   6.960  -4.427                  SEG1
ATOM   3289  CE2 PHE   422      -2.716   5.610  -6.368                  SEG1
ATOM   3290   CZ PHE   422      -3.211   6.454  -5.391                  SEG1
ATOM   3291    N ASN   423       3.875   5.494  -5.845                  SEG1
ATOM   3292   CA ASN   423       5.263   5.034  -5.858                  SEG1
ATOM   3293    C ASN   423       5.943   5.466  -7.124                  SEG1
ATOM   3294    O ASN   423       5.319   6.132  -7.976                  SEG1
ATOM   3295   CB ASN   423       5.348   3.520  -5.727                  SEG1
ATOM   3296   CG ASN   423       4.299   2.821  -6.526                  SEG1
ATOM   3297  OD1 ASN   423       4.424   2.674  -7.730                  SEG1
ATOM   3298  ND2 ASN   423       3.237   2.395  -5.862                  SEG1
ATOM   3299    N SER   424       7.191   5.030  -7.293                  SEG1
ATOM   3300   CA SER   424       7.954   5.403  -8.485                  SEG1
ATOM   3301    C SER   424       7.246   5.010  -9.775                  SEG1
ATOM   3302    O SER   424       7.186   5.794 -10.697                  SEG1
ATOM   3303   CB SER   424       9.322   4.734  -8.480                  SEG1
ATOM   3304   OG SER   424      10.207   5.426  -7.653                  SEG1
ATOM   3305    N VAL   425       6.633   3.836  -9.803                  SEG1
ATOM   3306   CA VAL   425       6.020   3.343 -11.023                  SEG1
ATOM   3307    C VAL   425       4.726   4.062 -11.395                  SEG1
ATOM   3308    O VAL   425       4.498   4.394 -12.554                  SEG1
ATOM   3309   CB VAL   425       5.775   1.847 -10.933                  SEG1
ATOM   3310  CG1 VAL   425       5.085   1.371 -12.215                  SEG1
ATOM   3311  CG2 VAL   425       7.103   1.127 -10.709                  SEG1
ATOM   3312    N CYS   426       3.878   4.312 -10.420                  SEG1
ATOM   3313   CA CYS   426       2.640   4.980 -10.735                  SEG1
ATOM   3314    C CYS   426       2.880   6.357 -11.321                  SEG1
ATOM   3315    O CYS   426       2.033   6.865 -12.055                  SEG1
ATOM   3316   CB CYS   426       1.765   5.053  -9.500                  SEG1
ATOM   3317   SG CYS   426       1.654   3.432  -8.704                  SEG1
ATOM   3318    N ARG   427       4.033   6.949 -11.014                  SEG1
ATOM   3319   CA ARG   427       4.365   8.273 -11.530                  SEG1
ATOM   3320    C ARG   427       4.534   8.159 -13.041                  SEG1
ATOM   3321    O ARG   427       3.912   8.907 -13.812                  SEG1
ATOM   3322   CB ARG   427       5.639   8.812 -10.867                  SEG1
ATOM   3323   CG ARG   427       5.972  10.260 -11.219                  SEG1
ATOM   3324   CD ARG   427       7.020  10.861 -10.272                  SEG1
ATOM   3325   NE ARG   427       7.455  12.189 -10.718                  SEG1
ATOM   3326   CZ ARG   427       8.700  12.479 -11.115                  SEG1
ATOM   3327  NH1 ARG   427       9.642  11.536 -11.125                  SEG1
ATOM   3328  NH2 ARG   427       9.006  13.708 -11.512                  SEG1
ATOM   3329    N LEU   428       5.340   7.181 -13.456                  SEG1
ATOM   3330   CA LEU   428       5.502   6.856 -14.869                  SEG1
ATOM   3331    C LEU   428       4.134   6.662 -15.570                  SEG1
ATOM   3332    O LEU   428       3.743   7.467 -16.412                  SEG1
ATOM   3333   CB LEU   428       6.365   5.607 -15.005                  SEG1
ATOM   3334   CG LEU   428       7.790   5.798 -14.490                  SEG1
ATOM   3335  CD1 LEU   428       8.692   4.679 -14.919                  SEG1
ATOM   3336  CD2 LEU   428       8.330   7.089 -15.027                  SEG1
ATOM   3337    N MET   429       3.390   5.632 -15.184                  SEG1
ATOM   3338   CA MET   429       2.071   5.379 -15.748                  SEG1
ATOM   3339    C MET   429       1.184   6.623 -15.804                  SEG1
ATOM   3340    O MET   429       0.323   6.719 -16.673                  SEG1
ATOM   3341   CB MET   429       1.359   4.275 -14.965                  SEG1
ATOM   3342   CG MET   429       2.169   2.998 -14.865                  SEG1
ATOM   3343   SE MET   429       1.098   1.390 -14.713                  SEG1
ATOM   3344   CE MET   429       0.807   1.388 -12.798                  SEG1
ATOM   3345    N LYS   430       1.383   7.591 -14.915                  SEG1
ATOM   3346   CA LYS   430       0.609   8.831 -15.052                  SEG1
ATOM   3347    C LYS   430       1.414  10.008 -15.609                  SEG1
ATOM   3348    O LYS   430       0.992  11.149 -15.459                  SEG1
ATOM   3349   CB LYS   430      -0.007   9.247 -13.703                  SEG1
ATOM   3350   CG LYS   430      -1.400   8.694 -13.431                  SEG1
ATOM   3351   CD LYS   430      -2.453   9.457 -14.230                  SEG1
ATOM   3352   CE LYS   430      -3.592   9.938 -13.356                  SEG1
ATOM   3353   NZ LYS   430      -4.245  11.176 -13.888                  SEG1
ATOM   3354    N THR   431       2.541   9.748 -16.270                  SEG1
ATOM   3355   CA THR   431       3.273  10.826 -16.947                  SEG1
ATOM   3356    C THR   431       3.647  10.424 -18.361                  SEG1
ATOM   3357    O THR   431       3.106  10.982 -19.302                  SEG1
ATOM   3358   CB THR   431       4.572  11.266 -16.192                  SEG1
ATOM   3359  OG1 THR   431       5.485  10.171 -16.091                  SEG1
ATOM   3360  CG2 THR   431       4.265  11.827 -14.792                  SEG1
ATOM   3361    N ILE   432       4.539   9.449 -18.541                  SEG1
ATOM   3362   CA ILE   432       4.783   8.931 -19.892                  SEG1
ATOM   3363    C ILE   432       3.876   7.748 -20.206                  SEG1
ATOM   3364    O ILE   432       4.255   6.852 -20.969                  SEG1
ATOM   3365   CB ILE   432       6.241   8.528 -20.107                  SEG1
ATOM   3366  CG1 ILE   432       6.666   7.393 -19.186                  SEG1
ATOM   3367  CG2 ILE   432       7.130   9.687 -19.867                  SEG1
ATOM   3368  CD1 ILE   432       8.076   6.850 -19.530                  SEG1
ATOM   3369    N GLY   433       2.690   7.740 -19.598                  SEG1
ATOM   3370   CA GLY   433       1.659   6.772 -19.908                  SEG1
ATOM   3371    C GLY   433       2.073   5.349 -19.606                  SEG1
ATOM   3372    O GLY   433       3.260   5.031 -19.478                  SEG1
ATOM   3373    N PRO   434       1.088   4.463 -19.472                  SEG1
ATOM   3374   CA PRO   434       1.458   3.070 -19.227                  SEG1
ATOM   3375    C PRO   434       2.049   2.476 -20.477                  SEG1
ATOM   3376    O PRO   434       1.555   2.745 -21.571                  SEG1
ATOM   3377   CB PRO   434       0.134   2.411 -18.874                  SEG1
ATOM   3378   CG PRO   434      -0.888   3.228 -19.632                  SEG1
ATOM   3379   CD PRO   434      -0.353   4.633 -19.724                  SEG1
ATOM   3380    N ASP   435       3.119   1.718 -20.335                  SEG1
ATOM   3381   CA ASP   435       3.557   0.858 -21.418                  SEG1
ATOM   3382    C ASP   435       2.373  -0.065 -21.631                  SEG1
ATOM   3383    O ASP   435       1.674  -0.365 -20.660                  SEG1
ATOM   3384   CB ASP   435       4.780   0.042 -21.022                  SEG1
ATOM   3385   CG ASP   435       6.056   0.762 -21.242                  SEG1
ATOM   3386  OD1 ASP   435       6.018   1.882 -21.801                  SEG1
ATOM   3387  OD2 ASP   435       7.100   0.208 -20.828                  SEG1
ATOM   3388    N MET   436       2.155  -0.546 -22.848                  SEG1
ATOM   3389   CA MET   436       1.161  -1.606 -23.098                  SEG1
ATOM   3390    C MET   436      -0.089  -1.638 -22.202                  SEG1
ATOM   3391    O MET   436      -0.130  -2.342 -21.204                  SEG1
ATOM   3392   CB MET   436       1.840  -2.978 -23.019                  SEG1
ATOM   3393   CG MET   436       2.697  -3.212 -21.808                  SEG1
ATOM   3394   SE MET   436       3.024  -5.087 -21.551                  SEG1
ATOM   3395   CE MET   436       4.780  -5.248 -22.339                  SEG1
ATOM   3396    N PHE   437      -1.093  -0.857 -22.575                  SEG1
ATOM   3397   CA PHE   437      -2.422  -0.895 -21.966                  SEG1
ATOM   3398    C PHE   437      -3.123  -2.188 -22.373                  SEG1
ATOM   3399    O PHE   437      -2.665  -2.873 -23.293                  SEG1
ATOM   3400   CB PHE   437      -3.234   0.309 -22.467                  SEG1
ATOM   3401   CG PHE   437      -4.397   0.702 -21.599                  SEG1
ATOM   3402  CD1 PHE   437      -4.433   0.383 -20.258                  SEG1
ATOM   3403  CD2 PHE   437      -5.450   1.427 -22.140                  SEG1
ATOM   3404  CE1 PHE   437      -5.506   0.778 -19.467                  SEG1
ATOM   3405  CE2 PHE   437      -6.526   1.816 -21.359                  SEG1
ATOM   3406   CZ PHE   437      -6.553   1.488 -20.018                  SEG1
ATOM   3407    N LEU   438      -4.214  -2.538 -21.698                  SEG1
ATOM   3408   CA LEU   438      -5.001  -3.693 -22.119                  SEG1
ATOM   3409    C LEU   438      -6.479  -3.455 -21.795                  SEG1
ATOM   3410    O LEU   438      -6.805  -2.879 -20.765                  SEG1
ATOM   3411   CB LEU   438      -4.460  -4.995 -21.513                  SEG1
ATOM   3412   CG LEU   438      -4.553  -5.461 -20.071                  SEG1
ATOM   3413  CD1 LEU   438      -5.954  -5.880 -19.705                  SEG1
ATOM   3414  CD2 LEU   438      -3.580  -6.622 -19.868                  SEG1
ATOM   3415    N GLY   439      -7.375  -3.881 -22.682                  SEG1
ATOM   3416   CA GLY   439      -8.796  -3.646 -22.470                  SEG1
ATOM   3417    C GLY   439      -9.677  -3.735 -23.704                  SEG1
ATOM   3418    O GLY   439      -9.630  -2.799 -24.501                  SEG1
ATOM   3419    N THR   440     -10.494  -4.783 -23.900                  SEG1
ATOM   3420   CA THR   440     -10.790  -5.947 -23.025                  SEG1
ATOM   3421    C THR   440     -11.507  -5.620 -21.707                  SEG1
ATOM   3422    O THR   440     -11.038  -4.839 -20.890                  SEG1
ATOM   3423   CB THR   440      -9.523  -6.789 -22.647                  SEG1
ATOM   3424  OG1 THR   440      -8.817  -7.171 -23.831                  SEG1
ATOM   3425  CG2 THR   440      -9.935  -8.057 -21.897                  SEG1
ATOM   3426    N CYS   441     -12.657  -6.250 -21.512                  SEG1
ATOM   3427   CA CYS   441     -13.312  -6.292 -20.211                  SEG1
ATOM   3428    C CYS   441     -14.255  -7.495 -20.210                  SEG1
ATOM   3429    O CYS   441     -15.317  -7.465 -20.827                  SEG1
ATOM   3430   CB CYS   441     -14.060  -4.984 -19.944                  SEG1
ATOM   3431   SG CYS   441     -15.077  -4.979 -18.457                  SEG1
ATOM   3432    N ARG   442     -13.882  -8.554 -19.500                  SEG1
ATOM   3433   CA ARG   442     -14.623  -9.805 -19.628                  SEG1
ATOM   3434    C ARG   442     -15.417 -10.208 -18.375                  SEG1
ATOM   3435    O ARG   442     -15.645 -11.397 -18.143                  SEG1
ATOM   3436   CB ARG   442     -13.648 -10.928 -20.026                  SEG1
ATOM   3437   CG ARG   442     -12.529 -10.480 -20.987                  SEG1
ATOM   3438   CD ARG   442     -12.291 -11.458 -22.158                  SEG1
ATOM   3439   NE ARG   442     -11.479 -12.625 -21.798                  SEG1
ATOM   3440   CZ ARG   442     -11.371 -13.728 -22.537                  SEG1
ATOM   3441  NH1 ARG   442     -12.025 -13.828 -23.687                  SEG1
ATOM   3442  NH2 ARG   442     -10.607 -14.733 -22.126                  SEG1
ATOM   3443    N ARG   443     -15.819  -9.240 -17.557                  SEG1
ATOM   3444   CA ARG   443     -16.606  -9.567 -16.368                  SEG1
ATOM   3445    C ARG   443     -17.702  -8.546 -16.061                  SEG1
ATOM   3446    O ARG   443     -18.478  -8.744 -15.129                  SEG1
ATOM   3447   CB ARG   443     -15.697  -9.755 -15.150                  SEG1
ATOM   3448   CG ARG   443     -15.204  -8.488 -14.495                  SEG1
ATOM   3449   CD ARG   443     -14.541  -8.818 -13.161                  SEG1
ATOM   3450   NE ARG   443     -15.275  -8.292 -12.014                  SEG1
ATOM   3451   CZ ARG   443     -14.712  -7.994 -10.845                  SEG1
ATOM   3452  NH1 ARG   443     -13.407  -8.171 -10.673                  SEG1
ATOM   3453  NH2 ARG   443     -15.450  -7.517  -9.850                  SEG1
ATOM   3454    N CYS   444     -17.742  -7.442 -16.806                  SEG1
ATOM   3455   CA CYS   444     -18.682  -6.352 -16.515                  SEG1
ATOM   3456    C CYS   444     -19.460  -5.905 -17.749                  SEG1
ATOM   3457    O CYS   444     -18.938  -5.942 -18.862                  SEG1
ATOM   3458   CB CYS   444     -17.951  -5.142 -15.913                  SEG1
ATOM   3459   SG CYS   444     -17.292  -5.350 -14.233                  SEG1
ATOM   3460    N PRO   445     -20.716  -5.469 -17.553                  SEG1
ATOM   3461   CA PRO   445     -21.524  -5.012 -18.689                  SEG1
ATOM   3462    C PRO   445     -21.155  -3.605 -19.146                  SEG1
ATOM   3463    O PRO   445     -20.829  -2.774 -18.306                  SEG1
ATOM   3464   CB PRO   445     -22.948  -5.051 -18.134                  SEG1
ATOM   3465   CG PRO   445     -22.785  -4.793 -16.673                  SEG1
ATOM   3466   CD PRO   445     -21.448  -5.380 -16.274                  SEG1
ATOM   3467    N ALA   446     -21.256  -3.331 -20.447                  SEG1
ATOM   3468   CA ALA   446     -20.881  -2.028 -21.009                  SEG1
ATOM   3469    C ALA   446     -21.735  -0.909 -20.423                  SEG1
ATOM   3470    O ALA   446     -21.478   0.272 -20.656                  SEG1
ATOM   3471   CB ALA   446     -20.999  -2.049 -22.520                  SEG1
ATOM   3472    N GLU   447     -22.770  -1.318 -19.698                  SEG1
ATOM   3473   CA GLU   447     -23.465  -0.501 -18.711                  SEG1
ATOM   3474    C GLU   447     -22.523   0.482 -18.004                  SEG1
ATOM   3475    O GLU   447     -22.706   1.703 -18.070                  SEG1
ATOM   3476   CB GLU   447     -24.127  -1.430 -17.683                  SEG1
ATOM   3477   CG GLU   447     -24.752  -0.752 -16.486                  SEG1
ATOM   3478   CD GLU   447     -26.081  -0.131 -16.813                  SEG1
ATOM   3479  OE1 GLU   447     -26.820  -0.712 -17.634                  SEG1
ATOM   3480  OE2 GLU   447     -26.383   0.937 -16.249                  SEG1
ATOM   3481    N ILE   448     -21.501  -0.071 -17.349                  SEG1
ATOM   3482   CA ILE   448     -20.576   0.707 -16.534                  SEG1
ATOM   3483    C ILE   448     -19.173   0.735 -17.125                  SEG1
ATOM   3484    O ILE   448     -18.356   1.565 -16.740                  SEG1
ATOM   3485   CB ILE   448     -20.535   0.158 -15.105                  SEG1
ATOM   3486  CG1 ILE   448     -20.025  -1.286 -15.107                  SEG1
ATOM   3487  CG2 ILE   448     -21.912   0.222 -14.480                  SEG1
ATOM   3488  CD1 ILE   448     -18.584  -1.444 -14.660                  SEG1
ATOM   3489    N VAL   449     -18.894  -0.183 -18.045                  SEG1
ATOM   3490   CA VAL   449     -17.591  -0.242 -18.703                  SEG1
ATOM   3491    C VAL   449     -17.242   1.082 -19.358                  SEG1
ATOM   3492    O VAL   449     -16.090   1.515 -19.316                  SEG1
ATOM   3493   CB VAL   449     -17.514  -1.371 -19.726                  SEG1
ATOM   3494  CG1 VAL   449     -16.108  -1.459 -20.263                  SEG1
ATOM   3495  CG2 VAL   449     -17.873  -2.684 -19.079                  SEG1
ATOM   3496    N ASP   450     -18.225   1.745 -19.953                  SEG1
ATOM   3497   CA ASP   450     -17.912   2.983 -20.639                  SEG1
ATOM   3498    C ASP   450     -18.403   4.161 -19.818                  SEG1
ATOM   3499    O ASP   450     -18.343   5.309 -20.263                  SEG1
ATOM   3500   CB ASP   450     -18.562   3.023 -22.030                  SEG1
ATOM   3501   CG ASP   450     -18.474   1.694 -22.769                  SEG1
ATOM   3502  OD1 ASP   450     -19.152   0.729 -22.351                  SEG1
ATOM   3503  OD2 ASP   450     -17.746   1.622 -23.783                  SEG1
ATOM   3504    N THR   451     -18.871   3.874 -18.609                  SEG1
ATOM   3505   CA THR   451     -19.023   4.905 -17.594                  SEG1
ATOM   3506    C THR   451     -17.635   5.328 -17.150                  SEG1
ATOM   3507    O THR   451     -17.253   6.492 -17.250                  SEG1
ATOM   3508   CB THR   451     -19.844   4.414 -16.388                  SEG1
ATOM   3509  OG1 THR   451     -21.118   3.938 -16.841                  SEG1
ATOM   3510  CG2 THR   451     -20.057   5.547 -15.390                  SEG1
ATOM   3511    N VAL   452     -16.881   4.342 -16.672                  SEG1
ATOM   3512   CA VAL   452     -15.537   4.548 -16.159                  SEG1
ATOM   3513    C VAL   452     -14.592   4.914 -17.285                  SEG1
ATOM   3514    O VAL   452     -13.483   5.386 -17.059                  SEG1
ATOM   3515   CB VAL   452     -15.035   3.303 -15.417                  SEG1
ATOM   3516  CG1 VAL   452     -16.097   2.823 -14.426                  SEG1
ATOM   3517  CG2 VAL   452     -14.678   2.197 -16.395                  SEG1
ATOM   3518    N SER   453     -15.040   4.682 -18.511                  SEG1
ATOM   3519   CA SER   453     -14.269   5.057 -19.684                  SEG1
ATOM   3520    C SER   453     -14.180   6.568 -19.781                  SEG1
ATOM   3521    O SER   453     -13.111   7.101 -20.073                  SEG1
ATOM   3522   CB SER   453     -14.876   4.460 -20.955                  SEG1
ATOM   3523   OG SER   453     -14.692   5.311 -22.062                  SEG1
ATOM   3524    N ALA   454     -15.294   7.247 -19.515                  SEG1
ATOM   3525   CA ALA   454     -15.395   8.708 -19.640                  SEG1
ATOM   3526    C ALA   454     -14.361   9.476 -18.822                  SEG1
ATOM   3527    O ALA   454     -13.458   8.879 -18.239                  SEG1
ATOM   3528   CB ALA   454     -16.805   9.172 -19.244                  SEG1
ATOM   3529    N LEU   455     -14.496  10.802 -18.772                  SEG1
ATOM   3530   CA LEU   455     -13.553  11.634 -18.015                  SEG1
ATOM   3531    C LEU   455     -13.624  11.273 -16.520                  SEG1
ATOM   3532    O LEU   455     -13.984  12.093 -15.674                  SEG1
ATOM   3533   CB LEU   455     -13.835  13.125 -18.247                  SEG1
ATOM   3534   CG LEU   455     -12.856  14.162 -17.684                  SEG1
ATOM   3535  CD1 LEU   455     -12.315  15.021 -18.807                  SEG1
ATOM   3536  CD2 LEU   455     -13.488  15.041 -16.610                  SEG1
ATOM   3537    N VAL   456     -13.286  10.019 -16.224                  SEG1
ATOM   3538   CA VAL   456     -13.229   9.500 -14.868                  SEG1
ATOM   3539    C VAL   456     -12.060   8.528 -14.794                  SEG1
ATOM   3540    O VAL   456     -12.209   7.374 -14.388                  SEG1
ATOM   3541   CB VAL   456     -14.550   8.834 -14.458                  SEG1
ATOM   3542  CG1 VAL   456     -15.680   9.854 -14.452                  SEG1
ATOM   3543  CG2 VAL   456     -14.873   7.694 -15.398                  SEG1
ATOM   3544    N TYR   457     -10.899   9.017 -15.224                  SEG1
ATOM   3545   CA TYR   457      -9.623   8.314 -15.094                  SEG1
ATOM   3546    C TYR   457      -9.555   7.021 -15.903                  SEG1
ATOM   3547    O TYR   457      -9.562   5.939 -15.321                  SEG1
ATOM   3548   CB TYR   457      -9.322   8.002 -13.614                  SEG1
ATOM   3549   CG TYR   457      -8.794   9.166 -12.785                  SEG1
ATOM   3550  CD1 TYR   457      -7.678   9.893 -13.191                  SEG1
ATOM   3551  CD2 TYR   457      -9.397   9.515 -11.579                  SEG1
ATOM   3552  CE1 TYR   457      -7.190  10.949 -12.430                  SEG1
ATOM   3553  CE2 TYR   457      -8.915  10.568 -10.812                  SEG1
ATOM   3554   CZ TYR   457      -7.811  11.279 -11.242                  SEG1
ATOM   3555   OH TYR   457      -7.324  12.325 -10.491                  SEG1
ATOM   3556    N ASP   458      -9.485   7.139 -17.232                  SEG1
ATOM   3557   CA ASP   458      -9.125   6.011 -18.098                  SEG1
ATOM   3558    C ASP   458      -8.952   6.374 -19.576                  SEG1
ATOM   3559    O ASP   458      -8.072   5.826 -20.254                  SEG1
ATOM   3560   CB ASP   458     -10.160   4.891 -17.993                  SEG1
ATOM   3561   CG ASP   458      -9.518   3.527 -17.989                  SEG1
ATOM   3562  OD1 ASP   458      -8.901   3.173 -19.012                  SEG1
ATOM   3563  OD2 ASP   458      -9.599   2.823 -16.962                  SEG1
ATOM   3564    N ASN   459      -9.807   7.280 -20.051                  SEG1
ATOM   3565   CA ASN   459      -9.936   7.658 -21.465                  SEG1
ATOM   3566    C ASN   459     -10.556   6.540 -22.306                  SEG1
ATOM   3567    O ASN   459     -11.776   6.478 -22.433                  SEG1
ATOM   3568   CB ASN   459      -8.595   8.086 -22.068                  SEG1
ATOM   3569   CG ASN   459      -8.305   9.550 -21.841                  SEG1
ATOM   3570  OD1 ASN   459      -8.968  10.211 -21.043                  SEG1
ATOM   3571  ND2 ASN   459      -7.307  10.065 -22.542                  SEG1
ATOM   3572    N LYS   460      -9.729   5.700 -22.931                  SEG1
ATOM   3573   CA LYS   460     -10.244   4.738 -23.915                  SEG1
ATOM   3574    C LYS   460     -10.084   3.287 -23.456                  SEG1
ATOM   3575    O LYS   460      -8.985   2.745 -23.478                  SEG1
ATOM   3576   CB LYS   460      -9.548   4.928 -25.277                  SEG1
ATOM   3577   CG LYS   460      -9.431   6.372 -25.808                  SEG1
ATOM   3578   CD LYS   460     -10.492   7.336 -25.290                  SEG1
ATOM   3579   CE LYS   460     -10.046   8.779 -25.305                  SEG1
ATOM   3580   NZ LYS   460     -10.744   9.592 -24.264                  SEG1
ATOM   3581    N LEU   461     -11.197   2.666 -23.067                  SEG1
ATOM   3582   CA LEU   461     -11.192   1.333 -22.442                  SEG1
ATOM   3583    C LEU   461     -11.943   0.257 -23.229                  SEG1
ATOM   3584    O LEU   461     -11.436  -0.854 -23.407                  SEG1
ATOM   3585   CB LEU   461     -11.800   1.410 -21.039                  SEG1
ATOM   3586   CG LEU   461     -12.217   0.090 -20.372                  SEG1
ATOM   3587  CD1 LEU   461     -11.018  -0.772 -19.983                  SEG1
ATOM   3588  CD2 LEU   461     -13.102   0.358 -19.166                  SEG1
ATOM   3589    N LYS   462     -13.164   0.599 -23.650                  SEG1
ATOM   3590   CA LYS   462     -14.069  -0.272 -24.419                  SEG1
ATOM   3591    C LYS   462     -14.536  -1.537 -23.670                  SEG1
ATOM   3592    O LYS   462     -14.121  -1.793 -22.538                  SEG1
ATOM   3593   CB LYS   462     -13.405  -0.657 -25.748                  SEG1
ATOM   3594   CG LYS   462     -12.888   0.537 -26.549                  SEG1
ATOM   3595   CD LYS   462     -12.067   0.086 -27.747                  SEG1
ATOM   3596   CE LYS   462     -11.588   1.270 -28.575                  SEG1
ATOM   3597   NZ LYS   462     -12.726   1.953 -29.245                  SEG1
ATOM   3598    N ALA   463     -15.373  -2.341 -24.332                  SEG1
ATOM   3599   CA ALA   463     -16.110  -3.426 -23.673                  SEG1
ATOM   3600    C ALA   463     -16.335  -4.642 -24.580                  SEG1
ATOM   3601    O ALA   463     -16.307  -4.523 -25.803                  SEG1
ATOM   3602   CB ALA   463     -17.450  -2.910 -23.171                  SEG1
ATOM   3603    N HSE   464     -16.556  -5.807 -23.971                  SEG1
ATOM   3604   CA HSE   464     -16.948  -7.019 -24.700                  SEG1
ATOM   3605    C HSE   464     -18.444  -7.268 -24.540                  SEG1
ATOM   3606    O HSE   464     -19.187  -7.327 -25.523                  SEG1
ATOM   3607   CB HSE   464     -16.159  -8.242 -24.203                  SEG1
ATOM   3608   CG HSE   464     -15.886  -9.270 -25.262                  SEG1
ATOM   3609  ND1 HSE   464     -14.944 -10.264 -25.107                  SEG1
ATOM   3610  CD2 HSE   464     -16.433  -9.460 -26.487                  SEG1
ATOM   3611  CE1 HSE   464     -14.918 -11.019 -26.192                  SEG1
ATOM   3612  NE2 HSE   464     -15.811 -10.553 -27.045                  SEG1
ATOM   3613    N LYS   465     -18.877  -7.414 -23.293                  SEG1
ATOM   3614   CA LYS   465     -20.297  -7.516 -22.978                  SEG1
ATOM   3615    C LYS   465     -21.004  -6.212 -23.339                  SEG1
ATOM   3616    O LYS   465     -20.358  -5.187 -23.566                  SEG1
ATOM   3617   CB LYS   465     -20.504  -7.864 -21.501                  SEG1
ATOM   3618   CG LYS   465     -20.183  -9.323 -21.187                  SEG1
ATOM   3619   CD LYS   465     -20.298  -9.685 -19.712                  SEG1
ATOM   3620   CE LYS   465     -21.225  -8.760 -18.947                  SEG1
ATOM   3621   NZ LYS   465     -20.833  -8.668 -17.516                  SEG1
ATOM   3622    N ASP   466     -22.331  -6.249 -23.396                  SEG1
ATOM   3623   CA ASP   466     -23.096  -5.065 -23.774                  SEG1
ATOM   3624    C ASP   466     -24.113  -4.690 -22.695                  SEG1
ATOM   3625    O ASP   466     -24.253  -5.392 -21.688                  SEG1
ATOM   3626   CB ASP   466     -23.799  -5.294 -25.116                  SEG1
ATOM   3627   CG ASP   466     -22.837  -5.741 -26.209                  SEG1
ATOM   3628  OD1 ASP   466     -21.732  -5.164 -26.309                  SEG1
ATOM   3629  OD2 ASP   466     -23.189  -6.669 -26.968                  SEG1
ATOM   3630    N LYS   467     -24.821  -3.584 -22.919                  SEG1
ATOM   3631   CA LYS   467     -25.588  -2.889 -21.879                  SEG1
ATOM   3632    C LYS   467     -26.730  -3.718 -21.285                  SEG1
ATOM   3633    O LYS   467     -27.815  -3.194 -21.038                  SEG1
ATOM   3634   CB LYS   467     -26.160  -1.573 -22.434                  SEG1
ATOM   3635   CG LYS   467     -25.148  -0.446 -22.694                  SEG1
ATOM   3636   CD LYS   467     -24.009  -0.861 -23.618                  SEG1
ATOM   3637   CE LYS   467     -23.126   0.308 -24.019                  SEG1
ATOM   3638   NZ LYS   467     -23.728   1.127 -25.111                  SEG1
ATOM   3639    N SER   468     -26.471  -4.998 -21.024                  SEG1
ATOM   3640   CA SER   468     -27.489  -5.943 -20.562                  SEG1
ATOM   3641    C SER   468     -27.834  -5.722 -19.096                  SEG1
ATOM   3642    O SER   468     -28.047  -6.672 -18.346                  SEG1
ATOM   3643   CB SER   468     -27.010  -7.384 -20.767                  SEG1
ATOM   3644   OG SER   468     -25.757  -7.595 -20.136                  SEG1
ATOM   3645    N ALA   469     -27.891  -4.459 -18.696                  SEG1
ATOM   3646   CA ALA   469     -28.092  -4.114 -17.304                  SEG1
ATOM   3647    C ALA   469     -29.068  -2.953 -17.197                  SEG1
ATOM   3648    O ALA   469     -29.912  -2.754 -18.070                  SEG1
ATOM   3649   CB ALA   469     -26.761  -3.776 -16.650                  SEG1
ATOM   3650    N GLN   470     -28.953  -2.186 -16.122                  SEG1
ATOM   3651   CA GLN   470     -29.924  -1.140 -15.831                  SEG1
ATOM   3652    C GLN   470     -29.232   0.126 -15.319                  SEG1
ATOM   3653    O GLN   470     -28.381   0.046 -14.432                  SEG1
ATOM   3654   CB GLN   470     -30.935  -1.647 -14.802                  SEG1
ATOM   3655   CG GLN   470     -31.710  -2.890 -15.237                  SEG1
ATOM   3656   CD GLN   470     -31.105  -4.178 -14.702                  SEG1
ATOM   3657  OE1 GLN   470     -30.600  -5.002 -15.464                  SEG1
ATOM   3658  NE2 GLN   470     -31.159  -4.359 -13.387                  SEG1
ATOM   3659    N CYS   471     -29.588   1.287 -15.872                  SEG1
ATOM   3660   CA CYS   471     -28.974   2.549 -15.440                  SEG1
ATOM   3661    C CYS   471     -29.698   3.125 -14.221                  SEG1
ATOM   3662    O CYS   471     -30.661   2.539 -13.727                  SEG1
ATOM   3663   CB CYS   471     -28.930   3.571 -16.587                  SEG1
ATOM   3664   SG CYS   471     -30.508   4.054 -17.316                  SEG1
ATOM   3665    N PHE   472     -29.214   4.262 -13.725                  SEG1
ATOM   3666   CA PHE   472     -29.555   4.707 -12.377                  SEG1
ATOM   3667    C PHE   472     -29.059   6.122 -12.108                  SEG1
ATOM   3668    O PHE   472     -27.975   6.495 -12.542                  SEG1
ATOM   3669   CB PHE   472     -28.945   3.747 -11.353                  SEG1
ATOM   3670   CG PHE   472     -27.587   3.246 -11.749                  SEG1
ATOM   3671  CD1 PHE   472     -27.433   2.006 -12.339                  SEG1
ATOM   3672  CD2 PHE   472     -26.463   4.034 -11.561                  SEG1
ATOM   3673  CE1 PHE   472     -26.188   1.554 -12.721                  SEG1
ATOM   3674  CE2 PHE   472     -25.208   3.584 -11.939                  SEG1
ATOM   3675   CZ PHE   472     -25.072   2.342 -12.519                  SEG1
ATOM   3676    N LYS   473     -29.854   6.901 -11.381                  SEG1
ATOM   3677   CA LYS   473     -29.445   8.235 -10.939                  SEG1
ATOM   3678    C LYS   473     -30.470   8.772  -9.945                  SEG1
ATOM   3679    O LYS   473     -31.611   8.315  -9.919                  SEG1
ATOM   3680   CB LYS   473     -29.266   9.188 -12.133                  SEG1
ATOM   3681   CG LYS   473     -28.912  10.618 -11.760                  SEG1
ATOM   3682   CD LYS   473     -27.431  10.863 -11.865                  SEG1
ATOM   3683   CE LYS   473     -26.935  11.584 -10.627                  SEG1
ATOM   3684   NZ LYS   473     -25.481  11.389 -10.406                  SEG1
ATOM   3685    N MET   474     -30.054   9.751  -9.148                  SEG1
ATOM   3686   CA MET   474     -30.763  10.151  -7.946                  SEG1
ATOM   3687    C MET   474     -30.048  11.367  -7.360                  SEG1
ATOM   3688    O MET   474     -28.819  11.413  -7.368                  SEG1
ATOM   3689   CB MET   474     -30.819   8.944  -6.994                  SEG1
ATOM   3690   CG MET   474     -31.116   9.169  -5.523                  SEG1
ATOM   3691   SE MET   474     -32.388  10.533  -4.993                  SEG1
ATOM   3692   CE MET   474     -31.587  10.960  -3.275                  SEG1
ATOM   3693    N PHE   475     -30.792  12.373  -6.895                  SEG1
ATOM   3694   CA PHE   475     -30.134  13.627  -6.522                  SEG1
ATOM   3695    C PHE   475     -30.646  14.402  -5.291                  SEG1
ATOM   3696    O PHE   475     -30.323  15.584  -5.148                  SEG1
ATOM   3697   CB PHE   475     -30.130  14.579  -7.738                  SEG1
ATOM   3698   CG PHE   475     -31.501  15.081  -8.164                  SEG1
ATOM   3699  CD1 PHE   475     -32.063  16.215  -7.583                  SEG1
ATOM   3700  CD2 PHE   475     -32.197  14.451  -9.187                  SEG1
ATOM   3701  CE1 PHE   475     -33.304  16.686  -7.988                  SEG1
ATOM   3702  CE2 PHE   475     -33.438  14.921  -9.596                  SEG1
ATOM   3703   CZ PHE   475     -33.990  16.040  -8.995                  SEG1
ATOM   3704    N TYR   476     -31.400  13.779  -4.387                  SEG1
ATOM   3705   CA TYR   476     -31.659  14.468  -3.116                  SEG1
ATOM   3706    C TYR   476     -30.564  14.088  -2.116                  SEG1
ATOM   3707    O TYR   476     -29.643  13.341  -2.443                  SEG1
ATOM   3708   CB TYR   476     -33.087  14.196  -2.565                  SEG1
ATOM   3709   CG TYR   476     -33.369  12.882  -1.841                  SEG1
ATOM   3710  CD1 TYR   476     -34.166  11.910  -2.424                  SEG1
ATOM   3711  CD2 TYR   476     -32.892  12.643  -0.555                  SEG1
ATOM   3712  CE1 TYR   476     -34.434  10.718  -1.775                  SEG1
ATOM   3713  CE2 TYR   476     -33.157  11.455   0.103                  SEG1
ATOM   3714   CZ TYR   476     -33.930  10.498  -0.513                  SEG1
ATOM   3715   OH TYR   476     -34.209   9.319   0.134                  SEG1
ATOM   3716    N LYS   477     -30.637  14.643  -0.912                  SEG1
ATOM   3717   CA LYS   477     -29.582  14.441   0.071                  SEG1
ATOM   3718    C LYS   477     -30.151  14.255   1.479                  SEG1
ATOM   3719    O LYS   477     -30.726  15.181   2.047                  SEG1
ATOM   3720   CB LYS   477     -28.613  15.629   0.030                  SEG1
ATOM   3721   CG LYS   477     -27.570  15.535  -1.073                  SEG1
ATOM   3722   CD LYS   477     -27.767  16.612  -2.131                  SEG1
ATOM   3723   CE LYS   477     -27.429  17.994  -1.615                  SEG1
ATOM   3724   NZ LYS   477     -27.194  18.928  -2.750                  SEG1
ATOM   3725    N GLY   478     -29.984  13.061   2.043                  SEG1
ATOM   3726   CA GLY   478     -30.520  12.761   3.363                  SEG1
ATOM   3727    C GLY   478     -29.850  13.491   4.515                  SEG1
ATOM   3728    O GLY   478     -29.324  14.591   4.348                  SEG1
ATOM   3729    N VAL   479     -29.898  12.894   5.702                  SEG1
ATOM   3730   CA VAL   479     -29.225  13.460   6.866                  SEG1
ATOM   3731    C VAL   479     -28.198  12.469   7.441                  SEG1
ATOM   3732    O VAL   479     -28.262  11.269   7.167                  SEG1
ATOM   3733   CB VAL   479     -30.254  13.899   7.929                  SEG1
ATOM   3734  CG1 VAL   479     -30.830  15.266   7.570                  SEG1
ATOM   3735  CG2 VAL   479     -31.369  12.874   8.050                  SEG1
ATOM   3736    N ILE   480     -27.253  12.977   8.234                  SEG1
ATOM   3737   CA ILE   480     -26.185  12.150   8.801                  SEG1
ATOM   3738    C ILE   480     -26.182  12.182  10.331                  SEG1
ATOM   3739    O ILE   480     -26.555  13.186  10.940                  SEG1
ATOM   3740   CB ILE   480     -24.799  12.585   8.265                  SEG1
ATOM   3741  CG1 ILE   480     -24.449  14.005   8.727                  SEG1
ATOM   3742  CG2 ILE   480     -24.765  12.496   6.751                  SEG1
ATOM   3743  CD1 ILE   480     -22.956  14.280   8.814                  SEG1
ATOM   3744    N THR   481     -25.760  11.077  10.946                  SEG1
ATOM   3745   CA THR   481     -25.550  11.032  12.396                  SEG1
ATOM   3746    C THR   481     -24.060  10.842  12.691                  SEG1
ATOM   3747    O THR   481     -23.609   9.745  13.031                  SEG1
ATOM   3748   CB THR   481     -26.370   9.904  13.080                  SEG1
ATOM   3749  OG1 THR   481     -27.720   9.926  12.601                  SEG1
ATOM   3750  CG2 THR   481     -26.381  10.087  14.598                  SEG1
ATOM   3751    N HSE   482     -23.306  11.927  12.544                  SEG1
ATOM   3752   CA HSE   482     -21.865  11.912  12.761                  SEG1
ATOM   3753    C HSE   482     -21.556  11.930  14.253                  SEG1
ATOM   3754    O HSE   482     -22.170  12.682  15.015                  SEG1
ATOM   3755   CB HSE   482     -21.212  13.111  12.077                  SEG1
ATOM   3756   CG HSE   482     -21.714  14.429  12.576                  SEG1
ATOM   3757  ND1 HSE   482     -22.982  14.893  12.302                  SEG1
ATOM   3758  CD2 HSE   482     -21.128  15.372  13.352                  SEG1
ATOM   3759  CE1 HSE   482     -23.152  16.070  12.876                  SEG1
ATOM   3760  NE2 HSE   482     -22.042  16.383  13.521                  SEG1
ATOM   3761    N VAL   484     -20.661   5.858  15.665                  SEG1
ATOM   3762   CA VAL   484     -19.211   5.875  15.755                  SEG1
ATOM   3763    C VAL   484     -18.677   7.160  15.123                  SEG1
ATOM   3764    O VAL   484     -19.456   8.033  14.727                  SEG1
ATOM   3765   CB VAL   484     -18.601   4.617  15.091                  SEG1
ATOM   3766  CG1 VAL   484     -19.109   3.350  15.775                  SEG1
ATOM   3767  CG2 VAL   484     -18.923   4.583  13.602                  SEG1
ATOM   3768    N SER   485     -17.351   7.285  15.067                  SEG1
ATOM   3769   CA SER   485     -16.697   8.425  14.423                  SEG1
ATOM   3770    C SER   485     -17.065   8.491  12.942                  SEG1
ATOM   3771    O SER   485     -17.123   9.572  12.355                  SEG1
ATOM   3772   CB SER   485     -15.177   8.346  14.588                  SEG1
ATOM   3773   OG SER   485     -14.631   7.299  13.804                  SEG1
ATOM   3774    N SER   486     -17.317   7.327  12.349                  SEG1
ATOM   3775   CA SER   486     -17.779   7.253  10.970                  SEG1
ATOM   3776    C SER   486     -19.242   7.675  10.937                  SEG1
ATOM   3777    O SER   486     -19.960   7.520  11.926                  SEG1
ATOM   3778   CB SER   486     -17.617   5.837  10.402                  SEG1
ATOM   3779   OG SER   486     -16.269   5.399  10.454                  SEG1
ATOM   3780    N ALA   487     -19.689   8.204   9.803                  SEG1
ATOM   3781   CA ALA   487     -21.034   8.758   9.715                  SEG1
ATOM   3782    C ALA   487     -22.038   7.728   9.191                  SEG1
ATOM   3783    O ALA   487     -21.676   6.782   8.489                  SEG1
ATOM   3784   CB ALA   487     -21.035  10.002   8.841                  SEG1
ATOM   3785    N ILE   488     -23.304   7.920   9.546                  SEG1
ATOM   3786   CA ILE   488     -24.380   7.057   9.075                  SEG1
ATOM   3787    C ILE   488     -25.353   7.867   8.232                  SEG1
ATOM   3788    O ILE   488     -25.767   8.960   8.621                  SEG1
ATOM   3789   CB ILE   488     -25.132   6.376  10.247                  SEG1
ATOM   3790  CG1 ILE   488     -24.177   5.561  11.116                  SEG1
ATOM   3791  CG2 ILE   488     -26.244   5.475   9.719                  SEG1
ATOM   3792  CD1 ILE   488     -23.807   6.223  12.427                  SEG1
ATOM   3793    N ASN   489     -25.695   7.337   7.065                  SEG1
ATOM   3794   CA ASN   489     -26.730   7.934   6.236                  SEG1
ATOM   3795    C ASN   489     -27.794   6.875   5.974                  SEG1
ATOM   3796    O ASN   489     -27.795   6.231   4.925                  SEG1
ATOM   3797   CB ASN   489     -26.149   8.461   4.921                  SEG1
ATOM   3798   CG ASN   489     -26.805   9.756   4.464                  SEG1
ATOM   3799  OD1 ASN   489     -28.007   9.958   4.640                  SEG1
ATOM   3800  ND2 ASN   489     -26.014  10.633   3.854                  SEG1
ATOM   3801    N ARG   490     -28.695   6.697   6.940                  SEG1
ATOM   3802   CA ARG   490     -29.781   5.722   6.823                  SEG1
ATOM   3803    C ARG   490     -30.998   6.254   6.039                  SEG1
ATOM   3804    O ARG   490     -31.720   5.467   5.424                  SEG1
ATOM   3805   CB ARG   490     -30.217   5.235   8.212                  SEG1
ATOM   3806   CG ARG   490     -30.966   3.902   8.186                  SEG1
ATOM   3807   CD ARG   490     -31.251   3.378   9.586                  SEG1
ATOM   3808   NE ARG   490     -32.279   4.169  10.260                  SEG1
ATOM   3809   CZ ARG   490     -32.674   3.974  11.515                  SEG1
ATOM   3810  NH1 ARG   490     -32.127   3.005  12.243                  SEG1
ATOM   3811  NH2 ARG   490     -33.616   4.751  12.041                  SEG1
ATOM   3812    N PRO   491     -31.252   7.580   6.072                  SEG1
ATOM   3813   CA PRO   491     -32.236   8.085   5.101                  SEG1
ATOM   3814    C PRO   491     -31.750   8.021   3.647                  SEG1
ATOM   3815    O PRO   491     -32.541   8.201   2.721                  SEG1
ATOM   3816   CB PRO   491     -32.446   9.537   5.545                  SEG1
ATOM   3817   CG PRO   491     -32.174   9.509   7.006                  SEG1
ATOM   3818   CD PRO   491     -31.024   8.553   7.159                  SEG1
ATOM   3819    N GLN   492     -30.461   7.761   3.454                  SEG1
ATOM   3820   CA GLN   492     -29.902   7.634   2.113                  SEG1
ATOM   3821    C GLN   492     -30.135   6.205   1.639                  SEG1
ATOM   3822    O GLN   492     -30.427   5.961   0.465                  SEG1
ATOM   3823   CB GLN   492     -28.407   7.968   2.115                  SEG1
ATOM   3824   CG GLN   492     -27.846   8.462   0.793                  SEG1
ATOM   3825   CD GLN   492     -28.678   9.562   0.178                  SEG1
ATOM   3826  OE1 GLN   492     -29.434   9.327  -0.762                  SEG1
ATOM   3827  NE2 GLN   492     -28.552  10.770   0.712                  SEG1
ATOM   3828    N ILE   493     -30.015   5.265   2.576                  SEG1
ATOM   3829   CA ILE   493     -30.364   3.860   2.344                  SEG1
ATOM   3830    C ILE   493     -31.876   3.673   2.468                  SEG1
ATOM   3831    O ILE   493     -32.403   2.585   2.260                  SEG1
ATOM   3832   CB ILE   493     -29.605   2.899   3.290                  SEG1
ATOM   3833  CG1 ILE   493     -30.322   2.756   4.632                  SEG1
ATOM   3834  CG2 ILE   493     -28.167   3.351   3.485                  SEG1
ATOM   3835  CD1 ILE   493     -29.947   1.496   5.364                  SEG1
ATOM   3836    N GLY   494     -32.577   4.702   2.914                  SEG1
ATOM   3837   CA GLY   494     -34.013   4.566   3.028                  SEG1
ATOM   3838    C GLY   494     -34.786   4.467   1.733                  SEG1
ATOM   3839    O GLY   494     -35.900   3.959   1.726                  SEG1
ATOM   3840    N VAL   495     -34.175   4.888   0.630                  SEG1
ATOM   3841   CA VAL   495     -34.859   4.916  -0.668                  SEG1
ATOM   3842    C VAL   495     -34.543   3.661  -1.512                  SEG1
ATOM   3843    O VAL   495     -35.032   3.512  -2.630                  SEG1
ATOM   3844   CB VAL   495     -34.505   6.237  -1.430                  SEG1
ATOM   3845  CG1 VAL   495     -32.989   6.432  -1.536                  SEG1
ATOM   3846  CG2 VAL   495     -35.187   6.336  -2.783                  SEG1
ATOM   3847    N VAL   496     -33.725   2.751  -0.993                  SEG1
ATOM   3848   CA VAL   496     -33.550   1.469  -1.669                  SEG1
ATOM   3849    C VAL   496     -34.585   0.492  -1.122                  SEG1
ATOM   3850    O VAL   496     -35.023  -0.437  -1.816                  SEG1
ATOM   3851   CB VAL   496     -32.106   0.911  -1.521                  SEG1
ATOM   3852  CG1 VAL   496     -31.725   0.785  -0.082                  SEG1
ATOM   3853  CG2 VAL   496     -31.961  -0.421  -2.190                  SEG1
ATOM   3854    N ARG   497     -35.004   0.751   0.114                  SEG1
ATOM   3855   CA ARG   497     -35.821  -0.166   0.910                  SEG1
ATOM   3856    C ARG   497     -37.008  -0.772   0.174                  SEG1
ATOM   3857    O ARG   497     -37.151  -1.993   0.122                  SEG1
ATOM   3858   CB ARG   497     -36.330   0.555   2.156                  SEG1
ATOM   3859   CG ARG   497     -37.195  -0.311   3.056                  SEG1
ATOM   3860   CD ARG   497     -37.670   0.476   4.264                  SEG1
ATOM   3861   NE ARG   497     -38.462  -0.340   5.180                  SEG1
ATOM   3862   CZ ARG   497     -38.836   0.054   6.395                  SEG1
ATOM   3863  NH1 ARG   497     -38.488   1.253   6.837                  SEG1
ATOM   3864  NH2 ARG   497     -39.556  -0.747   7.171                  SEG1
ATOM   3865    N GLU   498     -37.845   0.078  -0.409                  SEG1
ATOM   3866   CA GLU   498     -39.139  -0.371  -0.907                  SEG1
ATOM   3867    C GLU   498     -39.504   0.197  -2.277                  SEG1
ATOM   3868    O GLU   498     -40.604   0.719  -2.462                  SEG1
ATOM   3869   CB GLU   498     -40.225  -0.007   0.110                  SEG1
ATOM   3870   CG GLU   498     -40.082   1.394   0.699                  SEG1
ATOM   3871   CD GLU   498     -40.845   1.576   1.999                  SEG1
ATOM   3872  OE1 GLU   498     -40.814   0.661   2.850                  SEG1
ATOM   3873  OE2 GLU   498     -41.482   2.636   2.166                  SEG1
ATOM   3874    N PHE   499     -38.598   0.081  -3.243                  SEG1
ATOM   3875   CA PHE   499     -38.885   0.565  -4.588                  SEG1
ATOM   3876    C PHE   499     -38.391  -0.403  -5.667                  SEG1
ATOM   3877    O PHE   499     -39.057  -0.599  -6.686                  SEG1
ATOM   3878   CB PHE   499     -38.286   1.967  -4.781                  SEG1
ATOM   3879   CG PHE   499     -36.895   1.975  -5.344                  SEG1
ATOM   3880  CD1 PHE   499     -36.648   2.517  -6.594                  SEG1
ATOM   3881  CD2 PHE   499     -35.831   1.467  -4.618                  SEG1
ATOM   3882  CE1 PHE   499     -35.373   2.536  -7.119                  SEG1
ATOM   3883  CE2 PHE   499     -34.554   1.480  -5.139                  SEG1
ATOM   3884   CZ PHE   499     -34.325   2.017  -6.391                  SEG1
ATOM   3885    N LEU   500     -37.237  -1.020  -5.434                  SEG1
ATOM   3886   CA LEU   500     -36.693  -2.008  -6.357                  SEG1
ATOM   3887    C LEU   500     -36.601  -3.348  -5.643                  SEG1
ATOM   3888    O LEU   500     -36.181  -4.351  -6.225                  SEG1
ATOM   3889   CB LEU   500     -35.324  -1.576  -6.889                  SEG1
ATOM   3890   CG LEU   500     -35.033  -1.898  -8.360                  SEG1
ATOM   3891  CD1 LEU   500     -36.303  -1.831  -9.208                  SEG1
ATOM   3892  CD2 LEU   500     -33.957  -0.973  -8.912                  SEG1
ATOM   3893    N THR   501     -37.008  -3.347  -4.374                  SEG1
ATOM   3894   CA THR   501     -37.235  -4.571  -3.615                  SEG1
ATOM   3895    C THR   501     -38.210  -5.450  -4.397                  SEG1
ATOM   3896    O THR   501     -38.185  -6.681  -4.302                  SEG1
ATOM   3897   CB THR   501     -37.785  -4.260  -2.217                  SEG1
ATOM   3898  OG1 THR   501     -36.965  -3.260  -1.602                  SEG1
ATOM   3899  CG2 THR   501     -37.779  -5.498  -1.355                  SEG1
ATOM   3900    N ARG   502     -39.055  -4.780  -5.182                  SEG1
ATOM   3901   CA ARG   502     -40.064  -5.388  -6.046                  SEG1
ATOM   3902    C ARG   502     -39.467  -6.448  -6.974                  SEG1
ATOM   3903    O ARG   502     -40.165  -7.369  -7.403                  SEG1
ATOM   3904   CB ARG   502     -40.765  -4.309  -6.874                  SEG1
ATOM   3905   CG ARG   502     -42.254  -4.545  -7.070                  SEG1
ATOM   3906   CD ARG   502     -43.041  -3.249  -6.925                  SEG1
ATOM   3907   NE ARG   502     -43.007  -2.726  -5.560                  SEG1
ATOM   3908   CZ ARG   502     -43.568  -3.324  -4.512                  SEG1
ATOM   3909  NH1 ARG   502     -44.213  -4.472  -4.666                  SEG1
ATOM   3910  NH2 ARG   502     -43.485  -2.773  -3.308                  SEG1
ATOM   3911    N ASN   503     -38.178  -6.308  -7.283                  SEG1
ATOM   3912   CA ASN   503     -37.485  -7.255  -8.150                  SEG1
ATOM   3913    C ASN   503     -37.376  -8.601  -7.430                  SEG1
ATOM   3914    O ASN   503     -36.793  -8.688  -6.344                  SEG1
ATOM   3915   CB ASN   503     -36.099  -6.721  -8.528                  SEG1
ATOM   3916   CG ASN   503     -35.750  -6.959  -9.987                  SEG1
ATOM   3917  OD1 ASN   503     -36.317  -7.833 -10.642                  SEG1
ATOM   3918  ND2 ASN   503     -34.810  -6.178 -10.503                  SEG1
ATOM   3919    N PRO   504     -37.965  -9.649  -8.037                  SEG1
ATOM   3920   CA PRO   504     -38.101 -11.019  -7.517                  SEG1
ATOM   3921    C PRO   504     -36.796 -11.717  -7.134                  SEG1
ATOM   3922    O PRO   504     -36.169 -11.360  -6.132                  SEG1
ATOM   3923   CB PRO   504     -38.773 -11.768  -8.681                  SEG1
ATOM   3924   CG PRO   504     -38.543 -10.918  -9.886                  SEG1
ATOM   3925   CD PRO   504     -38.566  -9.520  -9.375                  SEG1
ATOM   3926    N ALA   505     -36.411 -12.717  -7.926                  SEG1
ATOM   3927   CA ALA   505     -35.257 -13.556  -7.618                  SEG1
ATOM   3928    C ALA   505     -33.969 -12.740  -7.637                  SEG1
ATOM   3929    O ALA   505     -32.979 -13.112  -7.002                  SEG1
ATOM   3930   CB ALA   505     -35.167 -14.723  -8.599                  SEG1
ATOM   3931    N TRP   506     -33.993 -11.625  -8.363                  SEG1
ATOM   3932   CA TRP   506     -32.872 -10.691  -8.390                  SEG1
ATOM   3933    C TRP   506     -32.770  -9.971  -7.047                  SEG1
ATOM   3934    O TRP   506     -33.049  -8.775  -6.937                  SEG1
ATOM   3935   CB TRP   506     -33.030  -9.691  -9.537                  SEG1
ATOM   3936   CG TRP   506     -33.197 -10.348 -10.879                  SEG1
ATOM   3937  CD1 TRP   506     -34.318 -10.347 -11.659                  SEG1
ATOM   3938  CD2 TRP   506     -32.212 -11.108 -11.594                  SEG1
ATOM   3939  NE1 TRP   506     -34.091 -11.056 -12.814                  SEG1
ATOM   3940  CE2 TRP   506     -32.807 -11.533 -12.799                  SEG1
ATOM   3941  CE3 TRP   506     -30.886 -11.467 -11.332                  SEG1
ATOM   3942  CZ2 TRP   506     -32.120 -12.299 -13.740                  SEG1
ATOM   3943  CZ3 TRP   506     -30.208 -12.229 -12.269                  SEG1
ATOM   3944  CH2 TRP   506     -30.826 -12.635 -13.457                  SEG1
ATOM   3945    N ARG   507     -32.361 -10.723  -6.029                  SEG1
ATOM   3946   CA ARG   507     -32.364 -10.252  -4.654                  SEG1
ATOM   3947    C ARG   507     -31.133 -10.772  -3.919                  SEG1
ATOM   3948    O ARG   507     -30.925 -10.480  -2.741                  SEG1
ATOM   3949   CB ARG   507     -33.641 -10.709  -3.951                  SEG1
ATOM   3950   CG ARG   507     -34.049  -9.869  -2.766                  SEG1
ATOM   3951   CD ARG   507     -35.406 -10.297  -2.262                  SEG1
ATOM   3952   NE ARG   507     -35.981  -9.305  -1.366                  SEG1
ATOM   3953   CZ ARG   507     -37.204  -9.386  -0.860                  SEG1
ATOM   3954  NH1 ARG   507     -37.983 -10.416  -1.169                  SEG1
ATOM   3955  NH2 ARG   507     -37.651  -8.440  -0.047                  SEG1
ATOM   3956    N LYS   508     -30.319 -11.542  -4.639                  SEG1
ATOM   3957   CA LYS   508     -29.107 -12.158  -4.099                  SEG1
ATOM   3958    C LYS   508     -27.927 -11.182  -4.141                  SEG1
ATOM   3959    O LYS   508     -26.843 -11.527  -4.621                  SEG1
ATOM   3960   CB LYS   508     -28.771 -13.427  -4.891                  SEG1
ATOM   3961   CG LYS   508     -28.092 -14.525  -4.091                  SEG1
ATOM   3962   CD LYS   508     -28.740 -15.880  -4.360                  SEG1
ATOM   3963   CE LYS   508     -28.704 -16.764  -3.124                  SEG1
ATOM   3964   NZ LYS   508     -29.567 -17.965  -3.257                  SEG1
ATOM   3965    N ALA   509     -28.140  -9.975  -3.618                  SEG1
ATOM   3966   CA ALA   509     -27.238  -8.850  -3.867                  SEG1
ATOM   3967    C ALA   509     -26.251  -8.558  -2.745                  SEG1
ATOM   3968    O ALA   509     -26.432  -8.974  -1.598                  SEG1
ATOM   3969   CB ALA   509     -28.052  -7.593  -4.159                  SEG1
ATOM   3970    N VAL   510     -25.203  -7.817  -3.099                  SEG1
ATOM   3971   CA VAL   510     -24.230  -7.343  -2.125                  SEG1
ATOM   3972    C VAL   510     -24.324  -5.829  -1.995                  SEG1
ATOM   3973    O VAL   510     -24.736  -5.139  -2.927                  SEG1
ATOM   3974   CB VAL   510     -22.798  -7.769  -2.495                  SEG1
ATOM   3975  CG1 VAL   510     -22.529  -9.194  -2.027                  SEG1
ATOM   3976  CG2 VAL   510     -22.562  -7.623  -3.998                  SEG1
ATOM   3977    N PHE   511     -23.934  -5.327  -0.830                  SEG1
ATOM   3978   CA PHE   511     -24.003  -3.902  -0.528                  SEG1
ATOM   3979    C PHE   511     -22.620  -3.368  -0.180                  SEG1
ATOM   3980    O PHE   511     -21.905  -3.978   0.613                  SEG1
ATOM   3981   CB PHE   511     -24.974  -3.657   0.618                  SEG1
ATOM   3982   CG PHE   511     -25.138  -2.222   0.955                  SEG1
ATOM   3983  CD1 PHE   511     -24.836  -1.754   2.221                  SEG1
ATOM   3984  CD2 PHE   511     -25.576  -1.328  -0.004                  SEG1
ATOM   3985  CE1 PHE   511     -24.988  -0.414   2.525                  SEG1
ATOM   3986  CE2 PHE   511     -25.726  -0.001   0.291                  SEG1
ATOM   3987   CZ PHE   511     -25.434   0.462   1.552                  SEG1
ATOM   3988    N ILE   512     -22.241  -2.221  -0.743                  SEG1
ATOM   3989   CA ILE   512     -20.872  -1.745  -0.537                  SEG1
ATOM   3990    C ILE   512     -20.740  -0.434   0.265                  SEG1
ATOM   3991    O ILE   512     -20.211  -0.509   1.350                  SEG1
ATOM   3992   CB ILE   512     -20.120  -1.690  -1.914                  SEG1
ATOM   3993  CG1 ILE   512     -20.880  -0.906  -2.994                  SEG1
ATOM   3994  CG2 ILE   512     -19.761  -3.092  -2.399                  SEG1
ATOM   3995  CD1 ILE   512     -20.570   0.573  -3.047                  SEG1
ATOM   3996    N SER   513     -21.174   0.726  -0.228                  SEG1
ATOM   3997   CA SER   513     -21.095   2.033   0.481                  SEG1
ATOM   3998    C SER   513     -19.744   2.456   1.127                  SEG1
ATOM   3999    O SER   513     -19.043   1.654   1.730                  SEG1
ATOM   4000   CB SER   513     -22.185   2.090   1.557                  SEG1
ATOM   4001   OG SER   513     -21.682   1.699   2.816                  SEG1
ATOM   4002    N PRO   514     -19.367   3.735   0.953                  SEG1
ATOM   4003   CA PRO   514     -18.130   4.380   1.433                  SEG1
ATOM   4004    C PRO   514     -17.678   4.092   2.874                  SEG1
ATOM   4005    O PRO   514     -16.561   3.590   3.036                  SEG1
ATOM   4006   CB PRO   514     -18.452   5.872   1.300                  SEG1
ATOM   4007   CG PRO   514     -19.381   5.927   0.158                  SEG1
ATOM   4008   CD PRO   514     -20.183   4.659   0.153                  SEG1
ATOM   4009    N TYR   515     -18.500   4.382   3.886                  SEG1
ATOM   4010   CA TYR   515     -18.011   4.287   5.269                  SEG1
ATOM   4011    C TYR   515     -18.491   3.081   6.038                  SEG1
ATOM   4012    O TYR   515     -19.333   2.335   5.575                  SEG1
ATOM   4013   CB TYR   515     -18.385   5.539   6.069                  SEG1
ATOM   4014   CG TYR   515     -18.229   6.802   5.282                  SEG1
ATOM   4015  CD1 TYR   515     -17.044   7.523   5.335                  SEG1
ATOM   4016  CD2 TYR   515     -19.260   7.277   4.492                  SEG1
ATOM   4017  CE1 TYR   515     -16.884   8.669   4.611                  SEG1
ATOM   4018  CE2 TYR   515     -19.113   8.414   3.770                  SEG1
ATOM   4019   CZ TYR   515     -17.923   9.117   3.830                  SEG1
ATOM   4020   OH TYR   515     -17.745  10.269   3.109                  SEG1
ATOM   4021    N ASN   516     -18.016   2.985   7.274                  SEG1
ATOM   4022   CA ASN   516     -18.093   1.762   8.059                  SEG1
ATOM   4023    C ASN   516     -19.469   1.603   8.683                  SEG1
ATOM   4024    O ASN   516     -19.980   0.486   8.818                  SEG1
ATOM   4025   CB ASN   516     -17.030   1.769   9.164                  SEG1
ATOM   4026   CG ASN   516     -15.797   2.572   8.786                  SEG1
ATOM   4027  OD1 ASN   516     -15.512   3.612   9.380                  SEG1
ATOM   4028  ND2 ASN   516     -15.054   2.084   7.801                  SEG1
ATOM   4029    N SER   517     -20.048   2.723   9.104                  SEG1
ATOM   4030   CA SER   517     -21.247   2.688   9.934                  SEG1
ATOM   4031    C SER   517     -22.544   2.673   9.128                  SEG1
ATOM   4032    O SER   517     -23.598   2.307   9.643                  SEG1
ATOM   4033   CB SER   517     -21.236   3.874  10.894                  SEG1
ATOM   4034   OG SER   517     -20.810   5.053  10.237                  SEG1
ATOM   4035    N GLN   518     -22.458   3.037   7.855                  SEG1
ATOM   4036   CA GLN   518     -23.614   2.960   6.975                  SEG1
ATOM   4037    C GLN   518     -23.426   1.697   6.181                  SEG1
ATOM   4038    O GLN   518     -24.254   1.308   5.368                  SEG1
ATOM   4039   CB GLN   518     -23.679   4.192   6.065                  SEG1
ATOM   4040   CG GLN   518     -24.882   4.296   5.136                  SEG1
ATOM   4041   CD GLN   518     -24.677   5.353   4.058                  SEG1
ATOM   4042  OE1 GLN   518     -23.688   6.091   4.069                  SEG1
ATOM   4043  NE2 GLN   518     -25.613   5.431   3.120                  SEG1
ATOM   4044    N ASN   519     -22.318   1.039   6.480                  SEG1
ATOM   4045   CA ASN   519     -22.016  -0.276   5.962                  SEG1
ATOM   4046    C ASN   519     -22.626  -1.346   6.847                  SEG1
ATOM   4047    O ASN   519     -22.803  -2.497   6.442                  SEG1
ATOM   4048   CB ASN   519     -20.499  -0.438   5.911                  SEG1
ATOM   4049   CG ASN   519     -19.974  -0.277   4.525                  SEG1
ATOM   4050  OD1 ASN   519     -20.749  -0.018   3.611                  SEG1
ATOM   4051  ND2 ASN   519     -18.666  -0.326   4.365                  SEG1
ATOM   4052    N ALA   520     -22.929  -0.923   8.070                  SEG1
ATOM   4053   CA ALA   520     -23.494  -1.773   9.107                  SEG1
ATOM   4054    C ALA   520     -25.008  -1.867   8.981                  SEG1
ATOM   4055    O ALA   520     -25.579  -2.957   9.072                  SEG1
ATOM   4056   CB ALA   520     -23.102  -1.248  10.497                  SEG1
ATOM   4057    N VAL   521     -25.653  -0.725   8.752                  SEG1
ATOM   4058   CA VAL   521     -27.107  -0.657   8.657                  SEG1
ATOM   4059    C VAL   521     -27.651  -1.368   7.414                  SEG1
ATOM   4060    O VAL   521     -28.700  -0.998   6.892                  SEG1
ATOM   4061   CB VAL   521     -27.594   0.813   8.687                  SEG1
ATOM   4062  CG1 VAL   521     -27.391   1.433  10.066                  SEG1
ATOM   4063  CG2 VAL   521     -26.898   1.639   7.615                  SEG1
ATOM   4064    N ALA   522     -26.935  -2.385   6.941                  SEG1
ATOM   4065   CA ALA   522     -27.445  -3.259   5.894                  SEG1
ATOM   4066    C ALA   522     -27.891  -4.606   6.464                  SEG1
ATOM   4067    O ALA   522     -28.663  -5.329   5.838                  SEG1
ATOM   4068   CB ALA   522     -26.388  -3.467   4.826                  SEG1
ATOM   4069    N SER   523     -27.400  -4.939   7.653                  SEG1
ATOM   4070   CA SER   523     -27.801  -6.172   8.323                  SEG1
ATOM   4071    C SER   523     -28.915  -5.885   9.323                  SEG1
ATOM   4072    O SER   523     -29.477  -6.802   9.924                  SEG1
ATOM   4073   CB SER   523     -26.599  -6.823   9.021                  SEG1
ATOM   4074   OG SER   523     -27.001  -7.852   9.908                  SEG1
ATOM   4075    N LYS   524     -29.246  -4.605   9.472                  SEG1
ATOM   4076   CA LYS   524     -30.331  -4.180  10.352                  SEG1
ATOM   4077    C LYS   524     -31.642  -4.100   9.579                  SEG1
ATOM   4078    O LYS   524     -32.502  -4.976   9.697                  SEG1
ATOM   4079   CB LYS   524     -30.000  -2.817  10.974                  SEG1
ATOM   4080   CG LYS   524     -30.870  -2.416  12.159                  SEG1
ATOM   4081   CD LYS   524     -30.976  -0.895  12.284                  SEG1
ATOM   4082   CE LYS   524     -29.612  -0.215  12.204                  SEG1
ATOM   4083   NZ LYS   524     -28.670  -0.646  13.277                  SEG1
ATOM   4084    N ILE   525     -31.784  -3.047   8.782                  SEG1
ATOM   4085   CA ILE   525     -32.899  -2.914   7.857                  SEG1
ATOM   4086    C ILE   525     -32.515  -3.710   6.606                  SEG1
ATOM   4087    O ILE   525     -31.360  -4.113   6.464                  SEG1
ATOM   4088   CB ILE   525     -33.205  -1.414   7.580                  SEG1
ATOM   4089  CG1 ILE   525     -34.319  -1.221   6.544                  SEG1
ATOM   4090  CG2 ILE   525     -31.948  -0.683   7.179                  SEG1
ATOM   4091  CD1 ILE   525     -34.693   0.224   6.313                  SEG1
ATOM   4092    N LEU   526     -33.488  -3.990   5.743                  SEG1
ATOM   4093   CA LEU   526     -33.242  -4.541   4.411                  SEG1
ATOM   4094    C LEU   526     -32.684  -5.969   4.439                  SEG1
ATOM   4095    O LEU   526     -33.258  -6.875   3.836                  SEG1
ATOM   4096   CB LEU   526     -32.287  -3.633   3.636                  SEG1
ATOM   4097   CG LEU   526     -32.516  -3.464   2.139                  SEG1
ATOM   4098  CD1 LEU   526     -31.670  -2.313   1.636                  SEG1
ATOM   4099  CD2 LEU   526     -32.224  -4.738   1.371                  SEG1
ATOM   4100    N GLY   527     -31.559  -6.162   5.123                  SEG1
ATOM   4101   CA GLY   527     -30.928  -7.469   5.205                  SEG1
ATOM   4102    C GLY   527     -30.235  -7.892   3.921                  SEG1
ATOM   4103    O GLY   527     -30.881  -8.368   2.987                  SEG1
ATOM   4104    N LEU   528     -28.915  -7.712   3.879                  SEG1
ATOM   4105   CA LEU   528     -28.100  -8.035   2.703                  SEG1
ATOM   4106    C LEU   528     -26.703  -8.475   3.140                  SEG1
ATOM   4107    O LEU   528     -26.193  -7.999   4.153                  SEG1
ATOM   4108   CB LEU   528     -27.977  -6.835   1.751                  SEG1
ATOM   4109   CG LEU   528     -29.155  -5.909   1.432                  SEG1
ATOM   4110  CD1 LEU   528     -29.236  -4.784   2.448                  SEG1
ATOM   4111  CD2 LEU   528     -29.018  -5.349   0.034                  SEG1
ATOM   4112    N PRO   529     -26.084  -9.398   2.388                  SEG1
ATOM   4113   CA PRO   529     -24.652  -9.671   2.559                  SEG1
ATOM   4114    C PRO   529     -23.781  -8.502   2.087                  SEG1
ATOM   4115    O PRO   529     -23.717  -8.220   0.890                  SEG1
ATOM   4116   CB PRO   529     -24.420 -10.910   1.683                  SEG1
ATOM   4117   CG PRO   529     -25.778 -11.500   1.475                  SEG1
ATOM   4118   CD PRO   529     -26.715 -10.336   1.448                  SEG1
ATOM   4119    N THR   530     -23.116  -7.835   3.026                  SEG1
ATOM   4120   CA THR   530     -22.410  -6.594   2.729                  SEG1
ATOM   4121    C THR   530     -20.892  -6.784   2.745                  SEG1
ATOM   4122    O THR   530     -20.357  -7.564   3.535                  SEG1
ATOM   4123   CB THR   530     -22.802  -5.470   3.728                  SEG1
ATOM   4124  OG1 THR   530     -22.154  -4.243   3.364                  SEG1
ATOM   4125  CG2 THR   530     -22.416  -5.844   5.156                  SEG1
ATOM   4126    N GLN   531     -20.213  -6.076   1.847                  SEG1
ATOM   4127   CA GLN   531     -18.753  -6.082   1.760                  SEG1
ATOM   4128    C GLN   531     -18.285  -4.670   1.378                  SEG1
ATOM   4129    O GLN   531     -18.890  -4.034   0.517                  SEG1
ATOM   4130   CB GLN   531     -18.264  -7.122   0.745                  SEG1
ATOM   4131   CG GLN   531     -18.459  -8.571   1.191                  SEG1
ATOM   4132   CD GLN   531     -17.219  -9.428   0.996                  SEG1
ATOM   4133  OE1 GLN   531     -16.277  -9.029   0.312                  SEG1
ATOM   4134  NE2 GLN   531     -17.210 -10.610   1.609                  SEG1
ATOM   4135    N THR   532     -17.225  -4.170   2.010                  SEG1
ATOM   4136   CA THR   532     -16.754  -2.814   1.716                  SEG1
ATOM   4137    C THR   532     -15.828  -2.770   0.502                  SEG1
ATOM   4138    O THR   532     -15.498  -3.803  -0.085                  SEG1
ATOM   4139   CB THR   532     -16.016  -2.189   2.924                  SEG1
ATOM   4140  OG1 THR   532     -15.739  -0.811   2.653                  SEG1
ATOM   4141  CG2 THR   532     -14.707  -2.920   3.196                  SEG1
ATOM   4142    N VAL   533     -15.420  -1.559   0.133                  SEG1
ATOM   4143   CA VAL   533     -14.605  -1.321  -1.058                  SEG1
ATOM   4144    C VAL   533     -13.238  -1.970  -0.895                  SEG1
ATOM   4145    O VAL   533     -12.660  -2.479  -1.853                  SEG1
ATOM   4146   CB VAL   533     -14.467   0.188  -1.356                  SEG1
ATOM   4147  CG1 VAL   533     -13.797   0.911  -0.202                  SEG1
ATOM   4148  CG2 VAL   533     -13.702   0.410  -2.651                  SEG1
ATOM   4149    N ASP   534     -12.743  -1.966   0.339                  SEG1
ATOM   4150   CA ASP   534     -11.412  -2.443   0.647                  SEG1
ATOM   4151    C ASP   534     -11.388  -3.963   0.530                  SEG1
ATOM   4152    O ASP   534     -10.380  -4.555   0.148                  SEG1
ATOM   4153   CB ASP   534     -11.043  -1.999   2.076                  SEG1
ATOM   4154   CG ASP   534      -9.573  -1.633   2.240                  SEG1
ATOM   4155  OD1 ASP   534      -9.019  -1.944   3.321                  SEG1
ATOM   4156  OD2 ASP   534      -8.980  -1.019   1.323                  SEG1
ATOM   4157    N SER   535     -12.520  -4.589   0.829                  SEG1
ATOM   4158   CA SER   535     -12.718  -6.016   0.574                  SEG1
ATOM   4159    C SER   535     -12.955  -6.352  -0.904                  SEG1
ATOM   4160    O SER   535     -12.553  -7.412  -1.395                  SEG1
ATOM   4161   CB SER   535     -13.891  -6.527   1.415                  SEG1
ATOM   4162   OG SER   535     -14.972  -5.613   1.380                  SEG1
ATOM   4163    N SER   536     -13.599  -5.427  -1.605                  SEG1
ATOM   4164   CA SER   536     -13.996  -5.628  -2.992                  SEG1
ATOM   4165    C SER   536     -12.839  -5.563  -3.992                  SEG1
ATOM   4166    O SER   536     -12.723  -4.602  -4.755                  SEG1
ATOM   4167   CB SER   536     -15.051  -4.589  -3.359                  SEG1
ATOM   4168   OG SER   536     -15.900  -4.342  -2.252                  SEG1
ATOM   4169    N GLN   537     -11.988  -6.586  -3.991                  SEG1
ATOM   4170   CA GLN   537     -10.911  -6.681  -4.977                  SEG1
ATOM   4171    C GLN   537     -10.785  -8.118  -5.472                  SEG1
ATOM   4172    O GLN   537     -10.691  -9.050  -4.673                  SEG1
ATOM   4173   CB GLN   537      -9.575  -6.206  -4.392                  SEG1
ATOM   4174   CG GLN   537      -9.330  -4.711  -4.534                  SEG1
ATOM   4175   CD GLN   537      -7.909  -4.366  -4.954                  SEG1
ATOM   4176  OE1 GLN   537      -7.373  -4.913  -5.920                  SEG1
ATOM   4177  NE2 GLN   537      -7.292  -3.447  -4.224                  SEG1
ATOM   4178    N GLY   538     -10.801  -8.292  -6.792                  SEG1
ATOM   4179   CA GLY   538     -10.707  -9.607  -7.408                  SEG1
ATOM   4180    C GLY   538     -11.938 -10.497  -7.314                  SEG1
ATOM   4181    O GLY   538     -12.173 -11.330  -8.190                  SEG1
ATOM   4182    N SER   539     -12.736 -10.310  -6.266                  SEG1
ATOM   4183   CA SER   539     -13.947 -11.100  -6.068                  SEG1
ATOM   4184    C SER   539     -15.067 -10.649  -7.009                  SEG1
ATOM   4185    O SER   539     -15.337  -9.453  -7.149                  SEG1
ATOM   4186   CB SER   539     -14.409 -11.014  -4.613                  SEG1
ATOM   4187   OG SER   539     -13.322 -11.182  -3.723                  SEG1
ATOM   4188    N GLU   540     -15.709 -11.620  -7.655                  SEG1
ATOM   4189   CA GLU   540     -16.740 -11.361  -8.664                  SEG1
ATOM   4190    C GLU   540     -18.099 -11.141  -7.999                  SEG1
ATOM   4191    O GLU   540     -18.413 -11.815  -7.018                  SEG1
ATOM   4192   CB GLU   540     -16.838 -12.535  -9.645                  SEG1
ATOM   4193   CG GLU   540     -15.522 -13.244  -9.941                  SEG1
ATOM   4194   CD GLU   540     -14.814 -12.691 -11.162                  SEG1
ATOM   4195  OE1 GLU   540     -15.495 -12.095 -12.026                  SEG1
ATOM   4196  OE2 GLU   540     -13.579 -12.861 -11.258                  SEG1
ATOM   4197    N TYR   541     -18.902 -10.202  -8.507                  SEG1
ATOM   4198   CA TYR   541     -20.257 -10.027  -7.969                  SEG1
ATOM   4199    C TYR   541     -21.317  -9.747  -9.034                  SEG1
ATOM   4200    O TYR   541     -21.002  -9.406 -10.172                  SEG1
ATOM   4201   CB TYR   541     -20.271  -8.901  -6.928                  SEG1
ATOM   4202   CG TYR   541     -19.335  -9.169  -5.777                  SEG1
ATOM   4203  CD1 TYR   541     -18.053  -8.632  -5.764                  SEG1
ATOM   4204  CD2 TYR   541     -19.715  -9.985  -4.720                  SEG1
ATOM   4205  CE1 TYR   541     -17.184  -8.885  -4.726                  SEG1
ATOM   4206  CE2 TYR   541     -18.850 -10.248  -3.676                  SEG1
ATOM   4207   CZ TYR   541     -17.585  -9.694  -3.686                  SEG1
ATOM   4208   OH TYR   541     -16.713  -9.943  -2.654                  SEG1
ATOM   4209    N ASP   542     -22.576  -9.942  -8.646                  SEG1
ATOM   4210   CA ASP   542     -23.730  -9.743  -9.520                  SEG1
ATOM   4211    C ASP   542     -24.450  -8.428  -9.245                  SEG1
ATOM   4212    O ASP   542     -24.004  -7.361  -9.654                  SEG1
ATOM   4213   CB ASP   542     -24.704 -10.907  -9.369                  SEG1
ATOM   4214   CG ASP   542     -24.034 -12.246  -9.572                  SEG1
ATOM   4215  OD1 ASP   542     -24.035 -13.058  -8.621                  SEG1
ATOM   4216  OD2 ASP   542     -23.512 -12.484 -10.684                  SEG1
ATOM   4217    N TYR   543     -25.581  -8.523  -8.552                  SEG1
ATOM   4218   CA TYR   543     -26.334  -7.349  -8.132                  SEG1
ATOM   4219    C TYR   543     -25.616  -6.635  -6.994                  SEG1
ATOM   4220    O TYR   543     -25.411  -7.208  -5.926                  SEG1
ATOM   4221   CB TYR   543     -27.749  -7.737  -7.688                  SEG1
ATOM   4222   CG TYR   543     -28.846  -7.445  -8.691                  SEG1
ATOM   4223  CD1 TYR   543     -29.597  -6.281  -8.603                  SEG1
ATOM   4224  CD2 TYR   543     -29.152  -8.345  -9.704                  SEG1
ATOM   4225  CE1 TYR   543     -30.605  -6.008  -9.503                  SEG1
ATOM   4226  CE2 TYR   543     -30.161  -8.079 -10.611                  SEG1
ATOM   4227   CZ TYR   543     -30.885  -6.908 -10.502                  SEG1
ATOM   4228   OH TYR   543     -31.892  -6.629 -11.395                  SEG1
ATOM   4229    N VAL   544     -25.225  -5.388  -7.228                  SEG1
ATOM   4230   CA VAL   544     -24.644  -4.568  -6.172                  SEG1
ATOM   4231    C VAL   544     -25.288  -3.182  -6.206                  SEG1
ATOM   4232    O VAL   544     -25.726  -2.707  -7.254                  SEG1
ATOM   4233   CB VAL   544     -23.104  -4.491  -6.296                  SEG1
ATOM   4234  CG1 VAL   544     -22.693  -3.574  -7.437                  SEG1
ATOM   4235  CG2 VAL   544     -22.481  -4.038  -4.985                  SEG1
ATOM   4236    N ILE   545     -25.324  -2.528  -5.050                  SEG1
ATOM   4237   CA ILE   545     -26.017  -1.256  -4.902                  SEG1
ATOM   4238    C ILE   545     -25.073  -0.283  -4.225                  SEG1
ATOM   4239    O ILE   545     -24.187  -0.696  -3.483                  SEG1
ATOM   4240   CB ILE   545     -27.331  -1.408  -4.111                  SEG1
ATOM   4241  CG1 ILE   545     -28.104  -2.652  -4.557                  SEG1
ATOM   4242  CG2 ILE   545     -28.203  -0.177  -4.280                  SEG1
ATOM   4243  CD1 ILE   545     -27.915  -3.850  -3.659                  SEG1
ATOM   4244    N PHE   546     -25.242   1.007  -4.483                  SEG1
ATOM   4245   CA PHE   546     -24.337   1.972  -3.895                  SEG1
ATOM   4246    C PHE   546     -25.047   3.195  -3.304                  SEG1
ATOM   4247    O PHE   546     -25.883   3.836  -3.943                  SEG1
ATOM   4248   CB PHE   546     -23.342   2.387  -4.983                  SEG1
ATOM   4249   CG PHE   546     -22.433   3.519  -4.616                  SEG1
ATOM   4250  CD1 PHE   546     -21.939   4.331  -5.614                  SEG1
ATOM   4251  CD2 PHE   546     -22.009   3.732  -3.319                  SEG1
ATOM   4252  CE1 PHE   546     -21.096   5.369  -5.330                  SEG1
ATOM   4253  CE2 PHE   546     -21.164   4.768  -3.033                  SEG1
ATOM   4254   CZ PHE   546     -20.705   5.578  -4.038                  SEG1
ATOM   4255    N THR   547     -24.672   3.495  -2.062                  SEG1
ATOM   4256   CA THR   547     -25.181   4.616  -1.262                  SEG1
ATOM   4257    C THR   547     -24.076   5.583  -0.843                  SEG1
ATOM   4258    O THR   547     -23.218   5.234  -0.043                  SEG1
ATOM   4259   CB THR   547     -25.910   4.148   0.014                  SEG1
ATOM   4260  OG1 THR   547     -24.984   3.578   0.954                  SEG1
ATOM   4261  CG2 THR   547     -27.006   3.163  -0.326                  SEG1
ATOM   4262    N GLN   548     -24.067   6.792  -1.379                  SEG1
ATOM   4263   CA GLN   548     -23.035   7.740  -0.974                  SEG1
ATOM   4264    C GLN   548     -23.350   8.391   0.364                  SEG1
ATOM   4265    O GLN   548     -23.961   7.793   1.251                  SEG1
ATOM   4266   CB GLN   548     -22.835   8.834  -2.024                  SEG1
ATOM   4267   CG GLN   548     -21.761   8.475  -3.039                  SEG1
ATOM   4268   CD GLN   548     -21.289   9.675  -3.847                  SEG1
ATOM   4269  OE1 GLN   548     -20.512   9.532  -4.793                  SEG1
ATOM   4270  NE2 GLN   548     -21.759  10.859  -3.480                  SEG1
ATOM   4271    N THR   549     -22.866   9.616   0.504                  SEG1
ATOM   4272   CA THR   549     -23.051  10.418   1.694                  SEG1
ATOM   4273    C THR   549     -23.053  11.890   1.281                  SEG1
ATOM   4274    O THR   549     -23.377  12.226   0.139                  SEG1
ATOM   4275   CB THR   549     -21.920  10.167   2.680                  SEG1
ATOM   4276  OG1 THR   549     -22.100  10.963   3.858                  SEG1
ATOM   4277  CG2 THR   549     -20.634  10.570   2.017                  SEG1
ATOM   4278    N THR   550     -22.677  12.757   2.216                  SEG1
ATOM   4279   CA THR   550     -22.586  14.191   1.986                  SEG1
ATOM   4280    C THR   550     -21.684  14.580   0.805                  SEG1
ATOM   4281    O THR   550     -22.011  15.506   0.060                  SEG1
ATOM   4282   CB THR   550     -22.069  14.916   3.255                  SEG1
ATOM   4283  OG1 THR   550     -22.817  14.490   4.404                  SEG1
ATOM   4284  CG2 THR   550     -22.202  16.424   3.101                  SEG1
ATOM   4285    N GLU   551     -20.573  13.857   0.639                  SEG1
ATOM   4286   CA GLU   551     -19.397  14.345  -0.100                  SEG1
ATOM   4287    C GLU   551     -18.899  15.617   0.593                  SEG1
ATOM   4288    O GLU   551     -19.510  16.665   0.387                  SEG1
ATOM   4289   CB GLU   551     -19.700  14.637  -1.579                  SEG1
ATOM   4290   CG GLU   551     -20.383  13.517  -2.356                  SEG1
ATOM   4291   CD GLU   551     -20.848  13.961  -3.745                  SEG1
ATOM   4292  OE1 GLU   551     -21.875  14.672  -3.831                  SEG1
ATOM   4293  OE2 GLU   551     -20.194  13.598  -4.749                  SEG1
ATOM   4294    N THR   552     -17.817  15.610   1.390                  SEG1
ATOM   4295   CA THR   552     -16.733  14.609   1.556                  SEG1
ATOM   4296    C THR   552     -16.349  13.740   0.349                  SEG1
ATOM   4297    O THR   552     -16.840  12.625   0.158                  SEG1
ATOM   4298   CB THR   552     -16.994  13.672   2.795                  SEG1
ATOM   4299  OG1 THR   552     -16.022  12.615   2.833                  SEG1
ATOM   4300  CG2 THR   552     -18.403  13.107   2.845                  SEG1
ATOM   4301    N ALA   553     -15.444  14.295  -0.454                  SEG1
ATOM   4302   CA ALA   553     -14.885  13.637  -1.630                  SEG1
ATOM   4303    C ALA   553     -13.996  12.445  -1.272                  SEG1
ATOM   4304    O ALA   553     -13.199  11.993  -2.094                  SEG1
ATOM   4305   CB ALA   553     -14.101  14.637  -2.459                  SEG1
ATOM   4306    N HSE   554     -14.105  11.964  -0.038                  SEG1
ATOM   4307   CA HSE   554     -13.441  10.733   0.367                  SEG1
ATOM   4308    C HSE   554     -14.362   9.568   0.014                  SEG1
ATOM   4309    O HSE   554     -13.914   8.469  -0.322                  SEG1
ATOM   4310   CB HSE   554     -13.103  10.761   1.862                  SEG1
ATOM   4311   CG HSE   554     -11.787  11.411   2.176                  SEG1
ATOM   4312  ND1 HSE   554     -11.406  11.745   3.460                  SEG1
ATOM   4313  CD2 HSE   554     -10.759  11.780   1.373                  SEG1
ATOM   4314  CE1 HSE   554     -10.204  12.293   3.432                  SEG1
ATOM   4315  NE2 HSE   554      -9.789  12.327   2.178                  SEG1
ATOM   4316    N SER   555     -15.662   9.832   0.088                  SEG1
ATOM   4317   CA SER   555     -16.677   8.942  -0.458                  SEG1
ATOM   4318    C SER   555     -16.682   9.080  -1.961                  SEG1
ATOM   4319    O SER   555     -16.998   8.146  -2.696                  SEG1
ATOM   4320   CB SER   555     -18.056   9.285   0.083                  SEG1
ATOM   4321   OG SER   555     -18.586  10.399  -0.615                  SEG1
ATOM   4322    N CYS   556     -16.337  10.278  -2.410                  SEG1
ATOM   4323   CA CYS   556     -16.435  10.600  -3.814                  SEG1
ATOM   4324    C CYS   556     -15.017  10.625  -4.399                  SEG1
ATOM   4325    O CYS   556     -14.739  11.297  -5.392                  SEG1
ATOM   4326   CB CYS   556     -17.180  11.940  -3.973                  SEG1
ATOM   4327   SG CYS   556     -17.114  12.807  -5.574                  SEG1
ATOM   4328    N ASN   557     -14.111   9.862  -3.792                  SEG1
ATOM   4329   CA ASN   557     -12.811   9.681  -4.415                  SEG1
ATOM   4330    C ASN   557     -13.035   8.816  -5.631                  SEG1
ATOM   4331    O ASN   557     -13.676   7.772  -5.543                  SEG1
ATOM   4332   CB ASN   557     -11.793   9.043  -3.478                  SEG1
ATOM   4333   CG ASN   557     -10.473   8.777  -4.167                  SEG1
ATOM   4334  OD1 ASN   557     -10.127   7.633  -4.452                  SEG1
ATOM   4335  ND2 ASN   557      -9.740   9.843  -4.469                  SEG1
ATOM   4336    N VAL   558     -12.487   9.239  -6.762                  SEG1
ATOM   4337   CA VAL   558     -12.847   8.641  -8.040                  SEG1
ATOM   4338    C VAL   558     -12.170   7.286  -8.219                  SEG1
ATOM   4339    O VAL   558     -12.607   6.468  -9.027                  SEG1
ATOM   4340   CB VAL   558     -12.504   9.596  -9.204                  SEG1
ATOM   4341  CG1 VAL   558     -13.053   9.066 -10.519                  SEG1
ATOM   4342  CG2 VAL   558     -13.052  10.994  -8.920                  SEG1
ATOM   4343    N ASN   559     -11.131   7.022  -7.438                  SEG1
ATOM   4344   CA ASN   559     -10.490   5.721  -7.530                  SEG1
ATOM   4345    C ASN   559     -11.223   4.727  -6.634                  SEG1
ATOM   4346    O ASN   559     -11.462   3.591  -7.035                  SEG1
ATOM   4347   CB ASN   559      -9.010   5.800  -7.129                  SEG1
ATOM   4348   CG ASN   559      -8.194   6.710  -8.039                  SEG1
ATOM   4349  OD1 ASN   559      -8.027   6.438  -9.228                  SEG1
ATOM   4350  ND2 ASN   559      -7.682   7.803  -7.476                  SEG1
ATOM   4351    N ARG   560     -11.590   5.172  -5.433                  SEG1
ATOM   4352   CA ARG   560     -12.443   4.412  -4.519                  SEG1
ATOM   4353    C ARG   560     -13.683   3.940  -5.253                  SEG1
ATOM   4354    O ARG   560     -14.113   2.790  -5.141                  SEG1
ATOM   4355   CB ARG   560     -12.826   5.257  -3.303                  SEG1
ATOM   4356   CG ARG   560     -11.692   5.458  -2.312                  SEG1
ATOM   4357   CD ARG   560     -12.176   5.263  -0.886                  SEG1
ATOM   4358   NE ARG   560     -11.094   4.940   0.045                  SEG1
ATOM   4359   CZ ARG   560     -10.658   3.706   0.292                  SEG1
ATOM   4360  NH1 ARG   560     -11.207   2.672  -0.329                  SEG1
ATOM   4361  NH2 ARG   560      -9.672   3.502   1.163                  SEG1
ATOM   4362    N PHE   561     -14.228   4.858  -6.033                  SEG1
ATOM   4363   CA PHE   561     -15.508   4.682  -6.684                  SEG1
ATOM   4364    C PHE   561     -15.388   3.762  -7.907                  SEG1
ATOM   4365    O PHE   561     -16.298   2.977  -8.181                  SEG1
ATOM   4366   CB PHE   561     -16.050   6.057  -7.082                  SEG1
ATOM   4367   CG PHE   561     -17.285   6.010  -7.924                  SEG1
ATOM   4368  CD1 PHE   561     -18.450   5.434  -7.446                  SEG1
ATOM   4369  CD2 PHE   561     -17.285   6.550  -9.199                  SEG1
ATOM   4370  CE1 PHE   561     -19.591   5.397  -8.229                  SEG1
ATOM   4371  CE2 PHE   561     -18.419   6.512  -9.982                  SEG1
ATOM   4372   CZ PHE   561     -19.574   5.934  -9.497                  SEG1
ATOM   4373    N ASN   562     -14.274   3.848  -8.635                  SEG1
ATOM   4374   CA ASN   562     -14.045   2.950  -9.766                  SEG1
ATOM   4375    C ASN   562     -14.037   1.496  -9.320                  SEG1
ATOM   4376    O ASN   562     -14.592   0.633  -9.994                  SEG1
ATOM   4377   CB ASN   562     -12.733   3.281 -10.480                  SEG1
ATOM   4378   CG ASN   562     -12.479   2.385 -11.680                  SEG1
ATOM   4379  OD1 ASN   562     -13.415   1.920 -12.327                  SEG1
ATOM   4380  ND2 ASN   562     -11.211   2.132 -11.978                  SEG1
ATOM   4381    N VAL   563     -13.415   1.228  -8.176                  SEG1
ATOM   4382   CA VAL   563     -13.267  -0.142  -7.697                  SEG1
ATOM   4383    C VAL   563     -14.416  -0.497  -6.764                  SEG1
ATOM   4384    O VAL   563     -14.258  -1.267  -5.817                  SEG1
ATOM   4385   CB VAL   563     -11.906  -0.346  -7.010                  SEG1
ATOM   4386  CG1 VAL   563     -11.518  -1.827  -6.981                  SEG1
ATOM   4387  CG2 VAL   563     -10.858   0.452  -7.725                  SEG1
ATOM   4388    N ALA   564     -15.573   0.090  -7.031                  SEG1
ATOM   4389   CA ALA   564     -16.799  -0.345  -6.393                  SEG1
ATOM   4390    C ALA   564     -17.739  -0.768  -7.502                  SEG1
ATOM   4391    O ALA   564     -18.436  -1.774  -7.398                  SEG1
ATOM   4392   CB ALA   564     -17.407   0.758  -5.549                  SEG1
ATOM   4393    N ILE   565     -17.699  -0.012  -8.593                  SEG1
ATOM   4394   CA ILE   565     -18.630  -0.212  -9.692                  SEG1
ATOM   4395    C ILE   565     -18.096  -1.272 -10.637                  SEG1
ATOM   4396    O ILE   565     -18.854  -1.936 -11.336                  SEG1
ATOM   4397   CB ILE   565     -18.895   1.103 -10.432                  SEG1
ATOM   4398  CG1 ILE   565     -19.317   2.188  -9.439                  SEG1
ATOM   4399  CG2 ILE   565     -19.966   0.918 -11.487                  SEG1
ATOM   4400  CD1 ILE   565     -20.497   1.818  -8.560                  SEG1
ATOM   4401    N THR   566     -16.787  -1.462 -10.637                  SEG1
ATOM   4402   CA THR   566     -16.211  -2.478 -11.497                  SEG1
ATOM   4403    C THR   566     -16.344  -3.836 -10.816                  SEG1
ATOM   4404    O THR   566     -15.861  -4.845 -11.324                  SEG1
ATOM   4405   CB THR   566     -14.726  -2.182 -11.830                  SEG1
ATOM   4406  OG1 THR   566     -13.992  -1.922 -10.626                  SEG1
ATOM   4407  CG2 THR   566     -14.616  -0.981 -12.758                  SEG1
ATOM   4408    N ARG   567     -17.029  -3.863  -9.676                  SEG1
ATOM   4409   CA ARG   567     -17.207  -5.118  -8.950                  SEG1
ATOM   4410    C ARG   567     -18.629  -5.644  -9.114                  SEG1
ATOM   4411    O ARG   567     -19.342  -5.846  -8.129                  SEG1
ATOM   4412   CB ARG   567     -16.891  -4.962  -7.446                  SEG1
ATOM   4413   CG ARG   567     -15.887  -3.875  -7.005                  SEG1
ATOM   4414   CD ARG   567     -14.661  -3.686  -7.907                  SEG1
ATOM   4415   NE ARG   567     -13.905  -4.909  -8.166                  SEG1
ATOM   4416   CZ ARG   567     -12.840  -4.956  -8.965                  SEG1
ATOM   4417  NH1 ARG   567     -12.428  -3.851  -9.571                  SEG1
ATOM   4418  NH2 ARG   567     -12.190  -6.098  -9.159                  SEG1
ATOM   4419    N ALA   568     -19.028  -5.888 -10.359                  SEG1
ATOM   4420   CA ALA   568     -20.377  -6.359 -10.644                  SEG1
ATOM   4421    C ALA   568     -20.475  -6.977 -12.035                  SEG1
ATOM   4422    O ALA   568     -19.761  -6.579 -12.951                  SEG1
ATOM   4423   CB ALA   568     -21.374  -5.215 -10.506                  SEG1
ATOM   4424    N LYS   569     -21.367  -7.954 -12.184                  SEG1
ATOM   4425   CA LYS   569     -21.586  -8.611 -13.470                  SEG1
ATOM   4426    C LYS   569     -22.992  -8.305 -13.987                  SEG1
ATOM   4427    O LYS   569     -23.159  -7.749 -15.071                  SEG1
ATOM   4428   CB LYS   569     -21.391 -10.128 -13.360                  SEG1
ATOM   4429   CG LYS   569     -19.996 -10.582 -12.970                  SEG1
ATOM   4430   CD LYS   569     -19.741 -12.000 -13.458                  SEG1
ATOM   4431   CE LYS   569     -18.983 -12.815 -12.433                  SEG1
ATOM   4432   NZ LYS   569     -19.809 -13.053 -11.218                  SEG1
ATOM   4433    N ILE   570     -24.000  -8.661 -13.197                  SEG1
ATOM   4434   CA ILE   570     -25.387  -8.511 -13.613                  SEG1
ATOM   4435    C ILE   570     -25.835  -7.051 -13.556                  SEG1
ATOM   4436    O ILE   570     -25.980  -6.396 -14.590                  SEG1
ATOM   4437   CB ILE   570     -26.313  -9.402 -12.758                  SEG1
ATOM   4438  CG1 ILE   570     -25.902 -10.869 -12.892                  SEG1
ATOM   4439  CG2 ILE   570     -27.766  -9.224 -13.165                  SEG1
ATOM   4440  CD1 ILE   570     -26.730 -11.813 -12.059                  SEG1
ATOM   4441    N GLY   571     -26.044  -6.541 -12.346                  SEG1
ATOM   4442   CA GLY   571     -26.702  -5.259 -12.174                  SEG1
ATOM   4443    C GLY   571     -26.210  -4.342 -11.068                  SEG1
ATOM   4444    O GLY   571     -25.840  -4.791  -9.985                  SEG1
ATOM   4445    N ILE   572     -26.202  -3.046 -11.361                  SEG1
ATOM   4446   CA ILE   572     -25.744  -2.026 -10.427                  SEG1
ATOM   4447    C ILE   572     -26.859  -0.984 -10.330                  SEG1
ATOM   4448    O ILE   572     -27.622  -0.796 -11.286                  SEG1
ATOM   4449   CB ILE   572     -24.376  -1.427 -10.874                  SEG1
ATOM   4450  CG1 ILE   572     -23.988  -0.171 -10.070                  SEG1
ATOM   4451  CG2 ILE   572     -24.355  -1.171 -12.368                  SEG1
ATOM   4452  CD1 ILE   572     -23.923  -0.372  -8.568                  SEG1
ATOM   4453    N LEU   573     -26.956  -0.306  -9.189                  SEG1
ATOM   4454   CA LEU   573     -27.670   0.961  -9.137                  SEG1
ATOM   4455    C LEU   573     -27.072   1.864  -8.069                  SEG1
ATOM   4456    O LEU   573     -26.580   1.395  -7.041                  SEG1
ATOM   4457   CB LEU   573     -29.169   0.742  -8.888                  SEG1
ATOM   4458   CG LEU   573     -29.626   0.145  -7.555                  SEG1
ATOM   4459  CD1 LEU   573     -31.018   0.656  -7.215                  SEG1
ATOM   4460  CD2 LEU   573     -29.617  -1.372  -7.603                  SEG1
ATOM   4461    N CYS   574     -27.116   3.165  -8.344                  SEG1
ATOM   4462   CA CYS   574     -26.377   4.158  -7.579                  SEG1
ATOM   4463    C CYS   574     -27.281   5.282  -7.103                  SEG1
ATOM   4464    O CYS   574     -28.054   5.844  -7.883                  SEG1
ATOM   4465   CB CYS   574     -25.245   4.751  -8.427                  SEG1
ATOM   4466   SG CYS   574     -23.751   3.746  -8.586                  SEG1
ATOM   4467    N ILE   575     -27.167   5.620  -5.825                  SEG1
ATOM   4468   CA ILE   575     -27.875   6.766  -5.280                  SEG1
ATOM   4469    C ILE   575     -26.825   7.668  -4.630                  SEG1
ATOM   4470    O ILE   575     -26.018   7.221  -3.813                  SEG1
ATOM   4471   CB ILE   575     -29.008   6.334  -4.310                  SEG1
ATOM   4472  CG1 ILE   575     -28.474   5.482  -3.160                  SEG1
ATOM   4473  CG2 ILE   575     -30.091   5.578  -5.061                  SEG1
ATOM   4474  CD1 ILE   575     -28.335   6.240  -1.867                  SEG1
ATOM   4475    N MET   576     -26.822   8.938  -5.023                  SEG1
ATOM   4476   CA MET   576     -25.693   9.815  -4.739                  SEG1
ATOM   4477    C MET   576     -26.011  10.982  -3.815                  SEG1
ATOM   4478    O MET   576     -26.893  10.915  -2.955                  SEG1
ATOM   4479   CB MET   576     -25.131  10.380  -6.050                  SEG1
ATOM   4480   CG MET   576     -24.874   9.352  -7.140                  SEG1
ATOM   4481   SE MET   576     -23.062   8.644  -7.093                  SEG1
ATOM   4482   CE MET   576     -23.116   7.512  -8.678                  SEG1
ATOM   4483    N SER   577     -25.237  12.043  -4.007                  SEG1
ATOM   4484   CA SER   577     -25.494  13.368  -3.464                  SEG1
ATOM   4485    C SER   577     -25.298  14.314  -4.635                  SEG1
ATOM   4486    O SER   577     -26.208  15.056  -5.019                  SEG1
ATOM   4487   CB SER   577     -24.571  13.696  -2.301                  SEG1
ATOM   4488   OG SER   577     -24.823  12.823  -1.220                  SEG1
ATOM   4489    N ASP   578     -24.079  14.294  -5.169                  SEG1
ATOM   4490   CA ASP   578     -23.803  14.798  -6.510                  SEG1
ATOM   4491    C ASP   578     -23.900  16.326  -6.623                  SEG1
ATOM   4492    O ASP   578     -23.087  17.044  -6.033                  SEG1
ATOM   4493   CB ASP   578     -24.758  14.110  -7.499                  SEG1
ATOM   4494   CG ASP   578     -24.178  13.979  -8.888                  SEG1
ATOM   4495  OD1 ASP   578     -23.805  15.014  -9.471                  SEG1
ATOM   4496  OD2 ASP   578     -24.077  12.839  -9.390                  SEG1
ATOM   4497    N ARG   579     -24.884  16.797  -7.393                  SEG1
ATOM   4498   CA ARG   579     -25.087  18.218  -7.724                  SEG1
ATOM   4499    C ARG   579     -24.007  18.763  -8.692                  SEG1
ATOM   4500    O ARG   579     -23.998  19.961  -8.995                  SEG1
ATOM   4501   CB ARG   579     -25.164  19.077  -6.443                  SEG1
ATOM   4502   CG ARG   579     -25.967  20.385  -6.569                  SEG1
ATOM   4503   CD ARG   579     -27.390  20.173  -7.101                  SEG1
ATOM   4504   NE ARG   579     -28.317  19.666  -6.090                  SEG1
ATOM   4505   CZ ARG   579     -29.608  19.428  -6.310                  SEG1
ATOM   4506  NH1 ARG   579     -30.133  19.653  -7.506                  SEG1
ATOM   4507  NH2 ARG   579     -30.379  18.968  -5.334                  SEG1
ATOM   4508    N ASP   580     -23.125  17.881  -9.181                  SEG1
ATOM   4509   CA ASP   580     -22.186  18.180 -10.281                  SEG1
ATOM   4510    C ASP   580     -21.362  16.949 -10.696                  SEG1
ATOM   4511    O ASP   580     -20.532  17.014 -11.608                  SEG1
ATOM   4512   CB ASP   580     -21.236  19.322  -9.897                  SEG1
ATOM   4513   CG ASP   580     -20.218  18.909  -8.853                  SEG1
ATOM   4514  OD1 ASP   580     -19.087  19.439  -8.883                  SEG1
ATOM   4515  OD2 ASP   580     -20.547  18.058  -8.000                  SEG1
ATOM   4516    N LEU   581     -21.592  15.837 -10.002                  SEG1
ATOM   4517   CA LEU   581     -20.917  14.563 -10.255                  SEG1
ATOM   4518    C LEU   581     -21.538  13.788 -11.429                  SEG1
ATOM   4519    O LEU   581     -20.881  12.937 -12.026                  SEG1
ATOM   4520   CB LEU   581     -20.921  13.720  -8.972                  SEG1
ATOM   4521   CG LEU   581     -20.795  12.197  -9.009                  SEG1
ATOM   4522  CD1 LEU   581     -19.372  11.761  -9.314                  SEG1
ATOM   4523  CD2 LEU   581     -21.265  11.623  -7.691                  SEG1
ATOM   4524    N TYR   582     -22.790  14.092 -11.770                  SEG1
ATOM   4525   CA TYR   582     -23.475  13.389 -12.861                  SEG1
ATOM   4526    C TYR   582     -23.032  13.852 -14.248                  SEG1
ATOM   4527    O TYR   582     -23.475  13.307 -15.262                  SEG1
ATOM   4528   CB TYR   582     -25.000  13.529 -12.761                  SEG1
ATOM   4529   CG TYR   582     -25.531  14.867 -12.279                  SEG1
ATOM   4530  CD1 TYR   582     -26.333  14.949 -11.143                  SEG1
ATOM   4531  CD2 TYR   582     -25.258  16.043 -12.970                  SEG1
ATOM   4532  CE1 TYR   582     -26.833  16.163 -10.698                  SEG1
ATOM   4533  CE2 TYR   582     -25.754  17.266 -12.531                  SEG1
ATOM   4534   CZ TYR   582     -26.541  17.317 -11.395                  SEG1
ATOM   4535   OH TYR   582     -27.040  18.524 -10.954                  SEG1
ATOM   4536    N ASP   583     -22.150  14.847 -14.289                  SEG1
ATOM   4537   CA ASP   583     -21.585  15.320 -15.551                  SEG1
ATOM   4538    C ASP   583     -20.574  14.330 -16.137                  SEG1
ATOM   4539    O ASP   583     -20.012  14.578 -17.209                  SEG1
ATOM   4540   CB ASP   583     -20.904  16.684 -15.356                  SEG1
ATOM   4541   CG ASP   583     -21.896  17.816 -15.153                  SEG1
ATOM   4542  OD1 ASP   583     -23.112  17.543 -15.047                  SEG1
ATOM   4543  OD2 ASP   583     -21.453  18.983 -15.096                  SEG1
ATOM   4544    N LYS   584     -20.330  13.228 -15.428                  SEG1
ATOM   4545   CA LYS   584     -19.393  12.208 -15.897                  SEG1
ATOM   4546    C LYS   584     -19.937  10.777 -15.763                  SEG1
ATOM   4547    O LYS   584     -19.547   9.887 -16.524                  SEG1
ATOM   4548   CB LYS   584     -18.059  12.337 -15.158                  SEG1
ATOM   4549   CG LYS   584     -17.105  13.330 -15.801                  SEG1
ATOM   4550   CD LYS   584     -17.309  14.734 -15.264                  SEG1
ATOM   4551   CE LYS   584     -16.965  15.773 -16.314                  SEG1
ATOM   4552   NZ LYS   584     -16.926  17.143 -15.742                  SEG1
ATOM   4553    N LEU   585     -20.836  10.553 -14.808                  SEG1
ATOM   4554   CA LEU   585     -21.522   9.267 -14.722                  SEG1
ATOM   4555    C LEU   585     -22.687   9.299 -15.705                  SEG1
ATOM   4556    O LEU   585     -23.616  10.095 -15.558                  SEG1
ATOM   4557   CB LEU   585     -21.992   8.968 -13.289                  SEG1
ATOM   4558   CG LEU   585     -23.036   9.836 -12.579                  SEG1
ATOM   4559  CD1 LEU   585     -24.407   9.202 -12.660                  SEG1
ATOM   4560  CD2 LEU   585     -22.648  10.062 -11.136                  SEG1
ATOM   4561    N GLN   586     -22.618   8.463 -16.735                  SEG1
ATOM   4562   CA GLN   586     -23.592   8.544 -17.818                  SEG1
ATOM   4563    C GLN   586     -24.736   7.538 -17.673                  SEG1
ATOM   4564    O GLN   586     -24.639   6.391 -18.114                  SEG1
ATOM   4565   CB GLN   586     -22.878   8.377 -19.161                  SEG1
ATOM   4566   CG GLN   586     -22.226   9.676 -19.631                  SEG1
ATOM   4567   CD GLN   586     -21.255   9.486 -20.778                  SEG1
ATOM   4568  OE1 GLN   586     -20.968   8.362 -21.187                  SEG1
ATOM   4569  NE2 GLN   586     -20.737  10.591 -21.300                  SEG1
ATOM   4570    N PHE   587     -25.818   7.999 -17.044                  SEG1
ATOM   4571   CA PHE   587     -27.042   7.219 -16.863                  SEG1
ATOM   4572    C PHE   587     -28.290   8.111 -16.955                  SEG1
ATOM   4573    O PHE   587     -28.226   9.240 -17.443                  SEG1
ATOM   4574   CB PHE   587     -27.021   6.483 -15.520                  SEG1
ATOM   4575   CG PHE   587     -25.764   5.699 -15.275                  SEG1
ATOM   4576  CD1 PHE   587     -25.615   4.424 -15.795                  SEG1
ATOM   4577  CD2 PHE   587     -24.729   6.239 -14.530                  SEG1
ATOM   4578  CE1 PHE   587     -24.459   3.703 -15.573                  SEG1
ATOM   4579  CE2 PHE   587     -23.570   5.523 -14.304                  SEG1
ATOM   4580   CZ PHE   587     -23.435   4.254 -14.825                  SEG1
ATOM   4581    N THR   588     -29.423   7.587 -16.487                  SEG1
ATOM   4582   CA THR   588     -30.704   8.300 -16.520                  SEG1
ATOM   4583    C THR   588     -31.226   8.706 -15.133                  SEG1
ATOM   4584    O THR   588     -31.290   7.883 -14.219                  SEG1
ATOM   4585   CB THR   588     -31.778   7.458 -17.222                  SEG1
ATOM   4586  OG1 THR   588     -31.777   6.133 -16.678                  SEG1
ATOM   4587  CG2 THR   588     -31.496   7.387 -18.716                  SEG1
ATOM   4588    N SER   589     -31.617   9.972 -14.993                  SEG1
ATOM   4589   CA SER   589     -32.024  10.522 -13.699                  SEG1
ATOM   4590    C SER   589     -33.408   9.997 -13.309                  SEG1
ATOM   4591    O SER   589     -34.242   9.722 -14.171                  SEG1
ATOM   4592   CB SER   589     -32.013  12.059 -13.747                  SEG1
ATOM   4593   OG SER   589     -32.273  12.636 -12.477                  SEG1
ATOM   4594    N LEU   590     -33.651   9.857 -12.005                  SEG1
ATOM   4595   CA LEU   590     -34.955   9.398 -11.512                  SEG1
ATOM   4596    C LEU   590     -35.400  10.233 -10.330                  SEG1
ATOM   4597    O LEU   590     -34.629  11.085  -9.888                  SEG1
ATOM   4598   CB LEU   590     -34.872   7.946 -11.087                  SEG1
ATOM   4599   CG LEU   590     -36.048   7.110 -11.543                  SEG1
ATOM   4600  CD1 LEU   590     -36.239   7.294 -13.033                  SEG1
ATOM   4601  CD2 LEU   590     -35.765   5.680 -11.190                  SEG1
ATOM   4602    N GLU   591     -36.597  10.010  -9.779                  SEG1
ATOM   4603   CA GLU   591     -36.995  11.021  -8.832                  SEG1
ATOM   4604    C GLU   591     -37.669  10.548  -7.500                  SEG1
ATOM   4605    O GLU   591     -37.545   9.374  -7.145                  SEG1
ATOM   4606   CB GLU   591     -37.848  12.031  -9.596                  SEG1
ATOM   4607   CG GLU   591     -36.884  13.087 -10.149                  SEG1
ATOM   4608   CD GLU   591     -37.358  14.514 -10.270                  SEG1
ATOM   4609  OE1 GLU   591     -37.505  15.119  -9.188                  SEG1
ATOM   4610  OE2 GLU   591     -37.572  15.058 -11.393                  SEG1
ATOM   4611    N ILE   592     -38.322  11.454  -6.749                  SEG1
ATOM   4612   CA ILE   592     -38.800  11.114  -5.391                  SEG1
ATOM   4613    C ILE   592     -40.181  10.427  -5.246                  SEG1
ATOM   4614    O ILE   592     -40.256   9.353  -4.647                  SEG1
ATOM   4615   CB ILE   592     -38.787  12.381  -4.471                  SEG1
ATOM   4616  CG1 ILE   592     -37.366  12.859  -4.183                  SEG1
ATOM   4617  CG2 ILE   592     -39.506  12.104  -3.155                  SEG1
ATOM   4618  CD1 ILE   592     -37.306  14.079  -3.276                  SEG1
ATOM   4619    N PRO   593     -41.275  11.029  -5.762                  SEG1
ATOM   4620   CA PRO   593     -42.579  10.422  -5.457                  SEG1
ATOM   4621    C PRO   593     -43.026   9.287  -6.389                  SEG1
ATOM   4622    O PRO   593     -44.210   9.226  -6.729                  SEG1
ATOM   4623   CB PRO   593     -43.534  11.609  -5.577                  SEG1
ATOM   4624   CG PRO   593     -42.931  12.443  -6.654                  SEG1
ATOM   4625   CD PRO   593     -41.426  12.239  -6.593                  SEG1
ATOM   4626    N ARG   594     -42.106   8.415  -6.792                  SEG1
ATOM   4627   CA ARG   594     -42.454   7.238  -7.592                  SEG1
ATOM   4628    C ARG   594     -41.587   6.051  -7.174                  SEG1
ATOM   4629    O ARG   594     -40.862   5.478  -7.989                  SEG1
ATOM   4630   CB ARG   594     -42.288   7.525  -9.091                  SEG1
ATOM   4631   CG ARG   594     -42.998   6.532 -10.014                  SEG1
ATOM   4632   CD ARG   594     -42.603   6.730 -11.475                  SEG1
ATOM   4633   NE ARG   594     -41.179   6.494 -11.701                  SEG1
ATOM   4634   CZ ARG   594     -40.617   6.372 -12.900                  SEG1
ATOM   4635  NH1 ARG   594     -41.359   6.459 -13.995                  SEG1
ATOM   4636  NH2 ARG   594     -39.312   6.159 -13.008                  SEG1
ATOM   4637    N ARG   595     -41.652   5.693  -5.892                  SEG1
ATOM   4638   CA ARG   595     -40.753   4.685  -5.329                  SEG1
ATOM   4639    C ARG   595     -41.407   3.792  -4.258                  SEG1
ATOM   4640    O ARG   595     -40.733   3.360  -3.322                  SEG1
ATOM   4641   CB ARG   595     -39.518   5.370  -4.728                  SEG1
ATOM   4642   CG ARG   595     -38.831   6.376  -5.644                  SEG1
ATOM   4643   CD ARG   595     -37.836   7.214  -4.882                  SEG1
ATOM   4644   NE ARG   595     -38.407   7.767  -3.657                  SEG1
ATOM   4645   CZ ARG   595     -37.878   8.781  -2.980                  SEG1
ATOM   4646  NH1 ARG   595     -36.761   9.351  -3.408                  SEG1
ATOM   4647  NH2 ARG   595     -38.462   9.222  -1.874                  SEG1
ATOM   4648    N ASN   596     -42.705   3.520  -4.384                  SEG1
ATOM   4649   CA ASN   596     -43.374   2.596  -3.464                  SEG1
ATOM   4650    C ASN   596     -44.530   1.858  -4.134                  SEG1
ATOM   4651    O ASN   596     -45.250   1.095  -3.487                  SEG1
ATOM   4652   CB ASN   596     -43.873   3.332  -2.206                  SEG1
ATOM   4653   CG ASN   596     -44.849   4.464  -2.515                  SEG1
ATOM   4654  OD1 ASN   596     -45.541   4.455  -3.533                  SEG1
ATOM   4655  ND2 ASN   596     -44.915   5.442  -1.617                  SEG1
TER    4656      ASN   596
