# Supplementary material for: Mapping major SARS-CoV-2 drug targets and assessment of druggability using computational fragment screening: Identification of an allosteric small-molecule binding site on the Nsp13 helicase
Source: PLoS One. 2021 Feb 17;16(2):e0246181. doi: 10.1371/journal.pone.0246181 (PMC7888625; doi:10.1371/journal.pone.0246181)
Supplement: S2 File — (ZIP) [file pone.0246181.s002.zip › SUPP_PDBs/Nsp13_Helicase/Knowledge/reference_2xzl_pharmacophores/01_REF15.pdb]

REMARK
HETATM 5836  N9  ADP A1854     -10.051 -13.025 -19.266  1.00 15.04           N
HETATM 5837  C8  ADP A1854      -8.905 -12.121 -19.465  1.00 13.01           C
HETATM 5838  N7  ADP A1854      -8.560 -12.173 -20.741  1.00  7.71           N
HETATM 5839  C5  ADP A1854      -9.472 -13.113 -21.420  1.00 15.68           C
HETATM 5840  C6  ADP A1854      -9.570 -13.560 -22.811  1.00 10.84           C
HETATM 5841  N6  ADP A1854      -8.665 -13.059 -23.806  1.00 13.33           N
HETATM 5842  N1  ADP A1854     -10.587 -14.500 -23.193  1.00 13.29           N
HETATM 5843  C2  ADP A1854     -11.504 -15.003 -22.212  1.00 12.54           C
HETATM 5844  N3  ADP A1854     -11.409 -14.581 -20.884  1.00 10.75           N
HETATM 5845  C4  ADP A1854     -10.354 -13.595 -20.484  1.00 11.70           C
END
