# Supplementary material for: Mapping major SARS-CoV-2 drug targets and assessment of druggability using computational fragment screening: Identification of an allosteric small-molecule binding site on the Nsp13 helicase
Source: PLoS One. 2021 Feb 17;16(2):e0246181. doi: 10.1371/journal.pone.0246181 (PMC7888625; doi:10.1371/journal.pone.0246181)
Supplement: S2 File — (ZIP) [file pone.0246181.s002.zip › SUPP_PDBs/Nsp13_Helicase/Knowledge/reference_2xzl_pharmacophores/01_REF15_BEN.pdb]

REMARK  0001 RUN NUMBER      1                                                        
REMARK       ROTATION NUMBER 8  63.9607 DEGREES                                       
REMARK                AXIS   22.8821 0.807425 29.8703 CENTER -9.78558 -13.553 -21.9756
REMARK  0001 RMS 3.75622 DG -1.9672 -9.68 -1.04                                       
REMARK   DATE:    12/17/20     10: 2:31      CREATED BY USER: rsa002                  
ATOM      1  C0  UNK     1      -8.790 -11.460 -20.059  1.00  0.00      SEG2
ATOM      2  C1  UNK     1      -8.422 -12.796 -20.049  1.00  0.00      SEG2
ATOM      3  C2  UNK     1      -8.916 -13.644 -19.064  1.00  0.00      SEG2
ATOM      4  C3  UNK     1      -9.796 -13.156 -18.104  1.00  0.00      SEG2
ATOM      5  C4  UNK     1     -10.177 -11.825 -18.124  1.00  0.00      SEG2
ATOM      6  C   UNK     1      -9.659 -10.976 -19.096  1.00  0.00      SEG2
ATOM      7  H0  UNK     1      -8.400 -10.801 -20.825  1.00  0.00      SEG2
ATOM      8  H1  UNK     1      -7.756 -13.174 -20.813  1.00  0.00      SEG2
ATOM      9  H2  UNK     1      -8.614 -14.678 -19.065  1.00  0.00      SEG2
ATOM     10  H3  UNK     1     -10.203 -13.808 -17.344  1.00  0.00      SEG2
ATOM     11  H4  UNK     1     -10.885 -11.448 -17.400  1.00  0.00      SEG2
ATOM     12  H   UNK     1      -9.959  -9.940 -19.124  1.00  0.00      SEG2
TER      13      UNK      1
END
