# Supplementary material for: Mapping major SARS-CoV-2 drug targets and assessment of druggability using computational fragment screening: Identification of an allosteric small-molecule binding site on the Nsp13 helicase
Source: PLoS One. 2021 Feb 17;16(2):e0246181. doi: 10.1371/journal.pone.0246181 (PMC7888625; doi:10.1371/journal.pone.0246181)
Supplement: S2 File — (ZIP) [file pone.0246181.s002.zip › SUPP_PDBs/Nsp13_Helicase/Knowledge/reference_2xzl_pharmacophores/02_REF01.pdb]

REMARK
ATOM   5663  N1  U   B   1      -6.334   5.980   9.885  1.00 39.98           N
ATOM   5664  C2  U   B   1      -5.575   4.826   9.802  1.00 35.65           C
ATOM   5665  O2  U   B   1      -5.347   4.246   8.755  1.00 31.39           O
ATOM   5666  N3  U   B   1      -5.085   4.365  10.995  1.00 29.65           N
ATOM   5667  C4  U   B   1      -5.268   4.928  12.240  1.00 46.81           C
ATOM   5668  O4  U   B   1      -4.764   4.404  13.235  1.00 50.43           O
ATOM   5669  C5  U   B   1      -6.061   6.118  12.240  1.00 43.41           C
ATOM   5670  C6  U   B   1      -6.560   6.596  11.093  1.00 40.08           C
END
