# Supplementary material for: Mapping major SARS-CoV-2 drug targets and assessment of druggability using computational fragment screening: Identification of an allosteric small-molecule binding site on the Nsp13 helicase
Source: PLoS One. 2021 Feb 17;16(2):e0246181. doi: 10.1371/journal.pone.0246181 (PMC7888625; doi:10.1371/journal.pone.0246181)
Supplement: S2 File — (ZIP) [file pone.0246181.s002.zip › SUPP_PDBs/Nsp13_Helicase/Knowledge/reference_2xzl_pharmacophores/02_REF01_BEN.pdb]

REMARK  0001 RUN NUMBER      3                                                        
REMARK       ROTATION NUMBER 7  25.0661 DEGREES                                       
REMARK                AXIS   1.55309 8.34483 10.869 CENTER -5.93433 5.58008 10.8622   
REMARK  0001 RMS 3.48691 DG -1.8276 -9.3 1.08                                         
REMARK   DATE:    12/17/20     10: 4:33      CREATED BY USER: rsa002                  
ATOM      1  C0  UNK     1      -5.228   3.961   8.214  1.00  0.00      SEG2
ATOM      2  C1  UNK     1      -5.329   4.876   9.250  1.00  0.00      SEG2
ATOM      3  C2  UNK     1      -5.263   6.242   8.981  1.00  0.00      SEG2
ATOM      4  C3  UNK     1      -5.096   6.684   7.679  1.00  0.00      SEG2
ATOM      5  C4  UNK     1      -5.016   5.765   6.637  1.00  0.00      SEG2
ATOM      6  C   UNK     1      -5.111   4.408   6.901  1.00  0.00      SEG2
ATOM      7  H0  UNK     1      -5.236   2.902   8.423  1.00  0.00      SEG2
ATOM      8  H1  UNK     1      -5.455   4.529  10.265  1.00  0.00      SEG2
ATOM      9  H2  UNK     1      -5.326   6.964   9.782  1.00  0.00      SEG2
ATOM     10  H3  UNK     1      -5.020   7.744   7.476  1.00  0.00      SEG2
ATOM     11  H4  UNK     1      -4.874   6.115   5.626  1.00  0.00      SEG2
ATOM     12  H   UNK     1      -5.091   3.696   6.090  1.00  0.00      SEG2
TER      13      UNK      1
END
