# Supplementary material for: Mapping major SARS-CoV-2 drug targets and assessment of druggability using computational fragment screening: Identification of an allosteric small-molecule binding site on the Nsp13 helicase
Source: PLoS One. 2021 Feb 17;16(2):e0246181. doi: 10.1371/journal.pone.0246181 (PMC7888625; doi:10.1371/journal.pone.0246181)
Supplement: S2 File — (ZIP) [file pone.0246181.s002.zip › SUPP_PDBs/Nsp13_Helicase/Knowledge/reference_2xzl_pharmacophores/03_REF09.pdb]

REMARK
ATOM   5743  N1  U   B   5       1.667  -6.159   6.620  1.00 26.80           N
ATOM   5744  C2  U   B   5       2.094  -5.237   7.553  1.00 30.75           C
ATOM   5745  O2  U   B   5       3.141  -4.628   7.443  1.00 37.36           O
ATOM   5746  N3  U   B   5       1.255  -5.065   8.626  1.00 28.16           N
ATOM   5747  C4  U   B   5       0.052  -5.701   8.848  1.00 32.71           C
ATOM   5748  O4  U   B   5      -0.590  -5.438   9.866  1.00 37.58           O
ATOM   5749  C5  U   B   5      -0.326  -6.633   7.830  1.00 28.23           C
ATOM   5750  C6  U   B   5       0.474  -6.820   6.772  1.00 24.24           C
END
