# Supplementary material for: Mapping major SARS-CoV-2 drug targets and assessment of druggability using computational fragment screening: Identification of an allosteric small-molecule binding site on the Nsp13 helicase
Source: PLoS One. 2021 Feb 17;16(2):e0246181. doi: 10.1371/journal.pone.0246181 (PMC7888625; doi:10.1371/journal.pone.0246181)
Supplement: S2 File — (ZIP) [file pone.0246181.s002.zip › SUPP_PDBs/Nsp13_Helicase/Knowledge/reference_2xzl_pharmacophores/03_REF09_BEN.pdb]

REMARK  0001 RUN NUMBER      8                                                        
REMARK       ROTATION NUMBER 6  47.8877 DEGREES                                       
REMARK                AXIS   27.3222 9.32343 13.4908 CENTER 0.87075 -5.924 7.70375    
REMARK  0001 RMS 3.76038 DG -1.8181 -9.02 -0.47                                       
REMARK   DATE:    12/17/20     11: 6:58      CREATED BY USER: rsa002                  
ATOM      1  C0  UNK     1       0.898  -8.088   6.485  1.00  0.00      SEG2
ATOM      2  C1  UNK     1       0.913  -8.213   5.102  1.00  0.00      SEG2
ATOM      3  C2  UNK     1      -0.280  -8.214   4.390  1.00  0.00      SEG2
ATOM      4  C3  UNK     1      -1.489  -8.096   5.066  1.00  0.00      SEG2
ATOM      5  C4  UNK     1      -1.507  -7.997   6.452  1.00  0.00      SEG2
ATOM      6  C   UNK     1      -0.313  -7.999   7.161  1.00  0.00      SEG2
ATOM      7  H0  UNK     1       1.825  -8.048   7.039  1.00  0.00      SEG2
ATOM      8  H1  UNK     1       1.853  -8.293   4.574  1.00  0.00      SEG2
ATOM      9  H2  UNK     1      -0.269  -8.289   3.313  1.00  0.00      SEG2
ATOM     10  H3  UNK     1      -2.412  -8.066   4.506  1.00  0.00      SEG2
ATOM     11  H4  UNK     1      -2.444  -7.901   6.983  1.00  0.00      SEG2
ATOM     12  H   UNK     1      -0.328  -7.916   8.239  1.00  0.00      SEG2
TER      13      UNK      1
END
