# Supplementary material for: Mapping major SARS-CoV-2 drug targets and assessment of druggability using computational fragment screening: Identification of an allosteric small-molecule binding site on the Nsp13 helicase
Source: PLoS One. 2021 Feb 17;16(2):e0246181. doi: 10.1371/journal.pone.0246181 (PMC7888625; doi:10.1371/journal.pone.0246181)
Supplement: S2 File — (ZIP) [file pone.0246181.s002.zip › SUPP_PDBs/Nsp13_Helicase/Knowledge/reference_2xzl_pharmacophores/04_REF16.pdb]

REMARK
HETATM 5827  O5' ADP A1854      -8.780 -11.429 -15.864  1.00 16.33           O
HETATM 5828  C5' ADP A1854     -10.106 -11.084 -15.626  1.00 10.28           C
HETATM 5829  C4' ADP A1854     -11.150 -12.104 -16.031  1.00 10.54           C
HETATM 5830  O4' ADP A1854     -11.561 -12.163 -17.440  1.00 12.76           O
HETATM 5831  C3' ADP A1854     -10.928 -13.535 -15.661  1.00 11.11           C
HETATM 5832  O3' ADP A1854     -11.974 -14.279 -15.163  1.00 14.08           O
HETATM 5833  C2' ADP A1854     -10.156 -14.044 -16.829  1.00 11.20           C
HETATM 5834  O2' ADP A1854      -9.883 -15.411 -16.923  1.00 16.80           O
HETATM 5835  C1' ADP A1854     -10.753 -13.287 -18.028  1.00  9.64           C
END
