# Supplementary material for: Mapping major SARS-CoV-2 drug targets and assessment of druggability using computational fragment screening: Identification of an allosteric small-molecule binding site on the Nsp13 helicase
Source: PLoS One. 2021 Feb 17;16(2):e0246181. doi: 10.1371/journal.pone.0246181 (PMC7888625; doi:10.1371/journal.pone.0246181)
Supplement: S2 File — (ZIP) [file pone.0246181.s002.zip › SUPP_PDBs/Nsp13_Helicase/Knowledge/reference_2xzl_pharmacophores/04_REF16_BEN.pdb]

REMARK  0001 RUN NUMBER      4                                                        
REMARK       ROTATION NUMBER 10  171.83 DEGREES                                       
REMARK                AXIS   27.3436 17.1607 27.5989 CENTER -10.5886 -13.0545 -16.2292
REMARK  0001 RMS 2.40231 DG -2.4133 -11.99 -0.51                                      
REMARK   DATE:    12/17/20     10: 6:15      CREATED BY USER: rsa002                  
ATOM      1  C0  UNK     1     -12.119 -11.786 -14.752  1.00  0.00      SEG2
ATOM      2  C1  UNK     1     -11.045 -12.460 -14.185  1.00  0.00      SEG2
ATOM      3  C2  UNK     1      -9.943 -12.792 -14.961  1.00  0.00      SEG2
ATOM      4  C3  UNK     1      -9.912 -12.453 -16.309  1.00  0.00      SEG2
ATOM      5  C4  UNK     1     -10.977 -11.759 -16.871  1.00  0.00      SEG2
ATOM      6  C   UNK     1     -12.081 -11.426 -16.095  1.00  0.00      SEG2
ATOM      7  H0  UNK     1     -12.982 -11.554 -14.141  1.00  0.00      SEG2
ATOM      8  H1  UNK     1     -11.088 -12.725 -13.136  1.00  0.00      SEG2
ATOM      9  H2  UNK     1      -9.117 -13.313 -14.498  1.00  0.00      SEG2
ATOM     10  H3  UNK     1      -9.072 -12.718 -16.932  1.00  0.00      SEG2
ATOM     11  H4  UNK     1     -10.955 -11.480 -17.915  1.00  0.00      SEG2
ATOM     12  H   UNK     1     -12.911 -10.898 -16.538  1.00  0.00      SEG2
TER      13      UNK      1
END
