# Supplementary material for: Mapping major SARS-CoV-2 drug targets and assessment of druggability using computational fragment screening: Identification of an allosteric small-molecule binding site on the Nsp13 helicase
Source: PLoS One. 2021 Feb 17;16(2):e0246181. doi: 10.1371/journal.pone.0246181 (PMC7888625; doi:10.1371/journal.pone.0246181)
Supplement: S2 File — (ZIP) [file pone.0246181.s002.zip › SUPP_PDBs/Nsp13_Helicase/Knowledge/reference_2xzl_pharmacophores/05_REF02.pdb]

REMARK
ATOM   5654  O5' U   B   1      -9.484   8.192  10.829  1.00 44.61           O
ATOM   5655  C5' U   B   1      -9.748   8.480   9.467  1.00 19.08           C
ATOM   5656  C4' U   B   1      -8.945   7.598   8.549  1.00 28.03           C
ATOM   5657  O4' U   B   1      -7.530   7.722   8.854  1.00 30.88           O
ATOM   5658  C3' U   B   1      -9.199   6.106   8.658  1.00 21.21           C
ATOM   5659  O3' U   B   1     -10.389   5.681   8.019  1.00 16.87           O
ATOM   5660  C2' U   B   1      -7.933   5.529   8.048  1.00 24.10           C
ATOM   5661  O2' U   B   1      -7.947   5.669   6.637  1.00 15.52           O
ATOM   5662  C1' U   B   1      -6.885   6.485   8.614  1.00 33.05           C
END
