# Supplementary material for: Mapping major SARS-CoV-2 drug targets and assessment of druggability using computational fragment screening: Identification of an allosteric small-molecule binding site on the Nsp13 helicase
Source: PLoS One. 2021 Feb 17;16(2):e0246181. doi: 10.1371/journal.pone.0246181 (PMC7888625; doi:10.1371/journal.pone.0246181)
Supplement: S2 File — (ZIP) [file pone.0246181.s002.zip › SUPP_PDBs/Nsp13_Helicase/Knowledge/reference_2xzl_pharmacophores/05_REF02_BEN.pdb]

REMARK  0001 RUN NUMBER      8                                                        
REMARK       ROTATION NUMBER 7  35.9397 DEGREES                                       
REMARK                AXIS   16.2198 26.2744 21.3049 CENTER -8.73175 6.71758 8.68208  
REMARK  0001 RMS 4.79177 DG -1.8458 -9.19 -0.26                                       
REMARK   DATE:    12/17/20     10:10:13      CREATED BY USER: rsa002                  
ATOM      1  C0  UNK     1      -4.973   7.184   7.273  1.00  0.00      SEG2
ATOM      2  C1  UNK     1      -4.931   5.844   7.633  1.00  0.00      SEG2
ATOM      3  C2  UNK     1      -4.968   4.857   6.654  1.00  0.00      SEG2
ATOM      4  C3  UNK     1      -5.072   5.214   5.313  1.00  0.00      SEG2
ATOM      5  C4  UNK     1      -5.081   6.554   4.951  1.00  0.00      SEG2
ATOM      6  C   UNK     1      -5.045   7.539   5.930  1.00  0.00      SEG2
ATOM      7  H0  UNK     1      -4.934   7.952   8.030  1.00  0.00      SEG2
ATOM      8  H1  UNK     1      -4.863   5.577   8.676  1.00  0.00      SEG2
ATOM      9  H2  UNK     1      -4.913   3.818   6.936  1.00  0.00      SEG2
ATOM     10  H3  UNK     1      -5.147   4.448   4.558  1.00  0.00      SEG2
ATOM     11  H4  UNK     1      -5.115   6.837   3.909  1.00  0.00      SEG2
ATOM     12  H   UNK     1      -5.064   8.582   5.660  1.00  0.00      SEG2
TER      13      UNK      1
END
