# Supplementary material for: Mapping major SARS-CoV-2 drug targets and assessment of druggability using computational fragment screening: Identification of an allosteric small-molecule binding site on the Nsp13 helicase
Source: PLoS One. 2021 Feb 17;16(2):e0246181. doi: 10.1371/journal.pone.0246181 (PMC7888625; doi:10.1371/journal.pone.0246181)
Supplement: S2 File — (ZIP) [file pone.0246181.s002.zip › SUPP_PDBs/Nsp13_Helicase/Knowledge/reference_2xzl_pharmacophores/06_REF03.pdb]

REMARK
ATOM   5683  N1  U   B   2      -8.169   2.374  11.862  1.00 22.28           N
ATOM   5684  C2  U   B   2      -7.241   2.024  12.817  1.00 26.10           C
ATOM   5685  O2  U   B   2      -6.583   1.002  12.742  1.00 25.36           O
ATOM   5686  N3  U   B   2      -7.111   2.903  13.862  1.00 29.43           N
ATOM   5687  C4  U   B   2      -7.808   4.082  14.041  1.00 36.47           C
ATOM   5688  O4  U   B   2      -7.582   4.773  15.036  1.00 44.71           O
ATOM   5689  C5  U   B   2      -8.751   4.381  13.004  1.00 39.46           C
ATOM   5690  C6  U   B   2      -8.896   3.538  11.971  1.00 26.37           C
END
