# Supplementary material for: Mapping major SARS-CoV-2 drug targets and assessment of druggability using computational fragment screening: Identification of an allosteric small-molecule binding site on the Nsp13 helicase
Source: PLoS One. 2021 Feb 17;16(2):e0246181. doi: 10.1371/journal.pone.0246181 (PMC7888625; doi:10.1371/journal.pone.0246181)
Supplement: S2 File — (ZIP) [file pone.0246181.s002.zip › SUPP_PDBs/Nsp13_Helicase/Knowledge/reference_2xzl_pharmacophores/06_REF03_BEN.pdb]

REMARK  0001 RUN NUMBER      1                                                        
REMARK       ROTATION NUMBER 10  54.6646 DEGREES                                      
REMARK                AXIS   28.8823 19.0591 20.8811 CENTER -7.9135 3.28933 12.8063   
REMARK  0001 RMS 5.32412 DG -1.5817 -8.036 0.85                                       
REMARK   DATE:    12/17/20     10: 2:31      CREATED BY USER: rsa002                  
ATOM      1  C0  UNK     1      -5.121   4.392   7.523  1.00  0.00      SEG2
ATOM      2  C1  UNK     1      -6.202   3.632   7.958  1.00  0.00      SEG2
ATOM      3  C2  UNK     1      -7.179   4.209   8.760  1.00  0.00      SEG2
ATOM      4  C3  UNK     1      -7.097   5.555   9.092  1.00  0.00      SEG2
ATOM      5  C4  UNK     1      -6.036   6.322   8.630  1.00  0.00      SEG2
ATOM      6  C   UNK     1      -5.040   5.738   7.857  1.00  0.00      SEG2
ATOM      7  H0  UNK     1      -4.346   3.936   6.925  1.00  0.00      SEG2
ATOM      8  H1  UNK     1      -6.282   2.597   7.667  1.00  0.00      SEG2
ATOM      9  H2  UNK     1      -8.008   3.620   9.122  1.00  0.00      SEG2
ATOM     10  H3  UNK     1      -7.862   6.011   9.704  1.00  0.00      SEG2
ATOM     11  H4  UNK     1      -5.979   7.374   8.871  1.00  0.00      SEG2
ATOM     12  H   UNK     1      -4.207   6.341   7.522  1.00  0.00      SEG2
TER      13      UNK      1
END
