# Supplementary material for: Mapping major SARS-CoV-2 drug targets and assessment of druggability using computational fragment screening: Identification of an allosteric small-molecule binding site on the Nsp13 helicase
Source: PLoS One. 2021 Feb 17;16(2):e0246181. doi: 10.1371/journal.pone.0246181 (PMC7888625; doi:10.1371/journal.pone.0246181)
Supplement: S2 File — (ZIP) [file pone.0246181.s002.zip › SUPP_PDBs/Nsp13_Helicase/Knowledge/reference_2xzl_pharmacophores/07_REF06.pdb]

REMARK
ATOM   5694  O5' U   B   3      -9.081  -3.123   8.075  1.00 19.54           O
ATOM   5695  C5' U   B   3      -9.574  -2.841   6.771  1.00 12.80           C
ATOM   5696  C4' U   B   3      -8.449  -2.509   5.821  1.00 12.92           C
ATOM   5697  O4' U   B   3      -8.006  -1.154   6.054  1.00 14.20           O
ATOM   5698  C3' U   B   3      -7.188  -3.361   5.958  1.00 18.13           C
ATOM   5699  O3' U   B   3      -7.261  -4.564   5.210  1.00 19.81           O
ATOM   5700  C2' U   B   3      -6.067  -2.430   5.499  1.00 17.83           C
ATOM   5701  O2' U   B   3      -5.894  -2.502   4.092  1.00 20.53           O
ATOM   5702  C1' U   B   3      -6.617  -1.048   5.848  1.00 14.99           C
END
