# Supplementary material for: Mapping major SARS-CoV-2 drug targets and assessment of druggability using computational fragment screening: Identification of an allosteric small-molecule binding site on the Nsp13 helicase
Source: PLoS One. 2021 Feb 17;16(2):e0246181. doi: 10.1371/journal.pone.0246181 (PMC7888625; doi:10.1371/journal.pone.0246181)
Supplement: S2 File — (ZIP) [file pone.0246181.s002.zip › SUPP_PDBs/Nsp13_Helicase/Knowledge/reference_2xzl_pharmacophores/07_REF06_BEN.pdb]

REMARK  0001 RUN NUMBER      7                                                        
REMARK       ROTATION NUMBER 3  136.29 DEGREES                                        
REMARK                AXIS   27.0667 11.2072 16.126 CENTER -7.71133 -2.87117 5.89867  
REMARK  0001 RMS 4.38281 DG -1.7273 -8.38 -1.71                                       
REMARK   DATE:    12/17/20     10: 8:51      CREATED BY USER: rsa002                  
ATOM      1  C0  UNK     1     -10.506  -4.003   6.112  1.00  0.00      SEG2
ATOM      2  C1  UNK     1     -11.184  -2.852   6.485  1.00  0.00      SEG2
ATOM      3  C2  UNK     1     -11.910  -2.821   7.669  1.00  0.00      SEG2
ATOM      4  C3  UNK     1     -11.925  -3.935   8.502  1.00  0.00      SEG2
ATOM      5  C4  UNK     1     -11.272  -5.096   8.116  1.00  0.00      SEG2
ATOM      6  C   UNK     1     -10.555  -5.131   6.926  1.00  0.00      SEG2
ATOM      7  H0  UNK     1      -9.956  -4.010   5.181  1.00  0.00      SEG2
ATOM      8  H1  UNK     1     -11.144  -1.985   5.840  1.00  0.00      SEG2
ATOM      9  H2  UNK     1     -12.470  -1.939   7.937  1.00  0.00      SEG2
ATOM     10  H3  UNK     1     -12.459  -3.901   9.444  1.00  0.00      SEG2
ATOM     11  H4  UNK     1     -11.341  -5.977   8.743  1.00  0.00      SEG2
ATOM     12  H   UNK     1     -10.041  -6.032   6.625  1.00  0.00      SEG2
TER      13      UNK      1
END
