# Supplementary material for: Mapping major SARS-CoV-2 drug targets and assessment of druggability using computational fragment screening: Identification of an allosteric small-molecule binding site on the Nsp13 helicase
Source: PLoS One. 2021 Feb 17;16(2):e0246181. doi: 10.1371/journal.pone.0246181 (PMC7888625; doi:10.1371/journal.pone.0246181)
Supplement: S2 File — (ZIP) [file pone.0246181.s002.zip › SUPP_PDBs/Nsp13_Helicase/Knowledge/reference_2xzl_pharmacophores/08_REF07.pdb]

REMARK
ATOM   5723  N1  U   B   4      -2.005  -3.653   5.088  1.00 26.10           N
ATOM   5724  C2  U   B   4      -0.923  -2.852   5.398  1.00 32.72           C
ATOM   5725  O2  U   B   4      -0.086  -2.512   4.578  1.00 28.54           O
ATOM   5726  N3  U   B   4      -0.852  -2.462   6.713  1.00 33.13           N
ATOM   5727  C4  U   B   4      -1.733  -2.786   7.725  1.00 39.79           C
ATOM   5728  O4  U   B   4      -1.536  -2.359   8.862  1.00 48.44           O
ATOM   5729  C5  U   B   4      -2.825  -3.616   7.323  1.00 28.38           C
ATOM   5730  C6  U   B   4      -2.919  -4.009   6.050  1.00 21.83           C
END
