# Supplementary material for: Mapping major SARS-CoV-2 drug targets and assessment of druggability using computational fragment screening: Identification of an allosteric small-molecule binding site on the Nsp13 helicase
Source: PLoS One. 2021 Feb 17;16(2):e0246181. doi: 10.1371/journal.pone.0246181 (PMC7888625; doi:10.1371/journal.pone.0246181)
Supplement: S2 File — (ZIP) [file pone.0246181.s002.zip › SUPP_PDBs/Nsp13_Helicase/Knowledge/reference_2xzl_pharmacophores/08_REF07_BEN.pdb]

REMARK  0001 RUN NUMBER      2                                                        
REMARK       ROTATION NUMBER 4  89.7313 DEGREES                                       
REMARK                AXIS   6.36798 4.94067 1.17468 CENTER -1.65025 -3.33175 6.14183 
REMARK  0001 RMS 2.26074 DG -1.5966 -7.92 -0.42                                       
REMARK   DATE:    12/17/20     10:59:41      CREATED BY USER: rsa002                  
ATOM      1  C0  UNK     1      -0.114  -3.584   7.859  1.00  0.00      SEG2
ATOM      2  C1  UNK     1      -0.111  -2.581   6.898  1.00  0.00      SEG2
ATOM      3  C2  UNK     1      -0.984  -2.647   5.821  1.00  0.00      SEG2
ATOM      4  C3  UNK     1      -1.879  -3.702   5.717  1.00  0.00      SEG2
ATOM      5  C4  UNK     1      -1.907  -4.690   6.694  1.00  0.00      SEG2
ATOM      6  C   UNK     1      -1.017  -4.637   7.761  1.00  0.00      SEG2
ATOM      7  H0  UNK     1       0.581  -3.541   8.684  1.00  0.00      SEG2
ATOM      8  H1  UNK     1       0.567  -1.743   6.988  1.00  0.00      SEG2
ATOM      9  H2  UNK     1      -0.974  -1.874   5.065  1.00  0.00      SEG2
ATOM     10  H3  UNK     1      -2.564  -3.748   4.882  1.00  0.00      SEG2
ATOM     11  H4  UNK     1      -2.623  -5.492   6.632  1.00  0.00      SEG2
ATOM     12  H   UNK     1      -1.044  -5.414   8.510  1.00  0.00      SEG2
TER      13      UNK      1
END
