# Supplementary material for: Mapping major SARS-CoV-2 drug targets and assessment of druggability using computational fragment screening: Identification of an allosteric small-molecule binding site on the Nsp13 helicase
Source: PLoS One. 2021 Feb 17;16(2):e0246181. doi: 10.1371/journal.pone.0246181 (PMC7888625; doi:10.1371/journal.pone.0246181)
Supplement: S2 File — (ZIP) [file pone.0246181.s002.zip › SUPP_PDBs/Nsp13_Helicase/Knowledge/reference_2xzl_pharmacophores/09_REF08.pdb]

REMARK
ATOM   5714  O5' U   B   4      -5.220  -6.005   5.006  1.00 18.03           O
ATOM   5715  C5' U   B   4      -5.169  -6.035   3.586  1.00 18.88           C
ATOM   5716  C4' U   B   4      -3.797  -5.660   3.077  1.00 19.22           C
ATOM   5717  O4' U   B   4      -3.516  -4.274   3.406  1.00 20.48           O
ATOM   5718  C3' U   B   4      -2.628  -6.423   3.683  1.00 23.79           C
ATOM   5719  O3' U   B   4      -2.423  -7.688   3.087  1.00 15.07           O
ATOM   5720  C2' U   B   4      -1.464  -5.467   3.481  1.00 20.45           C
ATOM   5721  O2' U   B   4      -0.992  -5.528   2.144  1.00 26.25           O
ATOM   5722  C1' U   B   4      -2.141  -4.117   3.695  1.00 25.56           C
END
