# Supplementary material for: Mapping major SARS-CoV-2 drug targets and assessment of druggability using computational fragment screening: Identification of an allosteric small-molecule binding site on the Nsp13 helicase
Source: PLoS One. 2021 Feb 17;16(2):e0246181. doi: 10.1371/journal.pone.0246181 (PMC7888625; doi:10.1371/journal.pone.0246181)
Supplement: S2 File — (ZIP) [file pone.0246181.s002.zip › SUPP_PDBs/Nsp13_Helicase/Knowledge/reference_2xzl_pharmacophores/09_REF08_BEN.pdb]

REMARK  0001 RUN NUMBER      1                                                        
REMARK       ROTATION NUMBER 9  74.9192 DEGREES                                       
REMARK                AXIS   8.50713 22.8372 3.65343 CENTER -2.98783 -5.8455 3.47817  
REMARK  0001 RMS 2.38205 DG -1.7283 -8.34 -2.01                                       
REMARK   DATE:    12/17/20     10:59: 9      CREATED BY USER: rsa002                  
ATOM      1  C0  UNK     1      -3.342  -6.124   4.099  1.00  0.00      SEG2
ATOM      2  C1  UNK     1      -4.343  -6.238   3.140  1.00  0.00      SEG2
ATOM      3  C2  UNK     1      -4.375  -7.339   2.294  1.00  0.00      SEG2
ATOM      4  C3  UNK     1      -3.373  -8.300   2.365  1.00  0.00      SEG2
ATOM      5  C4  UNK     1      -2.358  -8.177   3.310  1.00  0.00      SEG2
ATOM      6  C   UNK     1      -2.360  -7.102   4.191  1.00  0.00      SEG2
ATOM      7  H0  UNK     1      -3.323  -5.275   4.763  1.00  0.00      SEG2
ATOM      8  H1  UNK     1      -5.089  -5.460   3.054  1.00  0.00      SEG2
ATOM      9  H2  UNK     1      -5.170  -7.444   1.572  1.00  0.00      SEG2
ATOM     10  H3  UNK     1      -3.390  -9.123   1.665  1.00  0.00      SEG2
ATOM     11  H4  UNK     1      -1.563  -8.903   3.354  1.00  0.00      SEG2
ATOM     12  H   UNK     1      -1.595  -6.999   4.949  1.00  0.00      SEG2
TER      13      UNK      1
END
