# Supplementary material for: Mapping major SARS-CoV-2 drug targets and assessment of druggability using computational fragment screening: Identification of an allosteric small-molecule binding site on the Nsp13 helicase
Source: PLoS One. 2021 Feb 17;16(2):e0246181. doi: 10.1371/journal.pone.0246181 (PMC7888625; doi:10.1371/journal.pone.0246181)
Supplement: S2 File — (ZIP) [file pone.0246181.s002.zip › SUPP_PDBs/Nsp13_Helicase/Knowledge/reference_2xzl_pharmacophores/10_REF11.pdb]

REMARK
ATOM   5763  N1  U   B   6       4.611  -8.514   9.811  1.00 33.24           N
ATOM   5764  C2  U   B   6       4.946  -7.313  10.411  1.00 41.77           C
ATOM   5765  O2  U   B   6       6.097  -6.953  10.573  1.00 42.47           O
ATOM   5766  N3  U   B   6       3.882  -6.543  10.818  1.00 49.79           N
ATOM   5767  C4  U   B   6       2.541  -6.836  10.692  1.00 46.21           C
ATOM   5768  O4  U   B   6       1.707  -6.033  11.115  1.00 45.74           O
ATOM   5769  C5  U   B   6       2.268  -8.090  10.061  1.00 35.65           C
ATOM   5770  C6  U   B   6       3.286  -8.860   9.654  1.00 26.86           C
END
