# Supplementary material for: Mapping major SARS-CoV-2 drug targets and assessment of druggability using computational fragment screening: Identification of an allosteric small-molecule binding site on the Nsp13 helicase
Source: PLoS One. 2021 Feb 17;16(2):e0246181. doi: 10.1371/journal.pone.0246181 (PMC7888625; doi:10.1371/journal.pone.0246181)
Supplement: S2 File — (ZIP) [file pone.0246181.s002.zip › SUPP_PDBs/Nsp13_Helicase/Knowledge/reference_2xzl_pharmacophores/10_REF11_BEN.pdb]

REMARK  0001 RUN NUMBER      10                                                       
REMARK       ROTATION NUMBER 10  7.34984 DEGREES                                      
REMARK                AXIS   19.7217 4.20162 12.5131 CENTER 3.59458 -7.6795 10.234    
REMARK  0001 RMS 3.13165 DG -1.7546 -8.32 -3.02                                       
REMARK   DATE:    12/17/20     11: 9:47      CREATED BY USER: rsa002                  
ATOM      1  C0  UNK     1       2.325  -9.774  10.324  1.00  0.00      SEG2
ATOM      2  C1  UNK     1       2.856 -10.907  10.924  1.00  0.00      SEG2
ATOM      3  C2  UNK     1       4.222 -10.993  11.157  1.00  0.00      SEG2
ATOM      4  C3  UNK     1       5.059  -9.952  10.788  1.00  0.00      SEG2
ATOM      5  C4  UNK     1       4.520  -8.792  10.229  1.00  0.00      SEG2
ATOM      6  C   UNK     1       3.153  -8.706  10.002  1.00  0.00      SEG2
ATOM      7  H0  UNK     1       1.264  -9.721  10.128  1.00  0.00      SEG2
ATOM      8  H1  UNK     1       2.211 -11.717  11.231  1.00  0.00      SEG2
ATOM      9  H2  UNK     1       4.618 -11.874  11.647  1.00  0.00      SEG2
ATOM     10  H3  UNK     1       6.123 -10.038  10.951  1.00  0.00      SEG2
ATOM     11  H4  UNK     1       5.160  -7.958   9.983  1.00  0.00      SEG2
ATOM     12  H   UNK     1       2.728  -7.803   9.584  1.00  0.00      SEG2
TER      13      UNK      1
END
