# Supplementary material for: Mapping major SARS-CoV-2 drug targets and assessment of druggability using computational fragment screening: Identification of an allosteric small-molecule binding site on the Nsp13 helicase
Source: PLoS One. 2021 Feb 17;16(2):e0246181. doi: 10.1371/journal.pone.0246181 (PMC7888625; doi:10.1371/journal.pone.0246181)
Supplement: S2 File — (ZIP) [file pone.0246181.s002.zip › SUPP_PDBs/Nsp13_Helicase/Knowledge/reference_2xzl_pharmacophores/11_REF10.pdb]

REMARK
ATOM   5734  O5' U   B   5      -0.366  -8.553   4.222  1.00 12.38           O
ATOM   5735  C5' U   B   5       0.500  -8.228   3.145  1.00 17.69           C
ATOM   5736  C4' U   B   5       1.839  -7.745   3.653  1.00 20.76           C
ATOM   5737  O4' U   B   5       1.679  -6.461   4.303  1.00 19.19           O
ATOM   5738  C3' U   B   5       2.507  -8.633   4.695  1.00 17.58           C
ATOM   5739  O3' U   B   5       3.277  -9.662   4.104  1.00 19.02           O
ATOM   5740  C2' U   B   5       3.339  -7.657   5.523  1.00 17.43           C
ATOM   5741  O2' U   B   5       4.602  -7.430   4.914  1.00 21.08           O
ATOM   5742  C1' U   B   5       2.516  -6.372   5.433  1.00 19.90           C
END
