# Supplementary material for: Mapping major SARS-CoV-2 drug targets and assessment of druggability using computational fragment screening: Identification of an allosteric small-molecule binding site on the Nsp13 helicase
Source: PLoS One. 2021 Feb 17;16(2):e0246181. doi: 10.1371/journal.pone.0246181 (PMC7888625; doi:10.1371/journal.pone.0246181)
Supplement: S2 File — (ZIP) [file pone.0246181.s002.zip › SUPP_PDBs/Nsp13_Helicase/Knowledge/reference_2xzl_pharmacophores/11_REF10_BEN.pdb]

REMARK  0001 RUN NUMBER      1                                                        
REMARK       ROTATION NUMBER 9  105.118 DEGREES                                       
REMARK                AXIS   18.8706 8.87226 29.9347 CENTER 2.17842 -7.91217 4.5255   
REMARK  0001 RMS 2.66896 DG -1.7862 -8.61 -2.14                                       
REMARK   DATE:    12/17/20     10:59:11      CREATED BY USER: rsa002                  
ATOM      1  C0  UNK     1       0.677  -8.410   4.068  1.00  0.00      SEG2
ATOM      2  C1  UNK     1      -0.051  -8.183   5.232  1.00  0.00      SEG2
ATOM      3  C2  UNK     1       0.612  -7.926   6.427  1.00  0.00      SEG2
ATOM      4  C3  UNK     1       2.001  -7.894   6.455  1.00  0.00      SEG2
ATOM      5  C4  UNK     1       2.727  -8.118   5.291  1.00  0.00      SEG2
ATOM      6  C   UNK     1       2.064  -8.383   4.100  1.00  0.00      SEG2
ATOM      7  H0  UNK     1       0.172  -8.594   3.131  1.00  0.00      SEG2
ATOM      8  H1  UNK     1      -1.130  -8.194   5.208  1.00  0.00      SEG2
ATOM      9  H2  UNK     1       0.054  -7.736   7.333  1.00  0.00      SEG2
ATOM     10  H3  UNK     1       2.511  -7.684   7.385  1.00  0.00      SEG2
ATOM     11  H4  UNK     1       3.807  -8.075   5.313  1.00  0.00      SEG2
ATOM     12  H   UNK     1       2.617  -8.555   3.186  1.00  0.00      SEG2
TER      13      UNK      1
END
