# Supplementary material for: Mapping major SARS-CoV-2 drug targets and assessment of druggability using computational fragment screening: Identification of an allosteric small-molecule binding site on the Nsp13 helicase
Source: PLoS One. 2021 Feb 17;16(2):e0246181. doi: 10.1371/journal.pone.0246181 (PMC7888625; doi:10.1371/journal.pone.0246181)
Supplement: S2 File — (ZIP) [file pone.0246181.s002.zip › SUPP_PDBs/Nsp13_Helicase/Knowledge/reference_2xzl_pharmacophores/12_REF04.pdb]

REMARK
ATOM   5674  O5' U   B   2     -10.594   3.434   9.094  1.00 14.15           O
ATOM   5675  C5' U   B   2     -10.008   2.705   8.021  1.00 14.45           C
ATOM   5676  C4' U   B   2      -9.066   1.629   8.514  1.00 14.46           C
ATOM   5677  O4' U   B   2      -8.187   2.188   9.529  1.00 20.03           O
ATOM   5678  C3' U   B   2      -9.735   0.413   9.154  1.00 12.31           C
ATOM   5679  O3' U   B   2      -8.949  -0.753   8.884  1.00 14.20           O
ATOM   5680  C2' U   B   2      -9.665   0.748  10.641  1.00 15.04           C
ATOM   5681  O2' U   B   2      -9.739  -0.367  11.502  1.00 14.66           O
ATOM   5682  C1' U   B   2      -8.309   1.444  10.725  1.00 15.13           C
END
