# Supplementary material for: Mapping major SARS-CoV-2 drug targets and assessment of druggability using computational fragment screening: Identification of an allosteric small-molecule binding site on the Nsp13 helicase
Source: PLoS One. 2021 Feb 17;16(2):e0246181. doi: 10.1371/journal.pone.0246181 (PMC7888625; doi:10.1371/journal.pone.0246181)
Supplement: S2 File — (ZIP) [file pone.0246181.s002.zip › SUPP_PDBs/Nsp13_Helicase/Knowledge/reference_2xzl_pharmacophores/12_REF04_BEN.pdb]

REMARK  0001 RUN NUMBER      4                                                        
REMARK       ROTATION NUMBER 4  84.7345 DEGREES                                       
REMARK                AXIS   12.3977 22.5507 20.6729 CENTER -9.6535 1.46333 9.5345    
REMARK  0001 RMS 1.28527 DG -1.4289 -6.54 -4.03                                       
REMARK   DATE:    12/17/20     10: 5:26      CREATED BY USER: rsa002                  
ATOM      1  C0  UNK     1     -10.078   1.978   9.779  1.00  0.00      SEG2
ATOM      2  C1  UNK     1      -9.267   3.010   9.317  1.00  0.00      SEG2
ATOM      3  C2  UNK     1      -8.817   2.998   8.002  1.00  0.00      SEG2
ATOM      4  C3  UNK     1      -9.207   1.979   7.141  1.00  0.00      SEG2
ATOM      5  C4  UNK     1     -10.040   0.968   7.598  1.00  0.00      SEG2
ATOM      6  C   UNK     1     -10.462   0.956   8.921  1.00  0.00      SEG2
ATOM      7  H0  UNK     1     -10.423   1.976  10.803  1.00  0.00      SEG2
ATOM      8  H1  UNK     1      -9.000   3.824   9.971  1.00  0.00      SEG2
ATOM      9  H2  UNK     1      -8.175   3.793   7.645  1.00  0.00      SEG2
ATOM     10  H3  UNK     1      -8.875   1.975   6.113  1.00  0.00      SEG2
ATOM     11  H4  UNK     1     -10.366   0.191   6.916  1.00  0.00      SEG2
ATOM     12  H   UNK     1     -11.095   0.158   9.280  1.00  0.00      SEG2
TER      13      UNK      1
END
