# Supplementary material for: Mapping major SARS-CoV-2 drug targets and assessment of druggability using computational fragment screening: Identification of an allosteric small-molecule binding site on the Nsp13 helicase
Source: PLoS One. 2021 Feb 17;16(2):e0246181. doi: 10.1371/journal.pone.0246181 (PMC7888625; doi:10.1371/journal.pone.0246181)
Supplement: S2 File — (ZIP) [file pone.0246181.s002.zip › SUPP_PDBs/Nsp13_Helicase/Knowledge/reference_2xzl_pharmacophores/13_REF05.pdb]

REMARK
ATOM   5703  N1  U   B   3      -6.003  -0.477   7.058  1.00 17.25           N
ATOM   5704  C2  U   B   3      -5.913   0.899   7.055  1.00 21.61           C
ATOM   5705  O2  U   B   3      -6.306   1.574   6.121  1.00 21.15           O
ATOM   5706  N3  U   B   3      -5.348   1.449   8.171  1.00 11.76           N
ATOM   5707  C4  U   B   3      -4.878   0.764   9.272  1.00 23.06           C
ATOM   5708  O4  U   B   3      -4.393   1.389  10.210  1.00 22.19           O
ATOM   5709  C5  U   B   3      -5.008  -0.659   9.204  1.00 15.83           C
ATOM   5710  C6  U   B   3      -5.556  -1.226   8.120  1.00 12.18           C
END
