# Supplementary material for: Mapping major SARS-CoV-2 drug targets and assessment of druggability using computational fragment screening: Identification of an allosteric small-molecule binding site on the Nsp13 helicase
Source: PLoS One. 2021 Feb 17;16(2):e0246181. doi: 10.1371/journal.pone.0246181 (PMC7888625; doi:10.1371/journal.pone.0246181)
Supplement: S2 File — (ZIP) [file pone.0246181.s002.zip › SUPP_PDBs/Nsp13_Helicase/Knowledge/reference_2xzl_pharmacophores/13_REF05_BEN.pdb]

REMARK  0001 RUN NUMBER      2                                                        
REMARK       ROTATION NUMBER 8  7.15547 DEGREES                                       
REMARK                AXIS   6.94662 2.54322 11.4456 CENTER -5.51042 0.3375 8.119     
REMARK  0001 RMS 5.7416 DG -1.5325 -7.04 -4.15                                        
REMARK   DATE:    12/17/20     10: 3:42      CREATED BY USER: rsa002                  
ATOM      1  C0  UNK     1      -8.093   2.154   4.933  1.00  0.00      SEG2
ATOM      2  C1  UNK     1      -7.551   1.431   3.876  1.00  0.00      SEG2
ATOM      3  C2  UNK     1      -6.825   2.089   2.888  1.00  0.00      SEG2
ATOM      4  C3  UNK     1      -6.668   3.468   2.940  1.00  0.00      SEG2
ATOM      5  C4  UNK     1      -7.235   4.194   3.983  1.00  0.00      SEG2
ATOM      6  C   UNK     1      -7.935   3.534   4.988  1.00  0.00      SEG2
ATOM      7  H0  UNK     1      -8.640   1.639   5.709  1.00  0.00      SEG2
ATOM      8  H1  UNK     1      -7.689   0.360   3.815  1.00  0.00      SEG2
ATOM      9  H2  UNK     1      -6.381   1.517   2.086  1.00  0.00      SEG2
ATOM     10  H3  UNK     1      -6.099   3.968   2.171  1.00  0.00      SEG2
ATOM     11  H4  UNK     1      -7.128   5.267   4.024  1.00  0.00      SEG2
ATOM     12  H   UNK     1      -8.351   4.096   5.811  1.00  0.00      SEG2
TER      13      UNK      1
END
