# Supplementary material for: Mapping major SARS-CoV-2 drug targets and assessment of druggability using computational fragment screening: Identification of an allosteric small-molecule binding site on the Nsp13 helicase
Source: PLoS One. 2021 Feb 17;16(2):e0246181. doi: 10.1371/journal.pone.0246181 (PMC7888625; doi:10.1371/journal.pone.0246181)
Supplement: S2 File — (ZIP) [file pone.0246181.s002.zip › SUPP_PDBs/Nsp13_Helicase/Knowledge/reference_2xzl_pharmacophores/14_REF13.pdb]

REMARK
ATOM   5783  N1  U   B   7       7.318 -12.704  14.536  1.00 21.31           N
ATOM   5784  C2  U   B   7       7.252 -12.315  15.852  1.00 20.30           C
ATOM   5785  O2  U   B   7       8.174 -12.490  16.628  1.00 24.25           O
ATOM   5786  N3  U   B   7       6.073 -11.718  16.211  1.00 27.39           N
ATOM   5787  C4  U   B   7       4.987 -11.484  15.392  1.00 35.83           C
ATOM   5788  O4  U   B   7       3.992 -10.936  15.865  1.00 37.11           O
ATOM   5789  C5  U   B   7       5.137 -11.919  14.037  1.00 29.73           C
ATOM   5790  C6  U   B   7       6.279 -12.505  13.659  1.00 30.71           C
END
