# Supplementary material for: Mapping major SARS-CoV-2 drug targets and assessment of druggability using computational fragment screening: Identification of an allosteric small-molecule binding site on the Nsp13 helicase
Source: PLoS One. 2021 Feb 17;16(2):e0246181. doi: 10.1371/journal.pone.0246181 (PMC7888625; doi:10.1371/journal.pone.0246181)
Supplement: S2 File — (ZIP) [file pone.0246181.s002.zip › SUPP_PDBs/Nsp13_Helicase/Knowledge/reference_2xzl_pharmacophores/14_REF13_BEN.pdb]

REMARK  0001 RUN NUMBER      10                                                       
REMARK       ROTATION NUMBER 4  178.713 DEGREES                                       
REMARK                AXIS   16.6652 20.3246 4.59228 CENTER 6.20142 -12.0831 14.9593  
REMARK  0001 RMS 2.31737 DG -1.4105 -7.36 2.05                                        
REMARK   DATE:    12/17/20     11: 9:16      CREATED BY USER: rsa002                  
ATOM      1  C0  UNK     1       7.037 -11.664  13.929  1.00  0.00      SEG2
ATOM      2  C1  UNK     1       6.996 -11.648  15.318  1.00  0.00      SEG2
ATOM      3  C2  UNK     1       5.965 -10.994  15.978  1.00  0.00      SEG2
ATOM      4  C3  UNK     1       4.954 -10.381  15.246  1.00  0.00      SEG2
ATOM      5  C4  UNK     1       4.999 -10.388  13.858  1.00  0.00      SEG2
ATOM      6  C   UNK     1       6.043 -11.023  13.200  1.00  0.00      SEG2
ATOM      7  H0  UNK     1       7.839 -12.174  13.417  1.00  0.00      SEG2
ATOM      8  H1  UNK     1       7.768 -12.149  15.886  1.00  0.00      SEG2
ATOM      9  H2  UNK     1       5.945 -10.968  17.057  1.00  0.00      SEG2
ATOM     10  H3  UNK     1       4.123  -9.911  15.751  1.00  0.00      SEG2
ATOM     11  H4  UNK     1       4.213  -9.907  13.295  1.00  0.00      SEG2
ATOM     12  H   UNK     1       6.081 -11.028  12.120  1.00  0.00      SEG2
TER      13      UNK      1
END
