# Supplementary material for: Mapping major SARS-CoV-2 drug targets and assessment of druggability using computational fragment screening: Identification of an allosteric small-molecule binding site on the Nsp13 helicase
Source: PLoS One. 2021 Feb 17;16(2):e0246181. doi: 10.1371/journal.pone.0246181 (PMC7888625; doi:10.1371/journal.pone.0246181)
Supplement: S2 File — (ZIP) [file pone.0246181.s002.zip › SUPP_PDBs/Nsp13_Helicase/Knowledge/reference_2xzl_pharmacophores/15_REF12.pdb]

REMARK
ATOM   5754  O5' U   B   6       4.312 -10.779   6.085  1.00 18.67           O
ATOM   5755  C5' U   B   6       5.568 -10.123   5.946  1.00 16.89           C
ATOM   5756  C4' U   B   6       6.370 -10.186   7.220  1.00 18.14           C
ATOM   5757  O4' U   B   6       6.056  -9.026   8.039  1.00 17.89           O
ATOM   5758  C3' U   B   6       6.110 -11.419   8.086  1.00 13.35           C
ATOM   5759  O3' U   B   6       7.336 -11.893   8.639  1.00 20.26           O
ATOM   5760  C2' U   B   6       5.208 -10.884   9.201  1.00 25.23           C
ATOM   5761  O2' U   B   6       5.307 -11.583  10.424  1.00 32.46           O
ATOM   5762  C1' U   B   6       5.674  -9.434   9.336  1.00 20.84           C
END
