# Supplementary material for: Mapping major SARS-CoV-2 drug targets and assessment of druggability using computational fragment screening: Identification of an allosteric small-molecule binding site on the Nsp13 helicase
Source: PLoS One. 2021 Feb 17;16(2):e0246181. doi: 10.1371/journal.pone.0246181 (PMC7888625; doi:10.1371/journal.pone.0246181)
Supplement: S2 File — (ZIP) [file pone.0246181.s002.zip › SUPP_PDBs/Nsp13_Helicase/Knowledge/reference_2xzl_pharmacophores/15_REF12_BEN.pdb]

REMARK  0001 RUN NUMBER      3                                                        
REMARK       ROTATION NUMBER 8  1.98571 DEGREES                                       
REMARK                AXIS   11.2701 29.0964 22.4408 CENTER 5.81083 -10.51 8.1805     
REMARK  0001 RMS 3.59155 DG -1.6835 -7.87 -3.65                                       
REMARK   DATE:    12/17/20     11: 1:30      CREATED BY USER: rsa002                  
ATOM      1  C0  UNK     1       3.165 -10.376  10.830  1.00  0.00      SEG2
ATOM      2  C1  UNK     1       4.452 -10.888  10.927  1.00  0.00      SEG2
ATOM      3  C2  UNK     1       5.463 -10.385  10.118  1.00  0.00      SEG2
ATOM      4  C3  UNK     1       5.183  -9.386   9.195  1.00  0.00      SEG2
ATOM      5  C4  UNK     1       3.897  -8.865   9.105  1.00  0.00      SEG2
ATOM      6  C   UNK     1       2.888  -9.365   9.920  1.00  0.00      SEG2
ATOM      7  H0  UNK     1       2.391 -10.766  11.480  1.00  0.00      SEG2
ATOM      8  H1  UNK     1       4.656 -11.672  11.646  1.00  0.00      SEG2
ATOM      9  H2  UNK     1       6.471 -10.765  10.222  1.00  0.00      SEG2
ATOM     10  H3  UNK     1       5.967  -9.002   8.555  1.00  0.00      SEG2
ATOM     11  H4  UNK     1       3.685  -8.064   8.411  1.00  0.00      SEG2
ATOM     12  H   UNK     1       1.886  -8.961   9.855  1.00  0.00      SEG2
TER      13      UNK      1
END
