# Supplementary material for: Mapping major SARS-CoV-2 drug targets and assessment of druggability using computational fragment screening: Identification of an allosteric small-molecule binding site on the Nsp13 helicase
Source: PLoS One. 2021 Feb 17;16(2):e0246181. doi: 10.1371/journal.pone.0246181 (PMC7888625; doi:10.1371/journal.pone.0246181)
Supplement: S2 File — (ZIP) [file pone.0246181.s002.zip › SUPP_PDBs/Nsp13_Helicase/Knowledge/reference_2xzl_pharmacophores/16_REF14.pdb]

REMARK
ATOM   5774  O5' U   B   7       8.030 -13.244  10.626  1.00 23.98           O
ATOM   5775  C5' U   B   7       9.359 -12.785  10.836  1.00 17.48           C
ATOM   5776  C4' U   B   7       9.886 -13.222  12.177  1.00 28.89           C
ATOM   5777  O4' U   B   7       9.222 -12.459  13.220  1.00 21.60           O
ATOM   5778  C3' U   B   7       9.652 -14.692  12.517  1.00 26.06           C
ATOM   5779  O3' U   B   7      10.715 -15.159  13.340  1.00 32.30           O
ATOM   5780  C2' U   B   7       8.375 -14.641  13.343  1.00 29.93           C
ATOM   5781  O2' U   B   7       8.198 -15.738  14.213  1.00 21.19           O
ATOM   5782  C1' U   B   7       8.570 -13.338  14.113  1.00 27.95           C
END
