# Supplementary material for: Mapping major SARS-CoV-2 drug targets and assessment of druggability using computational fragment screening: Identification of an allosteric small-molecule binding site on the Nsp13 helicase
Source: PLoS One. 2021 Feb 17;16(2):e0246181. doi: 10.1371/journal.pone.0246181 (PMC7888625; doi:10.1371/journal.pone.0246181)
Supplement: S2 File — (ZIP) [file pone.0246181.s002.zip › SUPP_PDBs/Nsp13_Helicase/Knowledge/reference_2xzl_pharmacophores/16_REF14_BEN.pdb]

REMARK  0001 RUN NUMBER      10                                                       
REMARK       ROTATION NUMBER 7  12.2922 DEGREES                                       
REMARK                AXIS   20.9101 20.8785 22.121 CENTER 9.19342 -13.7813 12.8403   
REMARK  0001 RMS 6.29454 DG -1.4642 -6.85 -3.14                                       
REMARK   DATE:    12/17/20     11: 9:41      CREATED BY USER: rsa002                  
ATOM      1  C0  UNK     1       5.173 -10.996  11.743  1.00  0.00      SEG2
ATOM      2  C1  UNK     1       6.388 -10.459  11.327  1.00  0.00      SEG2
ATOM      3  C2  UNK     1       6.406  -9.363  10.472  1.00  0.00      SEG2
ATOM      4  C3  UNK     1       5.212  -8.825  10.008  1.00  0.00      SEG2
ATOM      5  C4  UNK     1       4.000  -9.359  10.426  1.00  0.00      SEG2
ATOM      6  C   UNK     1       3.980 -10.435  11.305  1.00  0.00      SEG2
ATOM      7  H0  UNK     1       5.149 -11.841  12.417  1.00  0.00      SEG2
ATOM      8  H1  UNK     1       7.314 -10.887  11.678  1.00  0.00      SEG2
ATOM      9  H2  UNK     1       7.350  -8.926  10.175  1.00  0.00      SEG2
ATOM     10  H3  UNK     1       5.233  -7.982   9.331  1.00  0.00      SEG2
ATOM     11  H4  UNK     1       3.070  -8.930  10.078  1.00  0.00      SEG2
ATOM     12  H   UNK     1       3.044 -10.841  11.668  1.00  0.00      SEG2
TER      13      UNK      1
END
