# Supplementary material for: Mapping major SARS-CoV-2 drug targets and assessment of druggability using computational fragment screening: Identification of an allosteric small-molecule binding site on the Nsp13 helicase
Source: PLoS One. 2021 Feb 17;16(2):e0246181. doi: 10.1371/journal.pone.0246181 (PMC7888625; doi:10.1371/journal.pone.0246181)
Supplement: S2 File — (ZIP) [file pone.0246181.s002.zip › SUPP_PDBs/Nsp13_Helicase/Knowledge/reference_inhibitor_pharmacophores/01_REF09_BEN.pdb]

REMARK  0001 RUN NUMBER      7                                                        
REMARK       ROTATION NUMBER 9  136.29 DEGREES                                        
REMARK                AXIS   22.3222 2.78179 5.20188 CENTER -7.66008 -13.5112 -10.0125
REMARK  0001 RMS 2.55494 DG -2.4265 -11.66 -3.15                                      
REMARK   DATE:    12/20/20     17:19:42      CREATED BY USER: rsa002                  
ATOM      1  C0  UNK     1      -7.014 -13.927 -10.110  1.00  0.00      SEG2
ATOM      2  C1  UNK     1      -7.717 -12.814  -9.659  1.00  0.00      SEG2
ATOM      3  C2  UNK     1      -7.039 -11.770  -9.043  1.00  0.00      SEG2
ATOM      4  C3  UNK     1      -5.655 -11.806  -8.938  1.00  0.00      SEG2
ATOM      5  C4  UNK     1      -4.947 -12.883  -9.448  1.00  0.00      SEG2
ATOM      6  C   UNK     1      -5.625 -13.959 -10.009  1.00  0.00      SEG2
ATOM      7  H0  UNK     1      -7.540 -14.774 -10.520  1.00  0.00      SEG2
ATOM      8  H1  UNK     1      -8.792 -12.771  -9.768  1.00  0.00      SEG2
ATOM      9  H2  UNK     1      -7.602 -10.945  -8.628  1.00  0.00      SEG2
ATOM     10  H3  UNK     1      -5.106 -11.018  -8.438  1.00  0.00      SEG2
ATOM     11  H4  UNK     1      -3.866 -12.894  -9.379  1.00  0.00      SEG2
ATOM     12  H   UNK     1      -5.075 -14.825 -10.346  1.00  0.00      SEG2
TER      13      UNK      1
END
