# Supplementary material for: Mapping major SARS-CoV-2 drug targets and assessment of druggability using computational fragment screening: Identification of an allosteric small-molecule binding site on the Nsp13 helicase
Source: PLoS One. 2021 Feb 17;16(2):e0246181. doi: 10.1371/journal.pone.0246181 (PMC7888625; doi:10.1371/journal.pone.0246181)
Supplement: S2 File — (ZIP) [file pone.0246181.s002.zip › SUPP_PDBs/Nsp13_Helicase/Knowledge/reference_inhibitor_pharmacophores/01_REF09_pharmacophore_5fps.pdb]

REMARK
HETATM 4704  C2  UP8 A1721      -8.567 -12.573 -10.478  1.00 41.53           C
HETATM 4705  C3  UP8 A1721      -8.601 -13.273  -9.268  1.00 37.43           C
HETATM 4706  C4  UP8 A1721      -7.591 -14.146  -8.922  1.00 35.94           C
HETATM 4707  C5  UP8 A1721      -6.510 -14.333  -9.758  1.00 35.79           C
HETATM 4708  C6  UP8 A1721      -6.422 -13.643 -10.966  1.00 39.79           C
HETATM 4712  C10 UP8 A1721      -7.441 -12.758 -11.343  1.00 41.56           C
CONECT 4712 4704 4708 4713
CONECT 4713 4712 4714 4715
CONECT 4704 4703 4705 4712
CONECT 4705 4704 4706 4716
CONECT 4706 4705 4707 4717
CONECT 4707 4706 4708 4718
CONECT 4708 4707 4709 4712
CONECT 4709 4708 4710 4711
CONECT 4719 4703
CONECT 4720 4703
CONECT 4716 4705
CONECT 4717 4706
CONECT 4718 4707
CONECT 4703 4704 4719 4720
CONECT 4714 4713
CONECT 4715 4713
CONECT 4710 4709
CONECT 4711 4709
END
