# Supplementary material for: Mapping major SARS-CoV-2 drug targets and assessment of druggability using computational fragment screening: Identification of an allosteric small-molecule binding site on the Nsp13 helicase
Source: PLoS One. 2021 Feb 17;16(2):e0246181. doi: 10.1371/journal.pone.0246181 (PMC7888625; doi:10.1371/journal.pone.0246181)
Supplement: S2 File — (ZIP) [file pone.0246181.s002.zip › SUPP_PDBs/Nsp13_Helicase/Knowledge/reference_inhibitor_pharmacophores/02_REF11_BEN.pdb]

REMARK  0001 RUN NUMBER      4                                                        
REMARK       ROTATION NUMBER 9  60.9455 DEGREES                                       
REMARK                AXIS   19.2861 7.32054 9.55446 CENTER -5.75467 3.10117 11.0651  
REMARK  0001 RMS 3.7299 DG -1.7739 -8.97 0.67                                         
REMARK   DATE:    12/20/20     17:15: 0      CREATED BY USER: rsa002                  
ATOM      1  C0  UNK     1      -5.409   3.814   7.366  1.00  0.00      SEG2
ATOM      2  C1  UNK     1      -5.468   3.481   8.714  1.00  0.00      SEG2
ATOM      3  C2  UNK     1      -5.390   4.477   9.681  1.00  0.00      SEG2
ATOM      4  C3  UNK     1      -5.231   5.800   9.298  1.00  0.00      SEG2
ATOM      5  C4  UNK     1      -5.122   6.131   7.953  1.00  0.00      SEG2
ATOM      6  C   UNK     1      -5.218   5.135   6.987  1.00  0.00      SEG2
ATOM      7  H0  UNK     1      -5.506   3.044   6.614  1.00  0.00      SEG2
ATOM      8  H1  UNK     1      -5.567   2.450   9.017  1.00  0.00      SEG2
ATOM      9  H2  UNK     1      -5.447   4.216  10.729  1.00  0.00      SEG2
ATOM     10  H3  UNK     1      -5.176   6.586  10.041  1.00  0.00      SEG2
ATOM     11  H4  UNK     1      -4.956   7.158   7.666  1.00  0.00      SEG2
ATOM     12  H   UNK     1      -5.142   5.399   5.941  1.00  0.00      SEG2
TER      13      UNK      1
END
