# Supplementary material for: Mapping major SARS-CoV-2 drug targets and assessment of druggability using computational fragment screening: Identification of an allosteric small-molecule binding site on the Nsp13 helicase
Source: PLoS One. 2021 Feb 17;16(2):e0246181. doi: 10.1371/journal.pone.0246181 (PMC7888625; doi:10.1371/journal.pone.0246181)
Supplement: S2 File — (ZIP) [file pone.0246181.s002.zip › SUPP_PDBs/Nsp13_Helicase/Knowledge/reference_inhibitor_pharmacophores/02_REF11_pharmacophore_5fpy.pdb]

REMARK
HETATM 4706  C5  R2N A1721      -6.691   2.034  11.330  0.74 78.23           C
HETATM 4707  C6  R2N A1721      -5.878   2.271  10.201  0.74 78.21           C
HETATM 4708  C7  R2N A1721      -4.673   2.940  10.350  0.74 79.41           C
HETATM 4710  C9  R2N A1721      -4.239   3.382  11.601  0.74 78.65           C
HETATM 4711  C10 R2N A1721      -5.020   3.156  12.717  0.74 78.40           C
HETATM 4712  C11 R2N A1721      -6.245   2.481  12.581  0.74 78.67           C
CONECT 2955 2954 2956
CONECT 4709 4708
CONECT 4702 4703 4716 4717 4718
CONECT 4711 4710 4712 4722
CONECT 4712 4703 4706 4711
CONECT 4713 4704 4714 4715
CONECT 4704 4703 4705 4713
CONECT 4705 4704 4706 4719
CONECT 4706 4705 4707 4712
CONECT 4707 4706 4708 4720
CONECT 4708 4707 4709 4710
CONECT 4710 4708 4711 4721
CONECT 4716 4702
CONECT 4722 4711
CONECT 4717 4702
CONECT 4718 4702
CONECT 4719 4705
CONECT 4720 4707
CONECT 4721 4710
CONECT 4703 4702 4704 4712
CONECT 4714 4713
CONECT 4715 4713
END
