# Supplementary material for: Mapping major SARS-CoV-2 drug targets and assessment of druggability using computational fragment screening: Identification of an allosteric small-molecule binding site on the Nsp13 helicase
Source: PLoS One. 2021 Feb 17;16(2):e0246181. doi: 10.1371/journal.pone.0246181 (PMC7888625; doi:10.1371/journal.pone.0246181)
Supplement: S2 File — (ZIP) [file pone.0246181.s002.zip › SUPP_PDBs/Nsp13_Helicase/Knowledge/reference_inhibitor_pharmacophores/03_REF04_BEN.pdb]

REMARK  0001 RUN NUMBER      5                                                        
REMARK       ROTATION NUMBER 10  88.3665 DEGREES                                      
REMARK                AXIS   15.2952 29.0738 19.3408 CENTER -6.018 -14.888 -9.48283   
REMARK  0001 RMS 4.82828 DG -2.618 -11.89 -8                                          
REMARK   DATE:    12/20/20     17:16:26      CREATED BY USER: rsa002                  
ATOM      1  C0  UNK     1      -4.436 -11.116  -8.718  1.00  0.00      SEG2
ATOM      2  C1  UNK     1      -5.612 -11.860  -8.759  1.00  0.00      SEG2
ATOM      3  C2  UNK     1      -6.692 -11.489  -7.970  1.00  0.00      SEG2
ATOM      4  C3  UNK     1      -6.563 -10.444  -7.069  1.00  0.00      SEG2
ATOM      5  C4  UNK     1      -5.375  -9.719  -7.003  1.00  0.00      SEG2
ATOM      6  C   UNK     1      -4.341 -10.014  -7.877  1.00  0.00      SEG2
ATOM      7  H0  UNK     1      -3.584 -11.409  -9.318  1.00  0.00      SEG2
ATOM      8  H1  UNK     1      -5.686 -12.737  -9.386  1.00  0.00      SEG2
ATOM      9  H2  UNK     1      -7.627 -12.030  -8.034  1.00  0.00      SEG2
ATOM     10  H3  UNK     1      -7.383 -10.210  -6.409  1.00  0.00      SEG2
ATOM     11  H4  UNK     1      -5.247  -8.940  -6.263  1.00  0.00      SEG2
ATOM     12  H   UNK     1      -3.443  -9.399  -7.875  1.00  0.00      SEG2
TER      13      UNK      1
END
