# Supplementary material for: Mapping major SARS-CoV-2 drug targets and assessment of druggability using computational fragment screening: Identification of an allosteric small-molecule binding site on the Nsp13 helicase
Source: PLoS One. 2021 Feb 17;16(2):e0246181. doi: 10.1371/journal.pone.0246181 (PMC7888625; doi:10.1371/journal.pone.0246181)
Supplement: S2 File — (ZIP) [file pone.0246181.s002.zip › SUPP_PDBs/Nsp13_Helicase/Knowledge/reference_inhibitor_pharmacophores/03_REF04_pharmacophore_2zjo.pdb]

REMARK
HETATM 3365  C25 BHT A 130      -6.401 -15.561  -8.200  1.00 44.62           C
HETATM 3366  C30 BHT A 130      -5.932 -16.290  -9.289  1.00 41.97           C
HETATM 3367  C36 BHT A 130      -5.493 -15.643 -10.442  1.00 40.67           C
HETATM 3368  C42 BHT A 130      -5.523 -14.252 -10.521  1.00 41.70           C
HETATM 3373  C37 BHT A 130      -5.989 -13.513  -9.439  1.00 40.91           C
HETATM 3374  C31 BHT A 130      -6.417 -14.169  -8.289  1.00 42.71           C
TER
