# Supplementary material for: Mapping major SARS-CoV-2 drug targets and assessment of druggability using computational fragment screening: Identification of an allosteric small-molecule binding site on the Nsp13 helicase
Source: PLoS One. 2021 Feb 17;16(2):e0246181. doi: 10.1371/journal.pone.0246181 (PMC7888625; doi:10.1371/journal.pone.0246181)
Supplement: S2 File — (ZIP) [file pone.0246181.s002.zip › SUPP_PDBs/Nsp13_Helicase/Knowledge/reference_inhibitor_pharmacophores/04_REF02_BEN.pdb]

REMARK  0001 RUN NUMBER      6                                                        
REMARK       ROTATION NUMBER 6  53.003 DEGREES                                        
REMARK                AXIS   10.6262 0.652368 17.2065 CENTER -7.736 -11.248 -1.59783  
REMARK  0001 RMS 3.43264 DG -2.1001 -10.16 -2.27                                      
REMARK   DATE:    12/20/20     17:17:19      CREATED BY USER: rsa002                  
ATOM      1  C0  UNK     1      -6.163  -9.619  -5.041  1.00  0.00      SEG2
ATOM      2  C1  UNK     1      -6.178  -8.647  -4.047  1.00  0.00      SEG2
ATOM      3  C2  UNK     1      -7.119  -8.715  -3.024  1.00  0.00      SEG2
ATOM      4  C3  UNK     1      -8.067  -9.732  -3.021  1.00  0.00      SEG2
ATOM      5  C4  UNK     1      -8.060 -10.696  -4.022  1.00  0.00      SEG2
ATOM      6  C   UNK     1      -7.102 -10.644  -5.030  1.00  0.00      SEG2
ATOM      7  H0  UNK     1      -5.417  -9.578  -5.818  1.00  0.00      SEG2
ATOM      8  H1  UNK     1      -5.458  -7.840  -4.073  1.00  0.00      SEG2
ATOM      9  H2  UNK     1      -7.116  -7.979  -2.237  1.00  0.00      SEG2
ATOM     10  H3  UNK     1      -8.816  -9.772  -2.245  1.00  0.00      SEG2
ATOM     11  H4  UNK     1      -8.799 -11.482  -4.018  1.00  0.00      SEG2
ATOM     12  H   UNK     1      -7.090 -11.399  -5.799  1.00  0.00      SEG2
TER      13      UNK      1
END
