# Supplementary material for: Mapping major SARS-CoV-2 drug targets and assessment of druggability using computational fragment screening: Identification of an allosteric small-molecule binding site on the Nsp13 helicase
Source: PLoS One. 2021 Feb 17;16(2):e0246181. doi: 10.1371/journal.pone.0246181 (PMC7888625; doi:10.1371/journal.pone.0246181)
Supplement: S2 File — (ZIP) [file pone.0246181.s002.zip › SUPP_PDBs/Nsp13_Helicase/Knowledge/reference_inhibitor_pharmacophores/04_REF02_pharmacophore_2zjo.pdb]

REMARK
HETATM 3375  C3  BHT A 130      -7.650 -12.616  -1.944  1.00 74.69           C
HETATM 3376  C8  BHT A 130      -8.387 -11.692  -2.678  1.00 76.62           C
HETATM 3377  C14 BHT A 130      -8.312 -10.334  -2.386  1.00 79.25           C
HETATM 3378  C7  BHT A 130      -6.814 -12.152  -0.930  1.00 76.62           C
HETATM 3379  C13 BHT A 130      -6.740 -10.790  -0.631  1.00 79.41           C
HETATM 3380  C18 BHT A 130      -7.505  -9.875  -1.349  1.00 81.66           C
TER
