# Supplementary material for: Mapping major SARS-CoV-2 drug targets and assessment of druggability using computational fragment screening: Identification of an allosteric small-molecule binding site on the Nsp13 helicase
Source: PLoS One. 2021 Feb 17;16(2):e0246181. doi: 10.1371/journal.pone.0246181 (PMC7888625; doi:10.1371/journal.pone.0246181)
Supplement: S2 File — (ZIP) [file pone.0246181.s002.zip › SUPP_PDBs/Nsp13_Helicase/Knowledge/reference_inhibitor_pharmacophores/05_REF03_BEN.pdb]

REMARK  0001 RUN NUMBER      3                                                        
REMARK       ROTATION NUMBER 4  42.167 DEGREES                                        
REMARK                AXIS   2.58913 18.8846 10.9805 CENTER -7.618 -14.9868 -4.3525   
REMARK  0001 RMS 2.45128 DG -1.5833 -7.9 -0.11                                        
REMARK   DATE:    12/20/20     17:12:17      CREATED BY USER: rsa002                  
ATOM      1  C0  UNK     1      -7.734 -14.002  -3.452  1.00  0.00      SEG2
ATOM      2  C1  UNK     1      -6.972 -15.131  -3.183  1.00  0.00      SEG2
ATOM      3  C2  UNK     1      -7.010 -16.216  -4.051  1.00  0.00      SEG2
ATOM      4  C3  UNK     1      -7.788 -16.159  -5.204  1.00  0.00      SEG2
ATOM      5  C4  UNK     1      -8.503 -15.002  -5.498  1.00  0.00      SEG2
ATOM      6  C   UNK     1      -8.498 -13.934  -4.607  1.00  0.00      SEG2
ATOM      7  H0  UNK     1      -7.728 -13.170  -2.758  1.00  0.00      SEG2
ATOM      8  H1  UNK     1      -6.348 -15.170  -2.302  1.00  0.00      SEG2
ATOM      9  H2  UNK     1      -6.436 -17.106  -3.838  1.00  0.00      SEG2
ATOM     10  H3  UNK     1      -7.828 -17.014  -5.857  1.00  0.00      SEG2
ATOM     11  H4  UNK     1      -9.064 -14.938  -6.417  1.00  0.00      SEG2
ATOM     12  H   UNK     1      -9.090 -13.053  -4.812  1.00  0.00      SEG2
TER      13      UNK      1
END
