# Supplementary material for: Mapping major SARS-CoV-2 drug targets and assessment of druggability using computational fragment screening: Identification of an allosteric small-molecule binding site on the Nsp13 helicase
Source: PLoS One. 2021 Feb 17;16(2):e0246181. doi: 10.1371/journal.pone.0246181 (PMC7888625; doi:10.1371/journal.pone.0246181)
Supplement: S2 File — (ZIP) [file pone.0246181.s002.zip › SUPP_PDBs/Nsp13_Helicase/Knowledge/reference_inhibitor_pharmacophores/05_REF03_pharmacophore_2zjo.pdb]

REMARK
HETATM 3358  C4  BHT A 130      -7.629 -14.553  -3.388  1.00 67.59           C
HETATM 3359  C10 BHT A 130      -7.824 -15.913  -3.631  1.00 63.89           C
HETATM 3360  C16 BHT A 130      -7.596 -16.456  -4.893  1.00 60.18           C
HETATM 3361  C9  BHT A 130      -7.200 -13.753  -4.444  1.00 64.35           C
HETATM 3362  C15 BHT A 130      -6.979 -14.295  -5.705  1.00 60.92           C
HETATM 3363  C19 BHT A 130      -7.169 -15.653  -5.947  1.00 57.49           C
TER
