# Supplementary material for: Mapping major SARS-CoV-2 drug targets and assessment of druggability using computational fragment screening: Identification of an allosteric small-molecule binding site on the Nsp13 helicase
Source: PLoS One. 2021 Feb 17;16(2):e0246181. doi: 10.1371/journal.pone.0246181 (PMC7888625; doi:10.1371/journal.pone.0246181)
Supplement: S2 File — (ZIP) [file pone.0246181.s002.zip › SUPP_PDBs/Nsp13_Helicase/Knowledge/reference_inhibitor_pharmacophores/06_REF01_BEN.pdb]

REMARK  0001 RUN NUMBER      2                                                        
REMARK       ROTATION NUMBER 6  117.35 DEGREES                                        
REMARK                AXIS   12.7021 23.1385 29.9534 CENTER -6.58875 -6.878 0.808     
REMARK  0001 RMS 3.381 DG -1.9571 -9.19 -3.97                                         
REMARK   DATE:    12/20/20     17:10:53      CREATED BY USER: rsa002                  
ATOM      1  C0  UNK     1      -6.118  -6.376  -1.609  1.00  0.00      SEG2
ATOM      2  C1  UNK     1      -7.153  -6.341  -0.681  1.00  0.00      SEG2
ATOM      3  C2  UNK     1      -8.128  -7.330  -0.686  1.00  0.00      SEG2
ATOM      4  C3  UNK     1      -8.068  -8.354  -1.625  1.00  0.00      SEG2
ATOM      5  C4  UNK     1      -7.058  -8.367  -2.578  1.00  0.00      SEG2
ATOM      6  C   UNK     1      -6.086  -7.374  -2.574  1.00  0.00      SEG2
ATOM      7  H0  UNK     1      -5.342  -5.626  -1.592  1.00  0.00      SEG2
ATOM      8  H1  UNK     1      -7.207  -5.541   0.047  1.00  0.00      SEG2
ATOM      9  H2  UNK     1      -8.931  -7.296   0.035  1.00  0.00      SEG2
ATOM     10  H3  UNK     1      -8.816  -9.137  -1.619  1.00  0.00      SEG2
ATOM     11  H4  UNK     1      -7.032  -9.146  -3.326  1.00  0.00      SEG2
ATOM     12  H   UNK     1      -5.305  -7.364  -3.328  1.00  0.00      SEG2
TER      13      UNK      1
END
