# Supplementary material for: Mapping major SARS-CoV-2 drug targets and assessment of druggability using computational fragment screening: Identification of an allosteric small-molecule binding site on the Nsp13 helicase
Source: PLoS One. 2021 Feb 17;16(2):e0246181. doi: 10.1371/journal.pone.0246181 (PMC7888625; doi:10.1371/journal.pone.0246181)
Supplement: S2 File — (ZIP) [file pone.0246181.s002.zip › SUPP_PDBs/Nsp13_Helicase/Knowledge/reference_inhibitor_pharmacophores/06_REF01_pharmacophore_2zjo.pdb]

REMARK
HETATM 3382  C24 BHT A 130      -7.136  -7.824  -0.066  1.00 92.07           C
HETATM 3383  C28 BHT A 130      -6.036  -8.160   0.724  1.00 94.07           C
HETATM 3384  C29 BHT A 130      -7.671  -6.541   0.023  1.00 93.36           C
HETATM 3385  C35 BHT A 130      -7.132  -5.592   0.885  1.00 95.11           C
HETATM 3386  C40 BHT A 130      -6.034  -5.936   1.667  1.00 96.71           C
HETATM 3387  C34 BHT A 130      -5.486  -7.212   1.586  1.00 96.72           C
