# Supplementary material for: Mapping major SARS-CoV-2 drug targets and assessment of druggability using computational fragment screening: Identification of an allosteric small-molecule binding site on the Nsp13 helicase
Source: PLoS One. 2021 Feb 17;16(2):e0246181. doi: 10.1371/journal.pone.0246181 (PMC7888625; doi:10.1371/journal.pone.0246181)
Supplement: S2 File — (ZIP) [file pone.0246181.s002.zip › SUPP_PDBs/Nsp13_Helicase/Knowledge/reference_inhibitor_pharmacophores/07_REF07_BEN.pdb]

REMARK  0001 RUN NUMBER      6                                                        
REMARK       ROTATION NUMBER 10  167.964 DEGREES                                      
REMARK                AXIS   8.22312 26.6165 10.0279 CENTER 4.58733 14.5292 -7.406    
REMARK  0001 RMS 6.94728 DG -1.3714 -6.884 0.18                                       
REMARK   DATE:    12/20/20     17:21:21      CREATED BY USER: rsa002                  
ATOM      1  C0  UNK     1       3.935  20.093  -4.122  1.00  0.00      SEG2
ATOM      2  C1  UNK     1       4.007  19.795  -2.768  1.00  0.00      SEG2
ATOM      3  C2  UNK     1       5.203  19.368  -2.212  1.00  0.00      SEG2
ATOM      4  C3  UNK     1       6.315  19.180  -3.020  1.00  0.00      SEG2
ATOM      5  C4  UNK     1       6.235  19.431  -4.382  1.00  0.00      SEG2
ATOM      6  C   UNK     1       5.048  19.897  -4.934  1.00  0.00      SEG2
ATOM      7  H0  UNK     1       3.021  20.476  -4.548  1.00  0.00      SEG2
ATOM      8  H1  UNK     1       3.126  19.900  -2.146  1.00  0.00      SEG2
ATOM      9  H2  UNK     1       5.270  19.183  -1.147  1.00  0.00      SEG2
ATOM     10  H3  UNK     1       7.247  18.836  -2.586  1.00  0.00      SEG2
ATOM     11  H4  UNK     1       7.096  19.271  -5.015  1.00  0.00      SEG2
ATOM     12  H   UNK     1       4.985  20.107  -5.991  1.00  0.00      SEG2
TER      13      UNK      1
END
