# Supplementary material for: Mapping major SARS-CoV-2 drug targets and assessment of druggability using computational fragment screening: Identification of an allosteric small-molecule binding site on the Nsp13 helicase
Source: PLoS One. 2021 Feb 17;16(2):e0246181. doi: 10.1371/journal.pone.0246181 (PMC7888625; doi:10.1371/journal.pone.0246181)
Supplement: S2 File — (ZIP) [file pone.0246181.s002.zip › SUPP_PDBs/Nsp13_Helicase/Knowledge/reference_inhibitor_pharmacophores/07_REF07_pharmacophore_4b71.pdb]

REMARK
HETATM 4817  C8  DJL A1721       4.009  15.181  -6.255  0.79 26.27           C
HETATM 4818  C9  DJL A1721       3.261  14.610  -7.290  0.79 20.75           C
HETATM 4819  C10 DJL A1721       3.877  14.017  -8.376  0.79 22.27           C
HETATM 4820  C11 DJL A1721       5.249  13.976  -8.463  0.79 25.27           C
HETATM 4821  C12 DJL A1721       6.033  14.530  -7.457  0.79 26.59           C
HETATM 4822  C13 DJL A1721       5.387  15.130  -6.359  0.79 30.26           C
END
