# Supplementary material for: Mapping major SARS-CoV-2 drug targets and assessment of druggability using computational fragment screening: Identification of an allosteric small-molecule binding site on the Nsp13 helicase
Source: PLoS One. 2021 Feb 17;16(2):e0246181. doi: 10.1371/journal.pone.0246181 (PMC7888625; doi:10.1371/journal.pone.0246181)
Supplement: S2 File — (ZIP) [file pone.0246181.s002.zip › SUPP_PDBs/Nsp13_Helicase/Knowledge/reference_inhibitor_pharmacophores/08_REF08_BEN.pdb]

REMARK  0001 RUN NUMBER      3                                                        
REMARK       ROTATION NUMBER 6  158.485 DEGREES                                       
REMARK                AXIS   13.9656 0.863141 21.4962 CENTER 2.06617 14.4435 -2.90733 
REMARK  0001 RMS 7.30463 DG -1.2985 -6.242 -1.67                                      
REMARK   DATE:    12/20/20     17:13:14      CREATED BY USER: rsa002                  
ATOM      1  C0  UNK     1       0.536  20.106   0.299  1.00  0.00      SEG2
ATOM      2  C1  UNK     1       0.569  20.200   1.686  1.00  0.00      SEG2
ATOM      3  C2  UNK     1      -0.576  19.938   2.429  1.00  0.00      SEG2
ATOM      4  C3  UNK     1      -1.757  19.584   1.783  1.00  0.00      SEG2
ATOM      5  C4  UNK     1      -1.784  19.467   0.399  1.00  0.00      SEG2
ATOM      6  C   UNK     1      -0.636  19.723  -0.342  1.00  0.00      SEG2
ATOM      7  H0  UNK     1       1.417  20.333  -0.280  1.00  0.00      SEG2
ATOM      8  H1  UNK     1       1.485  20.483   2.185  1.00  0.00      SEG2
ATOM      9  H2  UNK     1      -0.552  20.018   3.503  1.00  0.00      SEG2
ATOM     10  H3  UNK     1      -2.653  19.404   2.358  1.00  0.00      SEG2
ATOM     11  H4  UNK     1      -2.695  19.182  -0.104  1.00  0.00      SEG2
ATOM     12  H   UNK     1      -0.655  19.628  -1.418  1.00  0.00      SEG2
TER      13      UNK      1
END
