# Supplementary material for: Mapping major SARS-CoV-2 drug targets and assessment of druggability using computational fragment screening: Identification of an allosteric small-molecule binding site on the Nsp13 helicase
Source: PLoS One. 2021 Feb 17;16(2):e0246181. doi: 10.1371/journal.pone.0246181 (PMC7888625; doi:10.1371/journal.pone.0246181)
Supplement: S2 File — (ZIP) [file pone.0246181.s002.zip › SUPP_PDBs/Nsp13_Helicase/Knowledge/reference_inhibitor_pharmacophores/08_REF08_pharmacophore_4b71.pdb]

REMARK
HETATM 4810  C1  DJL A1721       1.723  15.227  -2.005  0.79 25.40           C
HETATM 4811  C2  DJL A1721       1.724  13.850  -1.885  0.79 20.13           C
HETATM 4812  C3  DJL A1721       2.319  13.068  -2.862  0.79 23.48           C
HETATM 4813  C4  DJL A1721       2.914  13.662  -3.961  0.79 21.30           C
HETATM 4814  C5  DJL A1721       2.914  15.048  -4.083  0.79 27.80           C
HETATM 4815  C6  DJL A1721       2.315  15.828  -3.100  0.79 23.00           C
END
