# Supplementary material for: Mapping major SARS-CoV-2 drug targets and assessment of druggability using computational fragment screening: Identification of an allosteric small-molecule binding site on the Nsp13 helicase
Source: PLoS One. 2021 Feb 17;16(2):e0246181. doi: 10.1371/journal.pone.0246181 (PMC7888625; doi:10.1371/journal.pone.0246181)
Supplement: S2 File — (ZIP) [file pone.0246181.s002.zip › SUPP_PDBs/Nsp13_Helicase/Knowledge/reference_inhibitor_pharmacophores/09_REF10_BEN.pdb]

REMARK  0001 RUN NUMBER      1                                                        
REMARK       ROTATION NUMBER 1  50.5897 DEGREES                                       
REMARK                AXIS   1.90697 25.2803 5.63358 CENTER 8.274 -11.2373 7.126      
REMARK  0001 RMS 1.37317 DG -1.5559 -7.7 -0.53                                        
REMARK   DATE:    12/20/20     17: 8:53      CREATED BY USER: rsa002                  
ATOM      1  C0  UNK     1       8.758 -11.874   6.602  1.00  0.00      SEG2
ATOM      2  C1  UNK     1       9.958 -12.478   6.946  1.00  0.00      SEG2
ATOM      3  C2  UNK     1      10.594 -12.140   8.132  1.00  0.00      SEG2
ATOM      4  C3  UNK     1      10.045 -11.173   8.964  1.00  0.00      SEG2
ATOM      5  C4  UNK     1       8.844 -10.563   8.620  1.00  0.00      SEG2
ATOM      6  C   UNK     1       8.194 -10.922   7.444  1.00  0.00      SEG2
ATOM      7  H0  UNK     1       8.274 -12.141   5.673  1.00  0.00      SEG2
ATOM      8  H1  UNK     1      10.407 -13.211   6.286  1.00  0.00      SEG2
ATOM      9  H2  UNK     1      11.521 -12.625   8.409  1.00  0.00      SEG2
ATOM     10  H3  UNK     1      10.550 -10.891   9.877  1.00  0.00      SEG2
ATOM     11  H4  UNK     1       8.423  -9.807   9.265  1.00  0.00      SEG2
ATOM     12  H   UNK     1       7.263 -10.441   7.191  1.00  0.00      SEG2
TER      13      UNK      1
END
