# Supplementary material for: Mapping major SARS-CoV-2 drug targets and assessment of druggability using computational fragment screening: Identification of an allosteric small-molecule binding site on the Nsp13 helicase
Source: PLoS One. 2021 Feb 17;16(2):e0246181. doi: 10.1371/journal.pone.0246181 (PMC7888625; doi:10.1371/journal.pone.0246181)
Supplement: S2 File — (ZIP) [file pone.0246181.s002.zip › SUPP_PDBs/Nsp13_Helicase/Knowledge/reference_inhibitor_pharmacophores/09_REF10_pharmacophore_5fpt.pdb]

REMARK
HETATM 4711  C6  3VY A1721       7.058 -11.002   6.311  0.74 23.66           C
HETATM 4712  C1  3VY A1721       7.805 -12.180   6.139  0.74 21.22           C
HETATM 4713  C2  3VY A1721       8.969 -12.384   6.858  0.74 16.02           C
HETATM 4714  C3  3VY A1721       9.403 -11.438   7.769  0.74 21.30           C
HETATM 4715  C4  3VY A1721       8.667 -10.278   7.983  0.74 23.15           C
HETATM 4716  C5  3VY A1721       7.500 -10.055   7.247  0.74 22.67           C
END
