# Supplementary material for: Mapping major SARS-CoV-2 drug targets and assessment of druggability using computational fragment screening: Identification of an allosteric small-molecule binding site on the Nsp13 helicase
Source: PLoS One. 2021 Feb 17;16(2):e0246181. doi: 10.1371/journal.pone.0246181 (PMC7888625; doi:10.1371/journal.pone.0246181)
Supplement: S2 File — (ZIP) [file pone.0246181.s002.zip › SUPP_PDBs/Nsp13_Helicase/Knowledge/reference_inhibitor_pharmacophores/10_REF06_BEN.pdb]

REMARK  0001 RUN NUMBER      8                                                        
REMARK       ROTATION NUMBER 5  110.436 DEGREES                                       
REMARK                AXIS   12.7352 3.55158 13.8166 CENTER 7.95492 -11.0062 7.10383  
REMARK  0001 RMS 1.52885 DG -1.5501 -8.01 1.73                                        
REMARK   DATE:    12/20/20     17:20:28      CREATED BY USER: rsa002                  
ATOM      1  C0  UNK     1       7.927 -11.394   7.207  1.00  0.00      SEG2
ATOM      2  C1  UNK     1       9.088 -12.013   6.760  1.00  0.00      SEG2
ATOM      3  C2  UNK     1      10.315 -11.383   6.923  1.00  0.00      SEG2
ATOM      4  C3  UNK     1      10.383 -10.139   7.539  1.00  0.00      SEG2
ATOM      5  C4  UNK     1       9.225  -9.532   8.003  1.00  0.00      SEG2
ATOM      6  C   UNK     1       7.994 -10.152   7.829  1.00  0.00      SEG2
ATOM      7  H0  UNK     1       6.978 -11.881   7.072  1.00  0.00      SEG2
ATOM      8  H1  UNK     1       9.045 -12.981   6.284  1.00  0.00      SEG2
ATOM      9  H2  UNK     1      11.218 -11.862   6.570  1.00  0.00      SEG2
ATOM     10  H3  UNK     1      11.336  -9.643   7.657  1.00  0.00      SEG2
ATOM     11  H4  UNK     1       9.281  -8.571   8.498  1.00  0.00      SEG2
ATOM     12  H   UNK     1       7.101  -9.659   8.180  1.00  0.00      SEG2
TER      13      UNK      1
END
