# Supplementary material for: Mapping major SARS-CoV-2 drug targets and assessment of druggability using computational fragment screening: Identification of an allosteric small-molecule binding site on the Nsp13 helicase
Source: PLoS One. 2021 Feb 17;16(2):e0246181. doi: 10.1371/journal.pone.0246181 (PMC7888625; doi:10.1371/journal.pone.0246181)
Supplement: S2 File — (ZIP) [file pone.0246181.s002.zip › SUPP_PDBs/Nsp13_Helicase/Knowledge/reference_inhibitor_pharmacophores/10_REF06_pharmacophore_3rvb.pdb]

REMARK
HETATM 3354  C9  I79 A   1       9.070 -11.528   7.742  1.00 65.90           C
HETATM 3355  C10 I79 A   1       8.411 -12.340   6.802  1.00 63.10           C
HETATM 3356  C11 I79 A   1       7.316 -11.857   6.070  1.00 62.29           C
HETATM 3357  C12 I79 A   1       6.863 -10.557   6.307  1.00 63.22           C
HETATM 3358  C13 I79 A   1       7.502  -9.750   7.248  1.00 63.82           C
HETATM 3359  C14 I79 A   1       8.593 -10.237   7.970  1.00 64.07           C
END
