# Supplementary material for: Mapping major SARS-CoV-2 drug targets and assessment of druggability using computational fragment screening: Identification of an allosteric small-molecule binding site on the Nsp13 helicase
Source: PLoS One. 2021 Feb 17;16(2):e0246181. doi: 10.1371/journal.pone.0246181 (PMC7888625; doi:10.1371/journal.pone.0246181)
Supplement: S2 File — (ZIP) [file pone.0246181.s002.zip › SUPP_PDBs/Nsp13_Helicase/Knowledge/reference_inhibitor_pharmacophores/11_REF05_BEN.pdb]

REMARK  0001 RUN NUMBER      1                                                        
REMARK       ROTATION NUMBER 10  96.7892 DEGREES                                      
REMARK                AXIS   26.297 29.6548 1.18735 CENTER 6.04375 -3.83792 7.3585    
REMARK  0001 RMS 3.19573 DG -1.7763 -7.83 -7.01                                       
REMARK   DATE:    12/20/20     17:10: 2      CREATED BY USER: rsa002                  
ATOM      1  C0  UNK     1       7.485  -4.363   6.141  1.00  0.00      SEG2
ATOM      2  C1  UNK     1       8.231  -4.242   4.975  1.00  0.00      SEG2
ATOM      3  C2  UNK     1       7.667  -3.661   3.846  1.00  0.00      SEG2
ATOM      4  C3  UNK     1       6.359  -3.201   3.881  1.00  0.00      SEG2
ATOM      5  C4  UNK     1       5.624  -3.295   5.057  1.00  0.00      SEG2
ATOM      6  C   UNK     1       6.184  -3.876   6.186  1.00  0.00      SEG2
ATOM      7  H0  UNK     1       7.916  -4.854   7.005  1.00  0.00      SEG2
ATOM      8  H1  UNK     1       9.245  -4.616   4.938  1.00  0.00      SEG2
ATOM      9  H2  UNK     1       8.234  -3.570   2.927  1.00  0.00      SEG2
ATOM     10  H3  UNK     1       5.924  -2.778   2.982  1.00  0.00      SEG2
ATOM     11  H4  UNK     1       4.609  -2.921   5.094  1.00  0.00      SEG2
ATOM     12  H   UNK     1       5.595  -3.959   7.090  1.00  0.00      SEG2
TER      13      UNK      1
END
