# Supplementary material for: Mapping major SARS-CoV-2 drug targets and assessment of druggability using computational fragment screening: Identification of an allosteric small-molecule binding site on the Nsp13 helicase
Source: PLoS One. 2021 Feb 17;16(2):e0246181. doi: 10.1371/journal.pone.0246181 (PMC7888625; doi:10.1371/journal.pone.0246181)
Supplement: S2 File — (ZIP) [file pone.0246181.s002.zip › SUPP_PDBs/Nsp13_Helicase/Knowledge/reference_inhibitor_pharmacophores/11_REF05_pharmacophore_3rvb.pdb]

REMARK
HETATM 3369  C24 I79 A   1       6.300  -5.070   7.843  1.00 66.96           C
HETATM 3370  C25 I79 A   1       5.216  -4.314   8.292  1.00 67.64           C
HETATM 3374  C29 I79 A   1       5.026  -2.998   7.843  1.00 68.13           C
HETATM 3375  C30 I79 A   1       5.953  -2.457   6.936  1.00 68.77           C
HETATM 3376  C31 I79 A   1       7.041  -3.218   6.458  1.00 70.48           C
HETATM 3377  C32 I79 A   1       7.208  -4.532   6.925  1.00 68.40           C
END
