# Supplementary material for: Mapping major SARS-CoV-2 drug targets and assessment of druggability using computational fragment screening: Identification of an allosteric small-molecule binding site on the Nsp13 helicase
Source: PLoS One. 2021 Feb 17;16(2):e0246181. doi: 10.1371/journal.pone.0246181 (PMC7888625; doi:10.1371/journal.pone.0246181)
Supplement: S2 File — (ZIP) [file pone.0246181.s002.zip › SUPP_PDBs/Nsp13_Helicase/TOP50/01.pdb]

REMARK  0001 RUN NUMBER      2                                                        
REMARK       ROTATION NUMBER 6  6.86322 DEGREES                                       
REMARK                AXIS   13.141 26.0677 22.8032 CENTER 36.8332 23.3118 9.485      
REMARK  0001 RMS 1.36841 DG -7.56E-02 0 -2.52                                         
REMARK   DATE:     6/22/20     19:47:58      CREATED BY USER: rsa002                  
ATOM      1  C0  UNK     1      36.668  23.820  10.763  1.00  0.00      SEG2
ATOM      2  C1  UNK     1      35.634  23.006  10.322  1.00  0.00      SEG2
ATOM      3  C2  UNK     1      35.663  22.492   9.032  1.00  0.00      SEG2
ATOM      4  C3  UNK     1      36.713  22.809   8.177  1.00  0.00      SEG2
ATOM      5  C4  UNK     1      37.744  23.631   8.618  1.00  0.00      SEG2
ATOM      6  C   UNK     1      37.720  24.137   9.911  1.00  0.00      SEG2
ATOM      7  H0  UNK     1      36.634  24.223  11.767  1.00  0.00      SEG2
ATOM      8  H1  UNK     1      34.805  22.784  10.979  1.00  0.00      SEG2
ATOM      9  H2  UNK     1      34.861  21.854   8.695  1.00  0.00      SEG2
ATOM     10  H3  UNK     1      36.719  22.420   7.169  1.00  0.00      SEG2
ATOM     11  H4  UNK     1      38.561  23.880   7.955  1.00  0.00      SEG2
ATOM     12  H   UNK     1      38.518  24.782  10.255  1.00  0.00      SEG2
TER      13      UNK      1
END
