# Supplementary material for: Mapping major SARS-CoV-2 drug targets and assessment of druggability using computational fragment screening: Identification of an allosteric small-molecule binding site on the Nsp13 helicase
Source: PLoS One. 2021 Feb 17;16(2):e0246181. doi: 10.1371/journal.pone.0246181 (PMC7888625; doi:10.1371/journal.pone.0246181)
Supplement: S2 File — (ZIP) [file pone.0246181.s002.zip › SUPP_PDBs/Nsp13_Helicase/TOP50/02.pdb]

REMARK  0001 RUN NUMBER      5                                                        
REMARK       ROTATION NUMBER 9  165.46 DEGREES                                        
REMARK                AXIS   7.74747 12.6794 7.90122 CENTER 10.5956 11.9577 11.6692   
REMARK  0001 RMS 2.18295 DG -3E-02 0 -1                                               
REMARK   DATE:     6/22/20     20: 1: 6      CREATED BY USER: rsa002                  
ATOM      1  C0  UNK     1      12.242  12.587  13.314  1.00  0.00      SEG2
ATOM      2  C1  UNK     1      12.257  13.419  12.205  1.00  0.00      SEG2
ATOM      3  C2  UNK     1      11.202  13.410  11.313  1.00  0.00      SEG2
ATOM      4  C3  UNK     1      10.153  12.521  11.486  1.00  0.00      SEG2
ATOM      5  C4  UNK     1      10.167  11.630  12.554  1.00  0.00      SEG2
ATOM      6  C   UNK     1      11.168  11.725  13.515  1.00  0.00      SEG2
ATOM      7  H0  UNK     1      13.062  12.606  14.022  1.00  0.00      SEG2
ATOM      8  H1  UNK     1      13.088  14.099  12.023  1.00  0.00      SEG2
ATOM      9  H2  UNK     1      11.191  14.099  10.473  1.00  0.00      SEG2
ATOM     10  H3  UNK     1       9.319  12.531  10.797  1.00  0.00      SEG2
ATOM     11  H4  UNK     1       9.409  10.872  12.647  1.00  0.00      SEG2
ATOM     12  H   UNK     1      11.083  11.121  14.407  1.00  0.00      SEG2
TER      13      UNK      1
END
