# Supplementary material for: Mapping major SARS-CoV-2 drug targets and assessment of druggability using computational fragment screening: Identification of an allosteric small-molecule binding site on the Nsp13 helicase
Source: PLoS One. 2021 Feb 17;16(2):e0246181. doi: 10.1371/journal.pone.0246181 (PMC7888625; doi:10.1371/journal.pone.0246181)
Supplement: S2 File — (ZIP) [file pone.0246181.s002.zip › SUPP_PDBs/Nsp13_Helicase/TOP50/03.pdb]

REMARK  0001 RUN NUMBER      7                                                        
REMARK       ROTATION NUMBER 10  116.736 DEGREES                                      
REMARK                AXIS   10.5671 14.001 6.54357 CENTER 19.5825 19.2541 19.4765    
REMARK  0001 RMS 2.36183 DG -5.46E-02 0 -1.82                                         
REMARK   DATE:     6/22/20     20: 8:35      CREATED BY USER: rsa002                  
ATOM      1  C0  UNK     1      18.175  19.098  18.642  1.00  0.00      SEG2
ATOM      2  C1  UNK     1      18.151  20.444  18.994  1.00  0.00      SEG2
ATOM      3  C2  UNK     1      19.170  20.973  19.780  1.00  0.00      SEG2
ATOM      4  C3  UNK     1      20.237  20.171  20.168  1.00  0.00      SEG2
ATOM      5  C4  UNK     1      20.280  18.839  19.778  1.00  0.00      SEG2
ATOM      6  C   UNK     1      19.236  18.296  19.043  1.00  0.00      SEG2
ATOM      7  H0  UNK     1      17.365  18.686  18.060  1.00  0.00      SEG2
ATOM      8  H1  UNK     1      17.341  21.071  18.660  1.00  0.00      SEG2
ATOM      9  H2  UNK     1      19.134  22.007  20.087  1.00  0.00      SEG2
ATOM     10  H3  UNK     1      21.034  20.587  20.769  1.00  0.00      SEG2
ATOM     11  H4  UNK     1      21.131  18.229  20.054  1.00  0.00      SEG2
ATOM     12  H   UNK     1      19.243  17.245  18.784  1.00  0.00      SEG2
TER      13      UNK      1
END
