# Supplementary material for: Mapping major SARS-CoV-2 drug targets and assessment of druggability using computational fragment screening: Identification of an allosteric small-molecule binding site on the Nsp13 helicase
Source: PLoS One. 2021 Feb 17;16(2):e0246181. doi: 10.1371/journal.pone.0246181 (PMC7888625; doi:10.1371/journal.pone.0246181)
Supplement: S2 File — (ZIP) [file pone.0246181.s002.zip › SUPP_PDBs/Nsp13_Helicase/TOP50/04.pdb]

REMARK  0001 RUN NUMBER      5                                                        
REMARK       ROTATION NUMBER 8  27.0394 DEGREES                                       
REMARK                AXIS   4.98357 16.2215 2.1151 CENTER 18.9551 -14.6849 -25.7821  
REMARK  0001 RMS 2.14699 DG -0.1281 0 -4.27                                           
REMARK   DATE:     6/22/20     20: 0: 7      CREATED BY USER: rsa002                  
ATOM      1  C0  UNK     1      20.029 -14.339 -24.733  1.00  0.00      SEG2
ATOM      2  C1  UNK     1      21.077 -14.705 -25.570  1.00  0.00      SEG2
ATOM      3  C2  UNK     1      20.821 -15.060 -26.889  1.00  0.00      SEG2
ATOM      4  C3  UNK     1      19.523 -15.007 -27.383  1.00  0.00      SEG2
ATOM      5  C4  UNK     1      18.480 -14.619 -26.552  1.00  0.00      SEG2
ATOM      6  C   UNK     1      18.730 -14.305 -25.223  1.00  0.00      SEG2
ATOM      7  H0  UNK     1      20.226 -14.099 -23.697  1.00  0.00      SEG2
ATOM      8  H1  UNK     1      22.090 -14.731 -25.195  1.00  0.00      SEG2
ATOM      9  H2  UNK     1      21.628 -15.387 -27.529  1.00  0.00      SEG2
ATOM     10  H3  UNK     1      19.328 -15.279 -28.411  1.00  0.00      SEG2
ATOM     11  H4  UNK     1      17.468 -14.573 -26.932  1.00  0.00      SEG2
ATOM     12  H   UNK     1      17.903 -14.049 -24.573  1.00  0.00      SEG2
TER      13      UNK      1
END
