# Supplementary material for: Mapping major SARS-CoV-2 drug targets and assessment of druggability using computational fragment screening: Identification of an allosteric small-molecule binding site on the Nsp13 helicase
Source: PLoS One. 2021 Feb 17;16(2):e0246181. doi: 10.1371/journal.pone.0246181 (PMC7888625; doi:10.1371/journal.pone.0246181)
Supplement: S2 File — (ZIP) [file pone.0246181.s002.zip › SUPP_PDBs/Nsp13_Helicase/TOP50/05.pdb]

REMARK  0001 RUN NUMBER      2                                                        
REMARK       ROTATION NUMBER 6  164.634 DEGREES                                       
REMARK                AXIS   5.91363 8.76999 18.5081 CENTER -11.7797 -5.16492 -27.0638
REMARK  0001 RMS 2.43675 DG -4.53E-02 0 -1.51                                         
REMARK   DATE:     6/23/20      3:38:54      CREATED BY USER: rsa002                  
ATOM      1  C0  UNK     1     -12.132  -7.073 -26.553  1.00  0.00      SEG2
ATOM      2  C1  UNK     1     -10.880  -6.603 -26.928  1.00  0.00      SEG2
ATOM      3  C2  UNK     1     -10.740  -5.314 -27.428  1.00  0.00      SEG2
ATOM      4  C3  UNK     1     -11.852  -4.485 -27.527  1.00  0.00      SEG2
ATOM      5  C4  UNK     1     -13.101  -4.942 -27.120  1.00  0.00      SEG2
ATOM      6  C   UNK     1     -13.241  -6.240 -26.644  1.00  0.00      SEG2
ATOM      7  H0  UNK     1     -12.245  -8.084 -26.192  1.00  0.00      SEG2
ATOM      8  H1  UNK     1     -10.011  -7.241 -26.833  1.00  0.00      SEG2
ATOM      9  H2  UNK     1      -9.771  -4.956 -27.739  1.00  0.00      SEG2
ATOM     10  H3  UNK     1     -11.745  -3.485 -27.921  1.00  0.00      SEG2
ATOM     11  H4  UNK     1     -13.964  -4.298 -27.176  1.00  0.00      SEG2
ATOM     12  H   UNK     1     -14.218  -6.598 -26.350  1.00  0.00      SEG2
TER      13      UNK      1
END
