# Supplementary material for: Mapping major SARS-CoV-2 drug targets and assessment of druggability using computational fragment screening: Identification of an allosteric small-molecule binding site on the Nsp13 helicase
Source: PLoS One. 2021 Feb 17;16(2):e0246181. doi: 10.1371/journal.pone.0246181 (PMC7888625; doi:10.1371/journal.pone.0246181)
Supplement: S2 File — (ZIP) [file pone.0246181.s002.zip › SUPP_PDBs/Nsp13_Helicase/TOP50/06.pdb]

REMARK  0001 RUN NUMBER      9                                                        
REMARK       ROTATION NUMBER 2  150.157 DEGREES                                       
REMARK                AXIS   3.98721 18.4533 28.8937 CENTER 20.8788 4.61433 -6.46808  
REMARK  0001 RMS 2.78168 DG -5.88E-02 0 -1.96                                         
REMARK   DATE:     6/22/20     20:13:30      CREATED BY USER: rsa002                  
ATOM      1  C0  UNK     1      20.671   5.354  -6.671  1.00  0.00      SEG2
ATOM      2  C1  UNK     1      22.031   5.623  -6.722  1.00  0.00      SEG2
ATOM      3  C2  UNK     1      22.876   5.140  -5.730  1.00  0.00      SEG2
ATOM      4  C3  UNK     1      22.361   4.349  -4.711  1.00  0.00      SEG2
ATOM      5  C4  UNK     1      21.009   4.030  -4.689  1.00  0.00      SEG2
ATOM      6  C   UNK     1      20.159   4.550  -5.660  1.00  0.00      SEG2
ATOM      7  H0  UNK     1      20.005   5.762  -7.419  1.00  0.00      SEG2
ATOM      8  H1  UNK     1      22.439   6.205  -7.540  1.00  0.00      SEG2
ATOM      9  H2  UNK     1      23.930   5.369  -5.753  1.00  0.00      SEG2
ATOM     10  H3  UNK     1      23.014   3.970  -3.937  1.00  0.00      SEG2
ATOM     11  H4  UNK     1      20.616   3.376  -3.926  1.00  0.00      SEG2
ATOM     12  H   UNK     1      19.103   4.319  -5.624  1.00  0.00      SEG2
TER      13      UNK      1
END
