# Supplementary material for: Mapping major SARS-CoV-2 drug targets and assessment of druggability using computational fragment screening: Identification of an allosteric small-molecule binding site on the Nsp13 helicase
Source: PLoS One. 2021 Feb 17;16(2):e0246181. doi: 10.1371/journal.pone.0246181 (PMC7888625; doi:10.1371/journal.pone.0246181)
Supplement: S2 File — (ZIP) [file pone.0246181.s002.zip › SUPP_PDBs/Nsp13_Helicase/TOP50/07.pdb]

REMARK  0001 RUN NUMBER      6                                                        
REMARK       ROTATION NUMBER 9  110.906 DEGREES                                       
REMARK                AXIS   2.89494 12.3685 7.76589 CENTER -5.14933 -10.2746 -7.75258
REMARK  0001 RMS 1.97015 DG -0.3606 0 -12.02                                          
REMARK   DATE:     6/22/20     20: 5:36      CREATED BY USER: rsa002                  
ATOM      1  C0  UNK     1      -5.271  -9.176  -6.892  1.00  0.00      SEG2
ATOM      2  C1  UNK     1      -4.182  -9.283  -7.749  1.00  0.00      SEG2
ATOM      3  C2  UNK     1      -4.165 -10.270  -8.723  1.00  0.00      SEG2
ATOM      4  C3  UNK     1      -5.215 -11.172  -8.819  1.00  0.00      SEG2
ATOM      5  C4  UNK     1      -6.312 -11.049  -7.978  1.00  0.00      SEG2
ATOM      6  C   UNK     1      -6.344 -10.044  -7.018  1.00  0.00      SEG2
ATOM      7  H0  UNK     1      -5.268  -8.429  -6.110  1.00  0.00      SEG2
ATOM      8  H1  UNK     1      -3.333  -8.618  -7.637  1.00  0.00      SEG2
ATOM      9  H2  UNK     1      -3.318 -10.356  -9.390  1.00  0.00      SEG2
ATOM     10  H3  UNK     1      -5.156 -11.978  -9.535  1.00  0.00      SEG2
ATOM     11  H4  UNK     1      -7.132 -11.748  -8.051  1.00  0.00      SEG2
ATOM     12  H   UNK     1      -7.190  -9.951  -6.352  1.00  0.00      SEG2
TER      13      UNK      1
END
