# Supplementary material for: Mapping major SARS-CoV-2 drug targets and assessment of druggability using computational fragment screening: Identification of an allosteric small-molecule binding site on the Nsp13 helicase
Source: PLoS One. 2021 Feb 17;16(2):e0246181. doi: 10.1371/journal.pone.0246181 (PMC7888625; doi:10.1371/journal.pone.0246181)
Supplement: S2 File — (ZIP) [file pone.0246181.s002.zip › SUPP_PDBs/Nsp13_Helicase/TOP50/08.pdb]

REMARK  0001 RUN NUMBER      4                                                        
REMARK       ROTATION NUMBER 3  152.434 DEGREES                                       
REMARK                AXIS   15.2055 17.5657 28.321 CENTER -9.91833 -16.717 13.4236   
REMARK  0001 RMS 2.04288 DG -5.7E-02 0 -1.9                                           
REMARK   DATE:     6/22/20     19:55:21      CREATED BY USER: rsa002                  
ATOM      1  C0  UNK     1     -10.885 -17.191  13.457  1.00  0.00      SEG2
ATOM      2  C1  UNK     1     -10.277 -17.058  12.214  1.00  0.00      SEG2
ATOM      3  C2  UNK     1      -9.769 -18.185  11.574  1.00  0.00      SEG2
ATOM      4  C3  UNK     1      -9.781 -19.415  12.212  1.00  0.00      SEG2
ATOM      5  C4  UNK     1     -10.349 -19.536  13.475  1.00  0.00      SEG2
ATOM      6  C   UNK     1     -10.930 -18.427  14.090  1.00  0.00      SEG2
ATOM      7  H0  UNK     1     -11.329 -16.334  13.955  1.00  0.00      SEG2
ATOM      8  H1  UNK     1     -10.198 -16.087  11.755  1.00  0.00      SEG2
ATOM      9  H2  UNK     1      -9.350 -18.124  10.574  1.00  0.00      SEG2
ATOM     10  H3  UNK     1      -9.350 -20.284  11.742  1.00  0.00      SEG2
ATOM     11  H4  UNK     1     -10.335 -20.493  13.973  1.00  0.00      SEG2
ATOM     12  H   UNK     1     -11.404 -18.526  15.050  1.00  0.00      SEG2
TER      13      UNK      1
END
