# Supplementary material for: Mapping major SARS-CoV-2 drug targets and assessment of druggability using computational fragment screening: Identification of an allosteric small-molecule binding site on the Nsp13 helicase
Source: PLoS One. 2021 Feb 17;16(2):e0246181. doi: 10.1371/journal.pone.0246181 (PMC7888625; doi:10.1371/journal.pone.0246181)
Supplement: S2 File — (ZIP) [file pone.0246181.s002.zip › SUPP_PDBs/Nsp13_Helicase/TOP50/09.pdb]

REMARK  0001 RUN NUMBER      4                                                        
REMARK       ROTATION NUMBER 8  24.5912 DEGREES                                       
REMARK                AXIS   17.9655 17.8317 29.6311 CENTER 10.8295 -27.5707 -5.90975 
REMARK  0001 RMS 2.18454 DG -20.039 -100 -1.3                                         
REMARK   DATE:     6/22/20     22: 8:26      CREATED BY USER: rsa002                  
ATOM      1  C0  UNK     1      10.699 -27.387  -7.019  1.00  0.00      SEG2
ATOM      2  C1  UNK     1      10.676 -28.779  -7.102  1.00  0.00      SEG2
ATOM      3  C2  UNK     1      10.762 -29.542  -5.948  1.00  0.00      SEG2
ATOM      4  C3  UNK     1      10.873 -28.922  -4.709  1.00  0.00      SEG2
ATOM      5  C4  UNK     1      10.844 -27.534  -4.622  1.00  0.00      SEG2
ATOM      6  C   UNK     1      10.759 -26.769  -5.779  1.00  0.00      SEG2
ATOM      7  H0  UNK     1      10.667 -26.786  -7.914  1.00  0.00      SEG2
ATOM      8  H1  UNK     1      10.589 -29.274  -8.058  1.00  0.00      SEG2
ATOM      9  H2  UNK     1      10.737 -30.621  -6.015  1.00  0.00      SEG2
ATOM     10  H3  UNK     1      10.967 -29.521  -3.816  1.00  0.00      SEG2
ATOM     11  H4  UNK     1      10.886 -27.051  -3.657  1.00  0.00      SEG2
ATOM     12  H   UNK     1      10.744 -25.688  -5.714  1.00  0.00      SEG2
TER      13      UNK      1
END
