# Supplementary material for: Mapping major SARS-CoV-2 drug targets and assessment of druggability using computational fragment screening: Identification of an allosteric small-molecule binding site on the Nsp13 helicase
Source: PLoS One. 2021 Feb 17;16(2):e0246181. doi: 10.1371/journal.pone.0246181 (PMC7888625; doi:10.1371/journal.pone.0246181)
Supplement: S2 File — (ZIP) [file pone.0246181.s002.zip › SUPP_PDBs/Nsp13_Helicase/TOP50/10.pdb]

REMARK  0001 RUN NUMBER      8                                                        
REMARK       ROTATION NUMBER 3  120.886 DEGREES                                       
REMARK                AXIS   16.511 5.73978 8.57967 CENTER -3.19017 7.2365 -18.4239   
REMARK  0001 RMS 2.0093 DG -20.0687 -100 -2.29                                        
REMARK   DATE:     6/23/20      3:48:31      CREATED BY USER: rsa002                  
ATOM      1  C0  UNK     1      -5.335   7.405 -18.378  1.00  0.00      SEG2
ATOM      2  C1  UNK     1      -4.458   6.440 -17.900  1.00  0.00      SEG2
ATOM      3  C2  UNK     1      -3.134   6.780 -17.644  1.00  0.00      SEG2
ATOM      4  C3  UNK     1      -2.671   8.057 -17.939  1.00  0.00      SEG2
ATOM      5  C4  UNK     1      -3.540   8.996 -18.489  1.00  0.00      SEG2
ATOM      6  C   UNK     1      -4.878   8.677 -18.682  1.00  0.00      SEG2
ATOM      7  H0  UNK     1      -6.381   7.151 -18.519  1.00  0.00      SEG2
ATOM      8  H1  UNK     1      -4.792   5.429 -17.731  1.00  0.00      SEG2
ATOM      9  H2  UNK     1      -2.462   6.045 -17.221  1.00  0.00      SEG2
ATOM     10  H3  UNK     1      -1.640   8.302 -17.745  1.00  0.00      SEG2
ATOM     11  H4  UNK     1      -3.173   9.975 -18.768  1.00  0.00      SEG2
ATOM     12  H   UNK     1      -5.558   9.419 -19.079  1.00  0.00      SEG2
TER      13      UNK      1
END
