# Supplementary material for: Mapping major SARS-CoV-2 drug targets and assessment of druggability using computational fragment screening: Identification of an allosteric small-molecule binding site on the Nsp13 helicase
Source: PLoS One. 2021 Feb 17;16(2):e0246181. doi: 10.1371/journal.pone.0246181 (PMC7888625; doi:10.1371/journal.pone.0246181)
Supplement: S2 File — (ZIP) [file pone.0246181.s002.zip › SUPP_PDBs/Nsp13_Helicase/TOP50/11.pdb]

REMARK  0001 RUN NUMBER      1                                                        
REMARK       ROTATION NUMBER 9  54.7519 DEGREES                                       
REMARK                AXIS   28.0212 14.0051 7.742091E-02 CENTER -17.1255 15.3738 -10.
REMARK  0001 RMS 2.2999 DG -20.0537 -100 -1.79                                        
REMARK   DATE:     6/22/20     19:47: 2      CREATED BY USER: rsa002                  
ATOM      1  C0  UNK     1     -17.115  15.140 -11.025  1.00  0.00      SEG2
ATOM      2  C1  UNK     1     -17.563  16.135 -10.159  1.00  0.00      SEG2
ATOM      3  C2  UNK     1     -17.268  16.054  -8.804  1.00  0.00      SEG2
ATOM      4  C3  UNK     1     -16.539  14.979  -8.314  1.00  0.00      SEG2
ATOM      5  C4  UNK     1     -16.139  13.962  -9.168  1.00  0.00      SEG2
ATOM      6  C   UNK     1     -16.421  14.043 -10.527  1.00  0.00      SEG2
ATOM      7  H0  UNK     1     -17.321  15.221 -12.079  1.00  0.00      SEG2
ATOM      8  H1  UNK     1     -18.149  16.964 -10.525  1.00  0.00      SEG2
ATOM      9  H2  UNK     1     -17.621  16.837  -8.143  1.00  0.00      SEG2
ATOM     10  H3  UNK     1     -16.289  14.931  -7.261  1.00  0.00      SEG2
ATOM     11  H4  UNK     1     -15.610  13.104  -8.773  1.00  0.00      SEG2
ATOM     12  H   UNK     1     -16.104  13.257 -11.193  1.00  0.00      SEG2
TER      13      UNK      1
END
