# Supplementary material for: Mapping major SARS-CoV-2 drug targets and assessment of druggability using computational fragment screening: Identification of an allosteric small-molecule binding site on the Nsp13 helicase
Source: PLoS One. 2021 Feb 17;16(2):e0246181. doi: 10.1371/journal.pone.0246181 (PMC7888625; doi:10.1371/journal.pone.0246181)
Supplement: S2 File — (ZIP) [file pone.0246181.s002.zip › SUPP_PDBs/Nsp13_Helicase/TOP50/12.pdb]

REMARK  0001 RUN NUMBER      9                                                        
REMARK       ROTATION NUMBER 10  146.165 DEGREES                                      
REMARK                AXIS   21.0412 13.3765 26.1556 CENTER -28.8678 -13.9003 -8.22558
REMARK  0001 RMS 1.45457 DG -6.39E-02 0 -2.13                                         
REMARK   DATE:     6/22/20     20:15:24      CREATED BY USER: rsa002                  
ATOM      1  C0  UNK     1     -29.584 -13.929  -8.454  1.00  0.00      SEG2
ATOM      2  C1  UNK     1     -28.237 -13.592  -8.529  1.00  0.00      SEG2
ATOM      3  C2  UNK     1     -27.279 -14.591  -8.636  1.00  0.00      SEG2
ATOM      4  C3  UNK     1     -27.663 -15.925  -8.679  1.00  0.00      SEG2
ATOM      5  C4  UNK     1     -29.006 -16.263  -8.569  1.00  0.00      SEG2
ATOM      6  C   UNK     1     -29.970 -15.265  -8.462  1.00  0.00      SEG2
ATOM      7  H0  UNK     1     -30.339 -13.157  -8.387  1.00  0.00      SEG2
ATOM      8  H1  UNK     1     -27.927 -12.559  -8.504  1.00  0.00      SEG2
ATOM      9  H2  UNK     1     -26.228 -14.326  -8.687  1.00  0.00      SEG2
ATOM     10  H3  UNK     1     -26.920 -16.697  -8.800  1.00  0.00      SEG2
ATOM     11  H4  UNK     1     -29.302 -17.302  -8.571  1.00  0.00      SEG2
ATOM     12  H   UNK     1     -31.012 -15.526  -8.391  1.00  0.00      SEG2
TER      13      UNK      1
END
