# Supplementary material for: Mapping major SARS-CoV-2 drug targets and assessment of druggability using computational fragment screening: Identification of an allosteric small-molecule binding site on the Nsp13 helicase
Source: PLoS One. 2021 Feb 17;16(2):e0246181. doi: 10.1371/journal.pone.0246181 (PMC7888625; doi:10.1371/journal.pone.0246181)
Supplement: S2 File — (ZIP) [file pone.0246181.s002.zip › SUPP_PDBs/Nsp13_Helicase/TOP50/13.pdb]

REMARK  0001 RUN NUMBER      2                                                        
REMARK       ROTATION NUMBER 1  178.803 DEGREES                                       
REMARK                AXIS   0.401544 21.0251 29.0833 CENTER -6.4435 3.14583 2.67375  
REMARK  0001 RMS 2.00401 DG -0.1854 0 -6.18                                           
REMARK   DATE:     6/22/20     21:49:32      CREATED BY USER: rsa002                  
ATOM      1  C0  UNK     1      -6.319   4.152   2.181  1.00  0.00      SEG2
ATOM      2  C1  UNK     1      -6.324   2.985   1.427  1.00  0.00      SEG2
ATOM      3  C2  UNK     1      -6.831   1.809   1.974  1.00  0.00      SEG2
ATOM      4  C3  UNK     1      -7.361   1.811   3.253  1.00  0.00      SEG2
ATOM      5  C4  UNK     1      -7.320   2.969   4.023  1.00  0.00      SEG2
ATOM      6  C   UNK     1      -6.792   4.138   3.487  1.00  0.00      SEG2
ATOM      7  H0  UNK     1      -5.932   5.066   1.749  1.00  0.00      SEG2
ATOM      8  H1  UNK     1      -5.930   2.980   0.421  1.00  0.00      SEG2
ATOM      9  H2  UNK     1      -6.810   0.886   1.406  1.00  0.00      SEG2
ATOM     10  H3  UNK     1      -7.799   0.900   3.648  1.00  0.00      SEG2
ATOM     11  H4  UNK     1      -7.692   2.957   5.036  1.00  0.00      SEG2
ATOM     12  H   UNK     1      -6.749   5.031   4.097  1.00  0.00      SEG2
TER      13      UNK      1
END
