# Supplementary material for: Mapping major SARS-CoV-2 drug targets and assessment of druggability using computational fragment screening: Identification of an allosteric small-molecule binding site on the Nsp13 helicase
Source: PLoS One. 2021 Feb 17;16(2):e0246181. doi: 10.1371/journal.pone.0246181 (PMC7888625; doi:10.1371/journal.pone.0246181)
Supplement: S2 File — (ZIP) [file pone.0246181.s002.zip › SUPP_PDBs/Nsp13_Helicase/TOP50/14.pdb]

REMARK  0001 RUN NUMBER      7                                                        
REMARK       ROTATION NUMBER 1  99.662 DEGREES                                        
REMARK                AXIS   28.0238 6.01887 6.57963 CENTER 43.8415 21.0632 19.2265   
REMARK  0001 RMS 2.04318 DG -3.93E-02 0 -1.31                                         
REMARK   DATE:     6/22/20     20: 6:39      CREATED BY USER: rsa002                  
ATOM      1  C0  UNK     1      43.661  22.053  20.145  1.00  0.00      SEG2
ATOM      2  C1  UNK     1      42.869  21.898  19.016  1.00  0.00      SEG2
ATOM      3  C2  UNK     1      43.442  21.500  17.812  1.00  0.00      SEG2
ATOM      4  C3  UNK     1      44.821  21.314  17.732  1.00  0.00      SEG2
ATOM      5  C4  UNK     1      45.615  21.491  18.857  1.00  0.00      SEG2
ATOM      6  C   UNK     1      45.032  21.831  20.071  1.00  0.00      SEG2
ATOM      7  H0  UNK     1      43.225  22.349  21.086  1.00  0.00      SEG2
ATOM      8  H1  UNK     1      41.805  22.082  19.070  1.00  0.00      SEG2
ATOM      9  H2  UNK     1      42.825  21.338  16.947  1.00  0.00      SEG2
ATOM     10  H3  UNK     1      45.273  21.030  16.792  1.00  0.00      SEG2
ATOM     11  H4  UNK     1      46.686  21.365  18.795  1.00  0.00      SEG2
ATOM     12  H   UNK     1      45.643  21.927  20.956  1.00  0.00      SEG2
TER      13      UNK      1
END
