# Supplementary material for: Mapping major SARS-CoV-2 drug targets and assessment of druggability using computational fragment screening: Identification of an allosteric small-molecule binding site on the Nsp13 helicase
Source: PLoS One. 2021 Feb 17;16(2):e0246181. doi: 10.1371/journal.pone.0246181 (PMC7888625; doi:10.1371/journal.pone.0246181)
Supplement: S2 File — (ZIP) [file pone.0246181.s002.zip › SUPP_PDBs/Nsp13_Helicase/TOP50/15.pdb]

REMARK  0001 RUN NUMBER      1                                                        
REMARK       ROTATION NUMBER 10  57.6862 DEGREES                                      
REMARK                AXIS   10.5852 26.304 18.4784 CENTER -6.06275 -10.1487 -22.7738 
REMARK  0001 RMS 3.7656 DG -20.0744 -100 -2.48                                        
REMARK   DATE:     6/22/20     19:47:40      CREATED BY USER: rsa002                  
ATOM      1  C0  UNK     1      -7.401 -11.044 -23.709  1.00  0.00      SEG2
ATOM      2  C1  UNK     1      -8.360 -10.895 -24.700  1.00  0.00      SEG2
ATOM      3  C2  UNK     1      -8.766 -11.999 -25.444  1.00  0.00      SEG2
ATOM      4  C3  UNK     1      -8.246 -13.254 -25.163  1.00  0.00      SEG2
ATOM      5  C4  UNK     1      -7.283 -13.403 -24.170  1.00  0.00      SEG2
ATOM      6  C   UNK     1      -6.859 -12.298 -23.445  1.00  0.00      SEG2
ATOM      7  H0  UNK     1      -7.058 -10.191 -23.141  1.00  0.00      SEG2
ATOM      8  H1  UNK     1      -8.794  -9.926 -24.906  1.00  0.00      SEG2
ATOM      9  H2  UNK     1      -9.477 -11.882 -26.248  1.00  0.00      SEG2
ATOM     10  H3  UNK     1      -8.581 -14.115 -25.724  1.00  0.00      SEG2
ATOM     11  H4  UNK     1      -6.856 -14.377 -23.979  1.00  0.00      SEG2
ATOM     12  H   UNK     1      -6.104 -12.410 -22.680  1.00  0.00      SEG2
TER      13      UNK      1
END
