# Supplementary material for: Mapping major SARS-CoV-2 drug targets and assessment of druggability using computational fragment screening: Identification of an allosteric small-molecule binding site on the Nsp13 helicase
Source: PLoS One. 2021 Feb 17;16(2):e0246181. doi: 10.1371/journal.pone.0246181 (PMC7888625; doi:10.1371/journal.pone.0246181)
Supplement: S2 File — (ZIP) [file pone.0246181.s002.zip › SUPP_PDBs/Nsp13_Helicase/TOP50/16.pdb]

REMARK  0001 RUN NUMBER      9                                                        
REMARK       ROTATION NUMBER 1  9.0251 DEGREES                                        
REMARK                AXIS   17.7347 12.4146 27.251 CENTER 28.4145 28.884 12.3141     
REMARK  0001 RMS 0.54611 DG -4.11E-02 0 -1.37                                         
REMARK   DATE:     6/23/20      3:49:57      CREATED BY USER: rsa002                  
ATOM      1  C0  UNK     1      28.681  28.782  13.733  1.00  0.00      SEG2
ATOM      2  C1  UNK     1      27.542  28.964  12.960  1.00  0.00      SEG2
ATOM      3  C2  UNK     1      27.658  29.281  11.611  1.00  0.00      SEG2
ATOM      4  C3  UNK     1      28.917  29.469  11.049  1.00  0.00      SEG2
ATOM      5  C4  UNK     1      30.054  29.305  11.825  1.00  0.00      SEG2
ATOM      6  C   UNK     1      29.940  28.931  13.160  1.00  0.00      SEG2
ATOM      7  H0  UNK     1      28.589  28.527  14.781  1.00  0.00      SEG2
ATOM      8  H1  UNK     1      26.563  28.860  13.405  1.00  0.00      SEG2
ATOM      9  H2  UNK     1      26.775  29.385  10.998  1.00  0.00      SEG2
ATOM     10  H3  UNK     1      28.998  29.743  10.006  1.00  0.00      SEG2
ATOM     11  H4  UNK     1      31.034  29.467  11.398  1.00  0.00      SEG2
ATOM     12  H   UNK     1      30.829  28.758  13.747  1.00  0.00      SEG2
TER      13      UNK      1
END
