# Supplementary material for: Mapping major SARS-CoV-2 drug targets and assessment of druggability using computational fragment screening: Identification of an allosteric small-molecule binding site on the Nsp13 helicase
Source: PLoS One. 2021 Feb 17;16(2):e0246181. doi: 10.1371/journal.pone.0246181 (PMC7888625; doi:10.1371/journal.pone.0246181)
Supplement: S2 File — (ZIP) [file pone.0246181.s002.zip › SUPP_PDBs/Nsp13_Helicase/TOP50/17.pdb]

REMARK  0001 RUN NUMBER      9                                                        
REMARK       ROTATION NUMBER 5  171.384 DEGREES                                       
REMARK                AXIS   11.4257 7.97556 5.44416 CENTER -4.30675 8.09908 1.2415   
REMARK  0001 RMS 2.93747 DG -1.02E-02 0 -0.34                                         
REMARK   DATE:     6/22/20     20:14:43      CREATED BY USER: rsa002                  
ATOM      1  C0  UNK     1      -5.710   9.268   1.263  1.00  0.00      SEG2
ATOM      2  C1  UNK     1      -6.239   8.693   0.113  1.00  0.00      SEG2
ATOM      3  C2  UNK     1      -6.299   7.309  -0.009  1.00  0.00      SEG2
ATOM      4  C3  UNK     1      -5.825   6.501   1.018  1.00  0.00      SEG2
ATOM      5  C4  UNK     1      -5.270   7.076   2.155  1.00  0.00      SEG2
ATOM      6  C   UNK     1      -5.212   8.459   2.278  1.00  0.00      SEG2
ATOM      7  H0  UNK     1      -5.684  10.342   1.373  1.00  0.00      SEG2
ATOM      8  H1  UNK     1      -6.608   9.316  -0.687  1.00  0.00      SEG2
ATOM      9  H2  UNK     1      -6.713   6.863  -0.901  1.00  0.00      SEG2
ATOM     10  H3  UNK     1      -5.884   5.425   0.930  1.00  0.00      SEG2
ATOM     11  H4  UNK     1      -4.883   6.451   2.946  1.00  0.00      SEG2
ATOM     12  H   UNK     1      -4.782   8.903   3.165  1.00  0.00      SEG2
TER      13      UNK      1
END
