# Supplementary material for: Mapping major SARS-CoV-2 drug targets and assessment of druggability using computational fragment screening: Identification of an allosteric small-molecule binding site on the Nsp13 helicase
Source: PLoS One. 2021 Feb 17;16(2):e0246181. doi: 10.1371/journal.pone.0246181 (PMC7888625; doi:10.1371/journal.pone.0246181)
Supplement: S2 File — (ZIP) [file pone.0246181.s002.zip › SUPP_PDBs/Nsp13_Helicase/TOP50/18.pdb]

REMARK  0001 RUN NUMBER      4                                                        
REMARK       ROTATION NUMBER 3  12.4541 DEGREES                                       
REMARK                AXIS   12.7296 3.6942 2.85976 CENTER -3.86858 -8.21783 2.69683  
REMARK  0001 RMS 2.31559 DG -7.71E-02 0 -2.57                                         
REMARK   DATE:     6/22/20     22: 4: 0      CREATED BY USER: rsa002                  
ATOM      1  C0  UNK     1      -2.255  -8.572   3.411  1.00  0.00      SEG2
ATOM      2  C1  UNK     1      -2.205  -7.520   4.321  1.00  0.00      SEG2
ATOM      3  C2  UNK     1      -3.166  -6.520   4.282  1.00  0.00      SEG2
ATOM      4  C3  UNK     1      -4.175  -6.564   3.327  1.00  0.00      SEG2
ATOM      5  C4  UNK     1      -4.233  -7.618   2.426  1.00  0.00      SEG2
ATOM      6  C   UNK     1      -3.278  -8.628   2.472  1.00  0.00      SEG2
ATOM      7  H0  UNK     1      -1.488  -9.330   3.432  1.00  0.00      SEG2
ATOM      8  H1  UNK     1      -1.412  -7.468   5.053  1.00  0.00      SEG2
ATOM      9  H2  UNK     1      -3.129  -5.700   4.986  1.00  0.00      SEG2
ATOM     10  H3  UNK     1      -4.909  -5.771   3.282  1.00  0.00      SEG2
ATOM     11  H4  UNK     1      -5.015  -7.645   1.680  1.00  0.00      SEG2
ATOM     12  H   UNK     1      -3.336  -9.436   1.757  1.00  0.00      SEG2
TER      13      UNK      1
END
