# Supplementary material for: Mapping major SARS-CoV-2 drug targets and assessment of druggability using computational fragment screening: Identification of an allosteric small-molecule binding site on the Nsp13 helicase
Source: PLoS One. 2021 Feb 17;16(2):e0246181. doi: 10.1371/journal.pone.0246181 (PMC7888625; doi:10.1371/journal.pone.0246181)
Supplement: S2 File — (ZIP) [file pone.0246181.s002.zip › SUPP_PDBs/Nsp13_Helicase/TOP50/19.pdb]

REMARK  0001 RUN NUMBER      7                                                        
REMARK       ROTATION NUMBER 3  150.46 DEGREES                                        
REMARK                AXIS   25.8557 28.9908 0.373618 CENTER 23.931 5.5995 1.53867    
REMARK  0001 RMS 1.1906 DG -6.36E-02 0 -2.12                                          
REMARK   DATE:     6/23/20      3:46:53      CREATED BY USER: rsa002                  
ATOM      1  C0  UNK     1      24.562   5.092   0.888  1.00  0.00      SEG2
ATOM      2  C1  UNK     1      24.577   5.961   1.973  1.00  0.00      SEG2
ATOM      3  C2  UNK     1      23.399   6.236   2.657  1.00  0.00      SEG2
ATOM      4  C3  UNK     1      22.204   5.658   2.244  1.00  0.00      SEG2
ATOM      5  C4  UNK     1      22.190   4.783   1.166  1.00  0.00      SEG2
ATOM      6  C   UNK     1      23.371   4.493   0.496  1.00  0.00      SEG2
ATOM      7  H0  UNK     1      25.476   4.869   0.359  1.00  0.00      SEG2
ATOM      8  H1  UNK     1      25.504   6.416   2.296  1.00  0.00      SEG2
ATOM      9  H2  UNK     1      23.412   6.891   3.514  1.00  0.00      SEG2
ATOM     10  H3  UNK     1      21.283   5.882   2.767  1.00  0.00      SEG2
ATOM     11  H4  UNK     1      21.261   4.320   0.857  1.00  0.00      SEG2
ATOM     12  H   UNK     1      23.362   3.790  -0.328  1.00  0.00      SEG2
TER      13      UNK      1
END
