# Supplementary material for: Mapping major SARS-CoV-2 drug targets and assessment of druggability using computational fragment screening: Identification of an allosteric small-molecule binding site on the Nsp13 helicase
Source: PLoS One. 2021 Feb 17;16(2):e0246181. doi: 10.1371/journal.pone.0246181 (PMC7888625; doi:10.1371/journal.pone.0246181)
Supplement: S2 File — (ZIP) [file pone.0246181.s002.zip › SUPP_PDBs/Nsp13_Helicase/TOP50/20.pdb]

REMARK  0001 RUN NUMBER      3                                                        
REMARK       ROTATION NUMBER 4  120.897 DEGREES                                       
REMARK                AXIS   7.7049 29.8289 14.6879 CENTER -5.18108 -5.65867 -25.3424 
REMARK  0001 RMS 1.49906 DG -20.0375 -100 -1.25                                       
REMARK   DATE:     6/23/20      3:39:58      CREATED BY USER: rsa002                  
ATOM      1  C0  UNK     1      -4.872  -7.927 -25.676  1.00  0.00      SEG2
ATOM      2  C1  UNK     1      -3.899  -6.943 -25.590  1.00  0.00      SEG2
ATOM      3  C2  UNK     1      -4.254  -5.601 -25.649  1.00  0.00      SEG2
ATOM      4  C3  UNK     1      -5.582  -5.242 -25.824  1.00  0.00      SEG2
ATOM      5  C4  UNK     1      -6.567  -6.224 -25.878  1.00  0.00      SEG2
ATOM      6  C   UNK     1      -6.211  -7.567 -25.813  1.00  0.00      SEG2
ATOM      7  H0  UNK     1      -4.578  -8.966 -25.637  1.00  0.00      SEG2
ATOM      8  H1  UNK     1      -2.862  -7.236 -25.486  1.00  0.00      SEG2
ATOM      9  H2  UNK     1      -3.495  -4.835 -25.562  1.00  0.00      SEG2
ATOM     10  H3  UNK     1      -5.850  -4.200 -25.925  1.00  0.00      SEG2
ATOM     11  H4  UNK     1      -7.605  -5.948 -25.974  1.00  0.00      SEG2
ATOM     12  H   UNK     1      -6.975  -8.325 -25.877  1.00  0.00      SEG2
TER      13      UNK      1
END
