# Supplementary material for: Mapping major SARS-CoV-2 drug targets and assessment of druggability using computational fragment screening: Identification of an allosteric small-molecule binding site on the Nsp13 helicase
Source: PLoS One. 2021 Feb 17;16(2):e0246181. doi: 10.1371/journal.pone.0246181 (PMC7888625; doi:10.1371/journal.pone.0246181)
Supplement: S2 File — (ZIP) [file pone.0246181.s002.zip › SUPP_PDBs/Nsp13_Helicase/TOP50/21.pdb]

REMARK  0001 RUN NUMBER      1                                                        
REMARK       ROTATION NUMBER 7  28.2895 DEGREES                                       
REMARK                AXIS   23.3851 25.5389 22.8544 CENTER -35.004 4.80825 7.97358   
REMARK  0001 RMS 0.747097 DG -6.72E-02 0 -2.24                                        
REMARK   DATE:     6/22/20     19:46:22      CREATED BY USER: rsa002                  
ATOM      1  C0  UNK     1     -36.073   4.220   9.562  1.00  0.00      SEG2
ATOM      2  C1  UNK     1     -35.469   3.457   8.574  1.00  0.00      SEG2
ATOM      3  C2  UNK     1     -34.868   4.074   7.483  1.00  0.00      SEG2
ATOM      4  C3  UNK     1     -34.831   5.462   7.406  1.00  0.00      SEG2
ATOM      5  C4  UNK     1     -35.430   6.227   8.399  1.00  0.00      SEG2
ATOM      6  C   UNK     1     -36.069   5.609   9.465  1.00  0.00      SEG2
ATOM      7  H0  UNK     1     -36.555   3.738  10.399  1.00  0.00      SEG2
ATOM      8  H1  UNK     1     -35.473   2.379   8.651  1.00  0.00      SEG2
ATOM      9  H2  UNK     1     -34.431   3.483   6.690  1.00  0.00      SEG2
ATOM     10  H3  UNK     1     -34.345   5.941   6.568  1.00  0.00      SEG2
ATOM     11  H4  UNK     1     -35.411   7.307   8.333  1.00  0.00      SEG2
ATOM     12  H   UNK     1     -36.573   6.206  10.211  1.00  0.00      SEG2
TER      13      UNK      1
END
