# Supplementary material for: Mapping major SARS-CoV-2 drug targets and assessment of druggability using computational fragment screening: Identification of an allosteric small-molecule binding site on the Nsp13 helicase
Source: PLoS One. 2021 Feb 17;16(2):e0246181. doi: 10.1371/journal.pone.0246181 (PMC7888625; doi:10.1371/journal.pone.0246181)
Supplement: S2 File — (ZIP) [file pone.0246181.s002.zip › SUPP_PDBs/Nsp13_Helicase/TOP50/22.pdb]

REMARK  0001 RUN NUMBER      3                                                        
REMARK       ROTATION NUMBER 4  155.201 DEGREES                                       
REMARK                AXIS   13.5103 5.39973 0.496142 CENTER -10.3677 13.6269 -14.0098
REMARK  0001 RMS 2.35528 DG -2.07E-02 0 -0.69                                         
REMARK   DATE:     6/22/20     19:51:38      CREATED BY USER: rsa002                  
ATOM      1  C0  UNK     1      -8.230  14.113 -14.368  1.00  0.00      SEG2
ATOM      2  C1  UNK     1      -8.601  13.339 -15.459  1.00  0.00      SEG2
ATOM      3  C2  UNK     1      -9.836  12.698 -15.468  1.00  0.00      SEG2
ATOM      4  C3  UNK     1     -10.700  12.840 -14.391  1.00  0.00      SEG2
ATOM      5  C4  UNK     1     -10.309  13.582 -13.281  1.00  0.00      SEG2
ATOM      6  C   UNK     1      -9.074  14.214 -13.268  1.00  0.00      SEG2
ATOM      7  H0  UNK     1      -7.286  14.639 -14.369  1.00  0.00      SEG2
ATOM      8  H1  UNK     1      -7.935  13.239 -16.303  1.00  0.00      SEG2
ATOM      9  H2  UNK     1     -10.123  12.099 -16.319  1.00  0.00      SEG2
ATOM     10  H3  UNK     1     -11.678  12.380 -14.409  1.00  0.00      SEG2
ATOM     11  H4  UNK     1     -10.970  13.669 -12.430  1.00  0.00      SEG2
ATOM     12  H   UNK     1      -8.767  14.785 -12.403  1.00  0.00      SEG2
TER      13      UNK      1
END
