# Supplementary material for: Mapping major SARS-CoV-2 drug targets and assessment of druggability using computational fragment screening: Identification of an allosteric small-molecule binding site on the Nsp13 helicase
Source: PLoS One. 2021 Feb 17;16(2):e0246181. doi: 10.1371/journal.pone.0246181 (PMC7888625; doi:10.1371/journal.pone.0246181)
Supplement: S2 File — (ZIP) [file pone.0246181.s002.zip › SUPP_PDBs/Nsp13_Helicase/TOP50/23.pdb]

REMARK  0001 RUN NUMBER      10                                                       
REMARK       ROTATION NUMBER 5  43.423 DEGREES                                        
REMARK                AXIS   25.1336 14.312 2.79708 CENTER -11.5665 -3.07642 7.89633  
REMARK  0001 RMS 1.24698 DG -7.08E-02 0 -2.36                                         
REMARK   DATE:     6/22/20     22:45:13      CREATED BY USER: rsa002                  
ATOM      1  C0  UNK     1     -11.662  -4.597   7.997  1.00  0.00      SEG2
ATOM      2  C1  UNK     1     -12.273  -3.376   8.263  1.00  0.00      SEG2
ATOM      3  C2  UNK     1     -11.919  -2.248   7.535  1.00  0.00      SEG2
ATOM      4  C3  UNK     1     -10.986  -2.349   6.507  1.00  0.00      SEG2
ATOM      5  C4  UNK     1     -10.372  -3.565   6.245  1.00  0.00      SEG2
ATOM      6  C   UNK     1     -10.696  -4.687   7.003  1.00  0.00      SEG2
ATOM      7  H0  UNK     1     -11.959  -5.472   8.562  1.00  0.00      SEG2
ATOM      8  H1  UNK     1     -13.030  -3.318   9.032  1.00  0.00      SEG2
ATOM      9  H2  UNK     1     -12.375  -1.296   7.759  1.00  0.00      SEG2
ATOM     10  H3  UNK     1     -10.738  -1.487   5.903  1.00  0.00      SEG2
ATOM     11  H4  UNK     1      -9.650  -3.631   5.441  1.00  0.00      SEG2
ATOM     12  H   UNK     1     -10.208  -5.630   6.809  1.00  0.00      SEG2
TER      13      UNK      1
END
