# Supplementary material for: Mapping major SARS-CoV-2 drug targets and assessment of druggability using computational fragment screening: Identification of an allosteric small-molecule binding site on the Nsp13 helicase
Source: PLoS One. 2021 Feb 17;16(2):e0246181. doi: 10.1371/journal.pone.0246181 (PMC7888625; doi:10.1371/journal.pone.0246181)
Supplement: S2 File — (ZIP) [file pone.0246181.s002.zip › SUPP_PDBs/Nsp13_Helicase/TOP50/24.pdb]

REMARK  0001 RUN NUMBER      7                                                        
REMARK       ROTATION NUMBER 4  2.37527 DEGREES                                       
REMARK                AXIS   15.5519 16.7835 22.3468 CENTER 27.8839 29.6058 24.8513   
REMARK  0001 RMS 2.74195 DG -19.9859 -100 0.47                                        
REMARK   DATE:     6/22/20     22:24:22      CREATED BY USER: rsa002                  
ATOM      1  C0  UNK     1      26.613  28.130  24.766  1.00  0.00      SEG2
ATOM      2  C1  UNK     1      25.804  27.495  25.699  1.00  0.00      SEG2
ATOM      3  C2  UNK     1      26.267  27.287  26.993  1.00  0.00      SEG2
ATOM      4  C3  UNK     1      27.531  27.733  27.359  1.00  0.00      SEG2
ATOM      5  C4  UNK     1      28.327  28.398  26.435  1.00  0.00      SEG2
ATOM      6  C   UNK     1      27.876  28.581  25.132  1.00  0.00      SEG2
ATOM      7  H0  UNK     1      26.254  28.278  23.756  1.00  0.00      SEG2
ATOM      8  H1  UNK     1      24.815  27.164  25.418  1.00  0.00      SEG2
ATOM      9  H2  UNK     1      25.644  26.779  27.716  1.00  0.00      SEG2
ATOM     10  H3  UNK     1      27.884  27.564  28.364  1.00  0.00      SEG2
ATOM     11  H4  UNK     1      29.291  28.777  26.741  1.00  0.00      SEG2
ATOM     12  H   UNK     1      28.489  29.077  24.400  1.00  0.00      SEG2
TER      13      UNK      1
END
