# Supplementary material for: Mapping major SARS-CoV-2 drug targets and assessment of druggability using computational fragment screening: Identification of an allosteric small-molecule binding site on the Nsp13 helicase
Source: PLoS One. 2021 Feb 17;16(2):e0246181. doi: 10.1371/journal.pone.0246181 (PMC7888625; doi:10.1371/journal.pone.0246181)
Supplement: S2 File — (ZIP) [file pone.0246181.s002.zip › SUPP_PDBs/Nsp13_Helicase/TOP50/25.pdb]

REMARK  0001 RUN NUMBER      2                                                        
REMARK       ROTATION NUMBER 2  138.174 DEGREES                                       
REMARK                AXIS   10.315 14.2475 22.7699 CENTER -42.0012 7.964 -1.53742    
REMARK  0001 RMS 2.26753 DG -0.1212 0 -4.04                                           
REMARK   DATE:     6/22/20     19:48: 9      CREATED BY USER: rsa002                  
ATOM      1  C0  UNK     1     -41.713   6.822  -1.756  1.00  0.00      SEG2
ATOM      2  C1  UNK     1     -41.037   6.269  -0.673  1.00  0.00      SEG2
ATOM      3  C2  UNK     1     -40.739   7.061   0.429  1.00  0.00      SEG2
ATOM      4  C3  UNK     1     -41.163   8.380   0.475  1.00  0.00      SEG2
ATOM      5  C4  UNK     1     -41.827   8.936  -0.614  1.00  0.00      SEG2
ATOM      6  C   UNK     1     -42.078   8.159  -1.740  1.00  0.00      SEG2
ATOM      7  H0  UNK     1     -41.960   6.199  -2.604  1.00  0.00      SEG2
ATOM      8  H1  UNK     1     -40.753   5.227  -0.682  1.00  0.00      SEG2
ATOM      9  H2  UNK     1     -40.187   6.637   1.259  1.00  0.00      SEG2
ATOM     10  H3  UNK     1     -40.989   8.973   1.362  1.00  0.00      SEG2
ATOM     11  H4  UNK     1     -42.156   9.963  -0.579  1.00  0.00      SEG2
ATOM     12  H   UNK     1     -42.573   8.596  -2.596  1.00  0.00      SEG2
TER      13      UNK      1
END
