# Supplementary material for: Mapping major SARS-CoV-2 drug targets and assessment of druggability using computational fragment screening: Identification of an allosteric small-molecule binding site on the Nsp13 helicase
Source: PLoS One. 2021 Feb 17;16(2):e0246181. doi: 10.1371/journal.pone.0246181 (PMC7888625; doi:10.1371/journal.pone.0246181)
Supplement: S2 File — (ZIP) [file pone.0246181.s002.zip › SUPP_PDBs/Nsp13_Helicase/TOP50/26.pdb]

REMARK  0001 RUN NUMBER      9                                                        
REMARK       ROTATION NUMBER 1  126.973 DEGREES                                       
REMARK                AXIS   12.8759 12.8618 7.64205 CENTER -8.5145 11.8797 -16.5847  
REMARK  0001 RMS 2.22316 DG -2.25E-02 0 -0.75                                         
REMARK   DATE:     6/22/20     20:11:52      CREATED BY USER: rsa002                  
ATOM      1  C0  UNK     1      -9.532  12.557 -15.815  1.00  0.00      SEG2
ATOM      2  C1  UNK     1      -9.192  11.851 -16.964  1.00  0.00      SEG2
ATOM      3  C2  UNK     1      -7.951  12.047 -17.557  1.00  0.00      SEG2
ATOM      4  C3  UNK     1      -7.059  12.966 -17.017  1.00  0.00      SEG2
ATOM      5  C4  UNK     1      -7.406  13.685 -15.879  1.00  0.00      SEG2
ATOM      6  C   UNK     1      -8.638  13.474 -15.273  1.00  0.00      SEG2
ATOM      7  H0  UNK     1     -10.491  12.400 -15.342  1.00  0.00      SEG2
ATOM      8  H1  UNK     1      -9.885  11.152 -17.406  1.00  0.00      SEG2
ATOM      9  H2  UNK     1      -7.686  11.484 -18.441  1.00  0.00      SEG2
ATOM     10  H3  UNK     1      -6.099  13.126 -17.486  1.00  0.00      SEG2
ATOM     11  H4  UNK     1      -6.723  14.413 -15.465  1.00  0.00      SEG2
ATOM     12  H   UNK     1      -8.900  14.028 -14.383  1.00  0.00      SEG2
TER      13      UNK      1
END
