# Supplementary material for: Mapping major SARS-CoV-2 drug targets and assessment of druggability using computational fragment screening: Identification of an allosteric small-molecule binding site on the Nsp13 helicase
Source: PLoS One. 2021 Feb 17;16(2):e0246181. doi: 10.1371/journal.pone.0246181 (PMC7888625; doi:10.1371/journal.pone.0246181)
Supplement: S2 File — (ZIP) [file pone.0246181.s002.zip › SUPP_PDBs/Nsp13_Helicase/TOP50/27.pdb]

REMARK  0001 RUN NUMBER      9                                                        
REMARK       ROTATION NUMBER 7  18.6327 DEGREES                                       
REMARK                AXIS   19.7059 3.03417 13.8924 CENTER 18.2568 6.00692 -11.3257  
REMARK  0001 RMS 1.99633 DG -4.8E-02 0 -1.6                                           
REMARK   DATE:     6/22/20     22:40:44      CREATED BY USER: rsa002                  
ATOM      1  C0  UNK     1      16.821   5.871 -11.846  1.00  0.00      SEG2
ATOM      2  C1  UNK     1      17.448   5.065 -10.907  1.00  0.00      SEG2
ATOM      3  C2  UNK     1      18.837   5.049 -10.818  1.00  0.00      SEG2
ATOM      4  C3  UNK     1      19.595   5.831 -11.679  1.00  0.00      SEG2
ATOM      5  C4  UNK     1      18.965   6.602 -12.651  1.00  0.00      SEG2
ATOM      6  C   UNK     1      17.581   6.626 -12.733  1.00  0.00      SEG2
ATOM      7  H0  UNK     1      15.742   5.899 -11.875  1.00  0.00      SEG2
ATOM      8  H1  UNK     1      16.853   4.461 -10.243  1.00  0.00      SEG2
ATOM      9  H2  UNK     1      19.314   4.429 -10.075  1.00  0.00      SEG2
ATOM     10  H3  UNK     1      20.670   5.837 -11.592  1.00  0.00      SEG2
ATOM     11  H4  UNK     1      19.559   7.183 -13.345  1.00  0.00      SEG2
ATOM     12  H   UNK     1      17.086   7.227 -13.481  1.00  0.00      SEG2
TER      13      UNK      1
END
