# Supplementary material for: Mapping major SARS-CoV-2 drug targets and assessment of druggability using computational fragment screening: Identification of an allosteric small-molecule binding site on the Nsp13 helicase
Source: PLoS One. 2021 Feb 17;16(2):e0246181. doi: 10.1371/journal.pone.0246181 (PMC7888625; doi:10.1371/journal.pone.0246181)
Supplement: S2 File — (ZIP) [file pone.0246181.s002.zip › SUPP_PDBs/Nsp13_Helicase/TOP50/28.pdb]

REMARK  0001 RUN NUMBER      8                                                        
REMARK       ROTATION NUMBER 7  101.383 DEGREES                                       
REMARK                AXIS   13.8012 19.1311 4.22169 CENTER -12.8918 0.219 17.8826    
REMARK  0001 RMS 2.33957 DG -0.1122 0 -3.74                                           
REMARK   DATE:     6/22/20     20:11:56      CREATED BY USER: rsa002                  
ATOM      1  C0  UNK     1     -14.341   1.816  18.046  1.00  0.00      SEG2
ATOM      2  C1  UNK     1     -13.149   2.396  17.624  1.00  0.00      SEG2
ATOM      3  C2  UNK     1     -11.934   1.865  18.029  1.00  0.00      SEG2
ATOM      4  C3  UNK     1     -11.904   0.717  18.816  1.00  0.00      SEG2
ATOM      5  C4  UNK     1     -13.095   0.123  19.216  1.00  0.00      SEG2
ATOM      6  C   UNK     1     -14.310   0.684  18.855  1.00  0.00      SEG2
ATOM      7  H0  UNK     1     -15.286   2.240  17.742  1.00  0.00      SEG2
ATOM      8  H1  UNK     1     -13.175   3.262  16.976  1.00  0.00      SEG2
ATOM      9  H2  UNK     1     -11.006   2.333  17.729  1.00  0.00      SEG2
ATOM     10  H3  UNK     1     -10.955   0.289  19.102  1.00  0.00      SEG2
ATOM     11  H4  UNK     1     -13.082  -0.783  19.807  1.00  0.00      SEG2
ATOM     12  H   UNK     1     -15.233   0.233  19.198  1.00  0.00      SEG2
TER      13      UNK      1
END
