# Supplementary material for: Mapping major SARS-CoV-2 drug targets and assessment of druggability using computational fragment screening: Identification of an allosteric small-molecule binding site on the Nsp13 helicase
Source: PLoS One. 2021 Feb 17;16(2):e0246181. doi: 10.1371/journal.pone.0246181 (PMC7888625; doi:10.1371/journal.pone.0246181)
Supplement: S2 File — (ZIP) [file pone.0246181.s002.zip › SUPP_PDBs/Nsp13_Helicase/TOP50/29.pdb]

REMARK  0001 RUN NUMBER      5                                                        
REMARK       ROTATION NUMBER 5  20.8069 DEGREES                                       
REMARK                AXIS   7.58502 27.2183 9.77589 CENTER 20.9161 -6.81617 -6.93458 
REMARK  0001 RMS 2.85686 DG -8.76E-02 0 -2.92                                         
REMARK   DATE:     6/22/20     22:13:39      CREATED BY USER: rsa002                  
ATOM      1  C0  UNK     1      20.689  -7.002  -6.424  1.00  0.00      SEG2
ATOM      2  C1  UNK     1      21.547  -7.087  -5.335  1.00  0.00      SEG2
ATOM      3  C2  UNK     1      22.924  -7.031  -5.533  1.00  0.00      SEG2
ATOM      4  C3  UNK     1      23.437  -7.018  -6.821  1.00  0.00      SEG2
ATOM      5  C4  UNK     1      22.580  -6.970  -7.917  1.00  0.00      SEG2
ATOM      6  C   UNK     1      21.201  -6.929  -7.708  1.00  0.00      SEG2
ATOM      7  H0  UNK     1      19.616  -6.984  -6.266  1.00  0.00      SEG2
ATOM      8  H1  UNK     1      21.141  -7.184  -4.334  1.00  0.00      SEG2
ATOM      9  H2  UNK     1      23.584  -6.982  -4.679  1.00  0.00      SEG2
ATOM     10  H3  UNK     1      24.504  -7.026  -6.999  1.00  0.00      SEG2
ATOM     11  H4  UNK     1      22.987  -6.945  -8.908  1.00  0.00      SEG2
ATOM     12  H   UNK     1      20.533  -6.841  -8.554  1.00  0.00      SEG2
TER      13      UNK      1
END
