# Supplementary material for: Mapping major SARS-CoV-2 drug targets and assessment of druggability using computational fragment screening: Identification of an allosteric small-molecule binding site on the Nsp13 helicase
Source: PLoS One. 2021 Feb 17;16(2):e0246181. doi: 10.1371/journal.pone.0246181 (PMC7888625; doi:10.1371/journal.pone.0246181)
Supplement: S2 File — (ZIP) [file pone.0246181.s002.zip › SUPP_PDBs/Nsp13_Helicase/TOP50/30.pdb]

REMARK  0001 RUN NUMBER      6                                                        
REMARK       ROTATION NUMBER 4  97.6433 DEGREES                                       
REMARK                AXIS   17.5626 4.50552 17.6685 CENTER -18.94 12.1342 7.491      
REMARK  0001 RMS 2.20202 DG -3.69E-02 0 -1.23                                         
REMARK   DATE:     6/22/20     20: 3:26      CREATED BY USER: rsa002                  
ATOM      1  C0  UNK     1     -17.390  11.971   7.055  1.00  0.00      SEG2
ATOM      2  C1  UNK     1     -16.747  11.085   7.911  1.00  0.00      SEG2
ATOM      3  C2  UNK     1     -16.955  11.175   9.281  1.00  0.00      SEG2
ATOM      4  C3  UNK     1     -17.818  12.133   9.794  1.00  0.00      SEG2
ATOM      5  C4  UNK     1     -18.456  13.022   8.937  1.00  0.00      SEG2
ATOM      6  C   UNK     1     -18.242  12.940   7.566  1.00  0.00      SEG2
ATOM      7  H0  UNK     1     -17.221  11.905   5.990  1.00  0.00      SEG2
ATOM      8  H1  UNK     1     -16.087  10.329   7.513  1.00  0.00      SEG2
ATOM      9  H2  UNK     1     -16.442  10.499   9.956  1.00  0.00      SEG2
ATOM     10  H3  UNK     1     -17.993  12.184  10.860  1.00  0.00      SEG2
ATOM     11  H4  UNK     1     -19.118  13.776   9.342  1.00  0.00      SEG2
ATOM     12  H   UNK     1     -18.738  13.630   6.899  1.00  0.00      SEG2
TER      13      UNK      1
END
