# Supplementary material for: Mapping major SARS-CoV-2 drug targets and assessment of druggability using computational fragment screening: Identification of an allosteric small-molecule binding site on the Nsp13 helicase
Source: PLoS One. 2021 Feb 17;16(2):e0246181. doi: 10.1371/journal.pone.0246181 (PMC7888625; doi:10.1371/journal.pone.0246181)
Supplement: S2 File — (ZIP) [file pone.0246181.s002.zip › SUPP_PDBs/Nsp13_Helicase/TOP50/31.pdb]

REMARK  0001 RUN NUMBER      10                                                       
REMARK       ROTATION NUMBER 8  131.332 DEGREES                                       
REMARK                AXIS   15.8302 15.2653 27.6284 CENTER -23.2237 4.216 -22.0447   
REMARK  0001 RMS 1.72083 DG -6.84E-02 0 -2.28                                         
REMARK   DATE:     6/23/20      3:52:35      CREATED BY USER: rsa002                  
ATOM      1  C0  UNK     1     -24.692   5.537 -22.039  1.00  0.00      SEG2
ATOM      2  C1  UNK     1     -23.349   5.820 -22.232  1.00  0.00      SEG2
ATOM      3  C2  UNK     1     -22.376   5.059 -21.590  1.00  0.00      SEG2
ATOM      4  C3  UNK     1     -22.756   4.118 -20.638  1.00  0.00      SEG2
ATOM      5  C4  UNK     1     -24.093   3.943 -20.345  1.00  0.00      SEG2
ATOM      6  C   UNK     1     -25.074   4.576 -21.107  1.00  0.00      SEG2
ATOM      7  H0  UNK     1     -25.438   6.092 -22.599  1.00  0.00      SEG2
ATOM      8  H1  UNK     1     -23.068   6.645 -22.871  1.00  0.00      SEG2
ATOM      9  H2  UNK     1     -21.323   5.205 -21.792  1.00  0.00      SEG2
ATOM     10  H3  UNK     1     -22.026   3.534 -20.097  1.00  0.00      SEG2
ATOM     11  H4  UNK     1     -24.361   3.321 -19.502  1.00  0.00      SEG2
ATOM     12  H   UNK     1     -26.105   4.325 -20.938  1.00  0.00      SEG2
TER      13      UNK      1
END
