# Supplementary material for: Mapping major SARS-CoV-2 drug targets and assessment of druggability using computational fragment screening: Identification of an allosteric small-molecule binding site on the Nsp13 helicase
Source: PLoS One. 2021 Feb 17;16(2):e0246181. doi: 10.1371/journal.pone.0246181 (PMC7888625; doi:10.1371/journal.pone.0246181)
Supplement: S2 File — (ZIP) [file pone.0246181.s002.zip › SUPP_PDBs/Nsp13_Helicase/TOP50/32.pdb]

REMARK  0001 RUN NUMBER      10                                                       
REMARK       ROTATION NUMBER 1  141.017 DEGREES                                       
REMARK                AXIS   26.545 2.18502 4.44975 CENTER 29.0057 15.0285 30.9327    
REMARK  0001 RMS 2.04461 DG -7.86E-02 0 -2.62                                         
REMARK   DATE:     6/23/20      3:51:22      CREATED BY USER: rsa002                  
ATOM      1  C0  UNK     1      28.680  13.548  32.018  1.00  0.00      SEG2
ATOM      2  C1  UNK     1      27.547  14.314  31.781  1.00  0.00      SEG2
ATOM      3  C2  UNK     1      27.574  15.319  30.824  1.00  0.00      SEG2
ATOM      4  C3  UNK     1      28.730  15.552  30.092  1.00  0.00      SEG2
ATOM      5  C4  UNK     1      29.877  14.809  30.352  1.00  0.00      SEG2
ATOM      6  C   UNK     1      29.853  13.807  31.317  1.00  0.00      SEG2
ATOM      7  H0  UNK     1      28.654  12.750  32.747  1.00  0.00      SEG2
ATOM      8  H1  UNK     1      26.639  14.123  32.340  1.00  0.00      SEG2
ATOM      9  H2  UNK     1      26.694  15.925  30.640  1.00  0.00      SEG2
ATOM     10  H3  UNK     1      28.742  16.310  29.321  1.00  0.00      SEG2
ATOM     11  H4  UNK     1      30.784  15.014  29.804  1.00  0.00      SEG2
ATOM     12  H   UNK     1      30.744  13.232  31.517  1.00  0.00      SEG2
TER      13      UNK      1
END
