# Supplementary material for: Mapping major SARS-CoV-2 drug targets and assessment of druggability using computational fragment screening: Identification of an allosteric small-molecule binding site on the Nsp13 helicase
Source: PLoS One. 2021 Feb 17;16(2):e0246181. doi: 10.1371/journal.pone.0246181 (PMC7888625; doi:10.1371/journal.pone.0246181)
Supplement: S2 File — (ZIP) [file pone.0246181.s002.zip › SUPP_PDBs/Nsp13_Helicase/TOP50/33.pdb]

REMARK  0001 RUN NUMBER      8                                                        
REMARK       ROTATION NUMBER 9  111.421 DEGREES                                       
REMARK                AXIS   9.22872 14.8203 9.82683 CENTER 20.8771 24.7307 2.198     
REMARK  0001 RMS 2.68048 DG -5.91E-02 0 -1.97                                         
REMARK   DATE:     6/22/20     22:35:42      CREATED BY USER: rsa002                  
ATOM      1  C0  UNK     1      20.407  26.866   3.758  1.00  0.00      SEG2
ATOM      2  C1  UNK     1      19.270  27.230   3.047  1.00  0.00      SEG2
ATOM      3  C2  UNK     1      18.625  26.300   2.240  1.00  0.00      SEG2
ATOM      4  C3  UNK     1      19.111  24.999   2.154  1.00  0.00      SEG2
ATOM      5  C4  UNK     1      20.234  24.630   2.884  1.00  0.00      SEG2
ATOM      6  C   UNK     1      20.884  25.562   3.681  1.00  0.00      SEG2
ATOM      7  H0  UNK     1      20.921  27.596   4.365  1.00  0.00      SEG2
ATOM      8  H1  UNK     1      18.891  28.240   3.115  1.00  0.00      SEG2
ATOM      9  H2  UNK     1      17.750  26.583   1.675  1.00  0.00      SEG2
ATOM     10  H3  UNK     1      18.614  24.284   1.513  1.00  0.00      SEG2
ATOM     11  H4  UNK     1      20.611  23.617   2.832  1.00  0.00      SEG2
ATOM     12  H   UNK     1      21.766  25.268   4.236  1.00  0.00      SEG2
TER      13      UNK      1
END
