# Supplementary material for: Mapping major SARS-CoV-2 drug targets and assessment of druggability using computational fragment screening: Identification of an allosteric small-molecule binding site on the Nsp13 helicase
Source: PLoS One. 2021 Feb 17;16(2):e0246181. doi: 10.1371/journal.pone.0246181 (PMC7888625; doi:10.1371/journal.pone.0246181)
Supplement: S2 File — (ZIP) [file pone.0246181.s002.zip › SUPP_PDBs/Nsp13_Helicase/TOP50/34.pdb]

REMARK  0001 RUN NUMBER      6                                                        
REMARK       ROTATION NUMBER 1  123.039 DEGREES                                       
REMARK                AXIS   6.94392 24.398 6.82344 CENTER -9.65567 -12.159 -19.0453  
REMARK  0001 RMS 2.83023 DG -0.1299 0 -4.33                                           
REMARK   DATE:     6/22/20     20: 1: 5      CREATED BY USER: rsa002                  
ATOM      1  C0  UNK     1     -10.009 -12.563 -17.867  1.00  0.00      SEG2
ATOM      2  C1  UNK     1     -11.027 -13.361 -17.363  1.00  0.00      SEG2
ATOM      3  C2  UNK     1     -11.043 -14.722 -17.631  1.00  0.00      SEG2
ATOM      4  C3  UNK     1     -10.058 -15.282 -18.436  1.00  0.00      SEG2
ATOM      5  C4  UNK     1      -9.031 -14.488 -18.930  1.00  0.00      SEG2
ATOM      6  C   UNK     1      -8.997 -13.133 -18.632  1.00  0.00      SEG2
ATOM      7  H0  UNK     1     -10.016 -11.501 -17.666  1.00  0.00      SEG2
ATOM      8  H1  UNK     1     -11.818 -12.921 -16.766  1.00  0.00      SEG2
ATOM      9  H2  UNK     1     -11.832 -15.340 -17.224  1.00  0.00      SEG2
ATOM     10  H3  UNK     1     -10.107 -16.337 -18.678  1.00  0.00      SEG2
ATOM     11  H4  UNK     1      -8.256 -14.917 -19.554  1.00  0.00      SEG2
ATOM     12  H   UNK     1      -8.185 -12.521 -19.004  1.00  0.00      SEG2
TER      13      UNK      1
END
