# Supplementary material for: Mapping major SARS-CoV-2 drug targets and assessment of druggability using computational fragment screening: Identification of an allosteric small-molecule binding site on the Nsp13 helicase
Source: PLoS One. 2021 Feb 17;16(2):e0246181. doi: 10.1371/journal.pone.0246181 (PMC7888625; doi:10.1371/journal.pone.0246181)
Supplement: S2 File — (ZIP) [file pone.0246181.s002.zip › SUPP_PDBs/Nsp13_Helicase/TOP50/35.pdb]

REMARK  0001 RUN NUMBER      7                                                        
REMARK       ROTATION NUMBER 8  144.382 DEGREES                                       
REMARK                AXIS   3.46521 22.3125 14.6272 CENTER -9.65825 12.7106 -4.82808 
REMARK  0001 RMS 2.46042 DG -0.1611 0 -5.37                                           
REMARK   DATE:     6/22/20     22:28:51      CREATED BY USER: rsa002                  
ATOM      1  C0  UNK     1     -10.218  13.279  -3.202  1.00  0.00      SEG2
ATOM      2  C1  UNK     1      -9.305  12.328  -2.772  1.00  0.00      SEG2
ATOM      3  C2  UNK     1      -8.186  12.035  -3.546  1.00  0.00      SEG2
ATOM      4  C3  UNK     1      -8.003  12.664  -4.764  1.00  0.00      SEG2
ATOM      5  C4  UNK     1      -8.900  13.642  -5.183  1.00  0.00      SEG2
ATOM      6  C   UNK     1     -10.000  13.955  -4.399  1.00  0.00      SEG2
ATOM      7  H0  UNK     1     -11.096  13.495  -2.610  1.00  0.00      SEG2
ATOM      8  H1  UNK     1      -9.465  11.805  -1.841  1.00  0.00      SEG2
ATOM      9  H2  UNK     1      -7.466  11.299  -3.214  1.00  0.00      SEG2
ATOM     10  H3  UNK     1      -7.161  12.406  -5.390  1.00  0.00      SEG2
ATOM     11  H4  UNK     1      -8.717  14.152  -6.118  1.00  0.00      SEG2
ATOM     12  H   UNK     1     -10.691  14.724  -4.716  1.00  0.00      SEG2
TER      13      UNK      1
END
