# Supplementary material for: Mapping major SARS-CoV-2 drug targets and assessment of druggability using computational fragment screening: Identification of an allosteric small-molecule binding site on the Nsp13 helicase
Source: PLoS One. 2021 Feb 17;16(2):e0246181. doi: 10.1371/journal.pone.0246181 (PMC7888625; doi:10.1371/journal.pone.0246181)
Supplement: S2 File — (ZIP) [file pone.0246181.s002.zip › SUPP_PDBs/Nsp13_Helicase/TOP50/36.pdb]

REMARK  0001 RUN NUMBER      3                                                        
REMARK       ROTATION NUMBER 8  80.0251 DEGREES                                       
REMARK                AXIS   13.3878 1.3107 11.4196 CENTER 38.2707 30.6792 26.6732    
REMARK  0001 RMS 2.24988 DG -0.2106 0 -7.02                                           
REMARK   DATE:     6/22/20     22: 1:18      CREATED BY USER: rsa002                  
ATOM      1  C0  UNK     1      39.472  30.444  24.614  1.00  0.00      SEG2
ATOM      2  C1  UNK     1      38.927  29.659  25.623  1.00  0.00      SEG2
ATOM      3  C2  UNK     1      38.069  30.224  26.557  1.00  0.00      SEG2
ATOM      4  C3  UNK     1      37.765  31.574  26.493  1.00  0.00      SEG2
ATOM      5  C4  UNK     1      38.299  32.362  25.480  1.00  0.00      SEG2
ATOM      6  C   UNK     1      39.149  31.793  24.536  1.00  0.00      SEG2
ATOM      7  H0  UNK     1      40.164  30.005  23.904  1.00  0.00      SEG2
ATOM      8  H1  UNK     1      39.178  28.609  25.702  1.00  0.00      SEG2
ATOM      9  H2  UNK     1      37.648  29.610  27.345  1.00  0.00      SEG2
ATOM     10  H3  UNK     1      37.123  32.012  27.248  1.00  0.00      SEG2
ATOM     11  H4  UNK     1      38.071  33.417  25.432  1.00  0.00      SEG2
ATOM     12  H   UNK     1      39.573  32.415  23.759  1.00  0.00      SEG2
TER      13      UNK      1
END
