# Supplementary material for: Mapping major SARS-CoV-2 drug targets and assessment of druggability using computational fragment screening: Identification of an allosteric small-molecule binding site on the Nsp13 helicase
Source: PLoS One. 2021 Feb 17;16(2):e0246181. doi: 10.1371/journal.pone.0246181 (PMC7888625; doi:10.1371/journal.pone.0246181)
Supplement: S2 File — (ZIP) [file pone.0246181.s002.zip › SUPP_PDBs/Nsp13_Helicase/TOP50/37.pdb]

REMARK  0001 RUN NUMBER      5                                                        
REMARK       ROTATION NUMBER 7  81.9362 DEGREES                                       
REMARK                AXIS   16.1338 29.8096 29.664 CENTER 22.3729 4.47775 7.34633    
REMARK  0001 RMS 2.22975 DG -5.73E-02 0 -1.91                                         
REMARK   DATE:     6/22/20     22:14:24      CREATED BY USER: rsa002                  
ATOM      1  C0  UNK     1      23.318   3.408   5.742  1.00  0.00      SEG2
ATOM      2  C1  UNK     1      22.202   3.504   4.922  1.00  0.00      SEG2
ATOM      3  C2  UNK     1      21.088   4.222   5.343  1.00  0.00      SEG2
ATOM      4  C3  UNK     1      21.103   4.861   6.579  1.00  0.00      SEG2
ATOM      5  C4  UNK     1      22.229   4.779   7.392  1.00  0.00      SEG2
ATOM      6  C   UNK     1      23.328   4.035   6.980  1.00  0.00      SEG2
ATOM      7  H0  UNK     1      24.178   2.839   5.413  1.00  0.00      SEG2
ATOM      8  H1  UNK     1      22.192   3.017   3.956  1.00  0.00      SEG2
ATOM      9  H2  UNK     1      20.208   4.279   4.718  1.00  0.00      SEG2
ATOM     10  H3  UNK     1      20.235   5.415   6.906  1.00  0.00      SEG2
ATOM     11  H4  UNK     1      22.239   5.292   8.344  1.00  0.00      SEG2
ATOM     12  H   UNK     1      24.191   3.941   7.625  1.00  0.00      SEG2
TER      13      UNK      1
END
