# Supplementary material for: Mapping major SARS-CoV-2 drug targets and assessment of druggability using computational fragment screening: Identification of an allosteric small-molecule binding site on the Nsp13 helicase
Source: PLoS One. 2021 Feb 17;16(2):e0246181. doi: 10.1371/journal.pone.0246181 (PMC7888625; doi:10.1371/journal.pone.0246181)
Supplement: S2 File — (ZIP) [file pone.0246181.s002.zip › SUPP_PDBs/Nsp13_Helicase/TOP50/38.pdb]

REMARK  0001 RUN NUMBER      3                                                        
REMARK       ROTATION NUMBER 4  146.944 DEGREES                                       
REMARK                AXIS   16.3178 19.8447 6.74469 CENTER 16.7605 -11.5768 -31.4995 
REMARK  0001 RMS 1.3329 DG -6.99E-02 0 -2.33                                          
REMARK   DATE:     6/22/20     21:58:21      CREATED BY USER: rsa002                  
ATOM      1  C0  UNK     1      15.326 -11.925 -31.157  1.00  0.00      SEG2
ATOM      2  C1  UNK     1      15.618 -11.042 -32.181  1.00  0.00      SEG2
ATOM      3  C2  UNK     1      16.915 -10.964 -32.736  1.00  0.00      SEG2
ATOM      4  C3  UNK     1      17.898 -11.836 -32.174  1.00  0.00      SEG2
ATOM      5  C4  UNK     1      17.583 -12.686 -31.168  1.00  0.00      SEG2
ATOM      6  C   UNK     1      16.279 -12.759 -30.650  1.00  0.00      SEG2
ATOM      7  H0  UNK     1      14.297 -12.007 -30.825  1.00  0.00      SEG2
ATOM      8  H1  UNK     1      14.747 -10.524 -32.545  1.00  0.00      SEG2
ATOM      9  H2  UNK     1      17.166 -10.375 -33.588  1.00  0.00      SEG2
ATOM     10  H3  UNK     1      18.895 -11.890 -32.602  1.00  0.00      SEG2
ATOM     11  H4  UNK     1      18.286 -13.408 -30.765  1.00  0.00      SEG2
ATOM     12  H   UNK     1      16.017 -13.512 -29.922  1.00  0.00      SEG2
TER      13      UNK      1
END
