# Supplementary material for: Mapping major SARS-CoV-2 drug targets and assessment of druggability using computational fragment screening: Identification of an allosteric small-molecule binding site on the Nsp13 helicase
Source: PLoS One. 2021 Feb 17;16(2):e0246181. doi: 10.1371/journal.pone.0246181 (PMC7888625; doi:10.1371/journal.pone.0246181)
Supplement: S2 File — (ZIP) [file pone.0246181.s002.zip › SUPP_PDBs/Nsp13_Helicase/TOP50/39.pdb]

REMARK  0001 RUN NUMBER      6                                                        
REMARK       ROTATION NUMBER 4  122.685 DEGREES                                       
REMARK                AXIS   21.2151 2.76703 6.684 CENTER 9.917 3.75092 -20.9968      
REMARK  0001 RMS 1.93598 DG -9.66E-02 0 -3.22                                         
REMARK   DATE:     6/22/20     22:19:55      CREATED BY USER: rsa002                  
ATOM      1  C0  UNK     1      10.507   5.268 -22.529  1.00  0.00      SEG2
ATOM      2  C1  UNK     1      10.961   5.245 -21.214  1.00  0.00      SEG2
ATOM      3  C2  UNK     1      10.515   4.258 -20.342  1.00  0.00      SEG2
ATOM      4  C3  UNK     1       9.620   3.293 -20.786  1.00  0.00      SEG2
ATOM      5  C4  UNK     1       9.151   3.329 -22.091  1.00  0.00      SEG2
ATOM      6  C   UNK     1       9.593   4.315 -22.964  1.00  0.00      SEG2
ATOM      7  H0  UNK     1      10.856   6.031 -23.209  1.00  0.00      SEG2
ATOM      8  H1  UNK     1      11.653   5.998 -20.868  1.00  0.00      SEG2
ATOM      9  H2  UNK     1      10.858   4.248 -19.318  1.00  0.00      SEG2
ATOM     10  H3  UNK     1       9.272   2.513 -20.122  1.00  0.00      SEG2
ATOM     11  H4  UNK     1       8.429   2.590 -22.415  1.00  0.00      SEG2
ATOM     12  H   UNK     1       9.220   4.347 -23.977  1.00  0.00      SEG2
TER      13      UNK      1
END
