# Supplementary material for: Mapping major SARS-CoV-2 drug targets and assessment of druggability using computational fragment screening: Identification of an allosteric small-molecule binding site on the Nsp13 helicase
Source: PLoS One. 2021 Feb 17;16(2):e0246181. doi: 10.1371/journal.pone.0246181 (PMC7888625; doi:10.1371/journal.pone.0246181)
Supplement: S2 File — (ZIP) [file pone.0246181.s002.zip › SUPP_PDBs/Nsp13_Helicase/TOP50/40.pdb]

REMARK  0001 RUN NUMBER      2                                                        
REMARK       ROTATION NUMBER 9  57.6797 DEGREES                                       
REMARK                AXIS   17.6057 6.48162 3.67914 CENTER -6.72 -23.13 24.5062      
REMARK  0001 RMS 3.60413 DG -7.53E-02 0 -2.51                                         
REMARK   DATE:     6/22/20     21:55: 4      CREATED BY USER: rsa002                  
ATOM      1  C0  UNK     1      -4.791 -22.876  28.056  1.00  0.00      SEG2
ATOM      2  C1  UNK     1      -4.875 -22.890  26.671  1.00  0.00      SEG2
ATOM      3  C2  UNK     1      -6.011 -22.407  26.041  1.00  0.00      SEG2
ATOM      4  C3  UNK     1      -7.057 -21.889  26.790  1.00  0.00      SEG2
ATOM      5  C4  UNK     1      -6.980 -21.883  28.177  1.00  0.00      SEG2
ATOM      6  C   UNK     1      -5.855 -22.397  28.815  1.00  0.00      SEG2
ATOM      7  H0  UNK     1      -3.898 -23.247  28.544  1.00  0.00      SEG2
ATOM      8  H1  UNK     1      -4.056 -23.284  26.084  1.00  0.00      SEG2
ATOM      9  H2  UNK     1      -6.089 -22.435  24.960  1.00  0.00      SEG2
ATOM     10  H3  UNK     1      -7.933 -21.494  26.295  1.00  0.00      SEG2
ATOM     11  H4  UNK     1      -7.797 -21.480  28.760  1.00  0.00      SEG2
ATOM     12  H   UNK     1      -5.819 -22.427  29.891  1.00  0.00      SEG2
TER      13      UNK      1
END
