# Supplementary material for: Mapping major SARS-CoV-2 drug targets and assessment of druggability using computational fragment screening: Identification of an allosteric small-molecule binding site on the Nsp13 helicase
Source: PLoS One. 2021 Feb 17;16(2):e0246181. doi: 10.1371/journal.pone.0246181 (PMC7888625; doi:10.1371/journal.pone.0246181)
Supplement: S2 File — (ZIP) [file pone.0246181.s002.zip › SUPP_PDBs/Nsp13_Helicase/TOP50/41.pdb]

REMARK  0001 RUN NUMBER      1                                                        
REMARK       ROTATION NUMBER 10  45.7166 DEGREES                                      
REMARK                AXIS   15.9497 4.2981 7.7139 CENTER 30.7766 25.0168 0.732667    
REMARK  0001 RMS 3.01186 DG -0.1224 0 -4.08                                           
REMARK   DATE:     6/23/20      3:37:46      CREATED BY USER: rsa002                  
ATOM      1  C0  UNK     1      31.164  24.971   0.156  1.00  0.00      SEG2
ATOM      2  C1  UNK     1      30.452  24.751  -1.017  1.00  0.00      SEG2
ATOM      3  C2  UNK     1      29.151  24.260  -0.960  1.00  0.00      SEG2
ATOM      4  C3  UNK     1      28.541  24.063   0.271  1.00  0.00      SEG2
ATOM      5  C4  UNK     1      29.245  24.295   1.446  1.00  0.00      SEG2
ATOM      6  C   UNK     1      30.567  24.722   1.384  1.00  0.00      SEG2
ATOM      7  H0  UNK     1      32.177  25.342   0.105  1.00  0.00      SEG2
ATOM      8  H1  UNK     1      30.905  24.967  -1.976  1.00  0.00      SEG2
ATOM      9  H2  UNK     1      28.613  24.041  -1.870  1.00  0.00      SEG2
ATOM     10  H3  UNK     1      27.509  23.730   0.332  1.00  0.00      SEG2
ATOM     11  H4  UNK     1      28.760  24.142   2.399  1.00  0.00      SEG2
ATOM     12  H   UNK     1      31.117  24.866   2.307  1.00  0.00      SEG2
TER      13      UNK      1
END
