# Supplementary material for: Mapping major SARS-CoV-2 drug targets and assessment of druggability using computational fragment screening: Identification of an allosteric small-molecule binding site on the Nsp13 helicase
Source: PLoS One. 2021 Feb 17;16(2):e0246181. doi: 10.1371/journal.pone.0246181 (PMC7888625; doi:10.1371/journal.pone.0246181)
Supplement: S2 File — (ZIP) [file pone.0246181.s002.zip › SUPP_PDBs/Nsp13_Helicase/TOP50/42.pdb]

REMARK  0001 RUN NUMBER      9                                                        
REMARK       ROTATION NUMBER 10  170.016 DEGREES                                      
REMARK                AXIS   18.2066 20.1119 21.7424 CENTER 14.4187 2.36525 13.7077   
REMARK  0001 RMS 2.3898 DG -6.57E-02 0 -2.19                                          
REMARK   DATE:     6/22/20     22:42: 9      CREATED BY USER: rsa002                  
ATOM      1  C0  UNK     1      17.024   2.827  14.279  1.00  0.00      SEG2
ATOM      2  C1  UNK     1      15.988   3.737  14.390  1.00  0.00      SEG2
ATOM      3  C2  UNK     1      14.684   3.346  14.111  1.00  0.00      SEG2
ATOM      4  C3  UNK     1      14.434   2.068  13.643  1.00  0.00      SEG2
ATOM      5  C4  UNK     1      15.471   1.150  13.533  1.00  0.00      SEG2
ATOM      6  C   UNK     1      16.761   1.527  13.867  1.00  0.00      SEG2
ATOM      7  H0  UNK     1      18.035   3.129  14.525  1.00  0.00      SEG2
ATOM      8  H1  UNK     1      16.194   4.759  14.700  1.00  0.00      SEG2
ATOM      9  H2  UNK     1      13.867   4.040  14.267  1.00  0.00      SEG2
ATOM     10  H3  UNK     1      13.426   1.768  13.367  1.00  0.00      SEG2
ATOM     11  H4  UNK     1      15.249   0.146  13.198  1.00  0.00      SEG2
ATOM     12  H   UNK     1      17.575   0.808  13.814  1.00  0.00      SEG2
TER      13      UNK      1
END
