# Supplementary material for: Mapping major SARS-CoV-2 drug targets and assessment of druggability using computational fragment screening: Identification of an allosteric small-molecule binding site on the Nsp13 helicase
Source: PLoS One. 2021 Feb 17;16(2):e0246181. doi: 10.1371/journal.pone.0246181 (PMC7888625; doi:10.1371/journal.pone.0246181)
Supplement: S2 File — (ZIP) [file pone.0246181.s002.zip › SUPP_PDBs/Nsp13_Helicase/TOP50/43.pdb]

REMARK  0001 RUN NUMBER      4                                                        
REMARK       ROTATION NUMBER 10  1.651217E-02 DEGREES                                 
REMARK                AXIS   22.8689 9.99372 15.9119 CENTER -23.7485 -7.41725 22.696  
REMARK  0001 RMS 3.19489 DG -6.18E-02 0 -2.06                                         
REMARK   DATE:     6/22/20     22: 8:23      CREATED BY USER: rsa002                  
ATOM      1  C0  UNK     1     -23.006  -7.710  21.669  1.00  0.00      SEG2
ATOM      2  C1  UNK     1     -22.862  -8.721  20.727  1.00  0.00      SEG2
ATOM      3  C2  UNK     1     -23.412  -9.971  20.964  1.00  0.00      SEG2
ATOM      4  C3  UNK     1     -24.092 -10.218  22.152  1.00  0.00      SEG2
ATOM      5  C4  UNK     1     -24.226  -9.211  23.099  1.00  0.00      SEG2
ATOM      6  C   UNK     1     -23.696  -7.949  22.849  1.00  0.00      SEG2
ATOM      7  H0  UNK     1     -22.576  -6.741  21.466  1.00  0.00      SEG2
ATOM      8  H1  UNK     1     -22.324  -8.529  19.806  1.00  0.00      SEG2
ATOM      9  H2  UNK     1     -23.310 -10.751  20.222  1.00  0.00      SEG2
ATOM     10  H3  UNK     1     -24.516 -11.195  22.330  1.00  0.00      SEG2
ATOM     11  H4  UNK     1     -24.742  -9.406  24.028  1.00  0.00      SEG2
ATOM     12  H   UNK     1     -23.822  -7.156  23.572  1.00  0.00      SEG2
TER      13      UNK      1
END
