# Supplementary material for: Mapping major SARS-CoV-2 drug targets and assessment of druggability using computational fragment screening: Identification of an allosteric small-molecule binding site on the Nsp13 helicase
Source: PLoS One. 2021 Feb 17;16(2):e0246181. doi: 10.1371/journal.pone.0246181 (PMC7888625; doi:10.1371/journal.pone.0246181)
Supplement: S2 File — (ZIP) [file pone.0246181.s002.zip › SUPP_PDBs/Nsp13_Helicase/TOP50/44.pdb]

REMARK  0001 RUN NUMBER      3                                                        
REMARK       ROTATION NUMBER 1  79.5442 DEGREES                                       
REMARK                AXIS   8.40948 18.4328 15.9532 CENTER -22.4227 0.553417 14.9574 
REMARK  0001 RMS 1.35321 DG -0.2394 0 -7.98                                           
REMARK   DATE:     6/23/20      3:39:46      CREATED BY USER: rsa002                  
ATOM      1  C0  UNK     1     -22.869   0.379  14.618  1.00  0.00      SEG2
ATOM      2  C1  UNK     1     -22.845   1.683  14.139  1.00  0.00      SEG2
ATOM      3  C2  UNK     1     -22.756   2.744  15.027  1.00  0.00      SEG2
ATOM      4  C3  UNK     1     -22.755   2.515  16.391  1.00  0.00      SEG2
ATOM      5  C4  UNK     1     -22.861   1.219  16.879  1.00  0.00      SEG2
ATOM      6  C   UNK     1     -22.889   0.143  15.993  1.00  0.00      SEG2
ATOM      7  H0  UNK     1     -22.880  -0.457  13.935  1.00  0.00      SEG2
ATOM      8  H1  UNK     1     -22.900   1.871  13.075  1.00  0.00      SEG2
ATOM      9  H2  UNK     1     -22.688   3.765  14.659  1.00  0.00      SEG2
ATOM     10  H3  UNK     1     -22.679   3.348  17.084  1.00  0.00      SEG2
ATOM     11  H4  UNK     1     -22.924   1.048  17.943  1.00  0.00      SEG2
ATOM     12  H   UNK     1     -22.930  -0.866  16.368  1.00  0.00      SEG2
TER      13      UNK      1
END
