# Supplementary material for: Mapping major SARS-CoV-2 drug targets and assessment of druggability using computational fragment screening: Identification of an allosteric small-molecule binding site on the Nsp13 helicase
Source: PLoS One. 2021 Feb 17;16(2):e0246181. doi: 10.1371/journal.pone.0246181 (PMC7888625; doi:10.1371/journal.pone.0246181)
Supplement: S2 File — (ZIP) [file pone.0246181.s002.zip › SUPP_PDBs/Nsp13_Helicase/TOP50/45.pdb]

REMARK  0001 RUN NUMBER      8                                                        
REMARK       ROTATION NUMBER 8  78.9098 DEGREES                                       
REMARK                AXIS   5.70642 21.692 27.2907 CENTER 12.3337 7.77575 -10.9338   
REMARK  0001 RMS 2.09144 DG -20.0966 -100 -3.22                                       
REMARK   DATE:     6/22/20     22:35:59      CREATED BY USER: rsa002                  
ATOM      1  C0  UNK     1      10.994   7.182 -11.237  1.00  0.00      SEG2
ATOM      2  C1  UNK     1      12.207   6.699 -10.752  1.00  0.00      SEG2
ATOM      3  C2  UNK     1      13.386   7.389 -11.010  1.00  0.00      SEG2
ATOM      4  C3  UNK     1      13.357   8.541 -11.786  1.00  0.00      SEG2
ATOM      5  C4  UNK     1      12.153   8.999 -12.310  1.00  0.00      SEG2
ATOM      6  C   UNK     1      10.973   8.323 -12.026  1.00  0.00      SEG2
ATOM      7  H0  UNK     1      10.075   6.659 -11.015  1.00  0.00      SEG2
ATOM      8  H1  UNK     1      12.251   5.780 -10.186  1.00  0.00      SEG2
ATOM      9  H2  UNK     1      14.321   7.019 -10.613  1.00  0.00      SEG2
ATOM     10  H3  UNK     1      14.278   9.071 -11.992  1.00  0.00      SEG2
ATOM     11  H4  UNK     1      12.146   9.872 -12.946  1.00  0.00      SEG2
ATOM     12  H   UNK     1      10.033   8.676 -12.437  1.00  0.00      SEG2
TER      13      UNK      1
END
