# Supplementary material for: Mapping major SARS-CoV-2 drug targets and assessment of druggability using computational fragment screening: Identification of an allosteric small-molecule binding site on the Nsp13 helicase
Source: PLoS One. 2021 Feb 17;16(2):e0246181. doi: 10.1371/journal.pone.0246181 (PMC7888625; doi:10.1371/journal.pone.0246181)
Supplement: S2 File — (ZIP) [file pone.0246181.s002.zip › SUPP_PDBs/Nsp13_Helicase/TOP50/46.pdb]

REMARK  0001 RUN NUMBER      7                                                        
REMARK       ROTATION NUMBER 5  82.6495 DEGREES                                       
REMARK                AXIS   19.6819 23.3794 22.7083 CENTER -3.52358 14.0105 -12.298  
REMARK  0001 RMS 2.06543 DG -20.2022 -100 -6.74                                       
REMARK   DATE:     6/22/20     22:27:24      CREATED BY USER: rsa002                  
ATOM      1  C0  UNK     1      -3.987  13.633 -11.655  1.00  0.00      SEG2
ATOM      2  C1  UNK     1      -4.231  14.562 -12.661  1.00  0.00      SEG2
ATOM      3  C2  UNK     1      -3.290  14.760 -13.667  1.00  0.00      SEG2
ATOM      4  C3  UNK     1      -2.117  14.014 -13.678  1.00  0.00      SEG2
ATOM      5  C4  UNK     1      -1.866  13.103 -12.659  1.00  0.00      SEG2
ATOM      6  C   UNK     1      -2.797  12.922 -11.646  1.00  0.00      SEG2
ATOM      7  H0  UNK     1      -4.721  13.491 -10.868  1.00  0.00      SEG2
ATOM      8  H1  UNK     1      -5.140  15.143 -12.650  1.00  0.00      SEG2
ATOM      9  H2  UNK     1      -3.461  15.508 -14.427  1.00  0.00      SEG2
ATOM     10  H3  UNK     1      -1.387  14.162 -14.461  1.00  0.00      SEG2
ATOM     11  H4  UNK     1      -0.928  12.563 -12.644  1.00  0.00      SEG2
ATOM     12  H   UNK     1      -2.578  12.237 -10.837  1.00  0.00      SEG2
TER      13      UNK      1
END
