# Supplementary material for: Mapping major SARS-CoV-2 drug targets and assessment of druggability using computational fragment screening: Identification of an allosteric small-molecule binding site on the Nsp13 helicase
Source: PLoS One. 2021 Feb 17;16(2):e0246181. doi: 10.1371/journal.pone.0246181 (PMC7888625; doi:10.1371/journal.pone.0246181)
Supplement: S2 File — (ZIP) [file pone.0246181.s002.zip › SUPP_PDBs/Nsp13_Helicase/TOP50/47.pdb]

REMARK  0001 RUN NUMBER      7                                                        
REMARK       ROTATION NUMBER 1  21.2323 DEGREES                                       
REMARK                AXIS   1.13912 14.2464 22.581 CENTER -13.1673 10.7786 -22.8127  
REMARK  0001 RMS 0.61344 DG -0.2289 0 -7.63                                           
REMARK   DATE:     6/22/20     22:23:45      CREATED BY USER: rsa002                  
ATOM      1  C0  UNK     1     -12.806  10.390 -22.140  1.00  0.00      SEG2
ATOM      2  C1  UNK     1     -13.602   9.885 -23.159  1.00  0.00      SEG2
ATOM      3  C2  UNK     1     -14.028  10.723 -24.186  1.00  0.00      SEG2
ATOM      4  C3  UNK     1     -13.668  12.064 -24.182  1.00  0.00      SEG2
ATOM      5  C4  UNK     1     -12.854  12.564 -23.173  1.00  0.00      SEG2
ATOM      6  C   UNK     1     -12.413  11.723 -22.157  1.00  0.00      SEG2
ATOM      7  H0  UNK     1     -12.504   9.741 -21.326  1.00  0.00      SEG2
ATOM      8  H1  UNK     1     -13.898   8.844 -23.143  1.00  0.00      SEG2
ATOM      9  H2  UNK     1     -14.654  10.335 -24.977  1.00  0.00      SEG2
ATOM     10  H3  UNK     1     -14.029  12.727 -24.959  1.00  0.00      SEG2
ATOM     11  H4  UNK     1     -12.573  13.608 -23.174  1.00  0.00      SEG2
ATOM     12  H   UNK     1     -11.774  12.111 -21.376  1.00  0.00      SEG2
TER      13      UNK      1
END
