# Supplementary material for: Mapping major SARS-CoV-2 drug targets and assessment of druggability using computational fragment screening: Identification of an allosteric small-molecule binding site on the Nsp13 helicase
Source: PLoS One. 2021 Feb 17;16(2):e0246181. doi: 10.1371/journal.pone.0246181 (PMC7888625; doi:10.1371/journal.pone.0246181)
Supplement: S2 File — (ZIP) [file pone.0246181.s002.zip › SUPP_PDBs/Nsp13_Helicase/TOP50/48.pdb]

REMARK  0001 RUN NUMBER      8                                                        
REMARK       ROTATION NUMBER 3  179.661 DEGREES                                       
REMARK                AXIS   13.295 25.7368 7.82814 CENTER 19.0845 -17.8858 -13.2991  
REMARK  0001 RMS 2.14911 DG -0.1254 0 -4.18                                           
REMARK   DATE:     6/23/20      3:47:55      CREATED BY USER: rsa002                  
ATOM      1  C0  UNK     1      18.769 -19.121 -12.700  1.00  0.00      SEG2
ATOM      2  C1  UNK     1      20.004 -19.482 -12.167  1.00  0.00      SEG2
ATOM      3  C2  UNK     1      21.089 -18.633 -12.290  1.00  0.00      SEG2
ATOM      4  C3  UNK     1      20.981 -17.471 -13.057  1.00  0.00      SEG2
ATOM      5  C4  UNK     1      19.765 -17.156 -13.667  1.00  0.00      SEG2
ATOM      6  C   UNK     1      18.657 -17.983 -13.483  1.00  0.00      SEG2
ATOM      7  H0  UNK     1      17.887 -19.733 -12.512  1.00  0.00      SEG2
ATOM      8  H1  UNK     1      20.139 -20.432 -11.662  1.00  0.00      SEG2
ATOM      9  H2  UNK     1      22.026 -18.864 -11.805  1.00  0.00      SEG2
ATOM     10  H3  UNK     1      21.831 -16.838 -13.194  1.00  0.00      SEG2
ATOM     11  H4  UNK     1      19.655 -16.287 -14.282  1.00  0.00      SEG2
ATOM     12  H   UNK     1      17.743 -17.703 -13.986  1.00  0.00      SEG2
TER      13      UNK      1
END
