# Supplementary material for: Mapping major SARS-CoV-2 drug targets and assessment of druggability using computational fragment screening: Identification of an allosteric small-molecule binding site on the Nsp13 helicase
Source: PLoS One. 2021 Feb 17;16(2):e0246181. doi: 10.1371/journal.pone.0246181 (PMC7888625; doi:10.1371/journal.pone.0246181)
Supplement: S2 File — (ZIP) [file pone.0246181.s002.zip › SUPP_PDBs/Nsp13_Helicase/TOP50/49.pdb]

REMARK  0001 RUN NUMBER      3                                                        
REMARK       ROTATION NUMBER 2  45.6624 DEGREES                                       
REMARK                AXIS   17.5431 9.10989 25.9307 CENTER 41.595 12.8193 7.1655     
REMARK  0001 RMS 2.12699 DG -7.5E-02 0 -2.5                                           
REMARK   DATE:     6/22/20     19:51:57      CREATED BY USER: rsa002                  
ATOM      1  C0  UNK     1      42.128  13.469   5.743  1.00  0.00      SEG2
ATOM      2  C1  UNK     1      41.681  12.328   6.396  1.00  0.00      SEG2
ATOM      3  C2  UNK     1      41.762  12.244   7.780  1.00  0.00      SEG2
ATOM      4  C3  UNK     1      42.302  13.299   8.506  1.00  0.00      SEG2
ATOM      5  C4  UNK     1      42.832  14.400   7.846  1.00  0.00      SEG2
ATOM      6  C   UNK     1      42.732  14.487   6.464  1.00  0.00      SEG2
ATOM      7  H0  UNK     1      42.020  13.566   4.670  1.00  0.00      SEG2
ATOM      8  H1  UNK     1      41.274  11.499   5.830  1.00  0.00      SEG2
ATOM      9  H2  UNK     1      41.413  11.358   8.290  1.00  0.00      SEG2
ATOM     10  H3  UNK     1      42.318  13.258   9.588  1.00  0.00      SEG2
ATOM     11  H4  UNK     1      43.326  15.181   8.404  1.00  0.00      SEG2
ATOM     12  H   UNK     1      43.131  15.350   5.940  1.00  0.00      SEG2
TER      13      UNK      1
END
