# Supplementary material for: Mapping major SARS-CoV-2 drug targets and assessment of druggability using computational fragment screening: Identification of an allosteric small-molecule binding site on the Nsp13 helicase
Source: PLoS One. 2021 Feb 17;16(2):e0246181. doi: 10.1371/journal.pone.0246181 (PMC7888625; doi:10.1371/journal.pone.0246181)
Supplement: S2 File — (ZIP) [file pone.0246181.s002.zip › SUPP_PDBs/Nsp13_Helicase/TOP50/50.pdb]

REMARK  0001 RUN NUMBER      9                                                        
REMARK       ROTATION NUMBER 5  118.007 DEGREES                                       
REMARK                AXIS   0.235213 17.0039 17.6334 CENTER -23.3738 18.8924 -2.19517
REMARK  0001 RMS 2.29485 DG -0.1806 0 -6.02                                           
REMARK   DATE:     6/22/20     22:39:30      CREATED BY USER: rsa002                  
ATOM      1  C0  UNK     1     -23.840  18.986  -0.344  1.00  0.00      SEG2
ATOM      2  C1  UNK     1     -23.338  18.456  -1.528  1.00  0.00      SEG2
ATOM      3  C2  UNK     1     -23.389  19.202  -2.697  1.00  0.00      SEG2
ATOM      4  C3  UNK     1     -23.896  20.494  -2.678  1.00  0.00      SEG2
ATOM      5  C4  UNK     1     -24.379  21.034  -1.489  1.00  0.00      SEG2
ATOM      6  C   UNK     1     -24.385  20.263  -0.331  1.00  0.00      SEG2
ATOM      7  H0  UNK     1     -23.788  18.401   0.564  1.00  0.00      SEG2
ATOM      8  H1  UNK     1     -22.898  17.465  -1.527  1.00  0.00      SEG2
ATOM      9  H2  UNK     1     -23.010  18.782  -3.625  1.00  0.00      SEG2
ATOM     10  H3  UNK     1     -23.900  21.090  -3.579  1.00  0.00      SEG2
ATOM     11  H4  UNK     1     -24.729  22.053  -1.462  1.00  0.00      SEG2
ATOM     12  H   UNK     1     -24.799  20.671   0.580  1.00  0.00      SEG2
TER      13      UNK      1
END
