# Supplementary material for: Mapping major SARS-CoV-2 drug targets and assessment of druggability using computational fragment screening: Identification of an allosteric small-molecule binding site on the Nsp13 helicase
Source: PLoS One. 2021 Feb 17;16(2):e0246181. doi: 10.1371/journal.pone.0246181 (PMC7888625; doi:10.1371/journal.pone.0246181)
Supplement: S2 File — (ZIP) [file pone.0246181.s002.zip › SUPP_PDBs/Nsp15_endoRNase/6wxc_Nsp15.pdb]

HEADER    VIRAL PROTEIN                           10-MAY-20   6WXC              
TITLE     CRYSTAL STRUCTURE OF NSP15 ENDORIBONUCLEASE FROM SARS COV-2 IN THE    
TITLE    2 COMPLEX WITH POTENTIAL REPURPOSING DRUG TIPIRACIL                    
COMPND    MOL_ID: 1;                                                            
COMPND   2 MOLECULE: URIDYLATE-SPECIFIC ENDORIBONUCLEASE;                       
COMPND   3 CHAIN: A, B;                                                         
COMPND   4 SYNONYM: NENDOU,NSP15,PP1AB,ORF1AB POLYPROTEIN;                      
COMPND   5 EC: 3.4.19.12,3.4.22.-,3.4.22.69,2.7.7.48,3.6.4.12,3.6.4.13,3.1.13.-,
COMPND   6 3.1.-.-,2.1.1.-;                                                     
COMPND   7 ENGINEERED: YES                                                      
SOURCE    MOL_ID: 1;                                                            
SOURCE   2 ORGANISM_SCIENTIFIC: SEVERE ACUTE RESPIRATORY SYNDROME CORONAVIRUS   
SOURCE   3 2;                                                                   
SOURCE   4 ORGANISM_COMMON: 2019-NCOV;                                          
SOURCE   5 ORGANISM_TAXID: 2697049;                                             
SOURCE   6 VARIANT: SARS COV-2;                                                 
SOURCE   7 GENE: REP, 1A-1B;                                                    
SOURCE   8 EXPRESSION_SYSTEM: ESCHERICHIA COLI BL21(DE3);                       
SOURCE   9 EXPRESSION_SYSTEM_TAXID: 469008;                                     
SOURCE  10 EXPRESSION_SYSTEM_VARIANT: GOLD                                      
KEYWDS    SARS CORONA VIRUS 2, ENDORIBONUCLEASE, REFURBISHING DRUG, COVID-19,   
KEYWDS   2 STRUCTURAL GENOMICS, CENTER FOR STRUCTURAL GENOMICS OF INFECTIOUS    
KEYWDS   3 DISEASES, CSGID, VIRAL PROTEIN                                       
EXPDTA    X-RAY DIFFRACTION                                                     
AUTHOR    Y.KIM,N.MALTSEVA,R.JEDRZEJCZAK,M.ENDRES,C.CHANG,K.MICHALSKA,          
AUTHOR   2 A.JOACHIMIAK,CENTER FOR STRUCTURAL GENOMICS OF INFECTIOUS DISEASES   
AUTHOR   3 (CSGID)                                                              
REVDAT   2   03-JUN-20 6WXC    1       TITLE  JRNL                              
REVDAT   1   20-MAY-20 6WXC    0                                                
JRNL        AUTH   Y.KIM,N.MALTSEVA,R.JEDRZEJCZAK,M.ENDRES,C.CHANG,K.MICHALSKA, 
JRNL        AUTH 2 A.JOACHIMIAK,                                                
JRNL        AUTH 3 CENTER FOR STRUCTURAL GENOMICS OF INFECTIOUS DISEASES        
JRNL        AUTH 4 (CSGID)                                                      
JRNL        TITL   CRYSTAL STRUCTURE OF NSP15 ENDORIBONUCLEASE FROM SARS COV-2  
JRNL        TITL 2 IN THE COMPLEX WITH POTENTIAL REPURPOSING DRUG TIPIRACIL     
JRNL        REF    TO BE PUBLISHED                                              
JRNL        REFN                                                                
REMARK   2                                                                      
REMARK   2 RESOLUTION.    1.85 ANGSTROMS.                                       
REMARK   3                                                                      
REMARK   3 REFINEMENT.                                                          
REMARK   3   PROGRAM     : PHENIX 1.17.1_3660                                   
REMARK   3   AUTHORS     : PAUL ADAMS,PAVEL AFONINE,VINCENT CHEN,IAN            
REMARK   3               : DAVIS,KRESHNA GOPAL,RALF GROSSE-KUNSTLEVE,           
REMARK   3               : LI-WEI HUNG,ROBERT IMMORMINO,TOM IOERGER,            
REMARK   3               : AIRLIE MCCOY,ERIK MCKEE,NIGEL MORIARTY,              
REMARK   3               : REETAL PAI,RANDY READ,JANE RICHARDSON,               
REMARK   3               : DAVID RICHARDSON,TOD ROMO,JIM SACCHETTINI,           
REMARK   3               : NICHOLAS SAUTER,JACOB SMITH,LAURENT                  
REMARK   3               : STORONI,TOM TERWILLIGER,PETER ZWART                  
REMARK   3                                                                      
REMARK   3    REFINEMENT TARGET : GEOSTD + MONOMER LIBRARY + CDL V1.2           
REMARK   3                                                                      
REMARK   3  DATA USED IN REFINEMENT.                                            
REMARK   3   RESOLUTION RANGE HIGH (ANGSTROMS) : 1.85                           
REMARK   3   RESOLUTION RANGE LOW  (ANGSTROMS) : 42.45                          
REMARK   3   MIN(FOBS/SIGMA_FOBS)              : 1.380                          
REMARK   3   COMPLETENESS FOR RANGE        (%) : 99.1                           
REMARK   3   NUMBER OF REFLECTIONS             : 121822                         
REMARK   3                                                                      
REMARK   3  FIT TO DATA USED IN REFINEMENT.                                     
REMARK   3   R VALUE     (WORKING + TEST SET) : 0.172                           
REMARK   3   R VALUE            (WORKING SET) : 0.171                           
REMARK   3   FREE R VALUE                     : 0.194                           
REMARK   3   FREE R VALUE TEST SET SIZE   (%) : 4.930                           
REMARK   3   FREE R VALUE TEST SET COUNT      : 6000                            
REMARK   3                                                                      
REMARK   3  FIT TO DATA USED IN REFINEMENT (IN BINS).                           
REMARK   3   BIN  RESOLUTION RANGE  COMPL.    NWORK NFREE   RWORK  RFREE        
REMARK   3     1 42.4500 -  5.7400    1.00     3995   203  0.1713 0.1876        
REMARK   3     2  5.7400 -  4.5600    1.00     3932   215  0.1452 0.1679        
REMARK   3     3  4.5600 -  3.9800    1.00     3928   188  0.1405 0.1592        
REMARK   3     4  3.9800 -  3.6200    1.00     3932   192  0.1536 0.1642        
REMARK   3     5  3.6200 -  3.3600    1.00     3929   175  0.1587 0.2068        
REMARK   3     6  3.3600 -  3.1600    1.00     3902   203  0.1617 0.1655        
REMARK   3     7  3.1600 -  3.0000    1.00     3896   212  0.1627 0.1843        
REMARK   3     8  3.0000 -  2.8700    1.00     3861   237  0.1780 0.2188        
REMARK   3     9  2.8700 -  2.7600    1.00     3915   186  0.1713 0.1860        
REMARK   3    10  2.7600 -  2.6700    1.00     3874   219  0.1679 0.1988        
REMARK   3    11  2.6700 -  2.5800    1.00     3893   212  0.1763 0.2020        
REMARK   3    12  2.5800 -  2.5100    1.00     3867   204  0.1733 0.1975        
REMARK   3    13  2.5100 -  2.4400    1.00     3928   179  0.1666 0.2010        
REMARK   3    14  2.4400 -  2.3800    1.00     3838   246  0.1718 0.2022        
REMARK   3    15  2.3800 -  2.3300    1.00     3914   182  0.1717 0.1693        
REMARK   3    16  2.3300 -  2.2800    1.00     3872   223  0.1678 0.1978        
REMARK   3    17  2.2800 -  2.2400    1.00     3814   254  0.1723 0.1981        
REMARK   3    18  2.2400 -  2.1900    1.00     3893   208  0.1730 0.2043        
REMARK   3    19  2.1900 -  2.1500    1.00     3864   216  0.1778 0.2075        
REMARK   3    20  2.1500 -  2.1200    1.00     3890   203  0.1834 0.2209        
REMARK   3    21  2.1200 -  2.0800    1.00     3858   234  0.1994 0.2295        
REMARK   3    22  2.0800 -  2.0500    1.00     3897   198  0.2004 0.2343        
REMARK   3    23  2.0500 -  2.0200    1.00     3874   200  0.2083 0.2251        
REMARK   3    24  2.0200 -  1.9900    1.00     3892   195  0.2140 0.2584        
REMARK   3    25  1.9900 -  1.9700    1.00     3886   183  0.2262 0.2466        
REMARK   3    26  1.9700 -  1.9400    1.00     3887   186  0.2448 0.2705        
REMARK   3    27  1.9400 -  1.9200    1.00     3900   174  0.2644 0.3127        
REMARK   3    28  1.9200 -  1.8900    0.98     3801   179  0.2890 0.3293        
REMARK   3    29  1.8900 -  1.8700    0.96     3793   147  0.3187 0.3228        
REMARK   3    30  1.8700 -  1.8500    0.79     3097   147  0.3416 0.3343        
REMARK   3                                                                      
REMARK   3  BULK SOLVENT MODELLING.                                             
REMARK   3   METHOD USED        : FLAT BULK SOLVENT MODEL                       
REMARK   3   SOLVENT RADIUS     : 1.11                                          
REMARK   3   SHRINKAGE RADIUS   : 0.90                                          
REMARK   3   K_SOL              : NULL                                          
REMARK   3   B_SOL              : NULL                                          
REMARK   3                                                                      
REMARK   3  ERROR ESTIMATES.                                                    
REMARK   3   COORDINATE ERROR (MAXIMUM-LIKELIHOOD BASED)     : 0.202            
REMARK   3   PHASE ERROR (DEGREES, MAXIMUM-LIKELIHOOD BASED) : 19.897           
REMARK   3                                                                      
REMARK   3  B VALUES.                                                           
REMARK   3   FROM WILSON PLOT           (A**2) : 30.97                          
REMARK   3   MEAN B VALUE      (OVERALL, A**2) : 41.14                          
REMARK   3   OVERALL ANISOTROPIC B VALUE.                                       
REMARK   3    B11 (A**2) : NULL                                                 
REMARK   3    B22 (A**2) : NULL                                                 
REMARK   3    B33 (A**2) : NULL                                                 
REMARK   3    B12 (A**2) : NULL                                                 
REMARK   3    B13 (A**2) : NULL                                                 
REMARK   3    B23 (A**2) : NULL                                                 
REMARK   3                                                                      
REMARK   3  TWINNING INFORMATION.                                               
REMARK   3   FRACTION: NULL                                                     
REMARK   3   OPERATOR: NULL                                                     
REMARK   3                                                                      
REMARK   3  DEVIATIONS FROM IDEAL VALUES.                                       
REMARK   3                 RMSD          COUNT                                  
REMARK   3   BOND      :  0.015           5848                                  
REMARK   3   ANGLE     :  1.251           7920                                  
REMARK   3   CHIRALITY :  0.078            894                                  
REMARK   3   PLANARITY :  0.007           1020                                  
REMARK   3   DIHEDRAL  : 20.185           2161                                  
REMARK   3                                                                      
REMARK   3  TLS DETAILS                                                         
REMARK   3   NUMBER OF TLS GROUPS  : 10                                         
REMARK   3   TLS GROUP : 1                                                      
REMARK   3    SELECTION: CHAIN 'A' AND (RESID 0 THROUGH 203 )                   
REMARK   3    ORIGIN FOR THE GROUP (A):  51.1258 -40.8326  15.4842              
REMARK   3    T TENSOR                                                          
REMARK   3      T11:   0.1571 T22:   0.2177                                     
REMARK   3      T33:   0.2784 T12:   0.0047                                     
REMARK   3      T13:   0.0075 T23:   0.0034                                     
REMARK   3    L TENSOR                                                          
REMARK   3      L11:   1.2910 L22:   3.1279                                     
REMARK   3      L33:   1.8601 L12:   0.8084                                     
REMARK   3      L13:  -0.7959 L23:  -1.6077                                     
REMARK   3    S TENSOR                                                          
REMARK   3      S11:   0.0654 S12:   0.0259 S13:   0.1049                       
REMARK   3      S21:   0.0191 S22:   0.1907 S23:   0.6502                       
REMARK   3      S31:  -0.0394 S32:  -0.3090 S33:  -0.1979                       
REMARK   3   TLS GROUP : 2                                                      
REMARK   3    SELECTION: CHAIN 'A' AND (RESID 204 THROUGH 347 )                 
REMARK   3    ORIGIN FOR THE GROUP (A):  60.9223 -64.7830  34.9672              
REMARK   3    T TENSOR                                                          
REMARK   3      T11:   0.3075 T22:   0.3940                                     
REMARK   3      T33:   0.2532 T12:  -0.0617                                     
REMARK   3      T13:   0.0150 T23:   0.0642                                     
REMARK   3    L TENSOR                                                          
REMARK   3      L11:   2.9939 L22:   2.0957                                     
REMARK   3      L33:   0.5812 L12:  -0.2909                                     
REMARK   3      L13:  -0.0144 L23:  -0.0607                                     
REMARK   3    S TENSOR                                                          
REMARK   3      S11:   0.0679 S12:  -0.4692 S13:  -0.1913                       
REMARK   3      S21:   0.3955 S22:  -0.0874 S23:   0.0188                       
REMARK   3      S31:   0.0171 S32:   0.1172 S33:   0.0203                       
REMARK   3   TLS GROUP : 3                                                      
REMARK   3    SELECTION: CHAIN 'B' AND (RESID 0 THROUGH 38 )                    
REMARK   3    ORIGIN FOR THE GROUP (A):  72.3346 -63.5960  -7.4659              
REMARK   3    T TENSOR                                                          
REMARK   3      T11:   0.1755 T22:   0.2100                                     
REMARK   3      T33:   0.1642 T12:   0.0103                                     
REMARK   3      T13:  -0.0073 T23:  -0.0270                                     
REMARK   3    L TENSOR                                                          
REMARK   3      L11:   2.6049 L22:   3.8860                                     
REMARK   3      L33:   3.0040 L12:   0.2244                                     
REMARK   3      L13:   0.8460 L23:   0.2325                                     
REMARK   3    S TENSOR                                                          
REMARK   3      S11:   0.1051 S12:   0.0886 S13:  -0.2713                       
REMARK   3      S21:  -0.0310 S22:  -0.0241 S23:  -0.2852                       
REMARK   3      S31:   0.3517 S32:   0.0335 S33:  -0.0910                       
REMARK   3   TLS GROUP : 4                                                      
REMARK   3    SELECTION: CHAIN 'B' AND (RESID 39 THROUGH 95 )                   
REMARK   3    ORIGIN FOR THE GROUP (A):  60.3550 -53.9415 -13.5002              
REMARK   3    T TENSOR                                                          
REMARK   3      T11:   0.2098 T22:   0.2326                                     
REMARK   3      T33:   0.1799 T12:  -0.0283                                     
REMARK   3      T13:  -0.0106 T23:  -0.0208                                     
REMARK   3    L TENSOR                                                          
REMARK   3      L11:   1.7168 L22:   0.7978                                     
REMARK   3      L33:   0.8829 L12:  -0.7655                                     
REMARK   3      L13:   0.8755 L23:  -0.2083                                     
REMARK   3    S TENSOR                                                          
REMARK   3      S11:  -0.1080 S12:   0.2099 S13:   0.0345                       
REMARK   3      S21:  -0.0463 S22:   0.0291 S23:   0.0316                       
REMARK   3      S31:  -0.0610 S32:   0.1126 S33:   0.0721                       
REMARK   3   TLS GROUP : 5                                                      
REMARK   3    SELECTION: CHAIN 'B' AND (RESID 96 THROUGH 160 )                  
REMARK   3    ORIGIN FOR THE GROUP (A):  44.2660 -59.8136 -13.4054              
REMARK   3    T TENSOR                                                          
REMARK   3      T11:   0.2353 T22:   0.2884                                     
REMARK   3      T33:   0.3067 T12:  -0.0468                                     
REMARK   3      T13:  -0.0138 T23:  -0.0158                                     
REMARK   3    L TENSOR                                                          
REMARK   3      L11:   2.5265 L22:   0.6773                                     
REMARK   3      L33:   1.7453 L12:   0.2211                                     
REMARK   3      L13:   1.4266 L23:   0.0938                                     
REMARK   3    S TENSOR                                                          
REMARK   3      S11:   0.0266 S12:  -0.1497 S13:  -0.1823                       
REMARK   3      S21:  -0.0370 S22:   0.0199 S23:   0.1971                       
REMARK   3      S31:   0.1604 S32:  -0.2279 S33:  -0.0499                       
REMARK   3   TLS GROUP : 6                                                      
REMARK   3    SELECTION: CHAIN 'B' AND (RESID 161 THROUGH 197 )                 
REMARK   3    ORIGIN FOR THE GROUP (A):  45.4563 -53.7313 -25.7952              
REMARK   3    T TENSOR                                                          
REMARK   3      T11:   0.2919 T22:   0.3515                                     
REMARK   3      T33:   0.3309 T12:  -0.0534                                     
REMARK   3      T13:  -0.0658 T23:  -0.0397                                     
REMARK   3    L TENSOR                                                          
REMARK   3      L11:   1.1932 L22:   1.3776                                     
REMARK   3      L33:   1.6452 L12:   0.6015                                     
REMARK   3      L13:   0.2938 L23:  -0.3642                                     
REMARK   3    S TENSOR                                                          
REMARK   3      S11:  -0.0035 S12:   0.2935 S13:  -0.0413                       
REMARK   3      S21:  -0.2270 S22:   0.0967 S23:   0.2643                       
REMARK   3      S31:  -0.0131 S32:  -0.0114 S33:  -0.0894                       
REMARK   3   TLS GROUP : 7                                                      
REMARK   3    SELECTION: CHAIN 'B' AND (RESID 198 THROUGH 225 )                 
REMARK   3    ORIGIN FOR THE GROUP (A):  55.8225 -38.9337 -43.9958              
REMARK   3    T TENSOR                                                          
REMARK   3      T11:   0.7535 T22:   0.6085                                     
REMARK   3      T33:   0.3164 T12:  -0.1717                                     
REMARK   3      T13:   0.0178 T23:   0.0002                                     
REMARK   3    L TENSOR                                                          
REMARK   3      L11:   5.3437 L22:   3.9437                                     
REMARK   3      L33:   5.4996 L12:  -0.6487                                     
REMARK   3      L13:  -0.4926 L23:   0.2071                                     
REMARK   3    S TENSOR                                                          
REMARK   3      S11:  -0.0640 S12:   1.1630 S13:   0.3686                       
REMARK   3      S21:  -1.3522 S22:   0.2593 S23:  -0.3309                       
REMARK   3      S31:  -0.2237 S32:   0.3042 S33:  -0.2115                       
REMARK   3   TLS GROUP : 8                                                      
REMARK   3    SELECTION: CHAIN 'B' AND (RESID 226 THROUGH 261 )                 
REMARK   3    ORIGIN FOR THE GROUP (A):  56.0832 -28.9552 -38.6671              
REMARK   3    T TENSOR                                                          
REMARK   3      T11:   0.6255 T22:   0.5850                                     
REMARK   3      T33:   0.3111 T12:  -0.0689                                     
REMARK   3      T13:  -0.0858 T23:   0.1267                                     
REMARK   3    L TENSOR                                                          
REMARK   3      L11:   1.7889 L22:   1.6583                                     
REMARK   3      L33:   0.9790 L12:   0.9416                                     
REMARK   3      L13:   1.1210 L23:   0.8026                                     
REMARK   3    S TENSOR                                                          
REMARK   3      S11:  -0.1804 S12:   0.8230 S13:   0.3410                       
REMARK   3      S21:  -1.0641 S22:   0.1872 S23:   0.1299                       
REMARK   3      S31:  -0.2476 S32:  -0.1362 S33:   0.0687                       
REMARK   3   TLS GROUP : 9                                                      
REMARK   3    SELECTION: CHAIN 'B' AND (RESID 262 THROUGH 325 )                 
REMARK   3    ORIGIN FOR THE GROUP (A):  52.3524 -32.9157 -29.7343              
REMARK   3    T TENSOR                                                          
REMARK   3      T11:   0.3634 T22:   0.3722                                     
REMARK   3      T33:   0.2936 T12:  -0.0352                                     
REMARK   3      T13:  -0.0950 T23:   0.0576                                     
REMARK   3    L TENSOR                                                          
REMARK   3      L11:   1.0085 L22:   2.7553                                     
REMARK   3      L33:   1.5265 L12:   1.3966                                     
REMARK   3      L13:  -0.9398 L23:  -0.5181                                     
REMARK   3    S TENSOR                                                          
REMARK   3      S11:  -0.0436 S12:   0.3621 S13:   0.2011                       
REMARK   3      S21:  -0.2374 S22:   0.0907 S23:   0.3781                       
REMARK   3      S31:  -0.1294 S32:  -0.1215 S33:  -0.0259                       
REMARK   3   TLS GROUP : 10                                                     
REMARK   3    SELECTION: CHAIN 'B' AND (RESID 326 THROUGH 346 )                 
REMARK   3    ORIGIN FOR THE GROUP (A):  44.0105 -27.3858 -30.0961              
REMARK   3    T TENSOR                                                          
REMARK   3      T11:   0.4259 T22:   0.3702                                     
REMARK   3      T33:   0.4989 T12:   0.0180                                     
REMARK   3      T13:  -0.0791 T23:   0.0723                                     
REMARK   3    L TENSOR                                                          
REMARK   3      L11:   3.7618 L22:   5.7722                                     
REMARK   3      L33:   4.3203 L12:   0.7865                                     
REMARK   3      L13:  -0.6345 L23:  -1.5931                                     
REMARK   3    S TENSOR                                                          
REMARK   3      S11:   0.0646 S12:   0.3193 S13:   1.0144                       
REMARK   3      S21:  -0.1466 S22:   0.0492 S23:   0.4108                       
REMARK   3      S31:  -0.7311 S32:   0.0181 S33:  -0.0365                       
REMARK   3                                                                      
REMARK   3  NCS DETAILS                                                         
REMARK   3   NUMBER OF NCS GROUPS : NULL                                        
REMARK   3                                                                      
REMARK   3  OTHER REFINEMENT REMARKS: NULL                                      
REMARK   4                                                                      
REMARK   4 6WXC COMPLIES WITH FORMAT V. 3.30, 13-JUL-11                         
REMARK 100                                                                      
REMARK 100 THIS ENTRY HAS BEEN PROCESSED BY RCSB ON 11-MAY-20.                  
REMARK 100 THE DEPOSITION ID IS D_1000249146.                                   
REMARK 200                                                                      
REMARK 200 EXPERIMENTAL DETAILS                                                 
REMARK 200  EXPERIMENT TYPE                : X-RAY DIFFRACTION                  
REMARK 200  DATE OF DATA COLLECTION        : 06-MAY-20                          
REMARK 200  TEMPERATURE           (KELVIN) : 100                                
REMARK 200  PH                             : 6.2                                
REMARK 200  NUMBER OF CRYSTALS USED        : 1                                  
REMARK 200                                                                      
REMARK 200  SYNCHROTRON              (Y/N) : Y                                  
REMARK 200  RADIATION SOURCE               : APS                                
REMARK 200  BEAMLINE                       : 19-ID                              
REMARK 200  X-RAY GENERATOR MODEL          : NULL                               
REMARK 200  MONOCHROMATIC OR LAUE    (M/L) : M                                  
REMARK 200  WAVELENGTH OR RANGE        (A) : 0.97918                            
REMARK 200  MONOCHROMATOR                  : NULL                               
REMARK 200  OPTICS                         : NULL                               
REMARK 200                                                                      
REMARK 200  DETECTOR TYPE                  : PIXEL                              
REMARK 200  DETECTOR MANUFACTURER          : DECTRIS PILATUS3 X 6M              
REMARK 200  INTENSITY-INTEGRATION SOFTWARE : HKL-3000                           
REMARK 200  DATA SCALING SOFTWARE          : HKL-3000                           
REMARK 200                                                                      
REMARK 200  NUMBER OF UNIQUE REFLECTIONS   : 122260                             
REMARK 200  RESOLUTION RANGE HIGH      (A) : 1.850                              
REMARK 200  RESOLUTION RANGE LOW       (A) : 50.000                             
REMARK 200  REJECTION CRITERIA  (SIGMA(I)) : NULL                               
REMARK 200                                                                      
REMARK 200 OVERALL.                                                             
REMARK 200  COMPLETENESS FOR RANGE     (%) : 99.8                               
REMARK 200  DATA REDUNDANCY                : 11.20                              
REMARK 200  R MERGE                    (I) : 0.15900                            
REMARK 200  R SYM                      (I) : NULL                               
REMARK 200  <I/SIGMA(I)> FOR THE DATA SET  : 22.5000                            
REMARK 200                                                                      
REMARK 200 IN THE HIGHEST RESOLUTION SHELL.                                     
REMARK 200  HIGHEST RESOLUTION SHELL, RANGE HIGH (A) : 1.85                     
REMARK 200  HIGHEST RESOLUTION SHELL, RANGE LOW  (A) : 1.88                     
REMARK 200  COMPLETENESS FOR SHELL     (%) : 96.9                               
REMARK 200  DATA REDUNDANCY IN SHELL       : 6.10                               
REMARK 200  R MERGE FOR SHELL          (I) : 1.35000                            
REMARK 200  R SYM FOR SHELL            (I) : NULL                               
REMARK 200  <I/SIGMA(I)> FOR SHELL         : 1.100                              
REMARK 200                                                                      
REMARK 200 DIFFRACTION PROTOCOL: SINGLE WAVELENGTH                              
REMARK 200 METHOD USED TO DETERMINE THE STRUCTURE: MOLECULAR REPLACEMENT        
REMARK 200 SOFTWARE USED: HKL-3000, MOLREP                                      
REMARK 200 STARTING MODEL: PDBID 6VWW                                           
REMARK 200                                                                      
REMARK 200 REMARK: NULL                                                         
REMARK 280                                                                      
REMARK 280 CRYSTAL                                                              
REMARK 280 SOLVENT CONTENT, VS   (%): NULL                                      
REMARK 280 MATTHEWS COEFFICIENT, VM (ANGSTROMS**3/DA): NULL                     
REMARK 280                                                                      
REMARK 280 CRYSTALLIZATION CONDITIONS: 0.2 M SODIUM CHLORIDE, 0.1 M             
REMARK 280  SODIUM/POTASSIUM PHOSPHATE PH 6.2 10 %(W/V) PEG8000, VAPOR          
REMARK 280  DIFFUSION, SITTING DROP, TEMPERATURE 289K                           
REMARK 290                                                                      
REMARK 290 CRYSTALLOGRAPHIC SYMMETRY                                            
REMARK 290 SYMMETRY OPERATORS FOR SPACE GROUP: P 63                             
REMARK 290                                                                      
REMARK 290      SYMOP   SYMMETRY                                                
REMARK 290     NNNMMM   OPERATOR                                                
REMARK 290       1555   X,Y,Z                                                   
REMARK 290       2555   -Y,X-Y,Z                                                
REMARK 290       3555   -X+Y,-X,Z                                               
REMARK 290       4555   -X,-Y,Z+1/2                                             
REMARK 290       5555   Y,-X+Y,Z+1/2                                            
REMARK 290       6555   X-Y,X,Z+1/2                                             
REMARK 290                                                                      
REMARK 290     WHERE NNN -> OPERATOR NUMBER                                     
REMARK 290           MMM -> TRANSLATION VECTOR                                  
REMARK 290                                                                      
REMARK 290 CRYSTALLOGRAPHIC SYMMETRY TRANSFORMATIONS                            
REMARK 290 THE FOLLOWING TRANSFORMATIONS OPERATE ON THE ATOM/HETATM             
REMARK 290 RECORDS IN THIS ENTRY TO PRODUCE CRYSTALLOGRAPHICALLY                
REMARK 290 RELATED MOLECULES.                                                   
REMARK 290   SMTRY1   1  1.000000  0.000000  0.000000        0.00000            
REMARK 290   SMTRY2   1  0.000000  1.000000  0.000000        0.00000            
REMARK 290   SMTRY3   1  0.000000  0.000000  1.000000        0.00000            
REMARK 290   SMTRY1   2 -0.500000 -0.866025  0.000000        0.00000            
REMARK 290   SMTRY2   2  0.866025 -0.500000  0.000000        0.00000            
REMARK 290   SMTRY3   2  0.000000  0.000000  1.000000        0.00000            
REMARK 290   SMTRY1   3 -0.500000  0.866025  0.000000        0.00000            
REMARK 290   SMTRY2   3 -0.866025 -0.500000  0.000000        0.00000            
REMARK 290   SMTRY3   3  0.000000  0.000000  1.000000        0.00000            
REMARK 290   SMTRY1   4 -1.000000  0.000000  0.000000        0.00000            
REMARK 290   SMTRY2   4  0.000000 -1.000000  0.000000        0.00000            
REMARK 290   SMTRY3   4  0.000000  0.000000  1.000000       55.85150            
REMARK 290   SMTRY1   5  0.500000  0.866025  0.000000        0.00000            
REMARK 290   SMTRY2   5 -0.866025  0.500000  0.000000        0.00000            
REMARK 290   SMTRY3   5  0.000000  0.000000  1.000000       55.85150            
REMARK 290   SMTRY1   6  0.500000 -0.866025  0.000000        0.00000            
REMARK 290   SMTRY2   6  0.866025  0.500000  0.000000        0.00000            
REMARK 290   SMTRY3   6  0.000000  0.000000  1.000000       55.85150            
REMARK 290                                                                      
REMARK 290 REMARK: NULL                                                         
REMARK 300                                                                      
REMARK 300 BIOMOLECULE: 1                                                       
REMARK 300 SEE REMARK 350 FOR THE AUTHOR PROVIDED AND/OR PROGRAM                
REMARK 300 GENERATED ASSEMBLY INFORMATION FOR THE STRUCTURE IN                  
REMARK 300 THIS ENTRY. THE REMARK MAY ALSO PROVIDE INFORMATION ON               
REMARK 300 BURIED SURFACE AREA.                                                 
REMARK 350                                                                      
REMARK 350 COORDINATES FOR A COMPLETE MULTIMER REPRESENTING THE KNOWN           
REMARK 350 BIOLOGICALLY SIGNIFICANT OLIGOMERIZATION STATE OF THE                
REMARK 350 MOLECULE CAN BE GENERATED BY APPLYING BIOMT TRANSFORMATIONS          
REMARK 350 GIVEN BELOW.  BOTH NON-CRYSTALLOGRAPHIC AND                          
REMARK 350 CRYSTALLOGRAPHIC OPERATIONS ARE GIVEN.                               
REMARK 350                                                                      
REMARK 350 BIOMOLECULE: 1                                                       
REMARK 350 AUTHOR DETERMINED BIOLOGICAL UNIT: HEXAMERIC                         
REMARK 350 SOFTWARE DETERMINED QUATERNARY STRUCTURE: HEXAMERIC                  
REMARK 350 SOFTWARE USED: PISA                                                  
REMARK 350 TOTAL BURIED SURFACE AREA: 29960 ANGSTROM**2                         
REMARK 350 SURFACE AREA OF THE COMPLEX: 82460 ANGSTROM**2                       
REMARK 350 CHANGE IN SOLVENT FREE ENERGY: -106.0 KCAL/MOL                       
REMARK 350 APPLY THE FOLLOWING TO CHAINS: A, B                                  
REMARK 350   BIOMT1   1  1.000000  0.000000  0.000000        0.00000            
REMARK 350   BIOMT2   1  0.000000  1.000000  0.000000        0.00000            
REMARK 350   BIOMT3   1  0.000000  0.000000  1.000000        0.00000            
REMARK 350   BIOMT1   2 -0.500000 -0.866025  0.000000       75.43150            
REMARK 350   BIOMT2   2  0.866025 -0.500000  0.000000     -130.65119            
REMARK 350   BIOMT3   2  0.000000  0.000000  1.000000        0.00000            
REMARK 350   BIOMT1   3 -0.500000  0.866025  0.000000      150.86300            
REMARK 350   BIOMT2   3 -0.866025 -0.500000  0.000000        0.00000            
REMARK 350   BIOMT3   3  0.000000  0.000000  1.000000        0.00000            
REMARK 465                                                                      
REMARK 465 MISSING RESIDUES                                                     
REMARK 465 THE FOLLOWING RESIDUES WERE NOT LOCATED IN THE                       
REMARK 465 EXPERIMENT. (M=MODEL NUMBER; RES=RESIDUE NAME; C=CHAIN               
REMARK 465 IDENTIFIER; SSSEQ=SEQUENCE NUMBER; I=INSERTION CODE.)                
REMARK 465                                                                      
REMARK 465   M RES C SSSEQI                                                     
REMARK 465     SER A    -2                                                      
REMARK 465     ASN A    -1                                                      
REMARK 465     SER B    -2                                                      
REMARK 465     ASN B    -1                                                      
REMARK 465     GLN B   347                                                      
REMARK 500                                                                      
REMARK 500 GEOMETRY AND STEREOCHEMISTRY                                         
REMARK 500 SUBTOPIC: COVALENT BOND LENGTHS                                      
REMARK 500                                                                      
REMARK 500 THE STEREOCHEMICAL PARAMETERS OF THE FOLLOWING RESIDUES              
REMARK 500 HAVE VALUES WHICH DEVIATE FROM EXPECTED VALUES BY MORE               
REMARK 500 THAN 6*RMSD (M=MODEL NUMBER; RES=RESIDUE NAME; C=CHAIN               
REMARK 500 IDENTIFIER; SSEQ=SEQUENCE NUMBER; I=INSERTION CODE).                 
REMARK 500                                                                      
REMARK 500 STANDARD TABLE:                                                      
REMARK 500 FORMAT: (10X,I3,1X,2(A3,1X,A1,I4,A1,1X,A4,3X),1X,F6.3)               
REMARK 500                                                                      
REMARK 500 EXPECTED VALUES PROTEIN: ENGH AND HUBER, 1999                        
REMARK 500 EXPECTED VALUES NUCLEIC ACID: CLOWNEY ET AL 1996                     
REMARK 500                                                                      
REMARK 500  M RES CSSEQI ATM1   RES CSSEQI ATM2   DEVIATION                     
REMARK 500    SER A  26   CB    SER A  26   OG     -0.080                       
REMARK 500                                                                      
REMARK 500 REMARK: NULL                                                         
REMARK 500                                                                      
REMARK 500 GEOMETRY AND STEREOCHEMISTRY                                         
REMARK 500 SUBTOPIC: COVALENT BOND ANGLES                                       
REMARK 500                                                                      
REMARK 500 THE STEREOCHEMICAL PARAMETERS OF THE FOLLOWING RESIDUES              
REMARK 500 HAVE VALUES WHICH DEVIATE FROM EXPECTED VALUES BY MORE               
REMARK 500 THAN 6*RMSD (M=MODEL NUMBER; RES=RESIDUE NAME; C=CHAIN               
REMARK 500 IDENTIFIER; SSEQ=SEQUENCE NUMBER; I=INSERTION CODE).                 
REMARK 500                                                                      
REMARK 500 STANDARD TABLE:                                                      
REMARK 500 FORMAT: (10X,I3,1X,A3,1X,A1,I4,A1,3(1X,A4,2X),12X,F5.1)              
REMARK 500                                                                      
REMARK 500 EXPECTED VALUES PROTEIN: ENGH AND HUBER, 1999                        
REMARK 500 EXPECTED VALUES NUCLEIC ACID: CLOWNEY ET AL 1996                     
REMARK 500                                                                      
REMARK 500  M RES CSSEQI ATM1   ATM2   ATM3                                     
REMARK 500    ARG B  91   NE  -  CZ  -  NH1 ANGL. DEV. =  -3.2 DEGREES          
REMARK 500                                                                      
REMARK 500 REMARK: NULL                                                         
REMARK 500                                                                      
REMARK 500 GEOMETRY AND STEREOCHEMISTRY                                         
REMARK 500 SUBTOPIC: TORSION ANGLES                                             
REMARK 500                                                                      
REMARK 500 TORSION ANGLES OUTSIDE THE EXPECTED RAMACHANDRAN REGIONS:            
REMARK 500 (M=MODEL NUMBER; RES=RESIDUE NAME; C=CHAIN IDENTIFIER;               
REMARK 500 SSEQ=SEQUENCE NUMBER; I=INSERTION CODE).                             
REMARK 500                                                                      
REMARK 500 STANDARD TABLE:                                                      
REMARK 500 FORMAT:(10X,I3,1X,A3,1X,A1,I4,A1,4X,F7.2,3X,F7.2)                    
REMARK 500                                                                      
REMARK 500 EXPECTED VALUES: GJ KLEYWEGT AND TA JONES (1996). PHI/PSI-           
REMARK 500 CHOLOGY: RAMACHANDRAN REVISITED. STRUCTURE 4, 1395 - 1400            
REMARK 500                                                                      
REMARK 500  M RES CSSEQI        PSI       PHI                                   
REMARK 500    MET A   1      -84.02    -69.12                                   
REMARK 500    SER A   2      138.48   -173.49                                   
REMARK 500    SER A   2      113.14   -178.34                                   
REMARK 500    ASN A  29     -124.46     55.70                                   
REMARK 500    LEU A 249       64.46     66.93                                   
REMARK 500    TYR A 325       -2.79     74.10                                   
REMARK 500    MET B   1     -126.54     70.25                                   
REMARK 500    SER B   2      110.56    178.81                                   
REMARK 500    ASN B  29     -128.08     47.80                                   
REMARK 500    LEU B 249       66.14     65.67                                   
REMARK 500    LYS B 317      132.58   -170.14                                   
REMARK 500                                                                      
REMARK 500 REMARK: NULL                                                         
REMARK 800                                                                      
REMARK 800 SITE                                                                 
REMARK 800 SITE_IDENTIFIER: AC1                                                 
REMARK 800 EVIDENCE_CODE: SOFTWARE                                              
REMARK 800 SITE_DESCRIPTION: binding site for residue CMU A 401                 
REMARK 800                                                                      
REMARK 800 SITE_IDENTIFIER: AC2                                                 
REMARK 800 EVIDENCE_CODE: SOFTWARE                                              
REMARK 800 SITE_DESCRIPTION: binding site for residue PO4 A 402                 
REMARK 800                                                                      
REMARK 800 SITE_IDENTIFIER: AC3                                                 
REMARK 800 EVIDENCE_CODE: SOFTWARE                                              
REMARK 800 SITE_DESCRIPTION: binding site for residue EDO A 403                 
REMARK 800                                                                      
REMARK 800 SITE_IDENTIFIER: AC4                                                 
REMARK 800 EVIDENCE_CODE: SOFTWARE                                              
REMARK 800 SITE_DESCRIPTION: binding site for residue EDO A 404                 
REMARK 800                                                                      
REMARK 800 SITE_IDENTIFIER: AC5                                                 
REMARK 800 EVIDENCE_CODE: SOFTWARE                                              
REMARK 800 SITE_DESCRIPTION: binding site for residue EDO A 405                 
REMARK 800                                                                      
REMARK 800 SITE_IDENTIFIER: AC6                                                 
REMARK 800 EVIDENCE_CODE: SOFTWARE                                              
REMARK 800 SITE_DESCRIPTION: binding site for residue EDO A 406                 
REMARK 800                                                                      
REMARK 800 SITE_IDENTIFIER: AC7                                                 
REMARK 800 EVIDENCE_CODE: SOFTWARE                                              
REMARK 800 SITE_DESCRIPTION: binding site for residue EDO A 407                 
REMARK 800                                                                      
REMARK 800 SITE_IDENTIFIER: AC8                                                 
REMARK 800 EVIDENCE_CODE: SOFTWARE                                              
REMARK 800 SITE_DESCRIPTION: binding site for residue EDO A 408                 
REMARK 800                                                                      
REMARK 800 SITE_IDENTIFIER: AC9                                                 
REMARK 800 EVIDENCE_CODE: SOFTWARE                                              
REMARK 800 SITE_DESCRIPTION: binding site for residue FMT A 409                 
REMARK 800                                                                      
REMARK 800 SITE_IDENTIFIER: AD1                                                 
REMARK 800 EVIDENCE_CODE: SOFTWARE                                              
REMARK 800 SITE_DESCRIPTION: binding site for residue EDO A 410                 
REMARK 800                                                                      
REMARK 800 SITE_IDENTIFIER: AD2                                                 
REMARK 800 EVIDENCE_CODE: SOFTWARE                                              
REMARK 800 SITE_DESCRIPTION: binding site for residue CMU B 401                 
REMARK 800                                                                      
REMARK 800 SITE_IDENTIFIER: AD3                                                 
REMARK 800 EVIDENCE_CODE: SOFTWARE                                              
REMARK 800 SITE_DESCRIPTION: binding site for residue PO4 B 402                 
REMARK 800                                                                      
REMARK 800 SITE_IDENTIFIER: AD4                                                 
REMARK 800 EVIDENCE_CODE: SOFTWARE                                              
REMARK 800 SITE_DESCRIPTION: binding site for residue EDO B 403                 
REMARK 800                                                                      
REMARK 800 SITE_IDENTIFIER: AD5                                                 
REMARK 800 EVIDENCE_CODE: SOFTWARE                                              
REMARK 800 SITE_DESCRIPTION: binding site for residue FMT B 404                 
REMARK 800                                                                      
REMARK 800 SITE_IDENTIFIER: AD6                                                 
REMARK 800 EVIDENCE_CODE: SOFTWARE                                              
REMARK 800 SITE_DESCRIPTION: binding site for residue FMT B 405                 
REMARK 800                                                                      
REMARK 800 SITE_IDENTIFIER: AD7                                                 
REMARK 800 EVIDENCE_CODE: SOFTWARE                                              
REMARK 800 SITE_DESCRIPTION: binding site for residue FMT B 406                 
REMARK 800                                                                      
REMARK 800 SITE_IDENTIFIER: AD8                                                 
REMARK 800 EVIDENCE_CODE: SOFTWARE                                              
REMARK 800 SITE_DESCRIPTION: binding site for residue EDO B 407                 
REMARK 900                                                                      
REMARK 900 RELATED ENTRIES                                                      
REMARK 900 RELATED ID: 6VWW   RELATED DB: PDB                                   
REMARK 900 THE SAME PROTEIN, APO-FORM                                           
REMARK 900 RELATED ID: 6W01   RELATED DB: PDB                                   
REMARK 900 THE SAME PROTEIN IN THE COMPLEX WITH CITRATE                         
REMARK 900 RELATED ID: 6WLC   RELATED DB: PDB                                   
REMARK 900 THE SAME PROTEIN IN THE COMPLEX WITH URIDINE 5'-MONOPHOSPHATE        
DBREF  6WXC A    2   347  UNP    P0DTD1   R1AB_SARS2    6453   6798             
DBREF  6WXC B    2   347  UNP    P0DTD1   R1AB_SARS2    6453   6798             
SEQADV 6WXC SER A   -2  UNP  P0DTD1              EXPRESSION TAG                 
SEQADV 6WXC ASN A   -1  UNP  P0DTD1              EXPRESSION TAG                 
SEQADV 6WXC ALA A    0  UNP  P0DTD1              EXPRESSION TAG                 
SEQADV 6WXC MET A    1  UNP  P0DTD1              EXPRESSION TAG                 
SEQADV 6WXC SER B   -2  UNP  P0DTD1              EXPRESSION TAG                 
SEQADV 6WXC ASN B   -1  UNP  P0DTD1              EXPRESSION TAG                 
SEQADV 6WXC ALA B    0  UNP  P0DTD1              EXPRESSION TAG                 
SEQADV 6WXC MET B    1  UNP  P0DTD1              EXPRESSION TAG                 
SEQRES   1 A  350  SER ASN ALA MET SER LEU GLU ASN VAL ALA PHE ASN VAL          
SEQRES   2 A  350  VAL ASN LYS GLY HIS PHE ASP GLY GLN GLN GLY GLU VAL          
SEQRES   3 A  350  PRO VAL SER ILE ILE ASN ASN THR VAL TYR THR LYS VAL          
SEQRES   4 A  350  ASP GLY VAL ASP VAL GLU LEU PHE GLU ASN LYS THR THR          
SEQRES   5 A  350  LEU PRO VAL ASN VAL ALA PHE GLU LEU TRP ALA LYS ARG          
SEQRES   6 A  350  ASN ILE LYS PRO VAL PRO GLU VAL LYS ILE LEU ASN ASN          
SEQRES   7 A  350  LEU GLY VAL ASP ILE ALA ALA ASN THR VAL ILE TRP ASP          
SEQRES   8 A  350  TYR LYS ARG ASP ALA PRO ALA HIS ILE SER THR ILE GLY          
SEQRES   9 A  350  VAL CYS SER MET THR ASP ILE ALA LYS LYS PRO THR GLU          
SEQRES  10 A  350  THR ILE CYS ALA PRO LEU THR VAL PHE PHE ASP GLY ARG          
SEQRES  11 A  350  VAL ASP GLY GLN VAL ASP LEU PHE ARG ASN ALA ARG ASN          
SEQRES  12 A  350  GLY VAL LEU ILE THR GLU GLY SER VAL LYS GLY LEU GLN          
SEQRES  13 A  350  PRO SER VAL GLY PRO LYS GLN ALA SER LEU ASN GLY VAL          
SEQRES  14 A  350  THR LEU ILE GLY GLU ALA VAL LYS THR GLN PHE ASN TYR          
SEQRES  15 A  350  TYR LYS LYS VAL ASP GLY VAL VAL GLN GLN LEU PRO GLU          
SEQRES  16 A  350  THR TYR PHE THR GLN SER ARG ASN LEU GLN GLU PHE LYS          
SEQRES  17 A  350  PRO ARG SER GLN MET GLU ILE ASP PHE LEU GLU LEU ALA          
SEQRES  18 A  350  MET ASP GLU PHE ILE GLU ARG TYR LYS LEU GLU GLY TYR          
SEQRES  19 A  350  ALA PHE GLU HIS ILE VAL TYR GLY ASP PHE SER HIS SER          
SEQRES  20 A  350  GLN LEU GLY GLY LEU HIS LEU LEU ILE GLY LEU ALA LYS          
SEQRES  21 A  350  ARG PHE LYS GLU SER PRO PHE GLU LEU GLU ASP PHE ILE          
SEQRES  22 A  350  PRO MET ASP SER THR VAL LYS ASN TYR PHE ILE THR ASP          
SEQRES  23 A  350  ALA GLN THR GLY SER SER LYS CYS VAL CYS SER VAL ILE          
SEQRES  24 A  350  ASP LEU LEU LEU ASP ASP PHE VAL GLU ILE ILE LYS SER          
SEQRES  25 A  350  GLN ASP LEU SER VAL VAL SER LYS VAL VAL LYS VAL THR          
SEQRES  26 A  350  ILE ASP TYR THR GLU ILE SER PHE MET LEU TRP CYS LYS          
SEQRES  27 A  350  ASP GLY HIS VAL GLU THR PHE TYR PRO LYS LEU GLN              
SEQRES   1 B  350  SER ASN ALA MET SER LEU GLU ASN VAL ALA PHE ASN VAL          
SEQRES   2 B  350  VAL ASN LYS GLY HIS PHE ASP GLY GLN GLN GLY GLU VAL          
SEQRES   3 B  350  PRO VAL SER ILE ILE ASN ASN THR VAL TYR THR LYS VAL          
SEQRES   4 B  350  ASP GLY VAL ASP VAL GLU LEU PHE GLU ASN LYS THR THR          
SEQRES   5 B  350  LEU PRO VAL ASN VAL ALA PHE GLU LEU TRP ALA LYS ARG          
SEQRES   6 B  350  ASN ILE LYS PRO VAL PRO GLU VAL LYS ILE LEU ASN ASN          
SEQRES   7 B  350  LEU GLY VAL ASP ILE ALA ALA ASN THR VAL ILE TRP ASP          
SEQRES   8 B  350  TYR LYS ARG ASP ALA PRO ALA HIS ILE SER THR ILE GLY          
SEQRES   9 B  350  VAL CYS SER MET THR ASP ILE ALA LYS LYS PRO THR GLU          
SEQRES  10 B  350  THR ILE CYS ALA PRO LEU THR VAL PHE PHE ASP GLY ARG          
SEQRES  11 B  350  VAL ASP GLY GLN VAL ASP LEU PHE ARG ASN ALA ARG ASN          
SEQRES  12 B  350  GLY VAL LEU ILE THR GLU GLY SER VAL LYS GLY LEU GLN          
SEQRES  13 B  350  PRO SER VAL GLY PRO LYS GLN ALA SER LEU ASN GLY VAL          
SEQRES  14 B  350  THR LEU ILE GLY GLU ALA VAL LYS THR GLN PHE ASN TYR          
SEQRES  15 B  350  TYR LYS LYS VAL ASP GLY VAL VAL GLN GLN LEU PRO GLU          
SEQRES  16 B  350  THR TYR PHE THR GLN SER ARG ASN LEU GLN GLU PHE LYS          
SEQRES  17 B  350  PRO ARG SER GLN MET GLU ILE ASP PHE LEU GLU LEU ALA          
SEQRES  18 B  350  MET ASP GLU PHE ILE GLU ARG TYR LYS LEU GLU GLY TYR          
SEQRES  19 B  350  ALA PHE GLU HIS ILE VAL TYR GLY ASP PHE SER HIS SER          
SEQRES  20 B  350  GLN LEU GLY GLY LEU HIS LEU LEU ILE GLY LEU ALA LYS          
SEQRES  21 B  350  ARG PHE LYS GLU SER PRO PHE GLU LEU GLU ASP PHE ILE          
SEQRES  22 B  350  PRO MET ASP SER THR VAL LYS ASN TYR PHE ILE THR ASP          
SEQRES  23 B  350  ALA GLN THR GLY SER SER LYS CYS VAL CYS SER VAL ILE          
SEQRES  24 B  350  ASP LEU LEU LEU ASP ASP PHE VAL GLU ILE ILE LYS SER          
SEQRES  25 B  350  GLN ASP LEU SER VAL VAL SER LYS VAL VAL LYS VAL THR          
SEQRES  26 B  350  ILE ASP TYR THR GLU ILE SER PHE MET LEU TRP CYS LYS          
SEQRES  27 B  350  ASP GLY HIS VAL GLU THR PHE TYR PRO LYS LEU GLN              
HET    CMU  A 401      16                                                       
HET    PO4  A 402       5                                                       
HET    EDO  A 403       4                                                       
HET    EDO  A 404       4                                                       
HET    EDO  A 405       4                                                       
HET    EDO  A 406       4                                                       
HET    EDO  A 407       4                                                       
HET    EDO  A 408       4                                                       
HET    FMT  A 409       3                                                       
HET    EDO  A 410       4                                                       
HET    CMU  B 401      16                                                       
HET    PO4  B 402       5                                                       
HET    EDO  B 403       4                                                       
HET    FMT  B 404       3                                                       
HET    FMT  B 405       3                                                       
HET    FMT  B 406       3                                                       
HET    EDO  B 407       4                                                       
HETNAM     CMU 5-CHLORO-6-(1-(2-IMINOPYRROLIDINYL) METHYL) URACIL               
HETNAM     PO4 PHOSPHATE ION                                                    
HETNAM     EDO 1,2-ETHANEDIOL                                                   
HETNAM     FMT FORMIC ACID                                                      
HETSYN     CMU 5-CHLORO-6-[(2-IMINOPYRROLIDIN-1-YL)METHYL]PYRIMIDINE-           
HETSYN   2 CMU  2,4(1H,3H)-DIONE                                                
HETSYN     EDO ETHYLENE GLYCOL                                                  
FORMUL   3  CMU    2(C9 H11 CL N4 O2)                                           
FORMUL   4  PO4    2(O4 P 3-)                                                   
FORMUL   5  EDO    9(C2 H6 O2)                                                  
FORMUL  11  FMT    4(C H2 O2)                                                   
FORMUL  20  HOH   *702(H2 O)                                                    
HELIX    1 AA1 SER A    2  GLY A   14  1                                  13    
HELIX    2 AA2 PRO A   51  LYS A   61  1                                  11    
HELIX    3 AA3 GLU A   69  LEU A   76  1                                   8    
HELIX    4 AA4 GLU A  114  ALA A  118  5                                   5    
HELIX    5 AA5 GLY A  130  ALA A  138  1                                   9    
HELIX    6 AA6 SER A  208  LEU A  217  1                                  10    
HELIX    7 AA7 ALA A  218  TYR A  226  1                                   9    
HELIX    8 AA8 ALA A  232  VAL A  237  1                                   6    
HELIX    9 AA9 LEU A  251  SER A  262  1                                  12    
HELIX   10 AB1 LEU A  299  SER A  309  1                                  11    
HELIX   11 AB2 SER B    2  GLY B   14  1                                  13    
HELIX   12 AB3 PRO B   51  LYS B   61  1                                  11    
HELIX   13 AB4 GLU B   69  LEU B   76  1                                   8    
HELIX   14 AB5 GLU B  114  ALA B  118  5                                   5    
HELIX   15 AB6 GLY B  130  ALA B  138  1                                   9    
HELIX   16 AB7 SER B  208  LEU B  217  1                                  10    
HELIX   17 AB8 ALA B  218  TYR B  226  1                                   9    
HELIX   18 AB9 ALA B  232  GLY B  239  1                                   8    
HELIX   19 AC1 LEU B  251  SER B  262  1                                  12    
HELIX   20 AC2 LEU B  299  SER B  309  1                                  11    
SHEET    1 AA1 3 VAL A  25  ILE A  28  0                                        
SHEET    2 AA1 3 THR A  31  VAL A  36 -1  O  TYR A  33   N  SER A  26           
SHEET    3 AA1 3 VAL A  39  GLU A  45 -1  O  VAL A  39   N  VAL A  36           
SHEET    1 AA2 5 ILE A  80  ALA A  81  0                                        
SHEET    2 AA2 5 VAL A 122  ASP A 125  1  O  PHE A 123   N  ILE A  80           
SHEET    3 AA2 5 GLY A 141  THR A 145  1  O  VAL A 142   N  PHE A 124           
SHEET    4 AA2 5 ASN A 178  VAL A 183 -1  O  LYS A 182   N  GLY A 141           
SHEET    5 AA2 5 SER A 155  VAL A 156 -1  N  SER A 155   O  TYR A 179           
SHEET    1 AA3 5 ILE A  80  ALA A  81  0                                        
SHEET    2 AA3 5 VAL A 122  ASP A 125  1  O  PHE A 123   N  ILE A  80           
SHEET    3 AA3 5 GLY A 141  THR A 145  1  O  VAL A 142   N  PHE A 124           
SHEET    4 AA3 5 ASN A 178  VAL A 183 -1  O  LYS A 182   N  GLY A 141           
SHEET    5 AA3 5 VAL A 186  VAL A 187 -1  O  VAL A 186   N  VAL A 183           
SHEET    1 AA4 2 TRP A  87  ASP A  88  0                                        
SHEET    2 AA4 2 ALA A  93  PRO A  94 -1  O  ALA A  93   N  ASP A  88           
SHEET    1 AA5 2 THR A  99  ILE A 100  0                                        
SHEET    2 AA5 2 ASP A 107  ALA A 109  1  O  ILE A 108   N  THR A  99           
SHEET    1 AA6 2 ALA A 161  LEU A 163  0                                        
SHEET    2 AA6 2 VAL A 166  LEU A 168 -1  O  VAL A 166   N  LEU A 163           
SHEET    1 AA7 3 PHE A 264  GLU A 267  0                                        
SHEET    2 AA7 3 LYS A 277  ASP A 283 -1  O  THR A 282   N  GLU A 265           
SHEET    3 AA7 3 SER A 289  VAL A 295 -1  O  VAL A 295   N  LYS A 277           
SHEET    1 AA8 3 SER A 316  ILE A 323  0                                        
SHEET    2 AA8 3 THR A 326  LYS A 335 -1  O  PHE A 330   N  VAL A 319           
SHEET    3 AA8 3 HIS A 338  PRO A 344 -1  O  GLU A 340   N  TRP A 333           
SHEET    1 AA9 3 VAL B  25  ILE B  28  0                                        
SHEET    2 AA9 3 THR B  31  VAL B  36 -1  O  TYR B  33   N  SER B  26           
SHEET    3 AA9 3 VAL B  39  GLU B  45 -1  O  VAL B  39   N  VAL B  36           
SHEET    1 AB1 5 ILE B  80  ALA B  81  0                                        
SHEET    2 AB1 5 VAL B 122  ASP B 125  1  O  PHE B 123   N  ILE B  80           
SHEET    3 AB1 5 GLY B 141  THR B 145  1  O  VAL B 142   N  PHE B 124           
SHEET    4 AB1 5 ASN B 178  VAL B 183 -1  O  LYS B 182   N  GLY B 141           
SHEET    5 AB1 5 SER B 155  VAL B 156 -1  N  SER B 155   O  TYR B 179           
SHEET    1 AB2 5 ILE B  80  ALA B  81  0                                        
SHEET    2 AB2 5 VAL B 122  ASP B 125  1  O  PHE B 123   N  ILE B  80           
SHEET    3 AB2 5 GLY B 141  THR B 145  1  O  VAL B 142   N  PHE B 124           
SHEET    4 AB2 5 ASN B 178  VAL B 183 -1  O  LYS B 182   N  GLY B 141           
SHEET    5 AB2 5 VAL B 186  VAL B 187 -1  O  VAL B 186   N  VAL B 183           
SHEET    1 AB3 2 TRP B  87  ASP B  88  0                                        
SHEET    2 AB3 2 ALA B  93  PRO B  94 -1  O  ALA B  93   N  ASP B  88           
SHEET    1 AB4 2 THR B  99  ILE B 100  0                                        
SHEET    2 AB4 2 ASP B 107  ALA B 109  1  O  ILE B 108   N  THR B  99           
SHEET    1 AB5 2 ALA B 161  LEU B 163  0                                        
SHEET    2 AB5 2 VAL B 166  LEU B 168 -1  O  VAL B 166   N  LEU B 163           
SHEET    1 AB6 3 PHE B 264  GLU B 267  0                                        
SHEET    2 AB6 3 LYS B 277  ASP B 283 -1  O  PHE B 280   N  GLU B 267           
SHEET    3 AB6 3 SER B 289  VAL B 295 -1  O  CYS B 293   N  TYR B 279           
SHEET    1 AB7 3 SER B 316  ILE B 323  0                                        
SHEET    2 AB7 3 THR B 326  LYS B 335 -1  O  PHE B 330   N  VAL B 319           
SHEET    3 AB7 3 HIS B 338  PRO B 344 -1  O  GLU B 340   N  TRP B 333           
SITE     1 AC1 10 GLN A 245  HIS A 250  LYS A 290  VAL A 292                    
SITE     2 AC1 10 CYS A 293  SER A 294  TYR A 343  LYS A 345                    
SITE     3 AC1 10 PO4 A 402  HOH A 680                                          
SITE     1 AC2  8 HIS A 235  GLY A 247  GLY A 248  HIS A 250                    
SITE     2 AC2  8 LYS A 290  THR A 341  CMU A 401  HOH A 538                    
SITE     1 AC3  5 PHE A  44  GLU A  45  HOH A 505  HOH A 507                    
SITE     2 AC3  5 HOH A 561                                                     
SITE     1 AC4  9 GLU A   4  PRO A  24  VAL A  25  ALA B   0                    
SITE     2 AC4  9 ASN B  53  GLU B  57  CYS B 103  SER B 104                    
SITE     3 AC4  9 MET B 105                                                     
SITE     1 AC5  9 ALA A   0  ASN A  53  GLU A  57  CYS A 103                    
SITE     2 AC5  9 SER A 104  MET A 105  GLU B   4  PRO B  24                    
SITE     3 AC5  9 VAL B  25                                                     
SITE     1 AC6  7 VAL A  39  VAL A  78  ASP A  79  ALA A  95                    
SITE     2 AC6  7 HIS A  96  ILE A  97  HOH A 591                               
SITE     1 AC7  3 GLY A 170  GLU A 171  VAL A 173                               
SITE     1 AC8  5 ASN A  75  LEU A  76  LYS A 181  TYR A 325                    
SITE     2 AC8  5 HOH A 506                                                     
SITE     1 AC9  3 HIS A 243  SER A 244  HOH A 728                               
SITE     1 AD1  7 LEU A 312  SER A 313  VAL A 314  VAL A 315                    
SITE     2 AD1  7 LYS A 335  ASP A 336  GLY A 337                               
SITE     1 AD2 10 GLN B 245  HIS B 250  LYS B 290  VAL B 292                    
SITE     2 AD2 10 CYS B 293  SER B 294  TYR B 343  LYS B 345                    
SITE     3 AD2 10 PO4 B 402  HOH B 684                                          
SITE     1 AD3  8 GLY B 247  GLY B 248  HIS B 250  LYS B 290                    
SITE     2 AD3  8 THR B 341  CMU B 401  HOH B 556  HOH B 576                    
SITE     1 AD4 10 LYS A 320  VAL A 321  THR A 322  GLU A 327                    
SITE     2 AD4 10 SER B 148  VAL B 149  LYS B 150  GLY B 151                    
SITE     3 AD4 10 LEU B 152  HOH B 638                                          
SITE     1 AD5  3 VAL B 156  GLU B 192  THR B 193                               
SITE     1 AD6  3 THR B 145  GLY B 147  HOH B 583                               
SITE     1 AD7  4 PRO A 191  GLU A 327  SER B 148  HOH B 569                    
SITE     1 AD8  4 PHE B  44  GLU B  45  LYS B  47  HOH B 654                    
CRYST1  150.863  150.863  111.703  90.00  90.00 120.00 P 63         12          
ORIGX1      1.000000  0.000000  0.000000        0.00000                         
ORIGX2      0.000000  1.000000  0.000000        0.00000                         
ORIGX3      0.000000  0.000000  1.000000        0.00000                         
SCALE1      0.006629  0.003827  0.000000        0.00000                         
SCALE2      0.000000  0.007654  0.000000        0.00000                         
SCALE3      0.000000  0.000000  0.008952        0.00000                         
ATOM      1  N  AALA A   0      50.505 -24.847   0.819  0.56 56.03           N  
ANISOU    1  N  AALA A   0     6413   6789   8087    643   -686   1393       N  
ATOM      2  N  BALA A   0      53.127 -31.965  -2.369  0.44 25.38           N  
ANISOU    2  N  BALA A   0     3505   3226   2914   -206  -1406    756       N  
ATOM      3  CA AALA A   0      51.570 -24.270   1.629  0.56 58.80           C  
ANISOU    3  CA AALA A   0     6904   7043   8396    706   -447   1198       C  
ATOM      4  CA BALA A   0      53.029 -31.846  -0.932  0.44 34.27           C  
ANISOU    4  CA BALA A   0     4451   4335   4235    -90  -1244    706       C  
ATOM      5  C  AALA A   0      52.532 -25.337   2.158  0.56 53.26           C  
ANISOU    5  C  AALA A   0     6344   6385   7508    613   -427    961       C  
ATOM      6  C  BALA A   0      53.112 -30.428  -0.482  0.44 41.34           C  
ANISOU    6  C  BALA A   0     5233   5189   5287     58  -1105    763       C  
ATOM      7  O  AALA A   0      53.498 -25.028   2.842  0.56 46.88           O  
ANISOU    7  O  AALA A   0     5652   5518   6643    632   -265    800       O  
ATOM      8  O  BALA A   0      53.212 -29.527  -1.283  0.44 42.31           O  
ANISOU    8  O  BALA A   0     5393   5297   5385     81  -1139    853       O  
ATOM      9  CB AALA A   0      50.975 -23.472   2.782  0.56 64.40           C  
ANISOU    9  CB AALA A   0     7495   7638   9338    849   -209   1235       C  
ATOM     10  CB BALA A   0      54.106 -32.606  -0.279  0.44 39.65           C  
ANISOU   10  CB BALA A   0     5250   4988   4829    -81  -1090    506       C  
ATOM     11  N  AMET A   1      52.244 -26.591   1.836  0.56 55.21           N  
ANISOU   11  N  AMET A   1     6580   6731   7668    506   -598    955       N  
ATOM     12  N  BMET A   1      53.123 -30.225   0.828  0.44 50.19           N  
ANISOU   12  N  BMET A   1     6238   6278   6553    156   -934    702       N  
ATOM     13  CA AMET A   1      53.105 -27.704   2.211  0.56 48.79           C  
ANISOU   13  CA AMET A   1     5895   5956   6687    421   -589    759       C  
ATOM     14  CA BMET A   1      53.252 -28.859   1.291  0.44 48.44           C  
ANISOU   14  CA BMET A   1     5950   5990   6464    287   -779    737       C  
ATOM     15  C  AMET A   1      54.488 -27.543   1.566  0.56 42.53           C  
ANISOU   15  C  AMET A   1     5307   5151   5702    384   -570    646       C  
ATOM     16  C  BMET A   1      54.650 -28.344   0.978  0.44 41.31           C  
ANISOU   16  C  BMET A   1     5227   5045   5423    301   -678    622       C  
ATOM     17  O  AMET A   1      54.584 -27.171   0.397  0.56 41.84           O  
ANISOU   17  O  AMET A   1     5287   5072   5536    357   -671    728       O  
ATOM     18  O  BMET A   1      54.819 -27.698  -0.054  0.44 43.19           O  
ANISOU   18  O  BMET A   1     5533   5274   5603    296   -739    700       O  
ATOM     19  CB AMET A   1      52.447 -29.025   1.754  0.56 49.93           C  
ANISOU   19  CB AMET A   1     6008   6191   6773    304   -790    799       C  
ATOM     20  CB BMET A   1      52.932 -28.709   2.778  0.44 49.27           C  
ANISOU   20  CB BMET A   1     5930   6055   6735    375   -604    693       C  
ATOM     21  CG AMET A   1      51.114 -29.413   2.421  0.56 52.68           C  
ANISOU   21  CG AMET A   1     6139   6564   7313    319   -819    913       C  
ATOM     22  CG BMET A   1      52.708 -29.964   3.553  0.44 45.65           C  
ANISOU   22  CG BMET A   1     5437   5638   6268    320   -612    612       C  
ATOM     23  SD AMET A   1      49.596 -28.688   1.703  0.56 59.56           S  
ANISOU   23  SD AMET A   1     6777   7455   8396    351   -967   1227       S  
ATOM     24  SD BMET A   1      52.734 -29.453   5.282  0.44 40.10           S  
ANISOU   24  SD BMET A   1     4670   4864   5703    428   -355    531       S  
ATOM     25  CE AMET A   1      49.147 -27.498   2.964  0.56 63.77           C  
ANISOU   25  CE AMET A   1     7151   7878   9203    553   -678   1278       C  
ATOM     26  CE BMET A   1      54.095 -28.240   5.234  0.44 39.06           C  
ANISOU   26  CE BMET A   1     4701   4656   5485    473   -218    432       C  
ATOM     27  N  ASER A   2      55.571 -27.842   2.321  0.56 37.08           N  
ANISOU   27  N  ASER A   2     4710   4443   4935    376   -442    472       N  
ATOM     28  N  BSER A   2      55.653 -28.613   1.824  0.44 34.77           N  
ANISOU   28  N  BSER A   2     4469   4195   4546    311   -535    457       N  
ATOM     29  CA ASER A   2      56.935 -27.637   1.815  0.56 31.80           C  
ANISOU   29  CA ASER A   2     4204   3759   4121    351   -396    384       C  
ATOM     30  CA BSER A   2      56.893 -27.835   1.732  0.44 32.04           C  
ANISOU   30  CA BSER A   2     4239   3800   4136    339   -418    384       C  
ATOM     31  C  ASER A   2      58.011 -28.180   2.750  0.56 28.18           C  
ANISOU   31  C  ASER A   2     3802   3299   3605    331   -283    226       C  
ATOM     32  C  BSER A   2      57.958 -28.276   2.727  0.44 28.31           C  
ANISOU   32  C  BSER A   2     3816   3321   3619    326   -293    227       C  
ATOM     33  O  ASER A   2      57.900 -28.009   3.962  0.56 29.63           O  
ANISOU   33  O  ASER A   2     3923   3458   3876    361   -182    178       O  
ATOM     34  O  BSER A   2      57.801 -28.103   3.935  0.44 29.12           O  
ANISOU   34  O  BSER A   2     3852   3400   3813    359   -194    183       O  
ATOM     35  CB ASER A   2      57.158 -26.139   1.577  0.56 35.02           C  
ANISOU   35  CB ASER A   2     4624   4092   4592    422   -313    445       C  
ATOM     36  CB BSER A   2      56.593 -26.338   1.939  0.44 34.28           C  
ANISOU   36  CB BSER A   2     4460   4007   4560    433   -323    465       C  
ATOM     37  OG ASER A   2      58.149 -25.546   2.416  0.56 30.96           O  
ANISOU   37  OG ASER A   2     4162   3518   4084    442   -150    336       O  
ATOM     38  OG BSER A   2      57.793 -25.556   2.008  0.44 32.00           O  
ANISOU   38  OG BSER A   2     4277   3661   4220    445   -203    389       O  
ATOM     39  N   LEU A   3      59.055 -28.829   2.219  1.00 25.74           N  
ANISOU   39  N   LEU A   3     3614   3013   3154    278   -290    157       N  
ATOM     40  CA  LEU A   3      60.190 -29.193   3.065  1.00 26.54           C  
ANISOU   40  CA  LEU A   3     3745   3114   3225    265   -183     45       C  
ATOM     41  C   LEU A   3      60.680 -28.014   3.906  1.00 25.20           C  
ANISOU   41  C   LEU A   3     3555   2890   3129    297    -64     20       C  
ATOM     42  O   LEU A   3      60.886 -28.155   5.115  1.00 23.51           O  
ANISOU   42  O   LEU A   3     3309   2676   2949    285      1    -46       O  
ATOM     43  CB  LEU A   3      61.338 -29.728   2.192  1.00 29.64           C  
ANISOU   43  CB  LEU A   3     4263   3515   3485    230   -171     13       C  
ATOM     44  CG  LEU A   3      62.699 -29.956   2.853  1.00 30.23           C  
ANISOU   44  CG  LEU A   3     4349   3589   3546    221    -62    -57       C  
ATOM     45  CD1 LEU A   3      62.469 -31.048   3.876  1.00 24.52           C  
ANISOU   45  CD1 LEU A   3     3566   2903   2848    202    -68   -110       C  
ATOM     46  CD2 LEU A   3      63.773 -30.381   1.823  1.00 29.50           C  
ANISOU   46  CD2 LEU A   3     4371   3488   3348    209    -19    -56       C  
ATOM     47  N   GLU A   4      60.895 -26.846   3.278  1.00 23.64           N  
ANISOU   47  N   GLU A   4     3397   2642   2944    324    -37     73       N  
ATOM     48  CA  GLU A   4      61.419 -25.701   4.018  1.00 26.04           C  
ANISOU   48  CA  GLU A   4     3713   2876   3305    334     78     42       C  
ATOM     49  C   GLU A   4      60.450 -25.212   5.083  1.00 28.47           C  
ANISOU   49  C   GLU A   4     3957   3132   3730    375    142     41       C  
ATOM     50  O   GLU A   4      60.895 -24.684   6.110  1.00 24.28           O  
ANISOU   50  O   GLU A   4     3461   2550   3215    351    244    -28       O  
ATOM     51  CB  GLU A   4      61.726 -24.535   3.071  1.00 24.77           C  
ANISOU   51  CB  GLU A   4     3610   2657   3146    358     99    111       C  
ATOM     52  CG  GLU A   4      63.010 -24.755   2.247  1.00 28.19           C  
ANISOU   52  CG  GLU A   4     4126   3115   3470    315    101    100       C  
ATOM     53  CD  GLU A   4      62.865 -25.784   1.062  1.00 34.56           C  
ANISOU   53  CD  GLU A   4     4983   3982   4167    305      6    134       C  
ATOM     54  OE1 GLU A   4      61.789 -26.391   0.833  1.00 29.09           O  
ANISOU   54  OE1 GLU A   4     4259   3324   3471    309    -94    167       O  
ATOM     55  OE2 GLU A   4      63.867 -25.981   0.330  1.00 35.75           O  
ANISOU   55  OE2 GLU A   4     5218   4137   4229    282     40    131       O  
ATOM     56  N   ASN A   5      59.117 -25.329   4.837  1.00 22.79           N  
ANISOU   56  N   ASN A   5     3149   2418   3093    431     90    128       N  
ATOM     57  CA  ASN A   5      58.174 -24.944   5.860  1.00 22.06           C  
ANISOU   57  CA  ASN A   5     2987   2268   3128    485    184    138       C  
ATOM     58  C   ASN A   5      58.163 -25.931   7.021  1.00 23.75           C  
ANISOU   58  C   ASN A   5     3181   2525   3318    444    209     45       C  
ATOM     59  O   ASN A   5      57.994 -25.522   8.177  1.00 25.69           O  
ANISOU   59  O   ASN A   5     3444   2707   3610    455    338     -6       O  
ATOM     60  CB  ASN A   5      56.769 -24.811   5.252  1.00 26.81           C  
ANISOU   60  CB  ASN A   5     3464   2868   3853    559    120    293       C  
ATOM     61  CG  ASN A   5      55.690 -24.551   6.316  1.00 32.17           C  
ANISOU   61  CG  ASN A   5     4047   3486   4692    632    243    325       C  
ATOM     62  OD1 ASN A   5      54.877 -25.438   6.623  1.00 32.87           O  
ANISOU   62  OD1 ASN A   5     4029   3631   4829    631    193    357       O  
ATOM     63  ND2 ASN A   5      55.682 -23.348   6.886  1.00 30.25           N  
ANISOU   63  ND2 ASN A   5     3849   3113   4529    694    419    318       N  
ATOM     64  N   VAL A   6      58.283 -27.236   6.732  1.00 25.23           N  
ANISOU   64  N   VAL A   6     3348   2809   3430    395     96     26       N  
ATOM     65  CA  VAL A   6      58.413 -28.231   7.806  1.00 29.03           C  
ANISOU   65  CA  VAL A   6     3817   3333   3880    352    117    -57       C  
ATOM     66  C   VAL A   6      59.619 -27.895   8.676  1.00 25.49           C  
ANISOU   66  C   VAL A   6     3459   2862   3363    297    202   -154       C  
ATOM     67  O   VAL A   6      59.540 -27.895   9.909  1.00 27.56           O  
ANISOU   67  O   VAL A   6     3737   3104   3632    276    282   -211       O  
ATOM     68  CB  VAL A   6      58.533 -29.661   7.246  1.00 26.72           C  
ANISOU   68  CB  VAL A   6     3514   3127   3510    304     -6    -63       C  
ATOM     69  CG1 VAL A   6      58.879 -30.651   8.434  1.00 26.97           C  
ANISOU   69  CG1 VAL A   6     3541   3196   3509    261     29   -145       C  
ATOM     70  CG2 VAL A   6      57.218 -30.086   6.524  1.00 29.70           C  
ANISOU   70  CG2 VAL A   6     3804   3532   3949    321   -117     39       C  
ATOM     71  N   ALA A   7      60.752 -27.577   8.041  1.00 24.59           N  
ANISOU   71  N   ALA A   7     3411   2752   3181    264    183   -164       N  
ATOM     72  CA  ALA A   7      61.949 -27.249   8.817  1.00 23.20           C  
ANISOU   72  CA  ALA A   7     3301   2565   2949    190    236   -231       C  
ATOM     73  C   ALA A   7      61.750 -25.987   9.639  1.00 23.76           C  
ANISOU   73  C   ALA A   7     3437   2534   3059    183    349   -262       C  
ATOM     74  O   ALA A   7      62.207 -25.904  10.783  1.00 27.50           O  
ANISOU   74  O   ALA A   7     3969   2993   3486    107    396   -329       O  
ATOM     75  CB  ALA A   7      63.155 -27.119   7.883  1.00 22.46           C  
ANISOU   75  CB  ALA A   7     3243   2491   2801    161    204   -209       C  
ATOM     76  N   PHE A   8      61.077 -24.971   9.076  1.00 23.26           N  
ANISOU   76  N   PHE A   8     3378   2387   3073    257    399   -208       N  
ATOM     77  CA  PHE A   8      60.834 -23.774   9.858  1.00 23.99           C  
ANISOU   77  CA  PHE A   8     3555   2352   3209    261    540   -240       C  
ATOM     78  C   PHE A   8      60.046 -24.095  11.127  1.00 26.51           C  
ANISOU   78  C   PHE A   8     3878   2644   3550    267    629   -288       C  
ATOM     79  O   PHE A   8      60.313 -23.532  12.198  1.00 25.95           O  
ANISOU   79  O   PHE A   8     3931   2493   3434    203    737   -367       O  
ATOM     80  CB  PHE A   8      60.076 -22.741   8.995  1.00 25.97           C  
ANISOU   80  CB  PHE A   8     3785   2512   3571    367    589   -145       C  
ATOM     81  CG  PHE A   8      59.587 -21.558   9.769  1.00 29.06           C  
ANISOU   81  CG  PHE A   8     4262   2743   4037    403    771   -165       C  
ATOM     82  CD1 PHE A   8      60.341 -20.360   9.793  1.00 28.83           C  
ANISOU   82  CD1 PHE A   8     4369   2602   3984    354    852   -200       C  
ATOM     83  CD2 PHE A   8      58.363 -21.598  10.433  1.00 31.72           C  
ANISOU   83  CD2 PHE A   8     4551   3024   4476    487    881   -140       C  
ATOM     84  CE1 PHE A   8      59.864 -19.244  10.484  1.00 35.32           C  
ANISOU   84  CE1 PHE A   8     5303   3246   4870    387   1046   -225       C  
ATOM     85  CE2 PHE A   8      57.906 -20.488  11.164  1.00 36.18           C  
ANISOU   85  CE2 PHE A   8     5220   3413   5113    532   1094   -160       C  
ATOM     86  CZ  PHE A   8      58.653 -19.309  11.187  1.00 36.04           C  
ANISOU   86  CZ  PHE A   8     5364   3272   5059    481   1180   -208       C  
ATOM     87  N   ASN A   9      59.031 -24.957  11.017  1.00 25.80           N  
ANISOU   87  N   ASN A   9     3667   2611   3524    336    591   -235       N  
ATOM     88  CA  ASN A   9      58.256 -25.320  12.199  1.00 29.04           C  
ANISOU   88  CA  ASN A   9     4072   2998   3963    348    688   -268       C  
ATOM     89  C   ASN A   9      59.103 -26.062  13.216  1.00 28.36           C  
ANISOU   89  C   ASN A   9     4059   2974   3742    229    662   -367       C  
ATOM     90  O   ASN A   9      58.961 -25.837  14.428  1.00 28.89           O  
ANISOU   90  O   ASN A   9     4226   2980   3772    189    780   -432       O  
ATOM     91  CB  ASN A   9      57.035 -26.180  11.824  1.00 24.31           C  
ANISOU   91  CB  ASN A   9     3308   2460   3471    429    633   -175       C  
ATOM     92  CG  ASN A   9      55.804 -25.311  11.379  1.00 31.89           C  
ANISOU   92  CG  ASN A   9     4179   3328   4609    558    719    -51       C  
ATOM     93  OD1 ASN A   9      54.857 -25.098  12.139  1.00 32.86           O  
ANISOU   93  OD1 ASN A   9     4268   3376   4840    625    868    -23       O  
ATOM     94  ND2 ASN A   9      55.862 -24.796  10.152  1.00 30.64           N  
ANISOU   94  ND2 ASN A   9     3985   3170   4487    593    636     34       N  
ATOM     95  N   VAL A  10      59.919 -27.010  12.755  1.00 27.83           N  
ANISOU   95  N   VAL A  10     3947   3025   3604    174    515   -366       N  
ATOM     96  CA  VAL A  10      60.785 -27.723  13.693  1.00 28.26           C  
ANISOU   96  CA  VAL A  10     4047   3142   3546     65    479   -428       C  
ATOM     97  C   VAL A  10      61.663 -26.720  14.447  1.00 27.54           C  
ANISOU   97  C   VAL A  10     4108   2985   3373    -43    537   -491       C  
ATOM     98  O   VAL A  10      61.724 -26.730  15.680  1.00 28.59           O  
ANISOU   98  O   VAL A  10     4338   3097   3429   -125    590   -550       O  
ATOM     99  CB  VAL A  10      61.612 -28.780  12.943  1.00 25.64           C  
ANISOU   99  CB  VAL A  10     3640   2925   3178     42    340   -396       C  
ATOM    100  CG1 VAL A  10      62.717 -29.402  13.854  1.00 24.03           C  
ANISOU  100  CG1 VAL A  10     3465   2787   2878    -72    295   -425       C  
ATOM    101  CG2 VAL A  10      60.654 -29.895  12.396  1.00 24.67           C  
ANISOU  101  CG2 VAL A  10     3407   2855   3113    116    283   -351       C  
ATOM    102  N   VAL A  11      62.364 -25.841  13.715  1.00 26.88           N  
ANISOU  102  N   VAL A  11     4059   2863   3291    -61    522   -477       N  
ATOM    103  CA  VAL A  11      63.257 -24.849  14.359  1.00 26.14           C  
ANISOU  103  CA  VAL A  11     4115   2701   3117   -190    559   -532       C  
ATOM    104  C   VAL A  11      62.509 -23.946  15.332  1.00 33.15           C  
ANISOU  104  C   VAL A  11     5158   3443   3994   -198    727   -600       C  
ATOM    105  O   VAL A  11      63.014 -23.618  16.411  1.00 34.78           O  
ANISOU  105  O   VAL A  11     5522   3609   4085   -340    757   -672       O  
ATOM    106  CB  VAL A  11      63.968 -24.004  13.284  1.00 26.11           C  
ANISOU  106  CB  VAL A  11     4112   2665   3143   -190    533   -491       C  
ATOM    107  CG1 VAL A  11      64.677 -22.811  13.902  1.00 31.82           C  
ANISOU  107  CG1 VAL A  11     5002   3285   3802   -325    587   -546       C  
ATOM    108  CG2 VAL A  11      64.955 -24.900  12.543  1.00 24.97           C  
ANISOU  108  CG2 VAL A  11     3852   2653   2984   -210    398   -432       C  
ATOM    109  N   ASN A  12      61.318 -23.488  14.956  1.00 28.75           N  
ANISOU  109  N   ASN A  12     4571   2795   3556    -53    847   -570       N  
ATOM    110  CA  ASN A  12      60.692 -22.430  15.727  1.00 30.69           C  
ANISOU  110  CA  ASN A  12     4980   2865   3815    -41   1051   -624       C  
ATOM    111  C   ASN A  12      59.680 -22.934  16.740  1.00 31.84           C  
ANISOU  111  C   ASN A  12     5144   2985   3970      2   1173   -650       C  
ATOM    112  O   ASN A  12      59.402 -22.237  17.728  1.00 33.11           O  
ANISOU  112  O   ASN A  12     5481   3018   4082    -37   1340   -711       O  
ATOM    113  CB  ASN A  12      60.021 -21.450  14.756  1.00 35.81           C  
ANISOU  113  CB  ASN A  12     5588   3403   4617    103   1144   -550       C  
ATOM    114  CG  ASN A  12      61.037 -20.558  14.075  1.00 36.22           C  
ANISOU  114  CG  ASN A  12     5706   3416   4638     36   1095   -550       C  
ATOM    115  OD1 ASN A  12      61.503 -19.632  14.691  1.00 40.34           O  
ANISOU  115  OD1 ASN A  12     6422   3815   5092    -65   1189   -625       O  
ATOM    116  ND2 ASN A  12      61.403 -20.852  12.819  1.00 30.70           N  
ANISOU  116  ND2 ASN A  12     4867   2817   3979     78    952   -467       N  
ATOM    117  N   LYS A  13      59.106 -24.113  16.529  1.00 31.28           N  
ANISOU  117  N   LYS A  13     4894   3034   3956     75   1093   -592       N  
ATOM    118  CA  LYS A  13      58.063 -24.596  17.417  1.00 30.23           C  
ANISOU  118  CA  LYS A  13     4755   2876   3857    128   1219   -597       C  
ATOM    119  C   LYS A  13      58.391 -25.950  18.013  1.00 31.29           C  
ANISOU  119  C   LYS A  13     4846   3153   3891     45   1098   -618       C  
ATOM    120  O   LYS A  13      57.614 -26.452  18.830  1.00 29.74           O  
ANISOU  120  O   LYS A  13     4651   2946   3704     72   1196   -624       O  
ATOM    121  CB  LYS A  13      56.725 -24.693  16.673  1.00 29.74           C  
ANISOU  121  CB  LYS A  13     4498   2798   4002    310   1270   -476       C  
ATOM    122  CG  LYS A  13      56.195 -23.335  16.191  1.00 41.16           C  
ANISOU  122  CG  LYS A  13     5973   4085   5582    420   1424   -424       C  
ATOM    123  CD  LYS A  13      55.880 -22.444  17.404  1.00 44.96           C  
ANISOU  123  CD  LYS A  13     6642   4419   6022    390   1649   -478       C  
ATOM    124  CE  LYS A  13      54.631 -21.619  17.201  1.00 55.42           C  
ANISOU  124  CE  LYS A  13     7882   5636   7539    539   1816   -352       C  
ATOM    125  NZ  LYS A  13      54.652 -20.315  17.991  1.00 60.62           N  
ANISOU  125  NZ  LYS A  13     8748   6145   8140    486   2002   -387       N  
ATOM    126  N   GLY A  14      59.504 -26.567  17.619  1.00 31.35           N  
ANISOU  126  N   GLY A  14     4807   3288   3817    -44    902   -616       N  
ATOM    127  CA  GLY A  14      59.853 -27.872  18.162  1.00 26.32           C  
ANISOU  127  CA  GLY A  14     4121   2779   3101   -113    793   -617       C  
ATOM    128  C   GLY A  14      59.202 -29.057  17.487  1.00 30.69           C  
ANISOU  128  C   GLY A  14     4477   3428   3757    -15    710   -543       C  
ATOM    129  O   GLY A  14      59.550 -30.197  17.816  1.00 31.26           O  
ANISOU  129  O   GLY A  14     4501   3600   3775    -64    618   -536       O  
ATOM    130  N   HIS A  15      58.309 -28.829  16.520  1.00 27.55           N  
ANISOU  130  N   HIS A  15     3966   3001   3502    110    729   -478       N  
ATOM    131  CA  HIS A  15      57.577 -29.856  15.796  1.00 27.08           C  
ANISOU  131  CA  HIS A  15     3734   3018   3536    182    639   -402       C  
ATOM    132  C   HIS A  15      56.695 -29.134  14.786  1.00 27.91           C  
ANISOU  132  C   HIS A  15     3752   3067   3786    293    663   -318       C  
ATOM    133  O   HIS A  15      56.638 -27.903  14.813  1.00 28.17           O  
ANISOU  133  O   HIS A  15     3860   2994   3852    326    776   -324       O  
ATOM    134  CB  HIS A  15      56.705 -30.740  16.717  1.00 26.96           C  
ANISOU  134  CB  HIS A  15     3673   3022   3549    193    699   -394       C  
ATOM    135  CG  HIS A  15      55.510 -30.040  17.294  1.00 25.92           C  
ANISOU  135  CG  HIS A  15     3545   2780   3524    276    894   -370       C  
ATOM    136  ND1 HIS A  15      54.222 -30.501  17.131  1.00 28.08           N  
ANISOU  136  ND1 HIS A  15     3660   3057   3952    365    927   -276       N  
ATOM    137  CD2 HIS A  15      55.404 -28.880  17.990  1.00 29.55           C  
ANISOU  137  CD2 HIS A  15     4149   3108   3970    287   1083   -417       C  
ATOM    138  CE1 HIS A  15      53.370 -29.667  17.717  1.00 29.89           C  
ANISOU  138  CE1 HIS A  15     3915   3165   4276    443   1140   -253       C  
ATOM    139  NE2 HIS A  15      54.067 -28.680  18.256  1.00 29.76           N  
ANISOU  139  NE2 HIS A  15     4100   3057   4152    400   1250   -348       N  
ATOM    140  N   PHE A  16      55.981 -29.876  13.929  1.00 27.94           N  
ANISOU  140  N   PHE A  16     3606   3133   3876    341    558   -232       N  
ATOM    141  CA  PHE A  16      55.090 -29.244  12.972  1.00 26.33           C  
ANISOU  141  CA  PHE A  16     3301   2890   3812    433    551   -121       C  
ATOM    142  C   PHE A  16      53.878 -28.703  13.696  1.00 29.68           C  
ANISOU  142  C   PHE A  16     3671   3222   4384    523    730    -64       C  
ATOM    143  O   PHE A  16      53.152 -29.458  14.344  1.00 35.54           O  
ANISOU  143  O   PHE A  16     4340   3988   5177    530    768    -42       O  
ATOM    144  CB  PHE A  16      54.634 -30.182  11.864  1.00 27.50           C  
ANISOU  144  CB  PHE A  16     3322   3130   3996    430    368    -35       C  
ATOM    145  CG  PHE A  16      53.922 -29.429  10.771  1.00 31.93           C  
ANISOU  145  CG  PHE A  16     3795   3663   4673    499    323     94       C  
ATOM    146  CD1 PHE A  16      54.665 -28.678   9.850  1.00 32.99           C  
ANISOU  146  CD1 PHE A  16     4004   3781   4750    497    275     93       C  
ATOM    147  CD2 PHE A  16      52.526 -29.406  10.700  1.00 33.15           C  
ANISOU  147  CD2 PHE A  16     3786   3806   5005    567    336    233       C  
ATOM    148  CE1 PHE A  16      54.003 -27.941   8.849  1.00 33.82           C  
ANISOU  148  CE1 PHE A  16     4032   3860   4958    560    228    229       C  
ATOM    149  CE2 PHE A  16      51.864 -28.665   9.714  1.00 36.71           C  
ANISOU  149  CE2 PHE A  16     4139   4234   5576    630    283    384       C  
ATOM    150  CZ  PHE A  16      52.619 -27.935   8.788  1.00 33.47           C  
ANISOU  150  CZ  PHE A  16     3819   3809   5090    625    225    378       C  
ATOM    151  N   ASP A  17      53.644 -27.398  13.544  1.00 30.72           N  
ANISOU  151  N   ASP A  17     3834   3239   4597    598    854    -27       N  
ATOM    152  CA  ASP A  17      52.578 -26.677  14.236  1.00 35.53           C  
ANISOU  152  CA  ASP A  17     4415   3723   5361    704   1082     33       C  
ATOM    153  C   ASP A  17      51.737 -25.848  13.264  1.00 32.36           C  
ANISOU  153  C   ASP A  17     3875   3266   5155    826   1092    202       C  
ATOM    154  O   ASP A  17      51.022 -24.931  13.697  1.00 35.82           O  
ANISOU  154  O   ASP A  17     4308   3564   5738    936   1314    263       O  
ATOM    155  CB  ASP A  17      53.203 -25.779  15.323  1.00 40.95           C  
ANISOU  155  CB  ASP A  17     5338   4279   5943    671   1288   -103       C  
ATOM    156  CG  ASP A  17      52.187 -25.287  16.364  1.00 52.89           C  
ANISOU  156  CG  ASP A  17     6879   5647   7570    764   1573    -81       C  
ATOM    157  OD1 ASP A  17      51.238 -26.034  16.701  1.00 54.67           O  
ANISOU  157  OD1 ASP A  17     6961   5909   7901    813   1609     -5       O  
ATOM    158  OD2 ASP A  17      52.349 -24.147  16.833  1.00 54.40           O  
ANISOU  158  OD2 ASP A  17     7239   5703   7728    761   1739   -127       O  
ATOM    159  N   GLY A  18      51.872 -26.072  11.959  1.00 32.51           N  
ANISOU  159  N   GLY A  18     3803   3378   5173    807    872    281       N  
ATOM    160  CA  GLY A  18      51.040 -25.351  11.016  1.00 37.39           C  
ANISOU  160  CA  GLY A  18     4276   3959   5971    909    851    468       C  
ATOM    161  C   GLY A  18      51.365 -23.886  10.832  1.00 41.22           C  
ANISOU  161  C   GLY A  18     4866   4305   6492    978    990    475       C  
ATOM    162  O   GLY A  18      50.530 -23.142  10.303  1.00 41.80           O  
ANISOU  162  O   GLY A  18     4813   4314   6756   1092   1037    650       O  
ATOM    163  N   GLN A  19      52.560 -23.441  11.228  1.00 33.05           N  
ANISOU  163  N   GLN A  19     4049   3221   5288    905   1050    304       N  
ATOM    164  CA  GLN A  19      52.940 -22.042  11.118  1.00 34.74           C  
ANISOU  164  CA  GLN A  19     4390   3288   5524    950   1190    294       C  
ATOM    165  C   GLN A  19      53.491 -21.739   9.727  1.00 35.14           C  
ANISOU  165  C   GLN A  19     4423   3394   5534    930   1007    358       C  
ATOM    166  O   GLN A  19      54.166 -22.567   9.112  1.00 35.37           O  
ANISOU  166  O   GLN A  19     4452   3561   5426    834    802    317       O  
ATOM    167  CB  GLN A  19      54.018 -21.712  12.157  1.00 38.88           C  
ANISOU  167  CB  GLN A  19     5163   3738   5871    846   1311     89       C  
ATOM    168  CG  GLN A  19      53.601 -21.996  13.574  1.00 43.57           C  
ANISOU  168  CG  GLN A  19     5829   4273   6455    841   1495      8       C  
ATOM    169  CD  GLN A  19      52.485 -21.081  13.979  1.00 52.88           C  
ANISOU  169  CD  GLN A  19     6977   5327   7786    942   1708    109       C  
ATOM    170  OE1 GLN A  19      52.482 -19.923  13.593  1.00 53.03           O  
ANISOU  170  OE1 GLN A  19     7041   5253   7853    977   1780    158       O  
ATOM    171  NE2 GLN A  19      51.502 -21.603  14.708  1.00 53.72           N  
ANISOU  171  NE2 GLN A  19     6994   5449   7967    977   1797    159       N  
ATOM    172  N   GLN A  20      53.273 -20.511   9.269  1.00 33.84           N  
ANISOU  172  N   GLN A  20     4270   3106   5484   1021   1106    453       N  
ATOM    173  CA  GLN A  20      53.883 -20.049   8.024  1.00 35.05           C  
ANISOU  173  CA  GLN A  20     4443   3287   5586   1001    966    507       C  
ATOM    174  C   GLN A  20      55.356 -19.700   8.233  1.00 35.70           C  
ANISOU  174  C   GLN A  20     4740   3342   5481    885    984    330       C  
ATOM    175  O   GLN A  20      55.731 -19.133   9.262  1.00 36.73           O  
ANISOU  175  O   GLN A  20     5024   3353   5577    856   1164    209       O  
ATOM    176  CB  GLN A  20      53.156 -18.805   7.500  1.00 38.71           C  
ANISOU  176  CB  GLN A  20     4844   3616   6247   1142   1077    685       C  
ATOM    177  CG  GLN A  20      51.830 -19.078   6.842  1.00 51.97           C  
ANISOU  177  CG  GLN A  20     6272   5355   8119   1241    980    925       C  
ATOM    178  CD  GLN A  20      51.137 -17.773   6.464  1.00 65.79           C  
ANISOU  178  CD  GLN A  20     7964   7013  10022   1332   1089   1081       C  
ATOM    179  OE1 GLN A  20      50.161 -17.382   7.105  1.00 78.55           O  
ANISOU  179  OE1 GLN A  20     9499   8580  11768   1387   1252   1143       O  
ATOM    180  NE2 GLN A  20      51.662 -17.073   5.451  1.00 59.84           N  
ANISOU  180  NE2 GLN A  20     7262   6237   9236   1336   1012   1142       N  
ATOM    181  N   GLY A  21      56.172 -19.957   7.223  1.00 34.38           N  
ANISOU  181  N   GLY A  21     4590   3275   5198    815    805    331       N  
ATOM    182  CA  GLY A  21      57.567 -19.550   7.250  1.00 32.95           C  
ANISOU  182  CA  GLY A  21     4574   3072   4873    711    814    208       C  
ATOM    183  C   GLY A  21      58.419 -20.565   6.512  1.00 33.89           C  
ANISOU  183  C   GLY A  21     4681   3351   4844    619    618    177       C  
ATOM    184  O   GLY A  21      57.953 -21.629   6.108  1.00 27.53           O  
ANISOU  184  O   GLY A  21     3773   2662   4024    621    484    221       O  
ATOM    185  N   GLU A  22      59.689 -20.204   6.309  1.00 26.79           N  
ANISOU  185  N   GLU A  22     3894   2444   3840    535    612    109       N  
ATOM    186  CA  GLU A  22      60.611 -21.114   5.626  1.00 27.54           C  
ANISOU  186  CA  GLU A  22     3988   2669   3806    460    470     85       C  
ATOM    187  C   GLU A  22      62.027 -20.872   6.152  1.00 29.65           C  
ANISOU  187  C   GLU A  22     4360   2923   3983    347    510    -19       C  
ATOM    188  O   GLU A  22      62.384 -19.731   6.457  1.00 28.88           O  
ANISOU  188  O   GLU A  22     4353   2709   3909    323    612    -40       O  
ATOM    189  CB  GLU A  22      60.606 -20.883   4.105  1.00 31.13           C  
ANISOU  189  CB  GLU A  22     4430   3149   4249    497    379    202       C  
ATOM    190  CG  GLU A  22      59.409 -21.423   3.308  1.00 41.33           C  
ANISOU  190  CG  GLU A  22     5615   4503   5585    561    260    326       C  
ATOM    191  CD  GLU A  22      58.172 -20.486   3.285  1.00 53.86           C  
ANISOU  191  CD  GLU A  22     7121   5997   7345    673    318    460       C  
ATOM    192  OE1 GLU A  22      58.340 -19.266   3.570  1.00 58.55           O  
ANISOU  192  OE1 GLU A  22     7775   6459   8011    713    461    464       O  
ATOM    193  OE2 GLU A  22      57.038 -20.982   3.001  1.00 53.30           O  
ANISOU  193  OE2 GLU A  22     6924   5979   7348    717    226    571       O  
ATOM    194  N   VAL A  23      62.839 -21.928   6.218  1.00 28.57           N  
ANISOU  194  N   VAL A  23     4207   2898   3752    274    430    -68       N  
ATOM    195  CA  VAL A  23      64.282 -21.793   6.449  1.00 29.01           C  
ANISOU  195  CA  VAL A  23     4320   2966   3738    165    435   -116       C  
ATOM    196  C   VAL A  23      65.029 -22.552   5.355  1.00 29.62           C  
ANISOU  196  C   VAL A  23     4363   3136   3754    162    356    -70       C  
ATOM    197  O   VAL A  23      64.480 -23.471   4.719  1.00 27.87           O  
ANISOU  197  O   VAL A  23     4098   2982   3511    214    288    -40       O  
ATOM    198  CB  VAL A  23      64.689 -22.319   7.852  1.00 26.95           C  
ANISOU  198  CB  VAL A  23     4071   2737   3432     69    442   -207       C  
ATOM    199  CG1 VAL A  23      64.094 -21.437   8.969  1.00 30.02           C  
ANISOU  199  CG1 VAL A  23     4550   3005   3852     52    555   -268       C  
ATOM    200  CG2 VAL A  23      64.263 -23.816   8.040  1.00 25.38           C  
ANISOU  200  CG2 VAL A  23     3784   2650   3209     95    368   -217       C  
ATOM    201  N   PRO A  24      66.312 -22.225   5.143  1.00 30.82           N  
ANISOU  201  N   PRO A  24     4544   3289   3877     91    373    -62       N  
ATOM    202  CA  PRO A  24      67.094 -22.935   4.117  1.00 27.87           C  
ANISOU  202  CA  PRO A  24     4150   2986   3453     98    342    -13       C  
ATOM    203  C   PRO A  24      67.472 -24.324   4.600  1.00 29.46           C  
ANISOU  203  C   PRO A  24     4291   3283   3621     73    304    -44       C  
ATOM    204  O   PRO A  24      67.859 -24.509   5.757  1.00 28.51           O  
ANISOU  204  O   PRO A  24     4140   3184   3509      1    299    -86       O  
ATOM    205  CB  PRO A  24      68.358 -22.073   3.954  1.00 27.57           C  
ANISOU  205  CB  PRO A  24     4139   2910   3427     26    392     18       C  
ATOM    206  CG  PRO A  24      68.097 -20.775   4.767  1.00 31.18           C  
ANISOU  206  CG  PRO A  24     4658   3260   3931    -22    440    -20       C  
ATOM    207  CD  PRO A  24      67.113 -21.181   5.822  1.00 28.96           C  
ANISOU  207  CD  PRO A  24     4368   2980   3656     -8    430    -91       C  
ATOM    208  N   VAL A  25      67.354 -25.301   3.706  1.00 23.72           N  
ANISOU  208  N   VAL A  25     3562   2603   2846    125    277    -18       N  
ATOM    209  CA  VAL A  25      67.561 -26.709   4.066  1.00 21.74           C  
ANISOU  209  CA  VAL A  25     3265   2425   2570    120    255    -43       C  
ATOM    210  C   VAL A  25      68.559 -27.339   3.118  1.00 20.65           C  
ANISOU  210  C   VAL A  25     3147   2306   2394    135    303      5       C  
ATOM    211  O   VAL A  25      68.553 -27.040   1.926  1.00 26.10           O  
ANISOU  211  O   VAL A  25     3914   2965   3039    170    327     44       O  
ATOM    212  CB  VAL A  25      66.200 -27.463   4.019  1.00 26.23           C  
ANISOU  212  CB  VAL A  25     3833   3013   3120    166    189    -70       C  
ATOM    213  CG1 VAL A  25      66.415 -28.958   4.180  1.00 23.83           C  
ANISOU  213  CG1 VAL A  25     3506   2765   2783    164    176    -91       C  
ATOM    214  CG2 VAL A  25      65.310 -26.917   5.157  1.00 22.24           C  
ANISOU  214  CG2 VAL A  25     3292   2483   2674    159    181   -109       C  
ATOM    215  N   SER A  26      69.402 -28.240   3.639  1.00 22.91           N  
ANISOU  215  N   SER A  26     3368   2637   2699    114    329     14       N  
ATOM    216  CA  SER A  26      70.275 -29.092   2.852  1.00 24.04           C  
ANISOU  216  CA  SER A  26     3524   2785   2824    150    409     64       C  
ATOM    217  C   SER A  26      69.909 -30.513   3.201  1.00 23.25           C  
ANISOU  217  C   SER A  26     3410   2716   2705    173    392     29       C  
ATOM    218  O   SER A  26      69.748 -30.841   4.376  1.00 24.92           O  
ANISOU  218  O   SER A  26     3541   2969   2957    139    341      5       O  
ATOM    219  CB  SER A  26      71.813 -28.983   3.195  1.00 24.90           C  
ANISOU  219  CB  SER A  26     3531   2914   3016    112    480    148       C  
ATOM    220  OG  SER A  26      72.294 -27.747   3.014  1.00 37.49           O  
ANISOU  220  OG  SER A  26     5123   4480   4640     70    495    185       O  
ATOM    221  N   ILE A  27      69.901 -31.374   2.200  1.00 22.76           N  
ANISOU  221  N   ILE A  27     3443   2627   2579    223    450     32       N  
ATOM    222  CA  ILE A  27      69.774 -32.822   2.426  1.00 21.58           C  
ANISOU  222  CA  ILE A  27     3298   2485   2416    245    467      8       C  
ATOM    223  C   ILE A  27      71.006 -33.498   1.939  1.00 22.25           C  
ANISOU  223  C   ILE A  27     3389   2538   2528    291    621     75       C  
ATOM    224  O   ILE A  27      71.381 -33.341   0.775  1.00 24.48           O  
ANISOU  224  O   ILE A  27     3784   2765   2753    324    719     99       O  
ATOM    225  CB  ILE A  27      68.547 -33.373   1.695  1.00 24.79           C  
ANISOU  225  CB  ILE A  27     3841   2866   2714    249    405    -54       C  
ATOM    226  CG1 ILE A  27      67.323 -32.706   2.408  1.00 28.70           C  
ANISOU  226  CG1 ILE A  27     4274   3397   3234    216    265    -91       C  
ATOM    227  CG2 ILE A  27      68.523 -34.922   1.707  1.00 24.20           C  
ANISOU  227  CG2 ILE A  27     3814   2769   2612    266    449    -81       C  
ATOM    228  CD1 ILE A  27      66.114 -33.156   1.937  1.00 37.28           C  
ANISOU  228  CD1 ILE A  27     5434   4477   4253    204    176   -122       C  
ATOM    229  N  AILE A  28      71.656 -34.282   2.816  0.42 21.30           N  
ANISOU  229  N  AILE A  28     3147   2447   2498    300    656    119       N  
ATOM    230  N  BILE A  28      71.641 -34.284   2.820  0.58 21.37           N  
ANISOU  230  N  BILE A  28     3157   2456   2507    300    654    118       N  
ATOM    231  CA AILE A  28      72.894 -34.990   2.457  0.42 21.83           C  
ANISOU  231  CA AILE A  28     3183   2478   2635    362    826    215       C  
ATOM    232  CA BILE A  28      72.850 -35.024   2.451  0.58 21.71           C  
ANISOU  232  CA BILE A  28     3173   2462   2615    363    825    211       C  
ATOM    233  C  AILE A  28      72.863 -36.383   3.071  0.42 22.17           C  
ANISOU  233  C  AILE A  28     3188   2519   2716    394    853    219       C  
ATOM    234  C  BILE A  28      72.987 -36.127   3.493  0.58 22.64           C  
ANISOU  234  C  BILE A  28     3180   2612   2811    372    814    238       C  
ATOM    235  O  AILE A  28      72.693 -36.523   4.285  0.42 21.11           O  
ANISOU  235  O  AILE A  28     2928   2455   2639    351    746    224       O  
ATOM    236  O  BILE A  28      72.555 -35.967   4.630  0.58 23.93           O  
ANISOU  236  O  BILE A  28     3249   2846   2998    311    678    215       O  
ATOM    237  CB AILE A  28      74.165 -34.274   2.943  0.42 24.29           C  
ANISOU  237  CB AILE A  28     3316   2833   3080    339    858    342       C  
ATOM    238  CB BILE A  28      74.095 -34.092   2.380  0.58 24.40           C  
ANISOU  238  CB BILE A  28     3398   2817   3055    354    892    328       C  
ATOM    239  CG1AILE A  28      74.286 -32.876   2.362  0.42 22.41           C  
ANISOU  239  CG1AILE A  28     3114   2585   2816    303    845    347       C  
ATOM    240  CG1BILE A  28      75.312 -34.799   1.756  0.58 24.36           C  
ANISOU  240  CG1BILE A  28     3369   2755   3130    442   1108    446       C  
ATOM    241  CG2AILE A  28      75.398 -35.060   2.557  0.42 24.77           C  
ANISOU  241  CG2AILE A  28     3317   2852   3244    421   1052    470       C  
ATOM    242  CG2BILE A  28      74.447 -33.540   3.747  0.58 26.32           C  
ANISOU  242  CG2BILE A  28     3453   3149   3397    268    768    377       C  
ATOM    243  CD1AILE A  28      75.402 -32.146   2.997  0.42 25.21           C  
ANISOU  243  CD1AILE A  28     3291   2988   3300    244    836    464       C  
ATOM    244  CD1BILE A  28      76.525 -33.889   1.547  0.58 29.66           C  
ANISOU  244  CD1BILE A  28     3920   3437   3912    433   1186    581       C  
ATOM    245  N  AASN A  29      73.056 -37.403   2.248  0.42 24.49           N  
ANISOU  245  N  AASN A  29     3606   2722   2975    466   1006    218       N  
ATOM    246  N  BASN A  29      73.533 -37.266   3.092  0.58 24.36           N  
ANISOU  246  N  BASN A  29     3430   2766   3060    450    970    285       N  
ATOM    247  CA AASN A  29      72.880 -38.804   2.682  0.42 27.85           C  
ANISOU  247  CA AASN A  29     4040   3118   3425    500   1047    208       C  
ATOM    248  CA BASN A  29      73.898 -38.318   4.063  0.58 28.54           C  
ANISOU  248  CA BASN A  29     3831   3319   3696    474    986    352       C  
ATOM    249  C  AASN A  29      71.454 -38.882   3.233  0.42 26.79           C  
ANISOU  249  C  AASN A  29     3942   3028   3208    428    856     90       C  
ATOM    250  C  BASN A  29      72.682 -38.875   4.830  0.58 27.24           C  
ANISOU  250  C  BASN A  29     3696   3184   3468    428    843    247       C  
ATOM    251  O  AASN A  29      70.511 -38.473   2.528  0.42 27.82           O  
ANISOU  251  O  AASN A  29     4214   3141   3214    389    780      1       O  
ATOM    252  O  BASN A  29      72.779 -39.258   6.022  0.58 21.21           O  
ANISOU  252  O  BASN A  29     2794   2486   2780    402    772    294       O  
ATOM    253  CB AASN A  29      73.999 -39.207   3.660  0.42 28.94           C  
ANISOU  253  CB AASN A  29     3952   3299   3744    535   1102    356       C  
ATOM    254  CB BASN A  29      74.968 -37.785   5.024  0.58 32.51           C  
ANISOU  254  CB BASN A  29     4094   3910   4348    436    944    499       C  
ATOM    255  CG AASN A  29      75.431 -38.992   3.101  0.42 37.36           C  
ANISOU  255  CG AASN A  29     4940   4328   4926    606   1293    507       C  
ATOM    256  CG BASN A  29      76.206 -37.326   4.300  0.58 34.80           C  
ANISOU  256  CG BASN A  29     4322   4170   4730    482   1094    630       C  
ATOM    257  OD1AASN A  29      75.888 -39.720   2.202  0.42 39.71           O  
ANISOU  257  OD1AASN A  29     5351   4510   5227    702   1513    536       O  
ATOM    258  OD1BASN A  29      76.655 -37.982   3.298  0.58 33.90           O  
ANISOU  258  OD1BASN A  29     4300   3953   4629    588   1309    665       O  
ATOM    259  ND2AASN A  29      76.161 -38.046   3.695  0.42 36.84           N  
ANISOU  259  ND2AASN A  29     4679   4352   4966    555   1218    613       N  
ATOM    260  ND2BASN A  29      76.806 -36.224   4.791  0.58 29.89           N  
ANISOU  260  ND2BASN A  29     3557   3626   4176    397   1001    709       N  
ATOM    261  N  AASN A  30      71.259 -39.324   4.476  0.42 25.07           N  
ANISOU  261  N  AASN A  30     3592   2872   3060    404    771    104       N  
ATOM    262  N  BASN A  30      71.529 -38.898   4.147  0.58 24.46           N  
ANISOU  262  N  BASN A  30     3522   2791   2980    409    795    119       N  
ATOM    263  CA AASN A  30      69.960 -39.446   5.126  0.42 24.62           C  
ANISOU  263  CA AASN A  30     3545   2857   2951    344    615     11       C  
ATOM    264  CA BASN A  30      70.267 -39.337   4.730  0.58 25.14           C  
ANISOU  264  CA BASN A  30     3637   2903   3014    361    662     26       C  
ATOM    265  C  AASN A  30      69.744 -38.370   6.171  0.42 24.75           C  
ANISOU  265  C  AASN A  30     3432   2971   3003    280    480     14       C  
ATOM    266  C  BASN A  30      69.908 -38.497   5.972  0.58 25.55           C  
ANISOU  266  C  BASN A  30     3546   3057   3105    293    510     23       C  
ATOM    267  O  AASN A  30      69.069 -38.600   7.181  0.42 25.16           O  
ANISOU  267  O  AASN A  30     3428   3069   3062    240    388    -17       O  
ATOM    268  O  BASN A  30      69.277 -38.993   6.887  0.58 25.75           O  
ANISOU  268  O  BASN A  30     3526   3117   3139    265    435     -5       O  
ATOM    269  CB AASN A  30      69.811 -40.816   5.775  0.42 27.14           C  
ANISOU  269  CB AASN A  30     3843   3159   3309    362    638     18       C  
ATOM    270  CB BASN A  30      70.333 -40.844   5.044  0.58 25.82           C  
ANISOU  270  CB BASN A  30     3735   2940   3134    400    738     40       C  
ATOM    271  CG AASN A  30      68.954 -41.764   4.945  0.42 25.64           C  
ANISOU  271  CG AASN A  30     3847   2876   3018    361    665    -72       C  
ATOM    272  CG BASN A  30      68.971 -41.542   4.962  0.58 27.40           C  
ANISOU  272  CG BASN A  30     4057   3112   3242    356    652    -70       C  
ATOM    273  OD1AASN A  30      67.971 -41.354   4.330  0.42 26.28           O  
ANISOU  273  OD1AASN A  30     4038   2952   2994    308    572   -152       O  
ATOM    274  OD1BASN A  30      68.007 -41.017   4.394  0.58 24.80           O  
ANISOU  274  OD1BASN A  30     3824   2785   2815    305    554   -146       O  
ATOM    275  ND2AASN A  30      69.338 -43.021   4.918  0.42 27.38           N  
ANISOU  275  ND2AASN A  30     4112   3019   3271    410    790    -46       N  
ATOM    276  ND2BASN A  30      68.891 -42.701   5.567  0.58 25.16           N  
ANISOU  276  ND2BASN A  30     3752   2806   3003    371    681    -59       N  
ATOM    277  N   THR A  31      70.360 -37.209   6.001  1.00 23.93           N  
ANISOU  277  N   THR A  31     3286   2888   2919    263    482     53       N  
ATOM    278  CA  THR A  31      70.280 -36.248   7.091  1.00 23.68           C  
ANISOU  278  CA  THR A  31     3155   2927   2915    188    374     54       C  
ATOM    279  C   THR A  31      69.732 -34.927   6.552  1.00 26.06           C  
ANISOU  279  C   THR A  31     3526   3213   3164    165    331      1       C  
ATOM    280  O   THR A  31      70.086 -34.504   5.446  1.00 23.83           O  
ANISOU  280  O   THR A  31     3310   2887   2859    196    394     19       O  
ATOM    281  CB  THR A  31      71.688 -36.039   7.716  1.00 32.48           C  
ANISOU  281  CB  THR A  31     4126   4089   4127    160    397    179       C  
ATOM    282  OG1 THR A  31      72.163 -37.305   8.190  1.00 35.34           O  
ANISOU  282  OG1 THR A  31     4412   4462   4555    195    440    254       O  
ATOM    283  CG2 THR A  31      71.674 -35.020   8.889  1.00 31.10           C  
ANISOU  283  CG2 THR A  31     3888   3977   3952     48    278    174       C  
ATOM    284  N   VAL A  32      68.908 -34.262   7.341  1.00 23.44           N  
ANISOU  284  N   VAL A  32     3182   2906   2819    114    241    -55       N  
ATOM    285  CA  VAL A  32      68.378 -32.943   7.007  1.00 22.26           C  
ANISOU  285  CA  VAL A  32     3082   2730   2645     99    211    -90       C  
ATOM    286  C   VAL A  32      69.120 -31.907   7.831  1.00 25.51           C  
ANISOU  286  C   VAL A  32     3440   3160   3092     23    198    -63       C  
ATOM    287  O   VAL A  32      69.170 -32.015   9.058  1.00 24.20           O  
ANISOU  287  O   VAL A  32     3226   3032   2935    -40    155    -70       O  
ATOM    288  CB  VAL A  32      66.875 -32.858   7.307  1.00 24.27           C  
ANISOU  288  CB  VAL A  32     3366   2978   2878    102    148   -159       C  
ATOM    289  CG1 VAL A  32      66.343 -31.447   6.953  1.00 22.14           C  
ANISOU  289  CG1 VAL A  32     3137   2667   2609    103    137   -171       C  
ATOM    290  CG2 VAL A  32      66.157 -33.958   6.539  1.00 24.48           C  
ANISOU  290  CG2 VAL A  32     3445   2991   2866    144    134   -177       C  
ATOM    291  N   TYR A  33      69.638 -30.880   7.173  1.00 22.48           N  
ANISOU  291  N   TYR A  33     3082   2744   2715     15    229    -34       N  
ATOM    292  CA  TYR A  33      70.312 -29.782   7.850  1.00 21.49           C  
ANISOU  292  CA  TYR A  33     2931   2620   2616    -79    210    -13       C  
ATOM    293  C   TYR A  33      69.567 -28.494   7.550  1.00 22.84           C  
ANISOU  293  C   TYR A  33     3189   2723   2767    -78    213    -64       C  
ATOM    294  O   TYR A  33      68.917 -28.367   6.510  1.00 24.42           O  
ANISOU  294  O   TYR A  33     3445   2886   2948     -1    233    -74       O  
ATOM    295  CB  TYR A  33      71.746 -29.566   7.348  1.00 23.60           C  
ANISOU  295  CB  TYR A  33     3136   2895   2935   -101    258     92       C  
ATOM    296  CG  TYR A  33      72.642 -30.761   7.598  1.00 27.56           C  
ANISOU  296  CG  TYR A  33     3526   3453   3492    -88    279    182       C  
ATOM    297  CD1 TYR A  33      72.624 -31.845   6.725  1.00 29.67           C  
ANISOU  297  CD1 TYR A  33     3811   3703   3762     22    364    200       C  
ATOM    298  CD2 TYR A  33      73.505 -30.792   8.693  1.00 29.80           C  
ANISOU  298  CD2 TYR A  33     3698   3799   3827   -191    217    261       C  
ATOM    299  CE1 TYR A  33      73.393 -32.938   6.942  1.00 27.76           C  
ANISOU  299  CE1 TYR A  33     3473   3489   3586     52    411    289       C  
ATOM    300  CE2 TYR A  33      74.319 -31.923   8.940  1.00 28.27           C  
ANISOU  300  CE2 TYR A  33     3378   3657   3708   -167    238    374       C  
ATOM    301  CZ  TYR A  33      74.251 -32.967   8.050  1.00 35.62           C  
ANISOU  301  CZ  TYR A  33     4324   4554   4657    -33    349    387       C  
ATOM    302  OH  TYR A  33      75.018 -34.079   8.261  1.00 42.16           O  
ANISOU  302  OH  TYR A  33     5035   5410   5575     10    399    505       O  
ATOM    303  N   THR A  34      69.771 -27.523   8.417  1.00 24.17           N  
ANISOU  303  N   THR A  34     3376   2869   2938   -174    196    -84       N  
ATOM    304  CA  THR A  34      69.376 -26.162   8.101  1.00 21.76           C  
ANISOU  304  CA  THR A  34     3155   2478   2635   -178    227   -112       C  
ATOM    305  C   THR A  34      70.510 -25.191   8.393  1.00 25.71           C  
ANISOU  305  C   THR A  34     3662   2956   3152   -298    228    -74       C  
ATOM    306  O   THR A  34      71.412 -25.441   9.209  1.00 25.31           O  
ANISOU  306  O   THR A  34     3556   2959   3103   -408    179    -39       O  
ATOM    307  CB  THR A  34      68.076 -25.789   8.872  1.00 25.34           C  
ANISOU  307  CB  THR A  34     3673   2880   3075   -165    235   -195       C  
ATOM    308  OG1 THR A  34      67.641 -24.517   8.392  1.00 25.87           O  
ANISOU  308  OG1 THR A  34     3815   2848   3165   -138    287   -201       O  
ATOM    309  CG2 THR A  34      68.363 -25.652  10.357  1.00 25.20           C  
ANISOU  309  CG2 THR A  34     3685   2869   3023   -291    215   -239       C  
ATOM    310  N   LYS A  35      70.492 -24.076   7.673  1.00 26.53           N  
ANISOU  310  N   LYS A  35     3829   2980   3272   -284    275    -65       N  
ATOM    311  CA  LYS A  35      71.586 -23.135   7.751  1.00 27.28           C  
ANISOU  311  CA  LYS A  35     3930   3044   3390   -401    279    -19       C  
ATOM    312  C   LYS A  35      71.257 -22.114   8.829  1.00 31.48           C  
ANISOU  312  C   LYS A  35     4578   3494   3891   -514    277    -98       C  
ATOM    313  O   LYS A  35      70.205 -21.465   8.766  1.00 31.12           O  
ANISOU  313  O   LYS A  35     4629   3354   3843   -448    336   -160       O  
ATOM    314  CB  LYS A  35      71.810 -22.445   6.411  1.00 33.79           C  
ANISOU  314  CB  LYS A  35     4779   3816   4246   -336    342     37       C  
ATOM    315  CG  LYS A  35      73.015 -21.507   6.448  1.00 41.74           C  
ANISOU  315  CG  LYS A  35     5776   4791   5291   -465    349    100       C  
ATOM    316  CD  LYS A  35      73.035 -20.544   5.259  1.00 52.54           C  
ANISOU  316  CD  LYS A  35     7203   6076   6683   -409    425    142       C  
ATOM    317  CE  LYS A  35      73.220 -21.279   3.964  1.00 57.92           C  
ANISOU  317  CE  LYS A  35     7838   6803   7364   -284    473    213       C  
ATOM    318  NZ  LYS A  35      74.639 -21.329   3.548  1.00 63.44           N  
ANISOU  318  NZ  LYS A  35     8447   7536   8122   -334    514    327       N  
ATOM    319  N   VAL A  36      72.133 -21.998   9.829  1.00 31.63           N  
ANISOU  319  N   VAL A  36     4591   3540   3885   -686    212    -87       N  
ATOM    320  CA  VAL A  36      71.993 -21.030  10.918  1.00 32.56           C  
ANISOU  320  CA  VAL A  36     4860   3568   3942   -835    210   -168       C  
ATOM    321  C   VAL A  36      73.256 -20.177  10.954  1.00 41.56           C  
ANISOU  321  C   VAL A  36     6006   4686   5097  -1013    167   -104       C  
ATOM    322  O   VAL A  36      74.348 -20.673  11.282  1.00 35.93           O  
ANISOU  322  O   VAL A  36     5176   4077   4398  -1130     66    -10       O  
ATOM    323  CB  VAL A  36      71.740 -21.702  12.272  1.00 30.35           C  
ANISOU  323  CB  VAL A  36     4611   3339   3581   -920    151   -225       C  
ATOM    324  CG1 VAL A  36      71.503 -20.664  13.378  1.00 38.93           C  
ANISOU  324  CG1 VAL A  36     5910   4306   4575  -1078    177   -327       C  
ATOM    325  CG2 VAL A  36      70.598 -22.659  12.164  1.00 30.78           C  
ANISOU  325  CG2 VAL A  36     4626   3427   3641   -749    188   -264       C  
ATOM    326  N   ASP A  37      73.119 -18.890  10.593  1.00 40.93           N  
ANISOU  326  N   ASP A  37     6053   4470   5030  -1034    242   -136       N  
ATOM    327  CA  ASP A  37      74.234 -17.948  10.655  1.00 45.24           C  
ANISOU  327  CA  ASP A  37     6628   4972   5589  -1222    205    -83       C  
ATOM    328  C   ASP A  37      75.444 -18.480   9.904  1.00 44.79           C  
ANISOU  328  C   ASP A  37     6362   5035   5622  -1226    150     76       C  
ATOM    329  O   ASP A  37      76.579 -18.504  10.403  1.00 44.22           O  
ANISOU  329  O   ASP A  37     6208   5028   5565  -1410     44    166       O  
ATOM    330  CB  ASP A  37      74.592 -17.620  12.097  1.00 56.55           C  
ANISOU  330  CB  ASP A  37     8185   6382   6917  -1471    117   -139       C  
ATOM    331  CG  ASP A  37      73.513 -16.810  12.799  1.00 71.63           C  
ANISOU  331  CG  ASP A  37    10351   8124   8740  -1484    223   -298       C  
ATOM    332  OD1 ASP A  37      72.918 -15.914  12.149  1.00 74.23           O  
ANISOU  332  OD1 ASP A  37    10775   8313   9117  -1379    356   -335       O  
ATOM    333  OD2 ASP A  37      73.261 -17.076  13.997  1.00 79.62           O  
ANISOU  333  OD2 ASP A  37    11472   9140   9640  -1595    185   -375       O  
ATOM    334  N   GLY A  38      75.204 -18.895   8.679  1.00 35.75           N  
ANISOU  334  N   GLY A  38     5133   3914   4538  -1027    227    122       N  
ATOM    335  CA  GLY A  38      76.294 -19.284   7.829  1.00 36.65           C  
ANISOU  335  CA  GLY A  38     5078   4106   4740  -1005    231    270       C  
ATOM    336  C   GLY A  38      76.778 -20.718   7.966  1.00 34.25           C  
ANISOU  336  C   GLY A  38     4599   3946   4470   -961    184    354       C  
ATOM    337  O   GLY A  38      77.616 -21.127   7.169  1.00 38.20           O  
ANISOU  337  O   GLY A  38     4961   4496   5057   -906    229    483       O  
ATOM    338  N   VAL A  39      76.283 -21.508   8.925  1.00 34.50           N  
ANISOU  338  N   VAL A  39     4632   4033   4442   -972    116    293       N  
ATOM    339  CA  VAL A  39      76.724 -22.905   9.022  1.00 34.78           C  
ANISOU  339  CA  VAL A  39     4502   4193   4522   -916     85    382       C  
ATOM    340  C   VAL A  39      75.537 -23.845   9.156  1.00 31.77           C  
ANISOU  340  C   VAL A  39     4167   3827   4077   -774    104    278       C  
ATOM    341  O   VAL A  39      74.443 -23.464   9.583  1.00 30.03           O  
ANISOU  341  O   VAL A  39     4086   3544   3779   -764    109    147       O  
ATOM    342  CB  VAL A  39      77.699 -23.150  10.186  1.00 34.58           C  
ANISOU  342  CB  VAL A  39     4368   4256   4513  -1113    -55    480       C  
ATOM    343  CG1 VAL A  39      78.909 -22.259  10.030  1.00 36.88           C  
ANISOU  343  CG1 VAL A  39     4590   4540   4884  -1271    -91    606       C  
ATOM    344  CG2 VAL A  39      76.995 -22.986  11.517  1.00 35.40           C  
ANISOU  344  CG2 VAL A  39     4616   4345   4488  -1236   -146    354       C  
ATOM    345  N   ASP A  40      75.795 -25.122   8.833  1.00 26.27           N  
ANISOU  345  N   ASP A  40     3345   3209   3428   -669    126    351       N  
ATOM    346  CA  ASP A  40      74.767 -26.125   8.751  1.00 24.57           C  
ANISOU  346  CA  ASP A  40     3162   3008   3167   -532    152    272       C  
ATOM    347  C   ASP A  40      74.574 -26.812  10.094  1.00 26.96           C  
ANISOU  347  C   ASP A  40     3439   3375   3430   -608     56    249       C  
ATOM    348  O   ASP A  40      75.541 -27.215  10.748  1.00 28.91           O  
ANISOU  348  O   ASP A  40     3566   3699   3720   -706    -16    360       O  
ATOM    349  CB  ASP A  40      75.124 -27.168   7.685  1.00 27.37           C  
ANISOU  349  CB  ASP A  40     3434   3388   3579   -384    244    351       C  
ATOM    350  CG  ASP A  40      75.099 -26.581   6.277  1.00 33.48           C  
ANISOU  350  CG  ASP A  40     4275   4091   4354   -296    349    356       C  
ATOM    351  OD1 ASP A  40      74.211 -25.724   5.980  1.00 34.28           O  
ANISOU  351  OD1 ASP A  40     4503   4125   4397   -281    349    265       O  
ATOM    352  OD2 ASP A  40      75.988 -26.954   5.475  1.00 36.02           O  
ANISOU  352  OD2 ASP A  40     4524   4420   4742   -241    441    465       O  
ATOM    353  N   VAL A  41      73.325 -26.933  10.504  1.00 22.64           N  
ANISOU  353  N   VAL A  41     2998   2798   2807   -565     56    122       N  
ATOM    354  CA  VAL A  41      72.954 -27.568  11.763  1.00 24.51           C  
ANISOU  354  CA  VAL A  41     3241   3084   2989   -626    -15     86       C  
ATOM    355  C   VAL A  41      72.058 -28.740  11.442  1.00 24.38           C  
ANISOU  355  C   VAL A  41     3207   3084   2971   -475     26     46       C  
ATOM    356  O   VAL A  41      71.057 -28.591  10.722  1.00 23.67           O  
ANISOU  356  O   VAL A  41     3188   2937   2868   -366     84    -28       O  
ATOM    357  CB  VAL A  41      72.256 -26.569  12.722  1.00 26.67           C  
ANISOU  357  CB  VAL A  41     3676   3288   3169   -735    -32    -32       C  
ATOM    358  CG1 VAL A  41      71.857 -27.284  14.026  1.00 30.25           C  
ANISOU  358  CG1 VAL A  41     4154   3791   3549   -798    -91    -68       C  
ATOM    359  CG2 VAL A  41      73.215 -25.421  12.989  1.00 32.90           C  
ANISOU  359  CG2 VAL A  41     4503   4048   3951   -909    -78      6       C  
ATOM    360  N   GLU A  42      72.357 -29.892  12.050  1.00 21.13           N  
ANISOU  360  N   GLU A  42     2705   2750   2572   -481    -17    103       N  
ATOM    361  CA  GLU A  42      71.540 -31.083  11.829  1.00 24.93           C  
ANISOU  361  CA  GLU A  42     3178   3241   3053   -356     18     68       C  
ATOM    362  C   GLU A  42      70.160 -31.012  12.503  1.00 28.89           C  
ANISOU  362  C   GLU A  42     3780   3714   3484   -352     11    -55       C  
ATOM    363  O   GLU A  42      70.056 -30.805  13.715  1.00 27.59           O  
ANISOU  363  O   GLU A  42     3655   3564   3262   -457    -37    -82       O  
ATOM    364  CB  GLU A  42      72.313 -32.317  12.342  1.00 24.01           C  
ANISOU  364  CB  GLU A  42     2934   3204   2985   -364    -14    180       C  
ATOM    365  CG  GLU A  42      71.468 -33.553  12.222  1.00 29.44           C  
ANISOU  365  CG  GLU A  42     3630   3889   3668   -254     22    138       C  
ATOM    366  CD  GLU A  42      72.204 -34.807  12.679  1.00 37.25           C  
ANISOU  366  CD  GLU A  42     4497   4938   4718   -243     12    258       C  
ATOM    367  OE1 GLU A  42      73.416 -34.908  12.443  1.00 35.95           O  
ANISOU  367  OE1 GLU A  42     4219   4800   4641   -249     28    395       O  
ATOM    368  OE2 GLU A  42      71.552 -35.664  13.271  1.00 40.41           O  
ANISOU  368  OE2 GLU A  42     4908   5353   5093   -224     -4    226       O  
ATOM    369  N   LEU A  43      69.087 -31.221  11.723  1.00 22.27           N  
ANISOU  369  N   LEU A  43     2984   2832   2648   -235     61   -117       N  
ATOM    370  CA  LEU A  43      67.757 -31.297  12.295  1.00 22.10           C  
ANISOU  370  CA  LEU A  43     3018   2786   2594   -213     67   -202       C  
ATOM    371  C   LEU A  43      67.220 -32.717  12.422  1.00 26.07           C  
ANISOU  371  C   LEU A  43     3474   3327   3105   -155     58   -200       C  
ATOM    372  O   LEU A  43      66.367 -32.970  13.288  1.00 26.70           O  
ANISOU  372  O   LEU A  43     3574   3409   3162   -167     56   -246       O  
ATOM    373  CB  LEU A  43      66.758 -30.488  11.434  1.00 28.47           C  
ANISOU  373  CB  LEU A  43     3886   3518   3416   -136    111   -251       C  
ATOM    374  CG  LEU A  43      66.989 -28.998  11.360  1.00 30.43           C  
ANISOU  374  CG  LEU A  43     4202   3698   3660   -181    141   -266       C  
ATOM    375  CD1 LEU A  43      65.866 -28.334  10.531  1.00 29.69           C  
ANISOU  375  CD1 LEU A  43     4148   3532   3600    -85    185   -287       C  
ATOM    376  CD2 LEU A  43      67.136 -28.352  12.776  1.00 28.66           C  
ANISOU  376  CD2 LEU A  43     4052   3452   3384   -305    144   -312       C  
ATOM    377  N   PHE A  44      67.620 -33.635  11.541  1.00 24.67           N  
ANISOU  377  N   PHE A  44     3250   3165   2959    -88     70   -152       N  
ATOM    378  CA  PHE A  44      66.985 -34.948  11.532  1.00 20.94           C  
ANISOU  378  CA  PHE A  44     2762   2704   2492    -35     71   -161       C  
ATOM    379  C   PHE A  44      67.910 -35.931  10.828  1.00 25.58           C  
ANISOU  379  C   PHE A  44     3310   3296   3112     13    109    -90       C  
ATOM    380  O   PHE A  44      68.361 -35.656   9.716  1.00 28.69           O  
ANISOU  380  O   PHE A  44     3734   3656   3512     53    155    -70       O  
ATOM    381  CB  PHE A  44      65.624 -34.869  10.803  1.00 27.48           C  
ANISOU  381  CB  PHE A  44     3642   3487   3312     23     71   -221       C  
ATOM    382  CG  PHE A  44      64.938 -36.204  10.634  1.00 24.88           C  
ANISOU  382  CG  PHE A  44     3307   3160   2986     58     60   -231       C  
ATOM    383  CD1 PHE A  44      64.229 -36.772  11.701  1.00 27.67           C  
ANISOU  383  CD1 PHE A  44     3630   3536   3347     36     44   -250       C  
ATOM    384  CD2 PHE A  44      64.954 -36.874   9.391  1.00 22.60           C  
ANISOU  384  CD2 PHE A  44     3067   2838   2681    102     73   -224       C  
ATOM    385  CE1 PHE A  44      63.548 -38.016  11.524  1.00 20.47           C  
ANISOU  385  CE1 PHE A  44     2716   2619   2445     58     31   -256       C  
ATOM    386  CE2 PHE A  44      64.268 -38.097   9.223  1.00 21.20           C  
ANISOU  386  CE2 PHE A  44     2912   2647   2496    111     58   -240       C  
ATOM    387  CZ  PHE A  44      63.601 -38.674  10.281  1.00 22.31           C  
ANISOU  387  CZ  PHE A  44     3002   2814   2662     90     34   -253       C  
ATOM    388  N   GLU A  45      68.143 -37.094  11.438  1.00 24.92           N  
ANISOU  388  N   GLU A  45     3174   3242   3052     16    110    -48       N  
ATOM    389  CA  GLU A  45      68.871 -38.176  10.791  1.00 26.65           C  
ANISOU  389  CA  GLU A  45     3370   3439   3316     82    181     20       C  
ATOM    390  C   GLU A  45      67.863 -39.282  10.536  1.00 26.11           C  
ANISOU  390  C   GLU A  45     3364   3332   3226    124    194    -38       C  
ATOM    391  O   GLU A  45      67.266 -39.806  11.478  1.00 24.92           O  
ANISOU  391  O   GLU A  45     3188   3209   3074     97    152    -54       O  
ATOM    392  CB  GLU A  45      70.048 -38.686  11.645  1.00 29.58           C  
ANISOU  392  CB  GLU A  45     3619   3864   3756     58    181    147       C  
ATOM    393  CG  GLU A  45      70.691 -39.914  11.015  1.00 38.81           C  
ANISOU  393  CG  GLU A  45     4765   4987   4996    151    291    226       C  
ATOM    394  CD  GLU A  45      71.898 -40.493  11.797  1.00 50.44           C  
ANISOU  394  CD  GLU A  45     6082   6511   6573    146    299    396       C  
ATOM    395  OE1 GLU A  45      71.976 -40.317  13.041  1.00 43.64           O  
ANISOU  395  OE1 GLU A  45     5148   5731   5702     55    187    438       O  
ATOM    396  OE2 GLU A  45      72.744 -41.154  11.138  1.00 54.33           O  
ANISOU  396  OE2 GLU A  45     6534   6954   7156    236    425    495       O  
ATOM    397  N   ASN A  46      67.691 -39.648   9.283  1.00 26.09           N  
ANISOU  397  N   ASN A  46     3455   3261   3198    176    250    -67       N  
ATOM    398  CA  ASN A  46      66.686 -40.642   8.928  1.00 27.15           C  
ANISOU  398  CA  ASN A  46     3671   3349   3296    187    244   -126       C  
ATOM    399  C   ASN A  46      67.196 -42.030   9.285  1.00 24.90           C  
ANISOU  399  C   ASN A  46     3366   3037   3060    220    316    -74       C  
ATOM    400  O   ASN A  46      68.215 -42.485   8.752  1.00 23.79           O  
ANISOU  400  O   ASN A  46     3236   2847   2954    278    430    -11       O  
ATOM    401  CB  ASN A  46      66.396 -40.541   7.436  1.00 27.32           C  
ANISOU  401  CB  ASN A  46     3833   3300   3246    204    271   -170       C  
ATOM    402  CG  ASN A  46      65.348 -41.518   6.964  1.00 26.61           C  
ANISOU  402  CG  ASN A  46     3850   3158   3102    182    240   -229       C  
ATOM    403  OD1 ASN A  46      64.485 -41.982   7.730  1.00 22.58           O  
ANISOU  403  OD1 ASN A  46     3292   2673   2613    148    173   -250       O  
ATOM    404  ND2 ASN A  46      65.413 -41.829   5.681  1.00 22.91           N  
ANISOU  404  ND2 ASN A  46     3539   2611   2554    187    290   -254       N  
ATOM    405  N   LYS A  47      66.482 -42.713  10.167  1.00 26.69           N  
ANISOU  405  N   LYS A  47     3561   3285   3297    193    268    -90       N  
ATOM    406  CA  LYS A  47      66.717 -44.122  10.476  1.00 25.61           C  
ANISOU  406  CA  LYS A  47     3421   3106   3204    224    332    -47       C  
ATOM    407  C   LYS A  47      65.635 -45.052   9.911  1.00 28.51           C  
ANISOU  407  C   LYS A  47     3913   3396   3524    207    329   -127       C  
ATOM    408  O   LYS A  47      65.656 -46.262  10.190  1.00 30.43           O  
ANISOU  408  O   LYS A  47     4173   3588   3800    223    383   -104       O  
ATOM    409  CB  LYS A  47      66.835 -44.295  11.995  1.00 31.31           C  
ANISOU  409  CB  LYS A  47     4016   3908   3972    193    280     15       C  
ATOM    410  CG  LYS A  47      68.269 -43.929  12.487  1.00 43.19           C  
ANISOU  410  CG  LYS A  47     5400   5468   5541    204    300    143       C  
ATOM    411  CD  LYS A  47      68.273 -42.656  13.227  1.00 56.46           C  
ANISOU  411  CD  LYS A  47     7029   7238   7185    125    199    134       C  
ATOM    412  CE  LYS A  47      68.981 -42.842  14.579  1.00 68.21           C  
ANISOU  412  CE  LYS A  47     8404   8809   8706     72    144    251       C  
ATOM    413  NZ  LYS A  47      68.360 -41.992  15.665  1.00 71.64           N  
ANISOU  413  NZ  LYS A  47     8855   9308   9057    -32     44    193       N  
ATOM    414  N   THR A  48      64.726 -44.536   9.084  1.00 26.73           N  
ANISOU  414  N   THR A  48     3776   3154   3225    167    263   -206       N  
ATOM    415  CA  THR A  48      63.615 -45.318   8.536  1.00 23.10           C  
ANISOU  415  CA  THR A  48     3429   2633   2713    115    220   -270       C  
ATOM    416  C   THR A  48      63.987 -45.881   7.168  1.00 26.66           C  
ANISOU  416  C   THR A  48     4073   2968   3089    124    307   -300       C  
ATOM    417  O   THR A  48      65.035 -45.547   6.602  1.00 28.43           O  
ANISOU  417  O   THR A  48     4332   3162   3306    184    411   -272       O  
ATOM    418  CB  THR A  48      62.358 -44.447   8.386  1.00 22.27           C  
ANISOU  418  CB  THR A  48     3302   2580   2579     54     83   -309       C  
ATOM    419  OG1 THR A  48      62.471 -43.650   7.200  1.00 23.13           O  
ANISOU  419  OG1 THR A  48     3501   2668   2618     52     68   -327       O  
ATOM    420  CG2 THR A  48      62.172 -43.472   9.565  1.00 20.76           C  
ANISOU  420  CG2 THR A  48     2955   2486   2448     60     40   -285       C  
ATOM    421  N   THR A  49      63.093 -46.706   6.582  1.00 22.83           N  
ANISOU  421  N   THR A  49     3730   2410   2536     51    267   -359       N  
ATOM    422  CA  THR A  49      63.284 -47.163   5.210  1.00 24.54           C  
ANISOU  422  CA  THR A  49     4184   2504   2637     27    338   -407       C  
ATOM    423  C   THR A  49      62.561 -46.258   4.182  1.00 25.31           C  
ANISOU  423  C   THR A  49     4369   2626   2621    -50    208   -444       C  
ATOM    424  O   THR A  49      62.479 -46.614   2.994  1.00 30.19           O  
ANISOU  424  O   THR A  49     5218   3149   3105   -109    227   -492       O  
ATOM    425  CB  THR A  49      62.807 -48.612   5.067  1.00 29.18           C  
ANISOU  425  CB  THR A  49     4920   2977   3189    -34    368   -451       C  
ATOM    426  OG1 THR A  49      61.471 -48.707   5.553  1.00 30.54           O  
ANISOU  426  OG1 THR A  49     5017   3211   3376   -134    192   -465       O  
ATOM    427  CG2 THR A  49      63.615 -49.549   6.018  1.00 30.68           C  
ANISOU  427  CG2 THR A  49     5029   3127   3500     59    517   -394       C  
ATOM    428  N   LEU A  50      62.047 -45.126   4.617  1.00 23.16           N  
ANISOU  428  N   LEU A  50     3933   2470   2396    -54     84   -416       N  
ATOM    429  CA  LEU A  50      61.384 -44.147   3.743  1.00 23.71           C  
ANISOU  429  CA  LEU A  50     4046   2574   2390   -111    -41   -418       C  
ATOM    430  C   LEU A  50      62.399 -43.132   3.250  1.00 25.24           C  
ANISOU  430  C   LEU A  50     4252   2775   2564    -37     43   -396       C  
ATOM    431  O   LEU A  50      63.497 -42.992   3.833  1.00 24.15           O  
ANISOU  431  O   LEU A  50     4026   2647   2502     53    168   -367       O  
ATOM    432  CB  LEU A  50      60.296 -43.402   4.522  1.00 21.91           C  
ANISOU  432  CB  LEU A  50     3622   2450   2253   -133   -185   -381       C  
ATOM    433  CG  LEU A  50      59.097 -44.227   5.028  1.00 32.00           C  
ANISOU  433  CG  LEU A  50     4848   3737   3574   -213   -286   -380       C  
ATOM    434  CD1 LEU A  50      58.304 -43.397   6.016  1.00 30.31           C  
ANISOU  434  CD1 LEU A  50     4416   3619   3483   -190   -354   -330       C  
ATOM    435  CD2 LEU A  50      58.195 -44.654   3.901  1.00 37.92           C  
ANISOU  435  CD2 LEU A  50     5747   4445   4218   -345   -420   -388       C  
ATOM    436  N   PRO A  51      62.044 -42.341   2.234  1.00 23.91           N  
ANISOU  436  N   PRO A  51     4171   2611   2304    -78    -36   -393       N  
ATOM    437  CA  PRO A  51      62.969 -41.280   1.790  1.00 25.41           C  
ANISOU  437  CA  PRO A  51     4361   2810   2483    -10     43   -365       C  
ATOM    438  C   PRO A  51      63.186 -40.264   2.897  1.00 22.14           C  
ANISOU  438  C   PRO A  51     3721   2486   2206     51     34   -323       C  
ATOM    439  O   PRO A  51      62.290 -39.976   3.691  1.00 25.19           O  
ANISOU  439  O   PRO A  51     3973   2933   2664     31    -68   -314       O  
ATOM    440  CB  PRO A  51      62.255 -40.648   0.579  1.00 25.76           C  
ANISOU  440  CB  PRO A  51     4533   2852   2404    -85    -79   -356       C  
ATOM    441  CG  PRO A  51      61.368 -41.869   0.028  1.00 24.84           C  
ANISOU  441  CG  PRO A  51     4589   2675   2174   -209   -169   -400       C  
ATOM    442  CD  PRO A  51      60.903 -42.558   1.311  1.00 24.08           C  
ANISOU  442  CD  PRO A  51     4325   2613   2210   -203   -192   -405       C  
ATOM    443  N   VAL A  52      64.402 -39.724   2.960  1.00 20.84           N  
ANISOU  443  N   VAL A  52     3522   2322   2077    120    153   -294       N  
ATOM    444  CA  VAL A  52      64.775 -38.833   4.063  1.00 21.02           C  
ANISOU  444  CA  VAL A  52     3359   2416   2211    154    151   -260       C  
ATOM    445  C   VAL A  52      63.777 -37.678   4.237  1.00 21.78           C  
ANISOU  445  C   VAL A  52     3386   2562   2329    129     31   -256       C  
ATOM    446  O   VAL A  52      63.366 -37.362   5.359  1.00 21.67           O  
ANISOU  446  O   VAL A  52     3246   2594   2393    127     -5   -256       O  
ATOM    447  CB  VAL A  52      66.226 -38.325   3.862  1.00 19.67           C  
ANISOU  447  CB  VAL A  52     3173   2234   2068    207    277   -212       C  
ATOM    448  CG1 VAL A  52      66.429 -37.668   2.468  1.00 22.25           C  
ANISOU  448  CG1 VAL A  52     3637   2514   2301    212    308   -206       C  
ATOM    449  CG2 VAL A  52      66.634 -37.333   5.009  1.00 21.76           C  
ANISOU  449  CG2 VAL A  52     3270   2570   2430    207    252   -177       C  
ATOM    450  N   ASN A  53      63.368 -37.012   3.147  1.00 22.24           N  
ANISOU  450  N   ASN A  53     3530   2602   2319    113    -22   -244       N  
ATOM    451  CA  ASN A  53      62.505 -35.848   3.359  1.00 24.98           C  
ANISOU  451  CA  ASN A  53     3790   2984   2718    111   -111   -214       C  
ATOM    452  C   ASN A  53      61.097 -36.237   3.815  1.00 23.67           C  
ANISOU  452  C   ASN A  53     3551   2845   2597     76   -221   -209       C  
ATOM    453  O   ASN A  53      60.430 -35.430   4.481  1.00 22.89           O  
ANISOU  453  O   ASN A  53     3336   2771   2590     96   -248   -182       O  
ATOM    454  CB  ASN A  53      62.383 -34.996   2.083  1.00 23.41           C  
ANISOU  454  CB  ASN A  53     3686   2763   2447    105   -150   -175       C  
ATOM    455  CG  ASN A  53      61.826 -35.796   0.909  1.00 23.14           C  
ANISOU  455  CG  ASN A  53     3809   2701   2283     40   -229   -176       C  
ATOM    456  OD1 ASN A  53      62.343 -36.900   0.569  1.00 24.43           O  
ANISOU  456  OD1 ASN A  53     4099   2820   2366     20   -163   -222       O  
ATOM    457  ND2 ASN A  53      60.760 -35.254   0.280  1.00 23.87           N  
ANISOU  457  ND2 ASN A  53     3904   2811   2354     -2   -370   -117       N  
ATOM    458  N   VAL A  54      60.628 -37.425   3.415  1.00 22.77           N  
ANISOU  458  N   VAL A  54     3513   2715   2424     21   -274   -228       N  
ATOM    459  CA  VAL A  54      59.312 -37.920   3.815  1.00 24.64           C  
ANISOU  459  CA  VAL A  54     3671   2977   2713    -28   -383   -209       C  
ATOM    460  C   VAL A  54      59.315 -38.306   5.289  1.00 26.64           C  
ANISOU  460  C   VAL A  54     3798   3257   3067      2   -321   -233       C  
ATOM    461  O   VAL A  54      58.385 -37.976   6.054  1.00 22.78           O  
ANISOU  461  O   VAL A  54     3180   2799   2676      9   -355   -201       O  
ATOM    462  CB  VAL A  54      58.927 -39.125   2.925  1.00 24.86           C  
ANISOU  462  CB  VAL A  54     3848   2967   2630   -121   -458   -228       C  
ATOM    463  CG1 VAL A  54      57.569 -39.704   3.362  1.00 23.00           C  
ANISOU  463  CG1 VAL A  54     3514   2762   2463   -189   -581   -194       C  
ATOM    464  CG2 VAL A  54      58.862 -38.686   1.449  1.00 25.03           C  
ANISOU  464  CG2 VAL A  54     4023   2966   2522   -172   -533   -199       C  
ATOM    465  N   ALA A  55      60.336 -39.065   5.692  1.00 23.96           N  
ANISOU  465  N   ALA A  55     3498   2900   2705     20   -223   -275       N  
ATOM    466  CA  ALA A  55      60.511 -39.419   7.101  1.00 27.62           C  
ANISOU  466  CA  ALA A  55     3857   3392   3245     41   -168   -286       C  
ATOM    467  C   ALA A  55      60.627 -38.182   7.985  1.00 24.28           C  
ANISOU  467  C   ALA A  55     3335   3005   2886     76   -135   -274       C  
ATOM    468  O   ALA A  55      60.044 -38.138   9.078  1.00 22.77           O  
ANISOU  468  O   ALA A  55     3058   2838   2756     75   -129   -274       O  
ATOM    469  CB  ALA A  55      61.746 -40.301   7.292  1.00 24.62           C  
ANISOU  469  CB  ALA A  55     3524   2989   2843     63    -69   -300       C  
ATOM    470  N   PHE A  56      61.368 -37.166   7.529  1.00 21.73           N  
ANISOU  470  N   PHE A  56     3041   2673   2541    101   -103   -266       N  
ATOM    471  CA  PHE A  56      61.456 -35.914   8.280  1.00 19.98           C  
ANISOU  471  CA  PHE A  56     2762   2463   2368    118    -69   -262       C  
ATOM    472  C   PHE A  56      60.085 -35.301   8.532  1.00 19.95           C  
ANISOU  472  C   PHE A  56     2695   2454   2432    130   -103   -242       C  
ATOM    473  O   PHE A  56      59.771 -34.894   9.655  1.00 22.14           O  
ANISOU  473  O   PHE A  56     2920   2732   2759    136    -53   -253       O  
ATOM    474  CB  PHE A  56      62.308 -34.925   7.491  1.00 19.11           C  
ANISOU  474  CB  PHE A  56     2704   2331   2227    134    -41   -247       C  
ATOM    475  CG  PHE A  56      62.394 -33.561   8.103  1.00 24.02           C  
ANISOU  475  CG  PHE A  56     3297   2941   2889    139     -5   -247       C  
ATOM    476  CD1 PHE A  56      62.900 -33.374   9.383  1.00 23.05           C  
ANISOU  476  CD1 PHE A  56     3145   2834   2780    108     39   -271       C  
ATOM    477  CD2 PHE A  56      62.153 -32.451   7.314  1.00 23.88           C  
ANISOU  477  CD2 PHE A  56     3306   2887   2879    164    -11   -220       C  
ATOM    478  CE1 PHE A  56      63.088 -32.094   9.918  1.00 24.81           C  
ANISOU  478  CE1 PHE A  56     3384   3026   3017     90     82   -283       C  
ATOM    479  CE2 PHE A  56      62.378 -31.111   7.838  1.00 25.18           C  
ANISOU  479  CE2 PHE A  56     3472   3017   3080    164     45   -224       C  
ATOM    480  CZ  PHE A  56      62.833 -30.953   9.122  1.00 22.97           C  
ANISOU  480  CZ  PHE A  56     3182   2742   2804    122     93   -263       C  
ATOM    481  N   GLU A  57      59.268 -35.219   7.494  1.00 20.98           N  
ANISOU  481  N   GLU A  57     2834   2575   2564    130   -182   -199       N  
ATOM    482  CA  GLU A  57      57.932 -34.639   7.636  1.00 22.96           C  
ANISOU  482  CA  GLU A  57     2992   2821   2912    151   -215   -141       C  
ATOM    483  C   GLU A  57      57.029 -35.469   8.554  1.00 22.07           C  
ANISOU  483  C   GLU A  57     2791   2728   2867    137   -217   -136       C  
ATOM    484  O   GLU A  57      56.252 -34.906   9.338  1.00 22.28           O  
ANISOU  484  O   GLU A  57     2730   2741   2993    174   -160   -106       O  
ATOM    485  CB  GLU A  57      57.291 -34.515   6.256  1.00 23.78           C  
ANISOU  485  CB  GLU A  57     3115   2923   2996    133   -334    -68       C  
ATOM    486  CG  GLU A  57      55.875 -33.948   6.295  1.00 29.98           C  
ANISOU  486  CG  GLU A  57     3771   3710   3912    158   -382     35       C  
ATOM    487  CD  GLU A  57      55.357 -33.515   4.915  1.00 39.23           C  
ANISOU  487  CD  GLU A  57     4955   4885   5065    137   -514    137       C  
ATOM    488  OE1 GLU A  57      56.189 -33.315   3.998  1.00 37.30           O  
ANISOU  488  OE1 GLU A  57     4841   4629   4701    120   -531    113       O  
ATOM    489  OE2 GLU A  57      54.110 -33.380   4.745  1.00 37.96           O  
ANISOU  489  OE2 GLU A  57     4670   4740   5012    134   -601    257       O  
ATOM    490  N   LEU A  58      57.073 -36.799   8.448  1.00 22.34           N  
ANISOU  490  N   LEU A  58     2854   2781   2854     86   -266   -159       N  
ATOM    491  CA  LEU A  58      56.225 -37.612   9.333  1.00 26.16           C  
ANISOU  491  CA  LEU A  58     3252   3280   3406     66   -264   -148       C  
ATOM    492  C   LEU A  58      56.682 -37.480  10.783  1.00 23.15           C  
ANISOU  492  C   LEU A  58     2853   2904   3040     93   -143   -194       C  
ATOM    493  O   LEU A  58      55.863 -37.378  11.707  1.00 25.03           O  
ANISOU  493  O   LEU A  58     3012   3140   3359    109    -88   -173       O  
ATOM    494  CB  LEU A  58      56.266 -39.074   8.901  1.00 23.76           C  
ANISOU  494  CB  LEU A  58     3008   2978   3041     -2   -333   -169       C  
ATOM    495  CG  LEU A  58      55.682 -39.359   7.511  1.00 28.57           C  
ANISOU  495  CG  LEU A  58     3670   3578   3606    -68   -473   -127       C  
ATOM    496  CD1 LEU A  58      55.864 -40.854   7.205  1.00 31.77           C  
ANISOU  496  CD1 LEU A  58     4181   3959   3933   -144   -507   -171       C  
ATOM    497  CD2 LEU A  58      54.220 -38.951   7.419  1.00 30.76           C  
ANISOU  497  CD2 LEU A  58     3807   3879   4000    -84   -564    -20       C  
ATOM    498  N   TRP A  59      57.986 -37.442  10.991  1.00 21.45           N  
ANISOU  498  N   TRP A  59     2712   2691   2747     91    -97   -245       N  
ATOM    499  CA  TRP A  59      58.511 -37.195  12.331  1.00 22.00           C  
ANISOU  499  CA  TRP A  59     2783   2770   2806     88     -9   -278       C  
ATOM    500  C   TRP A  59      58.064 -35.836  12.848  1.00 22.67           C  
ANISOU  500  C   TRP A  59     2857   2821   2935    119     66   -278       C  
ATOM    501  O   TRP A  59      57.626 -35.714  14.003  1.00 25.62           O  
ANISOU  501  O   TRP A  59     3220   3185   3332    117    146   -290       O  
ATOM    502  CB  TRP A  59      60.045 -37.301  12.316  1.00 18.79           C  
ANISOU  502  CB  TRP A  59     2437   2379   2323     69      1   -300       C  
ATOM    503  CG  TRP A  59      60.622 -36.857  13.608  1.00 23.72           C  
ANISOU  503  CG  TRP A  59     3074   3019   2921     38     58   -319       C  
ATOM    504  CD1 TRP A  59      60.549 -37.509  14.839  1.00 26.98           C  
ANISOU  504  CD1 TRP A  59     3474   3459   3319      4     83   -322       C  
ATOM    505  CD2 TRP A  59      61.322 -35.641  13.833  1.00 26.27           C  
ANISOU  505  CD2 TRP A  59     3442   3326   3212     17     90   -334       C  
ATOM    506  NE1 TRP A  59      61.186 -36.747  15.789  1.00 30.94           N  
ANISOU  506  NE1 TRP A  59     4025   3966   3766    -46    118   -339       N  
ATOM    507  CE2 TRP A  59      61.685 -35.612  15.189  1.00 28.51           C  
ANISOU  507  CE2 TRP A  59     3752   3630   3449    -44    121   -350       C  
ATOM    508  CE3 TRP A  59      61.748 -34.612  12.997  1.00 25.08           C  
ANISOU  508  CE3 TRP A  59     3323   3146   3059     32     90   -333       C  
ATOM    509  CZ2 TRP A  59      62.441 -34.595  15.727  1.00 30.91           C  
ANISOU  509  CZ2 TRP A  59     4122   3922   3698   -106    141   -368       C  
ATOM    510  CZ3 TRP A  59      62.495 -33.586  13.538  1.00 33.62           C  
ANISOU  510  CZ3 TRP A  59     4457   4213   4106    -17    123   -350       C  
ATOM    511  CH2 TRP A  59      62.829 -33.577  14.898  1.00 34.18           C  
ANISOU  511  CH2 TRP A  59     4563   4301   4124    -93    143   -370       C  
ATOM    512  N   ALA A  60      58.171 -34.785  12.017  1.00 22.63           N  
ANISOU  512  N   ALA A  60     2874   2785   2940    148     58   -263       N  
ATOM    513  CA  ALA A  60      57.765 -33.451  12.501  1.00 26.68           C  
ANISOU  513  CA  ALA A  60     3393   3240   3503    185    155   -261       C  
ATOM    514  C   ALA A  60      56.279 -33.416  12.854  1.00 25.38           C  
ANISOU  514  C   ALA A  60     3134   3050   3460    234    203   -206       C  
ATOM    515  O   ALA A  60      55.869 -32.667  13.748  1.00 26.71           O  
ANISOU  515  O   ALA A  60     3318   3160   3672    264    336   -216       O  
ATOM    516  CB  ALA A  60      58.046 -32.384  11.441  1.00 24.99           C  
ANISOU  516  CB  ALA A  60     3209   2991   3295    215    136   -235       C  
ATOM    517  N   LYS A  61      55.470 -34.244  12.179  1.00 21.69           N  
ANISOU  517  N   LYS A  61     2576   2619   3048    234    103   -141       N  
ATOM    518  CA  LYS A  61      54.017 -34.283  12.352  1.00 24.26           C  
ANISOU  518  CA  LYS A  61     2770   2930   3517    274    124    -51       C  
ATOM    519  C   LYS A  61      53.573 -35.386  13.328  1.00 27.90           C  
ANISOU  519  C   LYS A  61     3187   3418   3995    244    156    -63       C  
ATOM    520  O   LYS A  61      52.382 -35.739  13.364  1.00 26.52           O  
ANISOU  520  O   LYS A  61     2883   3248   3944    258    146     26       O  
ATOM    521  CB  LYS A  61      53.322 -34.453  10.989  1.00 27.73           C  
ANISOU  521  CB  LYS A  61     3127   3396   4012    266    -31     52       C  
ATOM    522  CG  LYS A  61      53.381 -33.167  10.103  1.00 27.25           C  
ANISOU  522  CG  LYS A  61     3077   3299   3979    317    -41    106       C  
ATOM    523  CD  LYS A  61      52.806 -33.387   8.702  1.00 29.33           C  
ANISOU  523  CD  LYS A  61     3286   3599   4259    283   -225    215       C  
ATOM    524  CE  LYS A  61      52.913 -32.083   7.861  1.00 31.24           C  
ANISOU  524  CE  LYS A  61     3544   3804   4523    336   -230    280       C  
ATOM    525  NZ  LYS A  61      52.385 -32.239   6.481  1.00 30.41           N  
ANISOU  525  NZ  LYS A  61     3406   3740   4409    287   -425    397       N  
ATOM    526  N   ARG A  62      54.497 -35.887  14.151  1.00 25.43           N  
ANISOU  526  N   ARG A  62     2969   3124   3571    200    194   -152       N  
ATOM    527  CA  ARG A  62      54.138 -36.918  15.106  1.00 29.86           C  
ANISOU  527  CA  ARG A  62     3501   3708   4138    171    228   -158       C  
ATOM    528  C   ARG A  62      53.166 -36.387  16.152  1.00 27.57           C  
ANISOU  528  C   ARG A  62     3166   3367   3940    221    391   -127       C  
ATOM    529  O   ARG A  62      53.127 -35.191  16.472  1.00 26.90           O  
ANISOU  529  O   ARG A  62     3129   3219   3874    269    514   -140       O  
ATOM    530  CB  ARG A  62      55.386 -37.503  15.797  1.00 26.25           C  
ANISOU  530  CB  ARG A  62     3149   3282   3542    114    230   -235       C  
ATOM    531  CG  ARG A  62      56.064 -36.487  16.751  1.00 25.15           C  
ANISOU  531  CG  ARG A  62     3119   3112   3327    105    341   -294       C  
ATOM    532  CD  ARG A  62      57.538 -36.839  17.046  1.00 26.47           C  
ANISOU  532  CD  ARG A  62     3371   3323   3363     37    288   -337       C  
ATOM    533  NE  ARG A  62      58.138 -35.830  17.902  1.00 30.63           N  
ANISOU  533  NE  ARG A  62     4010   3821   3808     -4    364   -385       N  
ATOM    534  CZ  ARG A  62      58.685 -34.674  17.495  1.00 33.20           C  
ANISOU  534  CZ  ARG A  62     4396   4110   4110     -7    373   -409       C  
ATOM    535  NH1 ARG A  62      58.739 -34.306  16.199  1.00 26.41           N  
ANISOU  535  NH1 ARG A  62     3491   3240   3304     41    316   -385       N  
ATOM    536  NH2 ARG A  62      59.187 -33.849  18.404  1.00 35.64           N  
ANISOU  536  NH2 ARG A  62     4829   4383   4329    -73    440   -457       N  
ATOM    537  N   ASN A  63      52.375 -37.307  16.688  1.00 24.82           N  
ANISOU  537  N   ASN A  63     2738   3038   3656    208    410    -86       N  
ATOM    538  CA  ASN A  63      51.486 -36.983  17.792  1.00 29.81           C  
ANISOU  538  CA  ASN A  63     3336   3618   4371    256    595    -55       C  
ATOM    539  C   ASN A  63      52.322 -36.712  19.036  1.00 26.87           C  
ANISOU  539  C   ASN A  63     3140   3223   3848    223    718   -158       C  
ATOM    540  O   ASN A  63      53.141 -37.553  19.438  1.00 28.79           O  
ANISOU  540  O   ASN A  63     3452   3520   3968    150    651   -208       O  
ATOM    541  CB  ASN A  63      50.503 -38.154  18.024  1.00 28.11           C  
ANISOU  541  CB  ASN A  63     2988   3436   4258    236    573     23       C  
ATOM    542  CG  ASN A  63      49.306 -37.754  18.842  1.00 30.02           C  
ANISOU  542  CG  ASN A  63     3140   3619   4648    308    769    102       C  
ATOM    543  OD1 ASN A  63      49.457 -37.130  19.867  1.00 31.59           O  
ANISOU  543  OD1 ASN A  63     3454   3757   4792    338    959     47       O  
ATOM    544  ND2 ASN A  63      48.090 -38.137  18.399  1.00 33.11           N  
ANISOU  544  ND2 ASN A  63     3328   4023   5230    326    729    242       N  
ATOM    545  N   ILE A  64      52.129 -35.540  19.651  1.00 25.66           N  
ANISOU  545  N   ILE A  64     3068   2982   3700    270    898   -181       N  
ATOM    546  CA  ILE A  64      52.905 -35.170  20.833  1.00 26.00           C  
ANISOU  546  CA  ILE A  64     3313   2992   3572    209   1006   -282       C  
ATOM    547  C   ILE A  64      52.037 -35.167  22.092  1.00 29.04           C  
ANISOU  547  C   ILE A  64     3744   3312   3980    234   1227   -273       C  
ATOM    548  O   ILE A  64      52.399 -34.562  23.109  1.00 34.61           O  
ANISOU  548  O   ILE A  64     4648   3951   4550    191   1369   -352       O  
ATOM    549  CB  ILE A  64      53.612 -33.803  20.640  1.00 26.22           C  
ANISOU  549  CB  ILE A  64     3478   2952   3532    207   1048   -346       C  
ATOM    550  CG1 ILE A  64      52.547 -32.735  20.394  1.00 28.87           C  
ANISOU  550  CG1 ILE A  64     3761   3175   4034    326   1216   -287       C  
ATOM    551  CG2 ILE A  64      54.664 -33.900  19.496  1.00 25.65           C  
ANISOU  551  CG2 ILE A  64     3380   2952   3412    168    837   -357       C  
ATOM    552  CD1 ILE A  64      52.966 -31.288  20.824  1.00 32.99           C  
ANISOU  552  CD1 ILE A  64     4485   3570   4480    324   1377   -366       C  
ATOM    553  N   LYS A  65      50.897 -35.754  22.032  1.00 30.90           N  
ANISOU  553  N   LYS A  65     3812   3552   4376    293   1268   -177       N  
ATOM    554  CA  LYS A  65      50.071 -36.038  23.200  1.00 31.18           C  
ANISOU  554  CA  LYS A  65     3865   3539   4442    314   1472   -151       C  
ATOM    555  C   LYS A  65      50.339 -37.462  23.674  1.00 28.44           C  
ANISOU  555  C   LYS A  65     3508   3286   4012    228   1366   -154       C  
ATOM    556  O   LYS A  65      50.992 -38.242  22.971  1.00 28.10           O  
ANISOU  556  O   LYS A  65     3412   3334   3931    173   1146   -159       O  
ATOM    557  CB  LYS A  65      48.589 -35.871  22.841  1.00 31.87           C  
ANISOU  557  CB  LYS A  65     3735   3578   4796    434   1586     -8       C  
ATOM    558  CG  LYS A  65      48.290 -34.405  22.509  1.00 42.86           C  
ANISOU  558  CG  LYS A  65     5145   4856   6285    536   1733     12       C  
ATOM    559  CD  LYS A  65      46.869 -34.168  22.008  1.00 62.84           C  
ANISOU  559  CD  LYS A  65     7420   7345   9112    665   1822    195       C  
ATOM    560  CE  LYS A  65      46.630 -34.880  20.658  1.00 77.09           C  
ANISOU  560  CE  LYS A  65     8991   9269  11032    637   1526    302       C  
ATOM    561  NZ  LYS A  65      45.256 -35.492  20.570  1.00 83.97           N  
ANISOU  561  NZ  LYS A  65     9595  10160  12149    681   1545    487       N  
ATOM    562  N   PRO A  66      49.939 -37.818  24.889  1.00 29.40           N  
ANISOU  562  N   PRO A  66     3705   3380   4088    212   1531   -156       N  
ATOM    563  CA  PRO A  66      50.080 -39.219  25.299  1.00 31.57           C  
ANISOU  563  CA  PRO A  66     3948   3738   4311    140   1434   -135       C  
ATOM    564  C   PRO A  66      49.294 -40.102  24.337  1.00 31.38           C  
ANISOU  564  C   PRO A  66     3673   3764   4487    171   1305    -28       C  
ATOM    565  O   PRO A  66      48.131 -39.817  24.022  1.00 34.61           O  
ANISOU  565  O   PRO A  66     3921   4130   5099    251   1393     70       O  
ATOM    566  CB  PRO A  66      49.483 -39.237  26.718  1.00 30.61           C  
ANISOU  566  CB  PRO A  66     3937   3553   4141    141   1684   -133       C  
ATOM    567  CG  PRO A  66      49.595 -37.756  27.198  1.00 31.52           C  
ANISOU  567  CG  PRO A  66     4253   3550   4174    169   1888   -210       C  
ATOM    568  CD  PRO A  66      49.341 -36.974  25.956  1.00 29.55           C  
ANISOU  568  CD  PRO A  66     3860   3275   4094    259   1833   -174       C  
ATOM    569  N   VAL A  67      49.940 -41.159  23.850  1.00 27.49           N  
ANISOU  569  N   VAL A  67     3151   3353   3941    101   1096    -36       N  
ATOM    570  CA  VAL A  67      49.272 -42.087  22.935  1.00 31.00           C  
ANISOU  570  CA  VAL A  67     3403   3834   4540     95    957     50       C  
ATOM    571  C   VAL A  67      49.564 -43.520  23.368  1.00 28.56           C  
ANISOU  571  C   VAL A  67     3111   3572   4170     20    886     54       C  
ATOM    572  O   VAL A  67      50.575 -43.799  24.042  1.00 28.74           O  
ANISOU  572  O   VAL A  67     3278   3618   4022    -27    877     -8       O  
ATOM    573  CB  VAL A  67      49.703 -41.850  21.461  1.00 28.44           C  
ANISOU  573  CB  VAL A  67     3033   3538   4236     93    762     40       C  
ATOM    574  CG1 VAL A  67      49.072 -40.542  20.897  1.00 31.33           C  
ANISOU  574  CG1 VAL A  67     3326   3855   4724    177    825     85       C  
ATOM    575  CG2 VAL A  67      51.232 -41.847  21.291  1.00 25.95           C  
ANISOU  575  CG2 VAL A  67     2872   3256   3734     47    659    -60       C  
ATOM    576  N   PRO A  68      48.734 -44.472  22.927  1.00 27.89           N  
ANISOU  576  N   PRO A  68     2874   3499   4224     -3    816    137       N  
ATOM    577  CA  PRO A  68      48.953 -45.884  23.282  1.00 29.71           C  
ANISOU  577  CA  PRO A  68     3121   3755   4413    -74    756    147       C  
ATOM    578  C   PRO A  68      50.321 -46.347  22.817  1.00 28.88           C  
ANISOU  578  C   PRO A  68     3128   3680   4164   -115    609     74       C  
ATOM    579  O   PRO A  68      50.795 -45.937  21.752  1.00 30.70           O  
ANISOU  579  O   PRO A  68     3366   3916   4382   -108    497     39       O  
ATOM    580  CB  PRO A  68      47.845 -46.605  22.510  1.00 30.41           C  
ANISOU  580  CB  PRO A  68     3029   3840   4686   -106    667    244       C  
ATOM    581  CG  PRO A  68      46.737 -45.554  22.467  1.00 33.86           C  
ANISOU  581  CG  PRO A  68     3329   4249   5285    -32    781    325       C  
ATOM    582  CD  PRO A  68      47.505 -44.297  22.129  1.00 27.91           C  
ANISOU  582  CD  PRO A  68     2679   3487   4437     24    787    244       C  
ATOM    583  N   GLU A  69      50.974 -47.183  23.625  1.00 27.27           N  
ANISOU  583  N   GLU A  69     3010   3494   3858   -154    620     66       N  
ATOM    584  CA  GLU A  69      52.222 -47.761  23.163  1.00 31.08           C  
ANISOU  584  CA  GLU A  69     3567   3996   4246   -181    496     31       C  
ATOM    585  C   GLU A  69      51.967 -48.555  21.898  1.00 29.73           C  
ANISOU  585  C   GLU A  69     3332   3800   4163   -206    370     43       C  
ATOM    586  O   GLU A  69      50.882 -49.089  21.693  1.00 26.80           O  
ANISOU  586  O   GLU A  69     2865   3407   3911   -236    361     95       O  
ATOM    587  CB  GLU A  69      52.854 -48.633  24.256  1.00 32.08           C  
ANISOU  587  CB  GLU A  69     3767   4142   4278   -216    528     57       C  
ATOM    588  CG  GLU A  69      53.349 -47.791  25.417  1.00 33.63           C  
ANISOU  588  CG  GLU A  69     4075   4368   4335   -222    617     35       C  
ATOM    589  CD  GLU A  69      54.155 -48.561  26.394  1.00 34.59           C  
ANISOU  589  CD  GLU A  69     4276   4525   4343   -270    606     78       C  
ATOM    590  OE1 GLU A  69      53.539 -49.245  27.272  1.00 33.92           O  
ANISOU  590  OE1 GLU A  69     4191   4431   4265   -292    688    130       O  
ATOM    591  OE2 GLU A  69      55.413 -48.511  26.274  1.00 33.00           O  
ANISOU  591  OE2 GLU A  69     4125   4359   4054   -287    514     77       O  
ATOM    592  N   VAL A  70      52.998 -48.650  21.059  1.00 26.29           N  
ANISOU  592  N   VAL A  70     2962   3363   3664   -205    276      0       N  
ATOM    593  CA  VAL A  70      52.838 -49.292  19.753  1.00 25.16           C  
ANISOU  593  CA  VAL A  70     2810   3180   3568   -239    165     -6       C  
ATOM    594  C   VAL A  70      52.445 -50.756  19.896  1.00 25.75           C  
ANISOU  594  C   VAL A  70     2880   3212   3691   -297    154     32       C  
ATOM    595  O   VAL A  70      51.637 -51.277  19.111  1.00 25.60           O  
ANISOU  595  O   VAL A  70     2827   3155   3746   -360     79     48       O  
ATOM    596  CB  VAL A  70      54.129 -49.100  18.931  1.00 24.74           C  
ANISOU  596  CB  VAL A  70     2852   3121   3427   -215    111    -59       C  
ATOM    597  CG1 VAL A  70      54.124 -49.966  17.702  1.00 25.13           C  
ANISOU  597  CG1 VAL A  70     2952   3107   3488   -258     27    -75       C  
ATOM    598  CG2 VAL A  70      54.193 -47.612  18.492  1.00 23.78           C  
ANISOU  598  CG2 VAL A  70     2719   3028   3287   -174    101    -92       C  
ATOM    599  N   LYS A  71      52.974 -51.435  20.907  1.00 26.85           N  
ANISOU  599  N   LYS A  71     3058   3355   3790   -290    221     58       N  
ATOM    600  CA  LYS A  71      52.621 -52.852  21.082  1.00 26.64           C  
ANISOU  600  CA  LYS A  71     3033   3274   3814   -343    224    100       C  
ATOM    601  C   LYS A  71      51.127 -53.046  21.302  1.00 30.31           C  
ANISOU  601  C   LYS A  71     3387   3732   4397   -396    237    152       C  
ATOM    602  O   LYS A  71      50.580 -54.050  20.846  1.00 25.83           O  
ANISOU  602  O   LYS A  71     2812   3106   3895   -471    185    174       O  
ATOM    603  CB  LYS A  71      53.425 -53.452  22.242  1.00 26.44           C  
ANISOU  603  CB  LYS A  71     3054   3262   3728   -319    296    144       C  
ATOM    604  CG  LYS A  71      53.107 -52.845  23.617  1.00 28.52           C  
ANISOU  604  CG  LYS A  71     3291   3591   3956   -307    390    177       C  
ATOM    605  CD  LYS A  71      54.043 -53.436  24.714  1.00 26.98           C  
ANISOU  605  CD  LYS A  71     3158   3419   3673   -302    428    235       C  
ATOM    606  CE  LYS A  71      53.965 -52.527  25.946  1.00 33.50           C  
ANISOU  606  CE  LYS A  71     4014   4311   4404   -305    506    242       C  
ATOM    607  NZ  LYS A  71      54.826 -53.003  27.074  1.00 30.98           N  
ANISOU  607  NZ  LYS A  71     3762   4031   3977   -325    519    315       N  
ATOM    608  N   ILE A  72      50.447 -52.086  21.954  1.00 28.50           N  
ANISOU  608  N   ILE A  72     3075   3551   4203   -362    312    177       N  
ATOM    609  CA  ILE A  72      48.999 -52.197  22.164  1.00 25.92           C  
ANISOU  609  CA  ILE A  72     2611   3217   4021   -399    346    253       C  
ATOM    610  C   ILE A  72      48.277 -52.063  20.838  1.00 25.50           C  
ANISOU  610  C   ILE A  72     2478   3148   4062   -454    208    268       C  
ATOM    611  O   ILE A  72      47.369 -52.836  20.520  1.00 27.42           O  
ANISOU  611  O   ILE A  72     2643   3363   4414   -544    145    331       O  
ATOM    612  CB  ILE A  72      48.500 -51.122  23.151  1.00 26.58           C  
ANISOU  612  CB  ILE A  72     2640   3336   4124   -331    498    281       C  
ATOM    613  CG1 ILE A  72      49.163 -51.248  24.516  1.00 26.26           C  
ANISOU  613  CG1 ILE A  72     2706   3312   3958   -306    622    270       C  
ATOM    614  CG2 ILE A  72      46.977 -51.150  23.258  1.00 28.43           C  
ANISOU  614  CG2 ILE A  72     2700   3559   4545   -350    550    385       C  
ATOM    615  CD1 ILE A  72      48.773 -52.547  25.208  1.00 32.59           C  
ANISOU  615  CD1 ILE A  72     3492   4090   4800   -357    664    338       C  
ATOM    616  N   LEU A  73      48.669 -51.059  20.052  1.00 25.88           N  
ANISOU  616  N   LEU A  73     2549   3217   4066   -414    150    220       N  
ATOM    617  CA  LEU A  73      48.039 -50.804  18.762  1.00 27.96           C  
ANISOU  617  CA  LEU A  73     2749   3476   4397   -470      4    245       C  
ATOM    618  C   LEU A  73      48.273 -51.965  17.817  1.00 29.02           C  
ANISOU  618  C   LEU A  73     2987   3553   4485   -581   -131    212       C  
ATOM    619  O   LEU A  73      47.352 -52.391  17.100  1.00 31.11           O  
ANISOU  619  O   LEU A  73     3190   3799   4831   -694   -255    269       O  
ATOM    620  CB  LEU A  73      48.601 -49.503  18.148  1.00 26.37           C  
ANISOU  620  CB  LEU A  73     2583   3303   4134   -398    -18    195       C  
ATOM    621  CG  LEU A  73      48.431 -48.225  18.964  1.00 31.32           C  
ANISOU  621  CG  LEU A  73     3146   3961   4792   -292    125    212       C  
ATOM    622  CD1 LEU A  73      49.125 -47.123  18.217  1.00 33.34           C  
ANISOU  622  CD1 LEU A  73     3465   4230   4975   -240     83    155       C  
ATOM    623  CD2 LEU A  73      46.943 -47.820  19.137  1.00 33.24           C  
ANISOU  623  CD2 LEU A  73     3190   4210   5229   -283    169    339       C  
ATOM    624  N   ASN A  74      49.490 -52.506  17.817  1.00 27.87           N  
ANISOU  624  N   ASN A  74     3003   3371   4215   -558   -104    130       N  
ATOM    625  CA  ASN A  74      49.773 -53.691  17.021  1.00 27.74           C  
ANISOU  625  CA  ASN A  74     3119   3268   4151   -650   -181     92       C  
ATOM    626  C   ASN A  74      48.882 -54.858  17.458  1.00 26.53           C  
ANISOU  626  C   ASN A  74     2918   3070   4092   -750   -184    156       C  
ATOM    627  O   ASN A  74      48.361 -55.598  16.617  1.00 29.83           O  
ANISOU  627  O   ASN A  74     3385   3424   4525   -884   -298    158       O  
ATOM    628  CB  ASN A  74      51.244 -54.103  17.180  1.00 27.21           C  
ANISOU  628  CB  ASN A  74     3205   3162   3972   -577   -100     26       C  
ATOM    629  CG  ASN A  74      52.232 -53.179  16.446  1.00 29.89           C  
ANISOU  629  CG  ASN A  74     3620   3521   4215   -507   -115    -37       C  
ATOM    630  OD1 ASN A  74      51.838 -52.359  15.630  1.00 29.52           O  
ANISOU  630  OD1 ASN A  74     3548   3501   4166   -527   -200    -47       O  
ATOM    631  ND2 ASN A  74      53.535 -53.338  16.741  1.00 25.93           N  
ANISOU  631  ND2 ASN A  74     3202   3007   3645   -427    -33    -63       N  
ATOM    632  N   ASN A  75      48.813 -55.118  18.773  1.00 24.98           N  
ANISOU  632  N   ASN A  75     2658   2896   3939   -699    -56    202       N  
ATOM    633  CA  ASN A  75      48.022 -56.266  19.249  1.00 25.41           C  
ANISOU  633  CA  ASN A  75     2669   2901   4085   -790    -42    268       C  
ATOM    634  C   ASN A  75      46.545 -56.098  18.933  1.00 28.24           C  
ANISOU  634  C   ASN A  75     2856   3283   4590   -890   -131    360       C  
ATOM    635  O   ASN A  75      45.808 -57.094  18.814  1.00 32.19           O  
ANISOU  635  O   ASN A  75     3334   3729   5169  -1020   -189    412       O  
ATOM    636  CB  ASN A  75      48.183 -56.438  20.756  1.00 28.85           C  
ANISOU  636  CB  ASN A  75     3066   3366   4530   -713    118    313       C  
ATOM    637  CG  ASN A  75      49.605 -56.876  21.166  1.00 29.75           C  
ANISOU  637  CG  ASN A  75     3328   3455   4522   -638    187    265       C  
ATOM    638  OD1 ASN A  75      50.452 -57.190  20.333  1.00 26.49           O  
ANISOU  638  OD1 ASN A  75     3041   2985   4040   -637    140    203       O  
ATOM    639  ND2 ASN A  75      49.860 -56.875  22.464  1.00 27.07           N  
ANISOU  639  ND2 ASN A  75     2970   3156   4158   -578    304    310       N  
ATOM    640  N   LEU A  76      46.075 -54.864  18.835  1.00 28.55           N  
ANISOU  640  N   LEU A  76     2764   3400   4686   -834   -139    399       N  
ATOM    641  CA  LEU A  76      44.693 -54.645  18.466  1.00 31.28           C  
ANISOU  641  CA  LEU A  76     2915   3772   5196   -920   -231    520       C  
ATOM    642  C   LEU A  76      44.513 -54.604  16.965  1.00 35.66           C  
ANISOU  642  C   LEU A  76     3514   4313   5721  -1042   -451    510       C  
ATOM    643  O   LEU A  76      43.401 -54.332  16.507  1.00 36.69           O  
ANISOU  643  O   LEU A  76     3473   4479   5987  -1127   -568    631       O  
ATOM    644  CB  LEU A  76      44.152 -53.344  19.093  1.00 34.82           C  
ANISOU  644  CB  LEU A  76     3185   4295   5750   -795   -113    597       C  
ATOM    645  CG  LEU A  76      43.976 -53.401  20.625  1.00 34.28           C  
ANISOU  645  CG  LEU A  76     3063   4234   5728   -707    111    636       C  
ATOM    646  CD1 LEU A  76      43.793 -51.979  21.206  1.00 37.28           C  
ANISOU  646  CD1 LEU A  76     3358   4658   6150   -563    267    663       C  
ATOM    647  CD2 LEU A  76      42.763 -54.233  20.970  1.00 36.10           C  
ANISOU  647  CD2 LEU A  76     3133   4448   6137   -805    116    772       C  
ATOM    648  N   GLY A  77      45.583 -54.816  16.194  1.00 32.10           N  
ANISOU  648  N   GLY A  77     3287   3814   5097  -1051   -503    382       N  
ATOM    649  CA  GLY A  77      45.460 -54.934  14.751  1.00 33.91           C  
ANISOU  649  CA  GLY A  77     3616   4010   5258  -1190   -704    358       C  
ATOM    650  C   GLY A  77      45.365 -53.609  14.011  1.00 33.66           C  
ANISOU  650  C   GLY A  77     3517   4052   5221  -1144   -789    383       C  
ATOM    651  O   GLY A  77      44.890 -53.579  12.877  1.00 36.98           O  
ANISOU  651  O   GLY A  77     3959   4470   5620  -1282   -984    417       O  
ATOM    652  N   VAL A  78      45.760 -52.504  14.636  1.00 30.10           N  
ANISOU  652  N   VAL A  78     2990   3661   4785   -967   -654    377       N  
ATOM    653  CA  VAL A  78      45.653 -51.204  13.985  1.00 32.88           C  
ANISOU  653  CA  VAL A  78     3274   4072   5147   -913   -716    409       C  
ATOM    654  C   VAL A  78      46.581 -51.177  12.774  1.00 36.68           C  
ANISOU  654  C   VAL A  78     3980   4517   5441   -952   -817    298       C  
ATOM    655  O   VAL A  78      47.767 -51.535  12.867  1.00 30.74           O  
ANISOU  655  O   VAL A  78     3412   3714   4552   -896   -724    175       O  
ATOM    656  CB  VAL A  78      45.999 -50.087  14.987  1.00 29.97           C  
ANISOU  656  CB  VAL A  78     2825   3749   4814   -721   -521    403       C  
ATOM    657  CG1 VAL A  78      46.211 -48.769  14.264  1.00 31.26           C  
ANISOU  657  CG1 VAL A  78     2977   3948   4952   -652   -564    404       C  
ATOM    658  CG2 VAL A  78      44.911 -49.969  16.084  1.00 27.64           C  
ANISOU  658  CG2 VAL A  78     2308   3481   4713   -681   -402    530       C  
ATOM    659  N   ASP A  79      46.035 -50.769  11.623  1.00 35.69           N  
ANISOU  659  N   ASP A  79     3836   4413   5312  -1051  -1005    358       N  
ATOM    660  CA  ASP A  79      46.799 -50.606  10.390  1.00 34.33           C  
ANISOU  660  CA  ASP A  79     3881   4207   4956  -1094  -1100    268       C  
ATOM    661  C   ASP A  79      47.281 -49.171  10.133  1.00 34.54           C  
ANISOU  661  C   ASP A  79     3876   4288   4959   -955  -1062    264       C  
ATOM    662  O   ASP A  79      48.282 -48.993   9.415  1.00 31.08           O  
ANISOU  662  O   ASP A  79     3635   3817   4358   -933  -1057    161       O  
ATOM    663  CB  ASP A  79      45.941 -51.043   9.197  1.00 40.21           C  
ANISOU  663  CB  ASP A  79     4665   4940   5673  -1318  -1353    338       C  
ATOM    664  CG  ASP A  79      45.588 -52.519   9.262  1.00 43.66           C  
ANISOU  664  CG  ASP A  79     5196   5296   6095  -1489  -1403    319       C  
ATOM    665  OD1 ASP A  79      46.512 -53.323   9.366  1.00 42.97           O  
ANISOU  665  OD1 ASP A  79     5326   5114   5885  -1471  -1289    183       O  
ATOM    666  OD2 ASP A  79      44.404 -52.872   9.271  1.00 44.27           O  
ANISOU  666  OD2 ASP A  79     5128   5404   6289  -1601  -1514    445       O  
ATOM    667  N   ILE A  80      46.594 -48.165  10.645  1.00 36.01           N  
ANISOU  667  N   ILE A  80     3831   4543   5306   -863  -1024    377       N  
ATOM    668  CA  ILE A  80      46.782 -46.781  10.199  1.00 29.77           C  
ANISOU  668  CA  ILE A  80     3001   3794   4516   -764  -1026    405       C  
ATOM    669  C   ILE A  80      46.073 -45.872  11.187  1.00 36.05           C  
ANISOU  669  C   ILE A  80     3553   4632   5512   -633   -895    515       C  
ATOM    670  O   ILE A  80      45.136 -46.299  11.874  1.00 34.50           O  
ANISOU  670  O   ILE A  80     3190   4447   5473   -657   -867    614       O  
ATOM    671  CB  ILE A  80      46.209 -46.625   8.763  1.00 30.04           C  
ANISOU  671  CB  ILE A  80     3052   3848   4514   -908  -1273    492       C  
ATOM    672  CG1 ILE A  80      46.659 -45.298   8.096  1.00 31.53           C  
ANISOU  672  CG1 ILE A  80     3264   4062   4652   -814  -1281    498       C  
ATOM    673  CG2 ILE A  80      44.655 -46.728   8.752  1.00 31.69           C  
ANISOU  673  CG2 ILE A  80     3005   4106   4928  -1011  -1418    699       C  
ATOM    674  CD1 ILE A  80      46.361 -45.327   6.583  1.00 31.21           C  
ANISOU  674  CD1 ILE A  80     3324   4031   4504   -979  -1533    554       C  
ATOM    675  N   ALA A  81      46.461 -44.596  11.212  1.00 32.49           N  
ANISOU  675  N   ALA A  81     3086   4194   5065   -498   -807    509       N  
ATOM    676  CA  ALA A  81      45.887 -43.645  12.159  1.00 32.57           C  
ANISOU  676  CA  ALA A  81     2910   4215   5248   -360   -638    595       C  
ATOM    677  C   ALA A  81      45.104 -42.575  11.402  1.00 35.16           C  
ANISOU  677  C   ALA A  81     3081   4570   5708   -333   -727    755       C  
ATOM    678  O   ALA A  81      45.505 -42.180  10.304  1.00 35.49           O  
ANISOU  678  O   ALA A  81     3217   4621   5646   -369   -862    741       O  
ATOM    679  CB  ALA A  81      47.018 -43.020  13.004  1.00 31.20           C  
ANISOU  679  CB  ALA A  81     2866   4016   4975   -226   -432    454       C  
ATOM    680  N   ALA A  82      43.972 -42.125  11.969  1.00 32.87           N  
ANISOU  680  N   ALA A  82     2547   4288   5655   -268   -642    922       N  
ATOM    681  CA  ALA A  82      43.186 -41.044  11.384  1.00 34.22           C  
ANISOU  681  CA  ALA A  82     2533   4476   5994   -212   -692   1108       C  
ATOM    682  C   ALA A  82      43.877 -39.709  11.654  1.00 36.31           C  
ANISOU  682  C   ALA A  82     2875   4694   6226    -42   -504   1037       C  
ATOM    683  O   ALA A  82      43.929 -39.245  12.800  1.00 39.34           O  
ANISOU  683  O   ALA A  82     3250   5028   6669     86   -249    997       O  
ATOM    684  CB  ALA A  82      41.760 -41.015  11.948  1.00 35.89           C  
ANISOU  684  CB  ALA A  82     2482   4687   6467   -178   -616   1314       C  
ATOM    685  N   ASN A  83      44.455 -39.108  10.620  1.00 38.35           N  
ANISOU  685  N   ASN A  83     3240   4962   6371    -52   -624   1010       N  
ATOM    686  CA  ASN A  83      44.857 -37.685  10.668  1.00 36.50           C  
ANISOU  686  CA  ASN A  83     3034   4681   6156     98   -478    999       C  
ATOM    687  C   ASN A  83      45.904 -37.369  11.736  1.00 33.79           C  
ANISOU  687  C   ASN A  83     2868   4280   5692    191   -239    802       C  
ATOM    688  O   ASN A  83      45.892 -36.298  12.341  1.00 38.68           O  
ANISOU  688  O   ASN A  83     3474   4835   6387    323    -36    808       O  
ATOM    689  CB  ASN A  83      43.617 -36.814  10.836  1.00 39.40           C  
ANISOU  689  CB  ASN A  83     3134   5028   6809    206   -393   1231       C  
ATOM    690  CG  ASN A  83      42.652 -37.045   9.734  1.00 40.63           C  
ANISOU  690  CG  ASN A  83     3140   5245   7052     93   -650   1434       C  
ATOM    691  OD1 ASN A  83      41.881 -37.994   9.765  1.00 45.02           O  
ANISOU  691  OD1 ASN A  83     3630   5832   7643    -20   -744   1500       O  
ATOM    692  ND2 ASN A  83      42.759 -36.254   8.696  1.00 42.81           N  
ANISOU  692  ND2 ASN A  83     3444   5530   7292     96   -767   1500       N  
ATOM    693  N   THR A  84      46.825 -38.301  11.960  1.00 28.43           N  
ANISOU  693  N   THR A  84     2364   3615   4823    114   -266    635       N  
ATOM    694  CA  THR A  84      47.952 -38.129  12.862  1.00 34.18           C  
ANISOU  694  CA  THR A  84     3269   4309   5411    165    -97    460       C  
ATOM    695  C   THR A  84      49.011 -39.164  12.474  1.00 31.19           C  
ANISOU  695  C   THR A  84     3061   3959   4831     64   -215    327       C  
ATOM    696  O   THR A  84      48.763 -40.050  11.649  1.00 32.71           O  
ANISOU  696  O   THR A  84     3252   4182   4995    -41   -392    358       O  
ATOM    697  CB  THR A  84      47.545 -38.243  14.357  1.00 34.76           C  
ANISOU  697  CB  THR A  84     3297   4348   5562    223    120    452       C  
ATOM    698  OG1 THR A  84      48.674 -37.837  15.162  1.00 37.67           O  
ANISOU  698  OG1 THR A  84     3852   4683   5778    258    262    298       O  
ATOM    699  CG2 THR A  84      47.181 -39.653  14.760  1.00 32.84           C  
ANISOU  699  CG2 THR A  84     3013   4140   5325    135     69    458       C  
ATOM    700  N   VAL A  85      50.194 -39.035  13.075  1.00 27.66           N  
ANISOU  700  N   VAL A  85     2768   3496   4248     92   -110    190       N  
ATOM    701  CA  VAL A  85      51.279 -39.997  12.949  1.00 24.23           C  
ANISOU  701  CA  VAL A  85     2479   3076   3651     26   -167     79       C  
ATOM    702  C   VAL A  85      51.618 -40.503  14.345  1.00 27.64           C  
ANISOU  702  C   VAL A  85     2944   3505   4053     36    -34     19       C  
ATOM    703  O   VAL A  85      51.966 -39.719  15.235  1.00 26.34           O  
ANISOU  703  O   VAL A  85     2817   3320   3869     92    106    -20       O  
ATOM    704  CB  VAL A  85      52.540 -39.386  12.301  1.00 31.42           C  
ANISOU  704  CB  VAL A  85     3529   3979   4429     42   -183      0       C  
ATOM    705  CG1 VAL A  85      53.674 -40.377  12.313  1.00 27.47           C  
ANISOU  705  CG1 VAL A  85     3156   3486   3797     -4   -200    -90       C  
ATOM    706  CG2 VAL A  85      52.251 -38.919  10.912  1.00 33.71           C  
ANISOU  706  CG2 VAL A  85     3811   4272   4725     25   -314     61       C  
ATOM    707  N   ILE A  86      51.547 -41.813  14.538  1.00 25.79           N  
ANISOU  707  N   ILE A  86     2715   3284   3800    -30    -78     11       N  
ATOM    708  CA  ILE A  86      52.080 -42.422  15.749  1.00 25.31           C  
ANISOU  708  CA  ILE A  86     2708   3226   3682    -32     23    -42       C  
ATOM    709  C   ILE A  86      53.548 -42.738  15.468  1.00 24.18           C  
ANISOU  709  C   ILE A  86     2704   3088   3396    -47    -10   -124       C  
ATOM    710  O   ILE A  86      53.866 -43.636  14.675  1.00 24.88           O  
ANISOU  710  O   ILE A  86     2844   3167   3443    -94   -100   -137       O  
ATOM    711  CB  ILE A  86      51.281 -43.685  16.132  1.00 27.54           C  
ANISOU  711  CB  ILE A  86     2921   3510   4032    -88      4      6       C  
ATOM    712  CG1 ILE A  86      49.783 -43.359  16.185  1.00 30.34           C  
ANISOU  712  CG1 ILE A  86     3104   3863   4561    -76     21    120       C  
ATOM    713  CG2 ILE A  86      51.789 -44.227  17.475  1.00 26.62           C  
ANISOU  713  CG2 ILE A  86     2861   3399   3856    -84    118    -32       C  
ATOM    714  CD1 ILE A  86      49.427 -42.276  17.242  1.00 29.93           C  
ANISOU  714  CD1 ILE A  86     3011   3790   4572     18    214    138       C  
ATOM    715  N   TRP A  87      54.466 -41.982  16.089  1.00 22.05           N  
ANISOU  715  N   TRP A  87     2502   2825   3053    -12     69   -171       N  
ATOM    716  CA  TRP A  87      55.897 -42.217  15.864  1.00 23.25           C  
ANISOU  716  CA  TRP A  87     2751   2987   3097    -23     43   -217       C  
ATOM    717  C   TRP A  87      56.355 -43.372  16.745  1.00 26.54           C  
ANISOU  717  C   TRP A  87     3187   3418   3478    -52     68   -214       C  
ATOM    718  O   TRP A  87      56.101 -43.370  17.950  1.00 26.13           O  
ANISOU  718  O   TRP A  87     3124   3381   3424    -59    141   -204       O  
ATOM    719  CB  TRP A  87      56.720 -40.949  16.199  1.00 22.67           C  
ANISOU  719  CB  TRP A  87     2731   2919   2964      1     96   -251       C  
ATOM    720  CG  TRP A  87      58.161 -41.091  15.756  1.00 25.60           C  
ANISOU  720  CG  TRP A  87     3166   3303   3256     -9     59   -269       C  
ATOM    721  CD1 TRP A  87      59.243 -41.360  16.533  1.00 27.85           C  
ANISOU  721  CD1 TRP A  87     3484   3618   3479    -33     76   -264       C  
ATOM    722  CD2 TRP A  87      58.638 -41.026  14.403  1.00 25.80           C  
ANISOU  722  CD2 TRP A  87     3225   3312   3267      6      1   -274       C  
ATOM    723  NE1 TRP A  87      60.386 -41.445  15.750  1.00 24.63           N  
ANISOU  723  NE1 TRP A  87     3103   3212   3044    -24     45   -255       N  
ATOM    724  CE2 TRP A  87      60.033 -41.246  14.440  1.00 25.01           C  
ANISOU  724  CE2 TRP A  87     3165   3226   3113      3     12   -270       C  
ATOM    725  CE3 TRP A  87      58.015 -40.768  13.170  1.00 25.02           C  
ANISOU  725  CE3 TRP A  87     3125   3187   3192     15    -58   -268       C  
ATOM    726  CZ2 TRP A  87      60.840 -41.206  13.289  1.00 23.71           C  
ANISOU  726  CZ2 TRP A  87     3046   3040   2924     23     -4   -270       C  
ATOM    727  CZ3 TRP A  87      58.817 -40.777  12.014  1.00 25.14           C  
ANISOU  727  CZ3 TRP A  87     3213   3184   3154     20    -90   -278       C  
ATOM    728  CH2 TRP A  87      60.203 -40.975  12.097  1.00 24.47           C  
ANISOU  728  CH2 TRP A  87     3172   3103   3021     31    -47   -284       C  
ATOM    729  N   ASP A  88      57.071 -44.355  16.159  1.00 22.83           N  
ANISOU  729  N   ASP A  88     2761   2935   2977    -66     23   -215       N  
ATOM    730  CA  ASP A  88      57.484 -45.524  16.928  1.00 23.97           C  
ANISOU  730  CA  ASP A  88     2916   3082   3109    -83     50   -190       C  
ATOM    731  C   ASP A  88      58.922 -45.281  17.385  1.00 26.73           C  
ANISOU  731  C   ASP A  88     3300   3464   3393    -70     71   -177       C  
ATOM    732  O   ASP A  88      59.870 -45.405  16.607  1.00 24.09           O  
ANISOU  732  O   ASP A  88     2998   3112   3042    -48     57   -173       O  
ATOM    733  CB  ASP A  88      57.293 -46.778  16.075  1.00 22.78           C  
ANISOU  733  CB  ASP A  88     2797   2876   2983   -106     10   -187       C  
ATOM    734  CG  ASP A  88      57.778 -48.080  16.785  1.00 26.94           C  
ANISOU  734  CG  ASP A  88     3339   3385   3512   -112     52   -149       C  
ATOM    735  OD1 ASP A  88      58.449 -48.058  17.829  1.00 29.69           O  
ANISOU  735  OD1 ASP A  88     3670   3776   3835    -99     92   -113       O  
ATOM    736  OD2 ASP A  88      57.515 -49.126  16.224  1.00 30.69           O  
ANISOU  736  OD2 ASP A  88     3855   3797   4009   -138     38   -151       O  
ATOM    737  N   TYR A  89      59.068 -44.875  18.647  1.00 25.79           N  
ANISOU  737  N   TYR A  89     3176   3388   3234    -91    107   -163       N  
ATOM    738  CA  TYR A  89      60.376 -44.516  19.155  1.00 30.53           C  
ANISOU  738  CA  TYR A  89     3801   4032   3769   -109     97   -133       C  
ATOM    739  C   TYR A  89      61.257 -45.748  19.389  1.00 32.02           C  
ANISOU  739  C   TYR A  89     3970   4229   3969   -105     87    -54       C  
ATOM    740  O   TYR A  89      62.475 -45.607  19.511  1.00 33.13           O  
ANISOU  740  O   TYR A  89     4098   4402   4087   -111     64      4       O  
ATOM    741  CB  TYR A  89      60.225 -43.718  20.463  1.00 26.42           C  
ANISOU  741  CB  TYR A  89     3316   3547   3173   -162    129   -143       C  
ATOM    742  CG  TYR A  89      59.794 -42.293  20.268  1.00 25.17           C  
ANISOU  742  CG  TYR A  89     3196   3368   3001   -158    162   -208       C  
ATOM    743  CD1 TYR A  89      58.449 -41.949  20.200  1.00 26.87           C  
ANISOU  743  CD1 TYR A  89     3392   3542   3275   -125    224   -240       C  
ATOM    744  CD2 TYR A  89      60.745 -41.274  20.129  1.00 26.82           C  
ANISOU  744  CD2 TYR A  89     3447   3588   3153   -184    136   -222       C  
ATOM    745  CE1 TYR A  89      58.057 -40.611  20.026  1.00 27.76           C  
ANISOU  745  CE1 TYR A  89     3535   3619   3393   -106    275   -284       C  
ATOM    746  CE2 TYR A  89      60.354 -39.942  19.945  1.00 28.46           C  
ANISOU  746  CE2 TYR A  89     3702   3759   3353   -178    180   -280       C  
ATOM    747  CZ  TYR A  89      59.016 -39.629  19.881  1.00 26.23           C  
ANISOU  747  CZ  TYR A  89     3405   3428   3134   -130    255   -310       C  
ATOM    748  OH  TYR A  89      58.601 -38.333  19.736  1.00 29.38           O  
ANISOU  748  OH  TYR A  89     3845   3774   3543   -109    320   -351       O  
ATOM    749  N   LYS A  90      60.696 -46.946  19.447  1.00 30.71           N  
ANISOU  749  N   LYS A  90     3792   4028   3850    -96    106    -34       N  
ATOM    750  CA  LYS A  90      61.594 -48.108  19.541  1.00 29.41           C  
ANISOU  750  CA  LYS A  90     3611   3848   3714    -74    116     52       C  
ATOM    751  C   LYS A  90      62.303 -48.392  18.215  1.00 28.68           C  
ANISOU  751  C   LYS A  90     3540   3694   3664    -17    134     51       C  
ATOM    752  O   LYS A  90      63.392 -48.959  18.196  1.00 30.82           O  
ANISOU  752  O   LYS A  90     3787   3954   3968     21    163    138       O  
ATOM    753  CB  LYS A  90      60.806 -49.336  19.979  1.00 34.79           C  
ANISOU  753  CB  LYS A  90     4290   4492   4436    -84    145     74       C  
ATOM    754  CG  LYS A  90      60.019 -49.171  21.271  1.00 42.93           C  
ANISOU  754  CG  LYS A  90     5311   5571   5428   -135    157     80       C  
ATOM    755  CD  LYS A  90      60.868 -49.124  22.474  1.00 49.14           C  
ANISOU  755  CD  LYS A  90     6096   6428   6146   -170    141    165       C  
ATOM    756  CE  LYS A  90      60.019 -49.400  23.720  1.00 47.13           C  
ANISOU  756  CE  LYS A  90     5860   6195   5850   -219    179    181       C  
ATOM    757  NZ  LYS A  90      59.192 -48.230  24.100  1.00 44.33           N  
ANISOU  757  NZ  LYS A  90     5549   5856   5440   -250    216     99       N  
ATOM    758  N   ARG A  91      61.672 -48.079  17.105  1.00 25.09           N  
ANISOU  758  N   ARG A  91     3132   3191   3210    -10    127    -33       N  
ATOM    759  CA  ARG A  91      62.181 -48.314  15.762  1.00 26.72           C  
ANISOU  759  CA  ARG A  91     3401   3324   3427     32    156    -52       C  
ATOM    760  C   ARG A  91      62.707 -47.025  15.118  1.00 23.88           C  
ANISOU  760  C   ARG A  91     3046   2994   3033     46    138    -79       C  
ATOM    761  O   ARG A  91      63.308 -47.084  14.044  1.00 29.47           O  
ANISOU  761  O   ARG A  91     3811   3647   3740     85    177    -85       O  
ATOM    762  CB  ARG A  91      61.026 -48.927  14.909  1.00 27.58           C  
ANISOU  762  CB  ARG A  91     3586   3355   3538      0    140   -122       C  
ATOM    763  CG  ARG A  91      60.741 -50.446  15.126  1.00 26.50           C  
ANISOU  763  CG  ARG A  91     3486   3142   3440    -14    181    -98       C  
ATOM    764  CD  ARG A  91      59.417 -50.812  14.372  1.00 30.98           C  
ANISOU  764  CD  ARG A  91     4120   3652   4000    -89    123   -166       C  
ATOM    765  NE  ARG A  91      59.529 -50.478  12.961  1.00 32.31           N  
ANISOU  765  NE  ARG A  91     4398   3766   4111    -98    104   -224       N  
ATOM    766  CZ  ARG A  91      58.827 -49.554  12.338  1.00 28.15           C  
ANISOU  766  CZ  ARG A  91     3867   3275   3554   -137     15   -263       C  
ATOM    767  NH1 ARG A  91      59.078 -49.313  11.065  1.00 31.68           N  
ANISOU  767  NH1 ARG A  91     4433   3672   3934   -147      3   -304       N  
ATOM    768  NH2 ARG A  91      57.872 -48.867  12.978  1.00 29.50           N  
ANISOU  768  NH2 ARG A  91     3918   3524   3765   -162    -50   -249       N  
ATOM    769  N   ASP A  92      62.529 -45.876  15.776  1.00 23.90           N  
ANISOU  769  N   ASP A  92     3006   3070   3005     16     95    -93       N  
ATOM    770  CA  ASP A  92      62.833 -44.539  15.213  1.00 21.98           C  
ANISOU  770  CA  ASP A  92     2774   2846   2733     19     76   -126       C  
ATOM    771  C   ASP A  92      62.192 -44.362  13.836  1.00 26.14           C  
ANISOU  771  C   ASP A  92     3365   3315   3251     34     63   -188       C  
ATOM    772  O   ASP A  92      62.853 -44.010  12.853  1.00 24.18           O  
ANISOU  772  O   ASP A  92     3161   3039   2986     62     81   -192       O  
ATOM    773  CB  ASP A  92      64.355 -44.288  15.117  1.00 29.92           C  
ANISOU  773  CB  ASP A  92     3752   3872   3745     41     98    -56       C  
ATOM    774  CG  ASP A  92      65.039 -44.171  16.477  1.00 44.60           C  
ANISOU  774  CG  ASP A  92     5544   5808   5593     -6     69     24       C  
ATOM    775  OD1 ASP A  92      64.641 -43.306  17.303  1.00 42.63           O  
ANISOU  775  OD1 ASP A  92     5305   5604   5289    -68     31    -11       O  
ATOM    776  OD2 ASP A  92      66.013 -44.940  16.712  1.00 49.92           O  
ANISOU  776  OD2 ASP A  92     6163   6491   6314     15     88    131       O  
ATOM    777  N   ALA A  93      60.896 -44.683  13.742  1.00 23.29           N  
ANISOU  777  N   ALA A  93     3010   2934   2903      7     28   -223       N  
ATOM    778  CA  ALA A  93      60.230 -44.728  12.451  1.00 19.45           C  
ANISOU  778  CA  ALA A  93     2589   2397   2402     -7    -16   -261       C  
ATOM    779  C   ALA A  93      58.723 -44.597  12.674  1.00 22.42           C  
ANISOU  779  C   ALA A  93     2911   2789   2820    -48    -77   -266       C  
ATOM    780  O   ALA A  93      58.237 -44.803  13.786  1.00 23.92           O  
ANISOU  780  O   ALA A  93     3031   3008   3051    -58    -56   -248       O  
ATOM    781  CB  ALA A  93      60.564 -46.040  11.699  1.00 21.08           C  
ANISOU  781  CB  ALA A  93     2898   2522   2589    -11     17   -266       C  
ATOM    782  N   PRO A  94      57.962 -44.247  11.646  1.00 24.81           N  
ANISOU  782  N   PRO A  94     3236   3073   3116    -76   -150   -275       N  
ATOM    783  CA  PRO A  94      56.495 -44.228  11.811  1.00 25.91           C  
ANISOU  783  CA  PRO A  94     3292   3228   3327   -117   -214   -245       C  
ATOM    784  C   PRO A  94      55.997 -45.620  12.193  1.00 25.08           C  
ANISOU  784  C   PRO A  94     3185   3096   3249   -171   -222   -236       C  
ATOM    785  O   PRO A  94      56.503 -46.619  11.704  1.00 24.66           O  
ANISOU  785  O   PRO A  94     3239   2986   3144   -197   -215   -261       O  
ATOM    786  CB  PRO A  94      55.965 -43.838  10.424  1.00 26.82           C  
ANISOU  786  CB  PRO A  94     3449   3325   3415   -157   -320   -234       C  
ATOM    787  CG  PRO A  94      57.132 -43.097   9.764  1.00 28.66           C  
ANISOU  787  CG  PRO A  94     3770   3549   3570   -108   -283   -266       C  
ATOM    788  CD  PRO A  94      58.389 -43.854  10.291  1.00 24.78           C  
ANISOU  788  CD  PRO A  94     3332   3038   3047    -75   -180   -294       C  
ATOM    789  N   ALA A  95      54.988 -45.671  13.064  1.00 24.18           N  
ANISOU  789  N   ALA A  95     2957   3010   3222   -185   -218   -196       N  
ATOM    790  CA  ALA A  95      54.422 -46.972  13.437  1.00 26.21           C  
ANISOU  790  CA  ALA A  95     3204   3240   3517   -245   -227   -177       C  
ATOM    791  C   ALA A  95      53.665 -47.616  12.298  1.00 26.91           C  
ANISOU  791  C   ALA A  95     3340   3284   3601   -346   -349   -168       C  
ATOM    792  O   ALA A  95      53.508 -48.827  12.298  1.00 26.86           O  
ANISOU  792  O   ALA A  95     3389   3225   3590   -412   -360   -174       O  
ATOM    793  CB  ALA A  95      53.464 -46.827  14.632  1.00 25.62           C  
ANISOU  793  CB  ALA A  95     2990   3203   3542   -236   -178   -124       C  
ATOM    794  N   HIS A  96      53.211 -46.838  11.325  1.00 27.27           N  
ANISOU  794  N   HIS A  96     3378   3345   3640   -372   -448   -148       N  
ATOM    795  CA  HIS A  96      52.357 -47.325  10.248  1.00 32.23           C  
ANISOU  795  CA  HIS A  96     4048   3945   4254   -500   -601   -118       C  
ATOM    796  C   HIS A  96      52.933 -46.855   8.910  1.00 35.35           C  
ANISOU  796  C   HIS A  96     4592   4316   4524   -517   -663   -156       C  
ATOM    797  O   HIS A  96      53.495 -45.768   8.827  1.00 34.69           O  
ANISOU  797  O   HIS A  96     4493   4264   4425   -427   -618   -163       O  
ATOM    798  CB  HIS A  96      50.931 -46.810  10.474  1.00 29.73           C  
ANISOU  798  CB  HIS A  96     3528   3685   4082   -530   -683     -4       C  
ATOM    799  CG  HIS A  96      50.392 -47.202  11.820  1.00 28.75           C  
ANISOU  799  CG  HIS A  96     3266   3579   4079   -501   -588     36       C  
ATOM    800  ND1 HIS A  96      50.149 -46.291  12.823  1.00 29.26           N  
ANISOU  800  ND1 HIS A  96     3191   3687   4240   -395   -473     75       N  
ATOM    801  CD2 HIS A  96      50.144 -48.422  12.354  1.00 27.06           C  
ANISOU  801  CD2 HIS A  96     3060   3333   3890   -563   -570     34       C  
ATOM    802  CE1 HIS A  96      49.727 -46.927  13.905  1.00 32.14           C  
ANISOU  802  CE1 HIS A  96     3482   4051   4678   -395   -390    101       C  
ATOM    803  NE2 HIS A  96      49.740 -48.223  13.655  1.00 26.83           N  
ANISOU  803  NE2 HIS A  96     2889   3338   3968   -494   -451     80       N  
ATOM    804  N   ILE A  97      52.716 -47.641   7.851  1.00 43.29           N  
ANISOU  804  N   ILE A  97     5753   5260   5434   -647   -769   -177       N  
ATOM    805  CA  ILE A  97      53.357 -47.360   6.560  1.00 49.07           C  
ANISOU  805  CA  ILE A  97     6681   5951   6014   -673   -804   -225       C  
ATOM    806  C   ILE A  97      52.701 -46.170   5.861  1.00 41.63           C  
ANISOU  806  C   ILE A  97     5656   5075   5084   -693   -940   -144       C  
ATOM    807  O   ILE A  97      53.374 -45.336   5.228  1.00 37.22           O  
ANISOU  807  O   ILE A  97     5172   4520   4448   -636   -917   -163       O  
ATOM    808  CB  ILE A  97      53.297 -48.618   5.672  1.00 56.67           C  
ANISOU  808  CB  ILE A  97     7880   6807   6846   -825   -862   -280       C  
ATOM    809  CG1 ILE A  97      51.858 -49.120   5.617  1.00 61.14           C  
ANISOU  809  CG1 ILE A  97     8363   7393   7474   -989  -1046   -202       C  
ATOM    810  CG2 ILE A  97      54.210 -49.732   6.236  1.00 60.77           C  
ANISOU  810  CG2 ILE A  97     8509   7232   7347   -772   -683   -358       C  
ATOM    811  CD1 ILE A  97      51.537 -50.012   4.434  1.00 71.73           C  
ANISOU  811  CD1 ILE A  97     9956   8642   8656  -1196  -1179   -237       C  
ATOM    812  N   SER A  98      51.383 -46.071   5.963  1.00 33.58           N  
ANISOU  812  N   SER A  98     4471   4109   4177   -770  -1081    -34       N  
ATOM    813  CA  SER A  98      50.600 -45.065   5.252  1.00 33.36           C  
ANISOU  813  CA  SER A  98     4345   4143   4188   -803  -1234     82       C  
ATOM    814  C   SER A  98      49.976 -44.091   6.233  1.00 30.42           C  
ANISOU  814  C   SER A  98     3696   3841   4022   -680  -1174    183       C  
ATOM    815  O   SER A  98      49.981 -44.295   7.455  1.00 30.99           O  
ANISOU  815  O   SER A  98     3662   3917   4195   -601  -1036    165       O  
ATOM    816  CB  SER A  98      49.492 -45.735   4.421  1.00 36.58           C  
ANISOU  816  CB  SER A  98     4778   4552   4570  -1015  -1470    167       C  
ATOM    817  OG  SER A  98      50.053 -46.533   3.411  1.00 37.28           O  
ANISOU  817  OG  SER A  98     5170   4556   4438  -1141  -1516     65       O  
ATOM    818  N   THR A  99      49.406 -43.031   5.674  1.00 31.53           N  
ANISOU  818  N   THR A  99     3730   4028   4222   -668  -1270    300       N  
ATOM    819  CA  THR A  99      48.783 -42.003   6.480  1.00 29.35           C  
ANISOU  819  CA  THR A  99     3209   3795   4148   -541  -1190    407       C  
ATOM    820  C   THR A  99      47.453 -41.612   5.863  1.00 30.60           C  
ANISOU  820  C   THR A  99     3186   4004   4437   -616  -1379    610       C  
ATOM    821  O   THR A  99      47.113 -41.985   4.732  1.00 33.73           O  
ANISOU  821  O   THR A  99     3663   4412   4738   -775  -1596    664       O  
ATOM    822  CB  THR A  99      49.687 -40.746   6.627  1.00 30.62           C  
ANISOU  822  CB  THR A  99     3403   3945   4284   -385  -1043    354       C  
ATOM    823  OG1 THR A  99      50.146 -40.323   5.328  1.00 34.37           O  
ANISOU  823  OG1 THR A  99     4024   4415   4618   -428  -1150    349       O  
ATOM    824  CG2 THR A  99      50.857 -41.020   7.580  1.00 28.37           C  
ANISOU  824  CG2 THR A  99     3220   3628   3933   -302   -848    198       C  
ATOM    825  N   ILE A 100      46.701 -40.837   6.629  1.00 33.10           N  
ANISOU  825  N   ILE A 100     3258   4343   4974   -502  -1288    733       N  
ATOM    826  CA  ILE A 100      45.398 -40.298   6.218  1.00 33.71           C  
ANISOU  826  CA  ILE A 100     3097   4469   5242   -530  -1430    971       C  
ATOM    827  C   ILE A 100      45.478 -38.840   6.580  1.00 38.60           C  
ANISOU  827  C   ILE A 100     3612   5072   5982   -336  -1263   1023       C  
ATOM    828  O   ILE A 100      45.602 -38.512   7.765  1.00 33.14           O  
ANISOU  828  O   ILE A 100     2861   4344   5385   -198  -1027    972       O  
ATOM    829  CB  ILE A 100      44.222 -40.970   6.932  1.00 35.16           C  
ANISOU  829  CB  ILE A 100     3053   4676   5628   -578  -1444   1100       C  
ATOM    830  CG1 ILE A 100      44.179 -42.444   6.531  1.00 34.59           C  
ANISOU  830  CG1 ILE A 100     3120   4603   5419   -786  -1608   1035       C  
ATOM    831  CG2 ILE A 100      42.868 -40.284   6.589  1.00 35.21           C  
ANISOU  831  CG2 ILE A 100     2841   4709   5830   -560  -1498   1345       C  
ATOM    832  CD1 ILE A 100      43.276 -43.348   7.408  1.00 35.14           C  
ANISOU  832  CD1 ILE A 100     3050   4670   5633   -825  -1554   1094       C  
ATOM    833  N   GLY A 101      45.495 -37.971   5.567  1.00 39.18           N  
ANISOU  833  N   GLY A 101     3698   5160   6029   -333  -1374   1111       N  
ATOM    834  CA  GLY A 101      45.471 -36.539   5.805  1.00 41.78           C  
ANISOU  834  CA  GLY A 101     3925   5460   6491   -155  -1224   1185       C  
ATOM    835  C   GLY A 101      46.693 -35.952   6.481  1.00 41.40           C  
ANISOU  835  C   GLY A 101     4041   5347   6342    -22   -983    986       C  
ATOM    836  O   GLY A 101      46.566 -34.942   7.172  1.00 41.94           O  
ANISOU  836  O   GLY A 101     4019   5366   6549    129   -788   1021       O  
ATOM    837  N   VAL A 102      47.879 -36.544   6.299  1.00 35.09           N  
ANISOU  837  N   VAL A 102     3482   4538   5311    -80   -984    788       N  
ATOM    838  CA  VAL A 102      49.099 -36.065   6.932  1.00 32.92           C  
ANISOU  838  CA  VAL A 102     3352   4215   4941     20   -784    617       C  
ATOM    839  C   VAL A 102      50.115 -35.567   5.904  1.00 35.23           C  
ANISOU  839  C   VAL A 102     3827   4497   5061      7   -836    552       C  
ATOM    840  O   VAL A 102      50.647 -34.473   6.041  1.00 38.31           O  
ANISOU  840  O   VAL A 102     4246   4848   5462    108   -716    529       O  
ATOM    841  CB  VAL A 102      49.722 -37.144   7.843  1.00 36.72           C  
ANISOU  841  CB  VAL A 102     3927   4690   5335    -10   -694    459       C  
ATOM    842  CG1 VAL A 102      51.090 -36.644   8.387  1.00 34.20           C  
ANISOU  842  CG1 VAL A 102     3758   4334   4904     65   -528    304       C  
ATOM    843  CG2 VAL A 102      48.760 -37.503   8.979  1.00 39.95           C  
ANISOU  843  CG2 VAL A 102     4163   5101   5915     18   -603    522       C  
ATOM    844  N   CYS A 103      50.392 -36.353   4.870  1.00 34.34           N  
ANISOU  844  N   CYS A 103     3854   4407   4786   -120  -1002    522       N  
ATOM    845  CA  CYS A 103      51.569 -36.114   4.050  1.00 35.21           C  
ANISOU  845  CA  CYS A 103     4174   4496   4707   -130  -1000    426       C  
ATOM    846  C   CYS A 103      51.310 -36.612   2.638  1.00 35.63           C  
ANISOU  846  C   CYS A 103     4344   4571   4622   -276  -1218    480       C  
ATOM    847  O   CYS A 103      50.813 -37.725   2.447  1.00 35.16           O  
ANISOU  847  O   CYS A 103     4312   4526   4521   -403  -1339    483       O  
ATOM    848  CB  CYS A 103      52.775 -36.784   4.687  1.00 36.27           C  
ANISOU  848  CB  CYS A 103     4447   4602   4732   -114   -859    246       C  
ATOM    849  SG  CYS A 103      54.223 -37.049   3.627  1.00 38.37           S  
ANISOU  849  SG  CYS A 103     4980   4835   4765   -154   -852    131       S  
ATOM    850  N   SER A 104      51.612 -35.774   1.643  1.00 32.45           N  
ANISOU  850  N   SER A 104     4024   4164   4142   -269  -1272    526       N  
ATOM    851  CA  SER A 104      51.162 -36.097   0.297  1.00 37.80           C  
ANISOU  851  CA  SER A 104     4806   4867   4688   -422  -1501    612       C  
ATOM    852  C   SER A 104      51.901 -37.296  -0.268  1.00 36.41           C  
ANISOU  852  C   SER A 104     4902   4655   4278   -544  -1520    463       C  
ATOM    853  O   SER A 104      51.351 -38.001  -1.119  1.00 36.52           O  
ANISOU  853  O   SER A 104     5020   4680   4176   -715  -1715    508       O  
ATOM    854  CB  SER A 104      51.329 -34.899  -0.626  1.00 51.51           C  
ANISOU  854  CB  SER A 104     6580   6605   6387   -385  -1546    705       C  
ATOM    855  OG  SER A 104      50.601 -33.801  -0.104  1.00 63.83           O  
ANISOU  855  OG  SER A 104     7891   8178   8182   -263  -1507    854       O  
ATOM    856  N   MET A 105      53.147 -37.548   0.178  1.00 32.15           N  
ANISOU  856  N   MET A 105     4486   4064   3666   -466  -1320    297       N  
ATOM    857  CA  MET A 105      53.829 -38.747  -0.313  1.00 37.54           C  
ANISOU  857  CA  MET A 105     5420   4691   4152   -562  -1301    168       C  
ATOM    858  C   MET A 105      53.264 -40.036   0.284  1.00 36.58           C  
ANISOU  858  C   MET A 105     5269   4563   4068   -647  -1339    135       C  
ATOM    859  O   MET A 105      53.358 -41.065  -0.372  1.00 36.91           O  
ANISOU  859  O   MET A 105     5523   4554   3948   -780  -1396     73       O  
ATOM    860  CB  MET A 105      55.342 -38.691  -0.053  1.00 36.81           C  
ANISOU  860  CB  MET A 105     5445   4544   3997   -451  -1073     34       C  
ATOM    861  CG  MET A 105      56.154 -37.959  -1.167  1.00 37.63           C  
ANISOU  861  CG  MET A 105     5724   4618   3955   -436  -1041     31       C  
ATOM    862  SD  MET A 105      56.069 -38.828  -2.732  1.00 42.36           S  
ANISOU  862  SD  MET A 105     6650   5162   4282   -621  -1167      9       S  
ATOM    863  CE  MET A 105      56.364 -40.505  -2.210  1.00 53.07           C  
ANISOU  863  CE  MET A 105     8121   6446   5597   -671  -1071   -124       C  
ATOM    864  N   THR A 106      52.757 -40.027   1.532  1.00 31.34           N  
ANISOU  864  N   THR A 106     4374   3934   3601   -574  -1284    164       N  
ATOM    865  CA  THR A 106      52.334 -41.269   2.192  1.00 32.22           C  
ANISOU  865  CA  THR A 106     4458   4033   3752   -643  -1291    127       C  
ATOM    866  C   THR A 106      50.815 -41.419   2.356  1.00 31.79           C  
ANISOU  866  C   THR A 106     4202   4036   3842   -734  -1467    276       C  
ATOM    867  O   THR A 106      50.361 -42.502   2.751  1.00 32.30           O  
ANISOU  867  O   THR A 106     4255   4086   3930   -822  -1501    259       O  
ATOM    868  CB  THR A 106      52.982 -41.393   3.584  1.00 31.71           C  
ANISOU  868  CB  THR A 106     4304   3958   3786   -507  -1080     43       C  
ATOM    869  OG1 THR A 106      52.672 -40.226   4.363  1.00 27.48           O  
ANISOU  869  OG1 THR A 106     3559   3468   3415   -384  -1014    113       O  
ATOM    870  CG2 THR A 106      54.520 -41.477   3.469  1.00 31.38           C  
ANISOU  870  CG2 THR A 106     4443   3862   3620   -436   -916    -83       C  
ATOM    871  N   ASP A 107      50.035 -40.374   2.106  1.00 34.42           N  
ANISOU  871  N   ASP A 107     4362   4425   4290   -708  -1565    433       N  
ATOM    872  CA  ASP A 107      48.590 -40.419   2.336  1.00 35.40           C  
ANISOU  872  CA  ASP A 107     4243   4607   4601   -771  -1711    612       C  
ATOM    873  C   ASP A 107      47.941 -41.417   1.399  1.00 39.12           C  
ANISOU  873  C   ASP A 107     4824   5083   4955  -1007  -1955    660       C  
ATOM    874  O   ASP A 107      48.194 -41.407   0.192  1.00 39.83           O  
ANISOU  874  O   ASP A 107     5126   5149   4858  -1093  -2027    641       O  
ATOM    875  CB  ASP A 107      47.961 -39.043   2.090  1.00 38.44           C  
ANISOU  875  CB  ASP A 107     4431   5040   5136   -687  -1761    796       C  
ATOM    876  CG  ASP A 107      47.980 -38.156   3.301  1.00 32.92           C  
ANISOU  876  CG  ASP A 107     3540   4331   4638   -480  -1534    806       C  
ATOM    877  OD1 ASP A 107      48.515 -38.498   4.377  1.00 31.80           O  
ANISOU  877  OD1 ASP A 107     3414   4157   4511   -401  -1343    673       O  
ATOM    878  OD2 ASP A 107      47.461 -37.060   3.151  1.00 40.88           O  
ANISOU  878  OD2 ASP A 107     4393   5356   5784   -399  -1544    956       O  
ATOM    879  N   ILE A 108      47.071 -42.264   1.928  1.00 36.37           N  
ANISOU  879  N   ILE A 108     4357   4742   4720  -1078  -1982    707       N  
ATOM    880  CA  ILE A 108      46.166 -42.952   1.030  1.00 38.73           C  
ANISOU  880  CA  ILE A 108     4721   5037   4960  -1257  -2136    791       C  
ATOM    881  C   ILE A 108      44.843 -42.243   0.947  1.00 39.99           C  
ANISOU  881  C   ILE A 108     4607   5262   5326  -1252  -2234   1029       C  
ATOM    882  O   ILE A 108      44.002 -42.618   0.112  1.00 38.50           O  
ANISOU  882  O   ILE A 108     4447   5079   5102  -1409  -2392   1140       O  
ATOM    883  CB  ILE A 108      45.943 -44.422   1.452  1.00 41.94           C  
ANISOU  883  CB  ILE A 108     5199   5398   5340  -1369  -2127    715       C  
ATOM    884  CG1 ILE A 108      45.245 -44.473   2.816  1.00 40.84           C  
ANISOU  884  CG1 ILE A 108     4760   5298   5460  -1288  -2056    794       C  
ATOM    885  CG2 ILE A 108      47.267 -45.149   1.515  1.00 40.04           C  
ANISOU  885  CG2 ILE A 108     5237   5072   4906  -1362  -2002    489       C  
ATOM    886  CD1 ILE A 108      44.763 -45.831   3.203  1.00 43.11           C  
ANISOU  886  CD1 ILE A 108     5072   5551   5757  -1405  -2071    769       C  
ATOM    887  N   ALA A 109      44.612 -41.260   1.800  1.00 40.77           N  
ANISOU  887  N   ALA A 109     4445   5399   5648  -1079  -2131   1121       N  
ATOM    888  CA  ALA A 109      43.319 -40.588   1.820  1.00 42.29           C  
ANISOU  888  CA  ALA A 109     4365   5635   6068  -1050  -2176   1360       C  
ATOM    889  C   ALA A 109      43.502 -39.285   2.572  1.00 42.11           C  
ANISOU  889  C   ALA A 109     4150   5619   6229   -823  -2006   1410       C  
ATOM    890  O   ALA A 109      44.444 -39.133   3.340  1.00 40.68           O  
ANISOU  890  O   ALA A 109     4004   5418   6033   -705  -1860   1269       O  
ATOM    891  CB  ALA A 109      42.245 -41.459   2.501  1.00 41.49           C  
ANISOU  891  CB  ALA A 109     4101   5540   6123  -1113  -2183   1448       C  
ATOM    892  N   LYS A 110      42.562 -38.367   2.375  1.00 44.30           N  
ANISOU  892  N   LYS A 110     4226   5916   6688   -766  -2015   1620       N  
ATOM    893  CA  LYS A 110      42.516 -37.179   3.208  1.00 44.50           C  
ANISOU  893  CA  LYS A 110     4059   5923   6925   -543  -1809   1686       C  
ATOM    894  C   LYS A 110      41.682 -37.380   4.463  1.00 46.34           C  
ANISOU  894  C   LYS A 110     4071   6140   7396   -458  -1643   1758       C  
ATOM    895  O   LYS A 110      42.002 -36.797   5.505  1.00 41.09           O  
ANISOU  895  O   LYS A 110     3330   5435   6846   -277  -1410   1709       O  
ATOM    896  CB  LYS A 110      41.951 -36.004   2.402  1.00 48.63           C  
ANISOU  896  CB  LYS A 110     4487   6454   7536   -505  -1860   1878       C  
ATOM    897  CG  LYS A 110      42.922 -35.518   1.367  1.00 54.85           C  
ANISOU  897  CG  LYS A 110     5486   7245   8108   -530  -1953   1798       C  
ATOM    898  CD  LYS A 110      44.188 -34.977   2.074  1.00 60.20           C  
ANISOU  898  CD  LYS A 110     6242   7882   8748   -359  -1768   1630       C  
ATOM    899  CE  LYS A 110      45.452 -34.985   1.165  1.00 62.58           C  
ANISOU  899  CE  LYS A 110     6831   8182   8766   -419  -1862   1484       C  
ATOM    900  NZ  LYS A 110      46.097 -36.364   0.944  1.00 52.95           N  
ANISOU  900  NZ  LYS A 110     5850   6963   7305   -581  -1952   1298       N  
ATOM    901  N   LYS A 111      40.620 -38.181   4.389  1.00 44.97           N  
ANISOU  901  N   LYS A 111     3807   5986   7292   -586  -1747   1876       N  
ATOM    902  CA  LYS A 111      39.740 -38.430   5.524  1.00 47.58           C  
ANISOU  902  CA  LYS A 111     3935   6298   7844   -516  -1593   1964       C  
ATOM    903  C   LYS A 111      39.482 -39.922   5.660  1.00 45.49           C  
ANISOU  903  C   LYS A 111     3727   6050   7508   -683  -1702   1910       C  
ATOM    904  O   LYS A 111      39.492 -40.652   4.661  1.00 42.17           O  
ANISOU  904  O   LYS A 111     3455   5652   6916   -876  -1927   1893       O  
ATOM    905  CB  LYS A 111      38.384 -37.697   5.381  1.00 47.09           C  
ANISOU  905  CB  LYS A 111     3638   6231   8024   -477  -1581   2243       C  
ATOM    906  CG  LYS A 111      38.524 -36.163   5.328  1.00 51.68           C  
ANISOU  906  CG  LYS A 111     4152   6776   8708   -298  -1436   2313       C  
ATOM    907  CD  LYS A 111      37.160 -35.421   5.352  1.00 57.30           C  
ANISOU  907  CD  LYS A 111     4616   7464   9690   -240  -1375   2600       C  
ATOM    908  CE  LYS A 111      36.784 -34.837   3.988  1.00 62.64           C  
ANISOU  908  CE  LYS A 111     5269   8179  10351   -333  -1588   2775       C  
ATOM    909  NZ  LYS A 111      35.371 -34.233   3.911  1.00 70.97           N  
ANISOU  909  NZ  LYS A 111     6062   9219  11684   -306  -1564   3094       N  
ATOM    910  N   PRO A 112      39.252 -40.409   6.882  1.00 45.46           N  
ANISOU  910  N   PRO A 112     3627   6023   7621   -617  -1533   1880       N  
ATOM    911  CA  PRO A 112      39.069 -41.859   7.049  1.00 51.55           C  
ANISOU  911  CA  PRO A 112     4462   6803   8322   -773  -1626   1820       C  
ATOM    912  C   PRO A 112      37.728 -42.348   6.537  1.00 57.63           C  
ANISOU  912  C   PRO A 112     5117   7593   9188   -916  -1794   2032       C  
ATOM    913  O   PRO A 112      37.532 -43.560   6.433  1.00 59.78           O  
ANISOU  913  O   PRO A 112     5467   7869   9380  -1076  -1910   1994       O  
ATOM    914  CB  PRO A 112      39.219 -42.079   8.564  1.00 49.87           C  
ANISOU  914  CB  PRO A 112     4169   6559   8220   -641  -1370   1740       C  
ATOM    915  CG  PRO A 112      39.021 -40.744   9.185  1.00 53.32           C  
ANISOU  915  CG  PRO A 112     4462   6964   8834   -427  -1143   1823       C  
ATOM    916  CD  PRO A 112      39.357 -39.694   8.165  1.00 51.63           C  
ANISOU  916  CD  PRO A 112     4294   6761   8563   -400  -1233   1859       C  
ATOM    917  N   THR A 113      36.827 -41.455   6.175  1.00 52.22           N  
ANISOU  917  N   THR A 113     4256   6917   8669   -874  -1815   2258       N  
ATOM    918  CA  THR A 113      35.578 -41.872   5.562  1.00 61.58           C  
ANISOU  918  CA  THR A 113     5329   8127   9942  -1029  -2006   2485       C  
ATOM    919  C   THR A 113      35.739 -42.242   4.095  1.00 57.53           C  
ANISOU  919  C   THR A 113     5006   7645   9209  -1246  -2296   2480       C  
ATOM    920  O   THR A 113      34.776 -42.685   3.496  1.00 54.59           O  
ANISOU  920  O   THR A 113     4574   7294   8874  -1410  -2485   2658       O  
ATOM    921  CB  THR A 113      34.519 -40.765   5.716  1.00 64.47           C  
ANISOU  921  CB  THR A 113     5427   8483  10587   -906  -1914   2757       C  
ATOM    922  OG1 THR A 113      35.097 -39.487   5.393  1.00 65.93           O  
ANISOU  922  OG1 THR A 113     5634   8657  10759   -774  -1836   2739       O  
ATOM    923  CG2 THR A 113      33.983 -40.732   7.157  1.00 60.99           C  
ANISOU  923  CG2 THR A 113     4804   7995  10375   -742  -1642   2806       C  
ATOM    924  N   GLU A 114      36.917 -42.086   3.495  1.00 54.59           N  
ANISOU  924  N   GLU A 114     4871   7269   8601  -1260  -2333   2287       N  
ATOM    925  CA  GLU A 114      37.085 -42.526   2.112  1.00 52.55           C  
ANISOU  925  CA  GLU A 114     4836   7023   8107  -1474  -2583   2267       C  
ATOM    926  C   GLU A 114      37.090 -44.052   2.056  1.00 55.92           C  
ANISOU  926  C   GLU A 114     5434   7429   8385  -1661  -2684   2158       C  
ATOM    927  O   GLU A 114      37.487 -44.733   3.014  1.00 57.57           O  
ANISOU  927  O   GLU A 114     5663   7611   8598  -1608  -2548   2011       O  
ATOM    928  CB  GLU A 114      38.368 -41.940   1.504  1.00 51.77           C  
ANISOU  928  CB  GLU A 114     4960   6915   7796  -1426  -2567   2090       C  
ATOM    929  CG  GLU A 114      38.280 -40.418   1.227  1.00 57.59           C  
ANISOU  929  CG  GLU A 114     5557   7670   8653  -1284  -2519   2225       C  
ATOM    930  CD  GLU A 114      39.611 -39.798   0.813  1.00 61.10           C  
ANISOU  930  CD  GLU A 114     6205   8103   8907  -1208  -2471   2045       C  
ATOM    931  OE1 GLU A 114      40.025 -38.781   1.426  1.00 58.94           O  
ANISOU  931  OE1 GLU A 114     5830   7820   8746  -1001  -2290   2028       O  
ATOM    932  OE2 GLU A 114      40.255 -40.333  -0.121  1.00 60.45           O  
ANISOU  932  OE2 GLU A 114     6399   8009   8560  -1353  -2600   1920       O  
ATOM    933  N   THR A 115      36.630 -44.598   0.925  1.00 56.62           N  
ANISOU  933  N   THR A 115     5652   7523   8340  -1889  -2922   2236       N  
ATOM    934  CA  THR A 115      36.365 -46.027   0.881  1.00 59.82           C  
ANISOU  934  CA  THR A 115     6186   7899   8642  -2077  -3022   2182       C  
ATOM    935  C   THR A 115      37.645 -46.838   0.897  1.00 54.54           C  
ANISOU  935  C   THR A 115     5834   7170   7720  -2100  -2947   1880       C  
ATOM    936  O   THR A 115      37.616 -47.991   1.322  1.00 57.85           O  
ANISOU  936  O   THR A 115     6329   7552   8099  -2180  -2932   1792       O  
ATOM    937  CB  THR A 115      35.495 -46.401  -0.338  1.00 71.53           C  
ANISOU  937  CB  THR A 115     7737   9396  10045  -2332  -3299   2358       C  
ATOM    938  OG1 THR A 115      36.319 -46.672  -1.477  1.00 83.31           O  
ANISOU  938  OG1 THR A 115     9581  10849  11222  -2468  -3399   2205       O  
ATOM    939  CG2 THR A 115      34.532 -45.274  -0.672  1.00 67.18           C  
ANISOU  939  CG2 THR A 115     6919   8903   9704  -2298  -3379   2652       C  
ATOM    940  N   ILE A 116      38.784 -46.251   0.522  1.00 51.04           N  
ANISOU  940  N   ILE A 116     5564   6709   7119  -2017  -2877   1726       N  
ATOM    941  CA  ILE A 116      40.040 -46.985   0.628  1.00 46.18           C  
ANISOU  941  CA  ILE A 116     5232   6025   6288  -2015  -2773   1452       C  
ATOM    942  C   ILE A 116      40.326 -47.374   2.076  1.00 45.27           C  
ANISOU  942  C   ILE A 116     4996   5899   6305  -1880  -2579   1353       C  
ATOM    943  O   ILE A 116      41.015 -48.364   2.325  1.00 48.64           O  
ANISOU  943  O   ILE A 116     5618   6263   6601  -1921  -2512   1170       O  
ATOM    944  CB  ILE A 116      41.174 -46.138   0.004  1.00 55.06           C  
ANISOU  944  CB  ILE A 116     6532   7138   7251  -1931  -2722   1334       C  
ATOM    945  CG1 ILE A 116      42.364 -47.011  -0.372  1.00 58.42           C  
ANISOU  945  CG1 ILE A 116     7319   7475   7404  -1990  -2658   1087       C  
ATOM    946  CG2 ILE A 116      41.645 -45.068   0.956  1.00 50.01           C  
ANISOU  946  CG2 ILE A 116     5695   6534   6773  -1690  -2545   1317       C  
ATOM    947  CD1 ILE A 116      43.454 -46.232  -1.022  1.00 58.94           C  
ANISOU  947  CD1 ILE A 116     7562   7522   7310  -1913  -2601    983       C  
ATOM    948  N   CYS A 117      39.764 -46.638   3.052  1.00 48.06           N  
ANISOU  948  N   CYS A 117     5033   6303   6924  -1721  -2475   1481       N  
ATOM    949  CA  CYS A 117      39.977 -46.871   4.482  1.00 48.66           C  
ANISOU  949  CA  CYS A 117     4978   6371   7141  -1586  -2275   1409       C  
ATOM    950  C   CYS A 117      39.051 -47.920   5.102  1.00 48.77           C  
ANISOU  950  C   CYS A 117     4880   6376   7272  -1673  -2289   1483       C  
ATOM    951  O   CYS A 117      39.336 -48.405   6.208  1.00 49.99           O  
ANISOU  951  O   CYS A 117     4992   6510   7493  -1600  -2131   1392       O  
ATOM    952  CB  CYS A 117      39.795 -45.561   5.250  1.00 50.99           C  
ANISOU  952  CB  CYS A 117     5010   6706   7659  -1367  -2120   1512       C  
ATOM    953  SG  CYS A 117      41.021 -44.282   4.815  1.00 52.58           S  
ANISOU  953  SG  CYS A 117     5320   6912   7748  -1230  -2060   1406       S  
ATOM    954  N   ALA A 118      37.961 -48.275   4.434  1.00 49.19           N  
ANISOU  954  N   ALA A 118     4886   6446   7355  -1831  -2474   1654       N  
ATOM    955  CA  ALA A 118      36.965 -49.162   5.045  1.00 52.62           C  
ANISOU  955  CA  ALA A 118     5179   6880   7933  -1906  -2491   1758       C  
ATOM    956  C   ALA A 118      37.541 -50.508   5.471  1.00 52.67           C  
ANISOU  956  C   ALA A 118     5376   6823   7814  -1986  -2439   1562       C  
ATOM    957  O   ALA A 118      37.300 -50.914   6.624  1.00 52.43           O  
ANISOU  957  O   ALA A 118     5200   6786   7933  -1917  -2300   1564       O  
ATOM    958  CB  ALA A 118      35.781 -49.330   4.090  1.00 55.92           C  
ANISOU  958  CB  ALA A 118     5546   7326   8376  -2092  -2732   1979       C  
ATOM    959  N   PRO A 119      38.322 -51.228   4.646  1.00 51.48           N  
ANISOU  959  N   PRO A 119     5552   6611   7396  -2120  -2516   1392       N  
ATOM    960  CA  PRO A 119      38.920 -52.488   5.121  1.00 52.50           C  
ANISOU  960  CA  PRO A 119     5863   6660   7424  -2176  -2430   1207       C  
ATOM    961  C   PRO A 119      40.008 -52.338   6.197  1.00 53.46           C  
ANISOU  961  C   PRO A 119     5984   6757   7571  -1996  -2197   1043       C  
ATOM    962  O   PRO A 119      40.245 -53.306   6.939  1.00 50.02           O  
ANISOU  962  O   PRO A 119     5596   6265   7143  -2015  -2098    950       O  
ATOM    963  CB  PRO A 119      39.515 -53.093   3.844  1.00 53.39           C  
ANISOU  963  CB  PRO A 119     6342   6699   7243  -2339  -2542   1079       C  
ATOM    964  CG  PRO A 119      39.827 -51.954   3.012  1.00 55.14           C  
ANISOU  964  CG  PRO A 119     6598   6962   7392  -2289  -2597   1111       C  
ATOM    965  CD  PRO A 119      38.687 -50.979   3.240  1.00 56.64           C  
ANISOU  965  CD  PRO A 119     6442   7250   7828  -2228  -2663   1362       C  
ATOM    966  N   LEU A 120      40.699 -51.192   6.293  1.00 46.21           N  
ANISOU  966  N   LEU A 120     5025   5873   6661  -1837  -2110   1009       N  
ATOM    967  CA  LEU A 120      41.803 -51.049   7.227  1.00 43.09           C  
ANISOU  967  CA  LEU A 120     4654   5452   6267  -1691  -1911    857       C  
ATOM    968  C   LEU A 120      41.287 -50.744   8.625  1.00 44.00           C  
ANISOU  968  C   LEU A 120     4475   5610   6633  -1556  -1756    952       C  
ATOM    969  O   LEU A 120      40.259 -50.076   8.793  1.00 43.14           O  
ANISOU  969  O   LEU A 120     4123   5560   6706  -1501  -1768   1136       O  
ATOM    970  CB  LEU A 120      42.735 -49.906   6.790  1.00 39.00           C  
ANISOU  970  CB  LEU A 120     4206   4953   5660  -1579  -1882    792       C  
ATOM    971  CG  LEU A 120      43.316 -49.927   5.373  1.00 41.83           C  
ANISOU  971  CG  LEU A 120     4854   5273   5768  -1676  -1999    708       C  
ATOM    972  CD1 LEU A 120      44.092 -48.611   5.125  1.00 42.92           C  
ANISOU  972  CD1 LEU A 120     4991   5445   5872  -1537  -1954    680       C  
ATOM    973  CD2 LEU A 120      44.289 -51.116   5.253  1.00 45.18           C  
ANISOU  973  CD2 LEU A 120     5587   5583   5995  -1747  -1931    507       C  
ATOM    974  N   THR A 121      42.034 -51.197   9.643  1.00 36.32           N  
ANISOU  974  N   THR A 121     3534   4595   5669  -1493  -1590    832       N  
ATOM    975  CA  THR A 121      41.671 -50.895  11.024  1.00 35.34           C  
ANISOU  975  CA  THR A 121     3167   4502   5757  -1356  -1404    906       C  
ATOM    976  C   THR A 121      42.304 -49.568  11.384  1.00 38.41           C  
ANISOU  976  C   THR A 121     3476   4928   6188  -1174  -1279    888       C  
ATOM    977  O   THR A 121      43.521 -49.490  11.594  1.00 41.46           O  
ANISOU  977  O   THR A 121     4042   5281   6431  -1090  -1166    723       O  
ATOM    978  CB  THR A 121      42.095 -52.016  11.971  1.00 37.01           C  
ANISOU  978  CB  THR A 121     3447   4652   5964  -1384  -1284    812       C  
ATOM    979  OG1 THR A 121      41.260 -53.138  11.723  1.00 43.14           O  
ANISOU  979  OG1 THR A 121     4248   5398   6745  -1539  -1387    863       O  
ATOM    980  CG2 THR A 121      41.902 -51.627  13.420  1.00 38.16           C  
ANISOU  980  CG2 THR A 121     3382   4824   6292  -1229  -1058    871       C  
ATOM    981  N   VAL A 122      41.462 -48.520  11.436  1.00 38.63           N  
ANISOU  981  N   VAL A 122     3293   5011   6375  -1070  -1250   1046       N  
ATOM    982  CA  VAL A 122      41.894 -47.136  11.614  1.00 34.07           C  
ANISOU  982  CA  VAL A 122     2641   4460   5846   -898  -1136   1050       C  
ATOM    983  C   VAL A 122      41.852 -46.804  13.096  1.00 34.58           C  
ANISOU  983  C   VAL A 122     2568   4516   6056   -735   -861   1059       C  
ATOM    984  O   VAL A 122      40.849 -47.078  13.772  1.00 37.95           O  
ANISOU  984  O   VAL A 122     2848   4940   6631   -716   -774   1174       O  
ATOM    985  CB  VAL A 122      40.998 -46.163  10.823  1.00 37.86           C  
ANISOU  985  CB  VAL A 122     2998   4976   6413   -869  -1231   1222       C  
ATOM    986  CG1 VAL A 122      41.407 -44.674  11.081  1.00 34.88           C  
ANISOU  986  CG1 VAL A 122     2544   4606   6101   -673  -1080   1231       C  
ATOM    987  CG2 VAL A 122      41.008 -46.490   9.336  1.00 38.47           C  
ANISOU  987  CG2 VAL A 122     3238   5059   6320  -1040  -1494   1219       C  
ATOM    988  N   PHE A 123      42.925 -46.185  13.595  1.00 33.78           N  
ANISOU  988  N   PHE A 123     2619   4388   5825   -585   -680    905       N  
ATOM    989  CA  PHE A 123      42.980 -45.712  14.970  1.00 35.06           C  
ANISOU  989  CA  PHE A 123     2734   4530   6056   -424   -400    885       C  
ATOM    990  C   PHE A 123      42.365 -44.315  15.052  1.00 36.77           C  
ANISOU  990  C   PHE A 123     2776   4752   6444   -286   -292   1014       C  
ATOM    991  O   PHE A 123      42.819 -43.402  14.351  1.00 37.00           O  
ANISOU  991  O   PHE A 123     2864   4783   6411   -237   -341    989       O  
ATOM    992  CB  PHE A 123      44.422 -45.669  15.446  1.00 34.11           C  
ANISOU  992  CB  PHE A 123     2864   4382   5714   -354   -282    677       C  
ATOM    993  CG  PHE A 123      44.597 -44.987  16.774  1.00 35.89           C  
ANISOU  993  CG  PHE A 123     3090   4584   5960   -208    -14    644       C  
ATOM    994  CD1 PHE A 123      44.164 -45.600  17.942  1.00 38.34           C  
ANISOU  994  CD1 PHE A 123     3351   4880   6335   -200    136    671       C  
ATOM    995  CD2 PHE A 123      45.157 -43.722  16.854  1.00 37.18           C  
ANISOU  995  CD2 PHE A 123     3320   4732   6074    -91     92    589       C  
ATOM    996  CE1 PHE A 123      44.324 -44.977  19.171  1.00 41.43           C  
ANISOU  996  CE1 PHE A 123     3786   5242   6715    -83    389    635       C  
ATOM    997  CE2 PHE A 123      45.296 -43.087  18.077  1.00 40.65           C  
ANISOU  997  CE2 PHE A 123     3799   5135   6510     19    340    551       C  
ATOM    998  CZ  PHE A 123      44.905 -43.741  19.245  1.00 43.86           C  
ANISOU  998  CZ  PHE A 123     4183   5528   6954     19    487    568       C  
ATOM    999  N   PHE A 124      41.348 -44.157  15.898  1.00 36.45           N  
ANISOU  999  N   PHE A 124     2526   4699   6623   -218   -129   1158       N  
ATOM   1000  CA  PHE A 124      40.674 -42.888  16.168  1.00 39.98           C  
ANISOU 1000  CA  PHE A 124     2881   5108   7203    -59     40   1266       C  
ATOM   1001  C   PHE A 124      40.909 -42.430  17.610  1.00 42.93           C  
ANISOU 1001  C   PHE A 124     3315   5417   7578     87    375   1192       C  
ATOM   1002  O   PHE A 124      41.015 -43.241  18.540  1.00 40.09           O  
ANISOU 1002  O   PHE A 124     3000   5050   7182     61    482   1134       O  
ATOM   1003  CB  PHE A 124      39.160 -43.005  15.955  1.00 36.59           C  
ANISOU 1003  CB  PHE A 124     2277   4674   6951    -85    -18   1480       C  
ATOM   1004  CG  PHE A 124      38.767 -43.407  14.578  1.00 39.12           C  
ANISOU 1004  CG  PHE A 124     2559   5048   7256   -241   -338   1572       C  
ATOM   1005  CD1 PHE A 124      38.535 -42.444  13.599  1.00 43.31           C  
ANISOU 1005  CD1 PHE A 124     3047   5589   7820   -217   -444   1672       C  
ATOM   1006  CD2 PHE A 124      38.589 -44.769  14.255  1.00 38.71           C  
ANISOU 1006  CD2 PHE A 124     2537   5028   7144   -423   -528   1561       C  
ATOM   1007  CE1 PHE A 124      38.118 -42.809  12.322  1.00 43.42           C  
ANISOU 1007  CE1 PHE A 124     3051   5650   7797   -376   -738   1765       C  
ATOM   1008  CE2 PHE A 124      38.168 -45.145  12.976  1.00 39.15           C  
ANISOU 1008  CE2 PHE A 124     2598   5120   7156   -584   -816   1642       C  
ATOM   1009  CZ  PHE A 124      37.938 -44.167  12.007  1.00 43.26           C  
ANISOU 1009  CZ  PHE A 124     3081   5657   7698   -564   -924   1744       C  
ATOM   1010  N   ASP A 125      40.919 -41.116  17.812  1.00 41.42           N  
ANISOU 1010  N   ASP A 125     3148   5169   7422    232    548   1200       N  
ATOM   1011  CA  ASP A 125      41.309 -40.541  19.092  1.00 41.90           C  
ANISOU 1011  CA  ASP A 125     3345   5152   7422    352    858   1095       C  
ATOM   1012  C   ASP A 125      40.196 -39.596  19.531  1.00 44.03           C  
ANISOU 1012  C   ASP A 125     3550   5328   7849    474   1052   1233       C  
ATOM   1013  O   ASP A 125      40.014 -38.517  18.957  1.00 45.02           O  
ANISOU 1013  O   ASP A 125     3648   5416   8041    546   1057   1300       O  
ATOM   1014  CB  ASP A 125      42.685 -39.857  18.956  1.00 40.72           C  
ANISOU 1014  CB  ASP A 125     3389   4994   7087    386    882    916       C  
ATOM   1015  CG  ASP A 125      43.165 -39.222  20.240  1.00 42.89           C  
ANISOU 1015  CG  ASP A 125     3857   5185   7254    476   1180    793       C  
ATOM   1016  OD1 ASP A 125      42.437 -39.159  21.240  1.00 44.82           O  
ANISOU 1016  OD1 ASP A 125     4104   5365   7561    529   1389    841       O  
ATOM   1017  OD2 ASP A 125      44.286 -38.738  20.244  1.00 42.19           O  
ANISOU 1017  OD2 ASP A 125     3984   5083   6961    471   1171    634       O  
ATOM   1018  N   GLY A 126      39.416 -40.048  20.509  1.00 49.16           N  
ANISOU 1018  N   GLY A 126     4172   5936   8572    492   1206   1292       N  
ATOM   1019  CA  GLY A 126      38.267 -39.350  21.035  1.00 48.60           C  
ANISOU 1019  CA  GLY A 126     4031   5763   8671    600   1406   1442       C  
ATOM   1020  C   GLY A 126      38.592 -38.023  21.650  1.00 46.83           C  
ANISOU 1020  C   GLY A 126     3978   5419   8396    728   1666   1368       C  
ATOM   1021  O   GLY A 126      37.675 -37.231  21.889  1.00 50.00           O  
ANISOU 1021  O   GLY A 126     4325   5718   8955    825   1830   1507       O  
ATOM   1022  N   ARG A 127      39.865 -37.758  21.919  1.00 42.49           N  
ANISOU 1022  N   ARG A 127     3643   4871   7631    722   1712   1161       N  
ATOM   1023  CA  ARG A 127      40.271 -36.425  22.349  1.00 47.42           C  
ANISOU 1023  CA  ARG A 127     4458   5377   8181    816   1922   1078       C  
ATOM   1024  C   ARG A 127      40.200 -35.411  21.217  1.00 50.70           C  
ANISOU 1024  C   ARG A 127     4791   5782   8693    865   1829   1162       C  
ATOM   1025  O   ARG A 127      40.196 -34.211  21.481  1.00 55.98           O  
ANISOU 1025  O   ARG A 127     5574   6332   9365    951   2012   1152       O  
ATOM   1026  CB  ARG A 127      41.693 -36.468  22.930  1.00 45.88           C  
ANISOU 1026  CB  ARG A 127     4526   5193   7712    770   1968    838       C  
ATOM   1027  CG  ARG A 127      41.749 -37.311  24.201  1.00 47.59           C  
ANISOU 1027  CG  ARG A 127     4863   5404   7815    724   2093    764       C  
ATOM   1028  CD  ARG A 127      43.174 -37.605  24.610  1.00 43.80           C  
ANISOU 1028  CD  ARG A 127     4606   4970   7064    644   2070    558       C  
ATOM   1029  NE  ARG A 127      43.938 -38.294  23.557  1.00 41.93           N  
ANISOU 1029  NE  ARG A 127     4268   4863   6800    572   1820    525       N  
ATOM   1030  CZ  ARG A 127      45.211 -38.654  23.678  1.00 38.96           C  
ANISOU 1030  CZ  ARG A 127     4069   4541   6194    486   1727    368       C  
ATOM   1031  NH1 ARG A 127      45.870 -38.408  24.815  1.00 35.26           N  
ANISOU 1031  NH1 ARG A 127     3855   4025   5518    461   1887    240       N  
ATOM   1032  NH2 ARG A 127      45.843 -39.233  22.656  1.00 38.84           N  
ANISOU 1032  NH2 ARG A 127     4018   4620   6120    405   1433    340       N  
ATOM   1033  N   VAL A 128      40.181 -35.859  19.973  1.00 48.87           N  
ANISOU 1033  N   VAL A 128     4383   5663   8520    800   1546   1239       N  
ATOM   1034  CA  VAL A 128      40.111 -34.970  18.827  1.00 51.77           C  
ANISOU 1034  CA  VAL A 128     4670   6034   8967    833   1429   1331       C  
ATOM   1035  C   VAL A 128      38.649 -34.852  18.403  1.00 55.21           C  
ANISOU 1035  C   VAL A 128     4873   6453   9650    855   1394   1595       C  
ATOM   1036  O   VAL A 128      37.949 -35.861  18.212  1.00 48.52           O  
ANISOU 1036  O   VAL A 128     3868   5678   8891    774   1248   1707       O  
ATOM   1037  CB  VAL A 128      41.001 -35.484  17.683  1.00 46.69           C  
ANISOU 1037  CB  VAL A 128     4005   5517   8218    736   1131   1261       C  
ATOM   1038  CG1 VAL A 128      40.864 -34.583  16.480  1.00 51.08           C  
ANISOU 1038  CG1 VAL A 128     4482   6077   8848    762    999   1372       C  
ATOM   1039  CG2 VAL A 128      42.471 -35.575  18.137  1.00 46.80           C  
ANISOU 1039  CG2 VAL A 128     4240   5538   8005    721   1186   1017       C  
ATOM   1040  N   ASP A 129      38.161 -33.611  18.309  1.00 53.64           N  
ANISOU 1040  N   ASP A 129     4659   6150   9571    960   1542   1706       N  
ATOM   1041  CA  ASP A 129      36.761 -33.404  17.980  1.00 55.94           C  
ANISOU 1041  CA  ASP A 129     4726   6413  10116    991   1541   1980       C  
ATOM   1042  C   ASP A 129      36.403 -34.125  16.687  1.00 50.75           C  
ANISOU 1042  C   ASP A 129     3869   5898   9515    866   1182   2116       C  
ATOM   1043  O   ASP A 129      37.159 -34.097  15.716  1.00 47.63           O  
ANISOU 1043  O   ASP A 129     3507   5585   9004    802    964   2046       O  
ATOM   1044  CB  ASP A 129      36.466 -31.906  17.853  1.00 61.93           C  
ANISOU 1044  CB  ASP A 129     5500   7046  10984   1112   1725   2080       C  
ATOM   1045  CG  ASP A 129      36.380 -31.219  19.202  1.00 76.41           C  
ANISOU 1045  CG  ASP A 129     7513   8707  12812   1223   2103   2013       C  
ATOM   1046  OD1 ASP A 129      36.393 -31.940  20.232  1.00 81.24           O  
ANISOU 1046  OD1 ASP A 129     8212   9302  13356   1206   2215   1920       O  
ATOM   1047  OD2 ASP A 129      36.295 -29.967  19.236  1.00 82.15           O  
ANISOU 1047  OD2 ASP A 129     8307   9310  13596   1317   2289   2056       O  
ATOM   1048  N   GLY A 130      35.233 -34.764  16.676  1.00 53.34           N  
ANISOU 1048  N   GLY A 130     4003   6246  10016    823   1121   2317       N  
ATOM   1049  CA  GLY A 130      34.734 -35.484  15.520  1.00 57.48           C  
ANISOU 1049  CA  GLY A 130     4356   6892  10592    678    781   2464       C  
ATOM   1050  C   GLY A 130      35.170 -36.944  15.407  1.00 55.94           C  
ANISOU 1050  C   GLY A 130     4195   6808  10250    522    562   2340       C  
ATOM   1051  O   GLY A 130      34.535 -37.708  14.673  1.00 51.20           O  
ANISOU 1051  O   GLY A 130     3465   6286   9702    385    310   2475       O  
ATOM   1052  N   GLN A 131      36.230 -37.361  16.103  1.00 52.37           N  
ANISOU 1052  N   GLN A 131     3924   6361   9613    526    648   2094       N  
ATOM   1053  CA  GLN A 131      36.743 -38.699  15.826  1.00 48.31           C  
ANISOU 1053  CA  GLN A 131     3448   5950   8956    368    423   1982       C  
ATOM   1054  C   GLN A 131      35.893 -39.787  16.473  1.00 48.18           C  
ANISOU 1054  C   GLN A 131     3336   5939   9030    308    440   2062       C  
ATOM   1055  O   GLN A 131      35.866 -40.902  15.942  1.00 48.52           O  
ANISOU 1055  O   GLN A 131     3354   6063   9017    148    199   2059       O  
ATOM   1056  CB  GLN A 131      38.221 -38.827  16.234  1.00 43.05           C  
ANISOU 1056  CB  GLN A 131     2992   5296   8070    377    484   1714       C  
ATOM   1057  CG  GLN A 131      39.137 -37.904  15.406  1.00 47.27           C  
ANISOU 1057  CG  GLN A 131     3616   5839   8503    410    411   1636       C  
ATOM   1058  CD  GLN A 131      40.454 -38.509  14.990  1.00 58.71           C  
ANISOU 1058  CD  GLN A 131     5200   7359   9747    319    252   1445       C  
ATOM   1059  OE1 GLN A 131      41.005 -39.417  15.641  1.00 55.99           O  
ANISOU 1059  OE1 GLN A 131     4932   7036   9306    269    285   1315       O  
ATOM   1060  NE2 GLN A 131      41.004 -37.980  13.906  1.00 63.97           N  
ANISOU 1060  NE2 GLN A 131     5904   8058  10345    300     87   1434       N  
ATOM   1061  N   VAL A 132      35.145 -39.507  17.561  1.00 47.67           N  
ANISOU 1061  N   VAL A 132     3224   5782   9106    425    714   2143       N  
ATOM   1062  CA  VAL A 132      34.279 -40.559  18.096  1.00 45.75           C  
ANISOU 1062  CA  VAL A 132     2874   5547   8963    365    713   2240       C  
ATOM   1063  C   VAL A 132      33.234 -40.914  17.059  1.00 51.57           C  
ANISOU 1063  C   VAL A 132     3407   6340   9848    252    452   2476       C  
ATOM   1064  O   VAL A 132      33.033 -42.080  16.733  1.00 52.02           O  
ANISOU 1064  O   VAL A 132     3424   6466   9873     96    243   2489       O  
ATOM   1065  CB  VAL A 132      33.642 -40.131  19.427  1.00 46.96           C  
ANISOU 1065  CB  VAL A 132     3025   5578   9241    516   1064   2296       C  
ATOM   1066  CG1 VAL A 132      32.519 -41.107  19.818  1.00 48.66           C  
ANISOU 1066  CG1 VAL A 132     3079   5798   9612    462   1049   2458       C  
ATOM   1067  CG2 VAL A 132      34.677 -40.048  20.504  1.00 48.50           C  
ANISOU 1067  CG2 VAL A 132     3454   5728   9245    579   1288   2053       C  
ATOM   1068  N   ASP A 133      32.634 -39.896  16.451  1.00 51.68           N  
ANISOU 1068  N   ASP A 133     3308   6321  10005    312    446   2659       N  
ATOM   1069  CA  ASP A 133      31.644 -40.088  15.404  1.00 56.50           C  
ANISOU 1069  CA  ASP A 133     3728   6984  10753    199    191   2907       C  
ATOM   1070  C   ASP A 133      32.213 -40.742  14.157  1.00 51.33           C  
ANISOU 1070  C   ASP A 133     3143   6443   9916      3   -171   2830       C  
ATOM   1071  O   ASP A 133      31.503 -41.488  13.480  1.00 53.36           O  
ANISOU 1071  O   ASP A 133     3300   6757  10217   -156   -415   2973       O  
ATOM   1072  CB  ASP A 133      31.034 -38.740  15.061  1.00 62.58           C  
ANISOU 1072  CB  ASP A 133     4384   7690  11705    317    290   3111       C  
ATOM   1073  CG  ASP A 133      29.971 -38.347  16.056  1.00 73.15           C  
ANISOU 1073  CG  ASP A 133     5590   8913  13292    460    583   3296       C  
ATOM   1074  OD1 ASP A 133      29.946 -37.174  16.492  1.00 79.31           O  
ANISOU 1074  OD1 ASP A 133     6398   9583  14154    627    850   3324       O  
ATOM   1075  OD2 ASP A 133      29.194 -39.249  16.435  1.00 74.01           O  
ANISOU 1075  OD2 ASP A 133     5585   9033  13505    402    558   3404       O  
ATOM   1076  N   LEU A 134      33.456 -40.422  13.798  1.00 50.12           N  
ANISOU 1076  N   LEU A 134     3170   6315   9559      8   -209   2618       N  
ATOM   1077  CA  LEU A 134      34.119 -41.120  12.697  1.00 54.91           C  
ANISOU 1077  CA  LEU A 134     3889   7012   9962   -177   -525   2514       C  
ATOM   1078  C   LEU A 134      34.266 -42.616  13.000  1.00 52.71           C  
ANISOU 1078  C   LEU A 134     3675   6770   9583   -319   -622   2406       C  
ATOM   1079  O   LEU A 134      34.066 -43.464  12.119  1.00 52.27           O  
ANISOU 1079  O   LEU A 134     3642   6768   9449   -512   -898   2437       O  
ATOM   1080  CB  LEU A 134      35.500 -40.482  12.422  1.00 53.02           C  
ANISOU 1080  CB  LEU A 134     3833   6778   9533   -121   -503   2302       C  
ATOM   1081  CG  LEU A 134      35.522 -39.047  11.835  1.00 54.27           C  
ANISOU 1081  CG  LEU A 134     3962   6909   9748    -15   -466   2389       C  
ATOM   1082  CD1 LEU A 134      36.946 -38.445  11.761  1.00 55.98           C  
ANISOU 1082  CD1 LEU A 134     4366   7122   9784     57   -408   2166       C  
ATOM   1083  CD2 LEU A 134      34.894 -39.040  10.463  1.00 55.22           C  
ANISOU 1083  CD2 LEU A 134     4004   7088   9888   -157   -760   2574       C  
ATOM   1084  N   PHE A 135      34.616 -42.955  14.242  1.00 47.07           N  
ANISOU 1084  N   PHE A 135     3009   6017   8858   -234   -391   2277       N  
ATOM   1085  CA  PHE A 135      34.620 -44.356  14.650  1.00 51.32           C  
ANISOU 1085  CA  PHE A 135     3586   6578   9336   -356   -449   2203       C  
ATOM   1086  C   PHE A 135      33.236 -44.995  14.511  1.00 56.29           C  
ANISOU 1086  C   PHE A 135     4037   7215  10135   -452   -559   2430       C  
ATOM   1087  O   PHE A 135      33.110 -46.118  14.004  1.00 54.98           O  
ANISOU 1087  O   PHE A 135     3907   7090   9893   -640   -780   2420       O  
ATOM   1088  CB  PHE A 135      35.130 -44.480  16.086  1.00 49.45           C  
ANISOU 1088  CB  PHE A 135     3420   6293   9078   -235   -154   2059       C  
ATOM   1089  CG  PHE A 135      35.060 -45.884  16.636  1.00 47.05           C  
ANISOU 1089  CG  PHE A 135     3141   6002   8736   -346   -178   2004       C  
ATOM   1090  CD1 PHE A 135      36.028 -46.825  16.303  1.00 46.06           C  
ANISOU 1090  CD1 PHE A 135     3177   5911   8414   -484   -326   1826       C  
ATOM   1091  CD2 PHE A 135      34.033 -46.265  17.494  1.00 46.15           C  
ANISOU 1091  CD2 PHE A 135     2897   5852   8787   -312    -41   2135       C  
ATOM   1092  CE1 PHE A 135      35.964 -48.135  16.821  1.00 43.03           C  
ANISOU 1092  CE1 PHE A 135     2824   5524   8000   -588   -336   1780       C  
ATOM   1093  CE2 PHE A 135      33.974 -47.564  18.001  1.00 44.42           C  
ANISOU 1093  CE2 PHE A 135     2704   5642   8534   -416    -60   2087       C  
ATOM   1094  CZ  PHE A 135      34.963 -48.490  17.662  1.00 45.24           C  
ANISOU 1094  CZ  PHE A 135     2973   5778   8438   -555   -207   1906       C  
ATOM   1095  N   ARG A 136      32.182 -44.284  14.954  1.00 55.71           N  
ANISOU 1095  N   ARG A 136     3778   7092  10296   -328   -400   2642       N  
ATOM   1096  CA  ARG A 136      30.827 -44.818  14.890  1.00 58.91           C  
ANISOU 1096  CA  ARG A 136     3988   7501  10895   -405   -487   2886       C  
ATOM   1097  C   ARG A 136      30.429 -45.176  13.469  1.00 60.54           C  
ANISOU 1097  C   ARG A 136     4161   7776  11064   -609   -848   3009       C  
ATOM   1098  O   ARG A 136      29.637 -46.103  13.259  1.00 61.37           O  
ANISOU 1098  O   ARG A 136     4182   7907  11230   -758  -1009   3133       O  
ATOM   1099  CB  ARG A 136      29.842 -43.797  15.453  1.00 60.99           C  
ANISOU 1099  CB  ARG A 136     4064   7687  11421   -226   -252   3111       C  
ATOM   1100  CG  ARG A 136      29.951 -43.530  16.945  1.00 59.44           C  
ANISOU 1100  CG  ARG A 136     3905   7402  11279    -39    123   3028       C  
ATOM   1101  CD  ARG A 136      28.611 -42.928  17.415  1.00 64.99           C  
ANISOU 1101  CD  ARG A 136     4392   8020  12279     84    309   3313       C  
ATOM   1102  NE  ARG A 136      28.639 -42.467  18.795  1.00 60.32           N  
ANISOU 1102  NE  ARG A 136     3862   7317  11740    275    694   3252       N  
ATOM   1103  CZ  ARG A 136      28.324 -43.229  19.834  1.00 68.89           C  
ANISOU 1103  CZ  ARG A 136     4944   8371  12861    291    845   3233       C  
ATOM   1104  NH1 ARG A 136      28.359 -42.702  21.048  1.00 80.41           N  
ANISOU 1104  NH1 ARG A 136     6489   9717  14347    461   1201   3177       N  
ATOM   1105  NH2 ARG A 136      27.956 -44.505  19.666  1.00 65.41           N  
ANISOU 1105  NH2 ARG A 136     4428   8001  12423    131    647   3271       N  
ATOM   1106  N   ASN A 137      30.948 -44.442  12.492  1.00 58.46           N  
ANISOU 1106  N   ASN A 137     3973   7539  10698   -625   -975   2982       N  
ATOM   1107  CA  ASN A 137      30.649 -44.659  11.090  1.00 63.28           C  
ANISOU 1107  CA  ASN A 137     4593   8210  11242   -821  -1310   3090       C  
ATOM   1108  C   ASN A 137      31.641 -45.580  10.382  1.00 63.93           C  
ANISOU 1108  C   ASN A 137     4927   8334  11028  -1003  -1525   2858       C  
ATOM   1109  O   ASN A 137      31.339 -46.055   9.282  1.00 69.65           O  
ANISOU 1109  O   ASN A 137     5701   9098  11666  -1203  -1809   2930       O  
ATOM   1110  CB  ASN A 137      30.578 -43.295  10.398  1.00 69.21           C  
ANISOU 1110  CB  ASN A 137     5285   8958  12055   -736  -1317   3214       C  
ATOM   1111  CG  ASN A 137      29.369 -42.463  10.885  1.00 76.49           C  
ANISOU 1111  CG  ASN A 137     5943   9826  13294   -593  -1142   3505       C  
ATOM   1112  OD1 ASN A 137      29.512 -41.385  11.465  1.00 80.09           O  
ANISOU 1112  OD1 ASN A 137     6366  10218  13849   -388   -878   3507       O  
ATOM   1113  ND2 ASN A 137      28.179 -42.999  10.677  1.00 79.02           N  
ANISOU 1113  ND2 ASN A 137     6085  10163  13775   -706  -1277   3754       N  
ATOM   1114  N   ALA A 138      32.796 -45.874  10.985  1.00 58.35           N  
ANISOU 1114  N   ALA A 138     4393   7612  10166   -946  -1394   2591       N  
ATOM   1115  CA  ALA A 138      33.818 -46.639  10.292  1.00 53.94           C  
ANISOU 1115  CA  ALA A 138     4086   7073   9333  -1100  -1569   2375       C  
ATOM   1116  C   ALA A 138      33.522 -48.132  10.327  1.00 57.40           C  
ANISOU 1116  C   ALA A 138     4586   7512   9713  -1286  -1693   2344       C  
ATOM   1117  O   ALA A 138      32.866 -48.644  11.238  1.00 58.70           O  
ANISOU 1117  O   ALA A 138     4619   7659  10025  -1259  -1579   2415       O  
ATOM   1118  CB  ALA A 138      35.198 -46.384  10.898  1.00 52.08           C  
ANISOU 1118  CB  ALA A 138     4005   6818   8966   -975  -1386   2122       C  
ATOM   1119  N   ARG A 139      34.020 -48.830   9.310  1.00 53.94           N  
ANISOU 1119  N   ARG A 139     4367   7080   9047  -1477  -1917   2233       N  
ATOM   1120  CA  ARG A 139      33.822 -50.268   9.225  1.00 58.25           C  
ANISOU 1120  CA  ARG A 139     5017   7609   9508  -1669  -2039   2183       C  
ATOM   1121  C   ARG A 139      34.742 -50.995  10.202  1.00 53.36           C  
ANISOU 1121  C   ARG A 139     4517   6947   8810  -1620  -1860   1958       C  
ATOM   1122  O   ARG A 139      34.320 -51.907  10.926  1.00 53.19           O  
ANISOU 1122  O   ARG A 139     4443   6904   8862  -1662  -1803   1970       O  
ATOM   1123  CB  ARG A 139      34.072 -50.732   7.788  1.00 62.96           C  
ANISOU 1123  CB  ARG A 139     5849   8205   9868  -1888  -2311   2133       C  
ATOM   1124  CG  ARG A 139      33.919 -52.218   7.578  1.00 67.71           C  
ANISOU 1124  CG  ARG A 139     6604   8770  10354  -2101  -2437   2067       C  
ATOM   1125  CD  ARG A 139      33.371 -52.538   6.213  1.00 74.49           C  
ANISOU 1125  CD  ARG A 139     7575   9638  11091  -2333  -2725   2171       C  
ATOM   1126  NE  ARG A 139      31.956 -52.919   6.319  1.00 79.78           N  
ANISOU 1126  NE  ARG A 139     8026  10335  11953  -2435  -2837   2420       N  
ATOM   1127  CZ  ARG A 139      31.506 -54.173   6.326  1.00 78.60           C  
ANISOU 1127  CZ  ARG A 139     7940  10156  11769  -2618  -2936   2419       C  
ATOM   1128  NH1 ARG A 139      30.215 -54.393   6.452  1.00 78.17           N  
ANISOU 1128  NH1 ARG A 139     7658  10132  11910  -2697  -3034   2667       N  
ATOM   1129  NH2 ARG A 139      32.336 -55.206   6.199  1.00 80.09           N  
ANISOU 1129  NH2 ARG A 139     8420  10276  11736  -2722  -2932   2181       N  
ATOM   1130  N   ASN A 140      35.996 -50.567  10.260  1.00 52.29           N  
ANISOU 1130  N   ASN A 140     4533   6797   8536  -1528  -1764   1767       N  
ATOM   1131  CA  ASN A 140      36.997 -51.199  11.090  1.00 46.44           C  
ANISOU 1131  CA  ASN A 140     3922   6014   7709  -1491  -1608   1563       C  
ATOM   1132  C   ASN A 140      37.718 -50.105  11.842  1.00 44.56           C  
ANISOU 1132  C   ASN A 140     3628   5785   7519  -1273  -1389   1502       C  
ATOM   1133  O   ASN A 140      38.188 -49.146  11.230  1.00 45.49           O  
ANISOU 1133  O   ASN A 140     3784   5922   7577  -1214  -1423   1483       O  
ATOM   1134  CB  ASN A 140      37.956 -51.993  10.229  1.00 46.21           C  
ANISOU 1134  CB  ASN A 140     4200   5939   7418  -1643  -1742   1374       C  
ATOM   1135  CG  ASN A 140      37.288 -53.190   9.610  1.00 48.31           C  
ANISOU 1135  CG  ASN A 140     4558   6177   7623  -1862  -1925   1412       C  
ATOM   1136  OD1 ASN A 140      37.128 -54.212  10.267  1.00 45.36           O  
ANISOU 1136  OD1 ASN A 140     4191   5762   7283  -1918  -1867   1379       O  
ATOM   1137  ND2 ASN A 140      36.921 -53.083   8.334  1.00 47.15           N  
ANISOU 1137  ND2 ASN A 140     4495   6044   7376  -1997  -2144   1480       N  
ATOM   1138  N   GLY A 141      37.819 -50.230  13.154  1.00 39.88           N  
ANISOU 1138  N   GLY A 141     2956   5174   7023  -1159  -1160   1472       N  
ATOM   1139  CA  GLY A 141      38.533 -49.192  13.863  1.00 37.25           C  
ANISOU 1139  CA  GLY A 141     2597   4842   6713   -965   -946   1408       C  
ATOM   1140  C   GLY A 141      38.845 -49.579  15.285  1.00 38.57           C  
ANISOU 1140  C   GLY A 141     2753   4980   6921   -878   -701   1339       C  
ATOM   1141  O   GLY A 141      38.303 -50.552  15.835  1.00 39.76           O  
ANISOU 1141  O   GLY A 141     2868   5113   7128   -943   -674   1376       O  
ATOM   1142  N   VAL A 142      39.753 -48.818  15.854  1.00 36.42           N  
ANISOU 1142  N   VAL A 142     2525   4702   6610   -739   -526   1240       N  
ATOM   1143  CA  VAL A 142      40.025 -48.810  17.280  1.00 37.15           C  
ANISOU 1143  CA  VAL A 142     2608   4768   6737   -620   -250   1193       C  
ATOM   1144  C   VAL A 142      39.911 -47.366  17.740  1.00 37.08           C  
ANISOU 1144  C   VAL A 142     2529   4754   6805   -425    -49   1232       C  
ATOM   1145  O   VAL A 142      40.456 -46.477  17.087  1.00 39.56           O  
ANISOU 1145  O   VAL A 142     2880   5082   7070   -380   -100   1194       O  
ATOM   1146  CB  VAL A 142      41.421 -49.378  17.573  1.00 32.96           C  
ANISOU 1146  CB  VAL A 142     2304   4214   6006   -640   -215    994       C  
ATOM   1147  CG1 VAL A 142      41.825 -49.043  18.974  1.00 31.54           C  
ANISOU 1147  CG1 VAL A 142     2181   4012   5790   -490     70    929       C  
ATOM   1148  CG2 VAL A 142      41.413 -50.903  17.337  1.00 35.55           C  
ANISOU 1148  CG2 VAL A 142     2714   4514   6280   -818   -355    966       C  
ATOM   1149  N   LEU A 143      39.201 -47.136  18.844  1.00 34.25           N  
ANISOU 1149  N   LEU A 143     2090   4362   6560   -314    184   1305       N  
ATOM   1150  CA  LEU A 143      38.938 -45.813  19.380  1.00 39.68           C  
ANISOU 1150  CA  LEU A 143     2745   5010   7322   -133    408   1346       C  
ATOM   1151  C   LEU A 143      39.496 -45.749  20.791  1.00 40.10           C  
ANISOU 1151  C   LEU A 143     2923   5019   7293    -39    694   1234       C  
ATOM   1152  O   LEU A 143      39.320 -46.696  21.557  1.00 40.14           O  
ANISOU 1152  O   LEU A 143     2944   5018   7290    -85    759   1229       O  
ATOM   1153  CB  LEU A 143      37.420 -45.542  19.424  1.00 36.83           C  
ANISOU 1153  CB  LEU A 143     2199   4620   7173    -89    442   1560       C  
ATOM   1154  CG  LEU A 143      36.923 -44.282  20.167  1.00 42.91           C  
ANISOU 1154  CG  LEU A 143     2942   5310   8050    100    721   1628       C  
ATOM   1155  CD1 LEU A 143      37.384 -42.976  19.484  1.00 42.89           C  
ANISOU 1155  CD1 LEU A 143     2976   5297   8025    183    712   1606       C  
ATOM   1156  CD2 LEU A 143      35.401 -44.291  20.311  1.00 45.88           C  
ANISOU 1156  CD2 LEU A 143     3125   5650   8656    128    760   1857       C  
ATOM   1157  N   ILE A 144      40.189 -44.658  21.144  1.00 32.73           N  
ANISOU 1157  N   ILE A 144     2103   4053   6281     80    862   1140       N  
ATOM   1158  CA  ILE A 144      40.460 -44.406  22.557  1.00 35.52           C  
ANISOU 1158  CA  ILE A 144     2599   4348   6550    171   1154   1058       C  
ATOM   1159  C   ILE A 144      39.647 -43.190  23.004  1.00 40.70           C  
ANISOU 1159  C   ILE A 144     3238   4913   7312    317   1364   1140       C  
ATOM   1160  O   ILE A 144      39.373 -42.267  22.222  1.00 39.51           O  
ANISOU 1160  O   ILE A 144     3015   4748   7250    371   1310   1209       O  
ATOM   1161  CB  ILE A 144      41.958 -44.217  22.879  1.00 33.59           C  
ANISOU 1161  CB  ILE A 144     2565   4113   6084    171   1215    866       C  
ATOM   1162  CG1 ILE A 144      42.597 -43.078  22.061  1.00 33.39           C  
ANISOU 1162  CG1 ILE A 144     2614   4083   5990    224   1140    798       C  
ATOM   1163  CG2 ILE A 144      42.767 -45.562  22.688  1.00 29.92           C  
ANISOU 1163  CG2 ILE A 144     2221   3702   5447     32   1006    764       C  
ATOM   1164  CD1 ILE A 144      44.016 -42.771  22.493  1.00 36.88           C  
ANISOU 1164  CD1 ILE A 144     3345   4516   6152    222   1168    596       C  
ATOM   1165  N   THR A 145      39.238 -43.192  24.272  1.00 38.24           N  
ANISOU 1165  N   THR A 145     3004   4532   6994    377   1608   1142       N  
ATOM   1166  CA  THR A 145      38.604 -42.011  24.836  1.00 41.06           C  
ANISOU 1166  CA  THR A 145     3400   4773   7429    514   1845   1197       C  
ATOM   1167  C   THR A 145      39.104 -41.821  26.256  1.00 41.91           C  
ANISOU 1167  C   THR A 145     3762   4808   7356    551   2104   1062       C  
ATOM   1168  O   THR A 145      39.627 -42.741  26.878  1.00 41.99           O  
ANISOU 1168  O   THR A 145     3867   4862   7226    476   2104    976       O  
ATOM   1169  CB  THR A 145      37.051 -42.104  24.868  1.00 47.13           C  
ANISOU 1169  CB  THR A 145     3958   5495   8453    557   1888   1420       C  
ATOM   1170  OG1 THR A 145      36.648 -43.184  25.723  1.00 46.17           O  
ANISOU 1170  OG1 THR A 145     3826   5379   8336    512   1952   1441       O  
ATOM   1171  CG2 THR A 145      36.436 -42.303  23.470  1.00 47.57           C  
ANISOU 1171  CG2 THR A 145     3771   5624   8679    496   1608   1580       C  
ATOM   1172  N   GLU A 146      38.889 -40.629  26.781  1.00 43.62           N  
ANISOU 1172  N   GLU A 146     4098   4902   7575    658   2323   1054       N  
ATOM   1173  CA  GLU A 146      39.179 -40.353  28.171  1.00 46.94           C  
ANISOU 1173  CA  GLU A 146     4781   5228   7826    683   2573    943       C  
ATOM   1174  C   GLU A 146      38.005 -40.629  29.086  1.00 52.98           C  
ANISOU 1174  C   GLU A 146     5500   5908   8724    736   2768   1065       C  
ATOM   1175  O   GLU A 146      38.196 -40.693  30.303  1.00 57.54           O  
ANISOU 1175  O   GLU A 146     6292   6420   9150    732   2953    980       O  
ATOM   1176  CB  GLU A 146      39.616 -38.900  28.324  1.00 53.24           C  
ANISOU 1176  CB  GLU A 146     5778   5914   8535    751   2717    857       C  
ATOM   1177  CG  GLU A 146      40.954 -38.646  27.682  1.00 53.44           C  
ANISOU 1177  CG  GLU A 146     5909   6017   8380    690   2558    706       C  
ATOM   1178  CD  GLU A 146      41.418 -37.209  27.908  1.00 57.72           C  
ANISOU 1178  CD  GLU A 146     6673   6439   8819    739   2699    613       C  
ATOM   1179  OE1 GLU A 146      40.562 -36.288  27.907  1.00 58.48           O  
ANISOU 1179  OE1 GLU A 146     6732   6412   9077    839   2850    719       O  
ATOM   1180  OE2 GLU A 146      42.622 -37.003  28.122  1.00 50.88           O  
ANISOU 1180  OE2 GLU A 146     6024   5594   7713    670   2664    444       O  
ATOM   1181  N   GLY A 147      36.809 -40.799  28.540  1.00 51.52           N  
ANISOU 1181  N   GLY A 147     5048   5719   8810    778   2723   1269       N  
ATOM   1182  CA  GLY A 147      35.644 -41.094  29.352  1.00 59.33           C  
ANISOU 1182  CA  GLY A 147     5966   6624   9952    833   2908   1407       C  
ATOM   1183  C   GLY A 147      34.606 -41.869  28.577  1.00 61.56           C  
ANISOU 1183  C   GLY A 147     5925   6978  10489    805   2732   1615       C  
ATOM   1184  O   GLY A 147      34.913 -42.483  27.551  1.00 59.59           O  
ANISOU 1184  O   GLY A 147     5542   6856  10243    706   2448   1619       O  
ATOM   1185  N   SER A 148      33.366 -41.820  29.061  1.00 62.32           N  
ANISOU 1185  N   SER A 148     5904   6980  10796    884   2902   1794       N  
ATOM   1186  CA  SER A 148      32.287 -42.647  28.557  1.00 60.15           C  
ANISOU 1186  CA  SER A 148     5337   6760  10758    845   2759   2004       C  
ATOM   1187  C   SER A 148      31.861 -42.240  27.150  1.00 60.12           C  
ANISOU 1187  C   SER A 148     5104   6806  10932    834   2532   2159       C  
ATOM   1188  O   SER A 148      31.893 -41.064  26.778  1.00 60.39           O  
ANISOU 1188  O   SER A 148     5162   6775  11009    919   2597   2186       O  
ATOM   1189  CB  SER A 148      31.093 -42.548  29.502  1.00 62.45           C  
ANISOU 1189  CB  SER A 148     5573   6918  11236    950   3034   2166       C  
ATOM   1190  OG  SER A 148      30.127 -43.497  29.131  1.00 75.06           O  
ANISOU 1190  OG  SER A 148     6903   8578  13039    893   2890   2358       O  
ATOM   1191  N   VAL A 149      31.464 -43.236  26.361  1.00 56.38           N  
ANISOU 1191  N   VAL A 149     4422   6447  10551    714   2258   2263       N  
ATOM   1192  CA  VAL A 149      30.826 -43.030  25.064  1.00 56.78           C  
ANISOU 1192  CA  VAL A 149     4238   6549  10785    676   2021   2453       C  
ATOM   1193  C   VAL A 149      29.413 -43.600  25.151  1.00 61.41           C  
ANISOU 1193  C   VAL A 149     4582   7118  11632    668   2016   2710       C  
ATOM   1194  O   VAL A 149      29.234 -44.755  25.550  1.00 55.53           O  
ANISOU 1194  O   VAL A 149     3807   6418  10873    581   1969   2700       O  
ATOM   1195  CB  VAL A 149      31.618 -43.707  23.930  1.00 54.11           C  
ANISOU 1195  CB  VAL A 149     3891   6359  10308    511   1665   2352       C  
ATOM   1196  CG1 VAL A 149      30.946 -43.478  22.590  1.00 51.52           C  
ANISOU 1196  CG1 VAL A 149     3352   6082  10143    454   1410   2550       C  
ATOM   1197  CG2 VAL A 149      33.040 -43.161  23.878  1.00 56.55           C  
ANISOU 1197  CG2 VAL A 149     4431   6684  10373    526   1681   2110       C  
ATOM   1198  N   LYS A 150      28.414 -42.788  24.794  1.00 70.10           N  
ANISOU 1198  N   LYS A 150     5508   8148  12978    756   2072   2950       N  
ATOM   1199  CA  LYS A 150      27.021 -43.224  24.905  1.00 70.30           C  
ANISOU 1199  CA  LYS A 150     5288   8145  13279    760   2087   3226       C  
ATOM   1200  C   LYS A 150      26.783 -44.458  24.059  1.00 61.93           C  
ANISOU 1200  C   LYS A 150     4071   7227  12231    562   1726   3290       C  
ATOM   1201  O   LYS A 150      27.104 -44.480  22.865  1.00 62.95           O  
ANISOU 1201  O   LYS A 150     4162   7454  12304    448   1428   3286       O  
ATOM   1202  CB  LYS A 150      26.066 -42.119  24.464  1.00 75.84           C  
ANISOU 1202  CB  LYS A 150     5813   8758  14246    871   2166   3497       C  
ATOM   1203  CG  LYS A 150      26.027 -40.933  25.391  1.00 85.42           C  
ANISOU 1203  CG  LYS A 150     7168   9792  15498   1070   2564   3483       C  
ATOM   1204  CD  LYS A 150      25.133 -39.824  24.837  1.00 93.16           C  
ANISOU 1204  CD  LYS A 150     7967  10682  16748   1173   2632   3764       C  
ATOM   1205  CE  LYS A 150      25.267 -38.546  25.644  1.00 94.00           C  
ANISOU 1205  CE  LYS A 150     8260  10597  16857   1358   3024   3718       C  
ATOM   1206  NZ  LYS A 150      24.344 -37.503  25.125  1.00 97.71           N  
ANISOU 1206  NZ  LYS A 150     8542  10970  17614   1460   3109   4018       N  
ATOM   1207  N   GLY A 151      26.265 -45.500  24.692  1.00 61.22           N  
ANISOU 1207  N   GLY A 151     3918   7145  12199    512   1757   3336       N  
ATOM   1208  CA  GLY A 151      25.909 -46.699  23.983  1.00 67.83           C  
ANISOU 1208  CA  GLY A 151     4613   8094  13065    317   1439   3412       C  
ATOM   1209  C   GLY A 151      27.006 -47.713  23.765  1.00 68.74           C  
ANISOU 1209  C   GLY A 151     4895   8311  12910    156   1243   3160       C  
ATOM   1210  O   GLY A 151      26.714 -48.785  23.213  1.00 73.38           O  
ANISOU 1210  O   GLY A 151     5394   8977  13509    -20    988   3211       O  
ATOM   1211  N   LEU A 152      28.239 -47.445  24.201  1.00 62.69           N  
ANISOU 1211  N   LEU A 152     4372   7539  11907    203   1358   2899       N  
ATOM   1212  CA  LEU A 152      29.356 -48.357  23.978  1.00 61.22           C  
ANISOU 1212  CA  LEU A 152     4347   7439  11474     59   1186   2672       C  
ATOM   1213  C   LEU A 152      29.993 -48.728  25.307  1.00 62.62           C  
ANISOU 1213  C   LEU A 152     4715   7576  11502    113   1436   2496       C  
ATOM   1214  O   LEU A 152      30.393 -47.845  26.077  1.00 64.39           O  
ANISOU 1214  O   LEU A 152     5080   7726  11658    259   1696   2409       O  
ATOM   1215  CB  LEU A 152      30.401 -47.737  23.042  1.00 55.69           C  
ANISOU 1215  CB  LEU A 152     3762   6787  10609     34   1029   2531       C  
ATOM   1216  CG  LEU A 152      29.955 -47.590  21.587  1.00 56.22           C  
ANISOU 1216  CG  LEU A 152     3685   6916  10762    -70    720   2675       C  
ATOM   1217  CD1 LEU A 152      31.118 -47.249  20.719  1.00 55.80           C  
ANISOU 1217  CD1 LEU A 152     3777   6916  10508   -120    556   2503       C  
ATOM   1218  CD2 LEU A 152      29.320 -48.895  21.134  1.00 61.88           C  
ANISOU 1218  CD2 LEU A 152     4291   7690  11531   -261    477   2772       C  
ATOM   1219  N   GLN A 153      30.116 -50.037  25.560  1.00 56.50           N  
ANISOU 1219  N   GLN A 153     3962   6845  10660    -17   1351   2444       N  
ATOM   1220  CA  GLN A 153      30.809 -50.545  26.748  1.00 51.91           C  
ANISOU 1220  CA  GLN A 153     3572   6240   9911      3   1548   2280       C  
ATOM   1221  C   GLN A 153      32.320 -50.441  26.559  1.00 48.73           C  
ANISOU 1221  C   GLN A 153     3389   5878   9246    -30   1490   2046       C  
ATOM   1222  O   GLN A 153      32.835 -50.860  25.523  1.00 44.09           O  
ANISOU 1222  O   GLN A 153     2802   5360   8591   -159   1225   1992       O  
ATOM   1223  CB  GLN A 153      30.419 -51.997  27.018  1.00 51.10           C  
ANISOU 1223  CB  GLN A 153     3414   6165   9837   -131   1469   2321       C  
ATOM   1224  CG  GLN A 153      28.928 -52.128  27.324  1.00 72.05           C  
ANISOU 1224  CG  GLN A 153     5846   8774  12756    -93   1548   2562       C  
ATOM   1225  CD  GLN A 153      28.467 -51.042  28.284  1.00 85.02           C  
ANISOU 1225  CD  GLN A 153     7502  10311  14489    117   1888   2626       C  
ATOM   1226  OE1 GLN A 153      27.600 -50.227  27.952  1.00 94.16           O  
ANISOU 1226  OE1 GLN A 153     8499  11423  15854    206   1924   2808       O  
ATOM   1227  NE2 GLN A 153      29.065 -51.010  29.477  1.00 83.82           N  
ANISOU 1227  NE2 GLN A 153     7562  10110  14176    191   2141   2480       N  
ATOM   1228  N   PRO A 154      33.040 -49.906  27.527  1.00 50.05           N  
ANISOU 1228  N   PRO A 154     3754   6001   9262     73   1729   1909       N  
ATOM   1229  CA  PRO A 154      34.482 -49.685  27.368  1.00 45.03           C  
ANISOU 1229  CA  PRO A 154     3319   5401   8389     50   1685   1705       C  
ATOM   1230  C   PRO A 154      35.321 -50.865  27.846  1.00 46.03           C  
ANISOU 1230  C   PRO A 154     3584   5564   8340    -58   1652   1585       C  
ATOM   1231  O   PRO A 154      34.873 -51.613  28.721  1.00 42.65           O  
ANISOU 1231  O   PRO A 154     3159   5113   7935    -72   1765   1628       O  
ATOM   1232  CB  PRO A 154      34.743 -48.479  28.263  1.00 43.92           C  
ANISOU 1232  CB  PRO A 154     3337   5180   8170    208   1970   1636       C  
ATOM   1233  CG  PRO A 154      33.768 -48.679  29.377  1.00 45.45           C  
ANISOU 1233  CG  PRO A 154     3503   5297   8467    275   2202   1739       C  
ATOM   1234  CD  PRO A 154      32.511 -49.253  28.740  1.00 53.35           C  
ANISOU 1234  CD  PRO A 154     4227   6317   9728    226   2058   1950       C  
ATOM   1235  N   SER A 155      36.540 -50.998  27.332  1.00 43.84           N  
ANISOU 1235  N   SER A 155     3427   5335   7896   -126   1519   1444       N  
ATOM   1236  CA  SER A 155      37.581 -51.814  27.944  1.00 45.10           C  
ANISOU 1236  CA  SER A 155     3766   5510   7861   -192   1544   1321       C  
ATOM   1237  C   SER A 155      38.611 -50.865  28.553  1.00 43.29           C  
ANISOU 1237  C   SER A 155     3746   5267   7437   -101   1708   1184       C  
ATOM   1238  O   SER A 155      39.120 -49.986  27.856  1.00 38.19           O  
ANISOU 1238  O   SER A 155     3117   4634   6760    -67   1647   1127       O  
ATOM   1239  CB  SER A 155      38.243 -52.727  26.911  1.00 41.90           C  
ANISOU 1239  CB  SER A 155     3355   5149   7415   -343   1276   1275       C  
ATOM   1240  OG  SER A 155      39.444 -53.263  27.434  1.00 41.01           O  
ANISOU 1240  OG  SER A 155     3430   5040   7112   -380   1315   1158       O  
ATOM   1241  N   VAL A 156      38.877 -51.011  29.849  1.00 34.84           N  
ANISOU 1241  N   VAL A 156     2843   4167   6229    -71   1909   1136       N  
ATOM   1242  CA  VAL A 156      39.823 -50.137  30.536  1.00 43.73           C  
ANISOU 1242  CA  VAL A 156     4202   5275   7137    -10   2058   1006       C  
ATOM   1243  C   VAL A 156      41.234 -50.545  30.128  1.00 43.20           C  
ANISOU 1243  C   VAL A 156     4249   5268   6898    -95   1914    898       C  
ATOM   1244  O   VAL A 156      41.631 -51.703  30.311  1.00 40.74           O  
ANISOU 1244  O   VAL A 156     3966   4980   6532   -186   1843    903       O  
ATOM   1245  CB  VAL A 156      39.640 -50.215  32.061  1.00 43.87           C  
ANISOU 1245  CB  VAL A 156     4388   5243   7038     26   2296    996       C  
ATOM   1246  CG1 VAL A 156      40.728 -49.366  32.727  1.00 45.90           C  
ANISOU 1246  CG1 VAL A 156     4924   5487   7030     48   2404    851       C  
ATOM   1247  CG2 VAL A 156      38.200 -49.724  32.479  1.00 41.46           C  
ANISOU 1247  CG2 VAL A 156     3971   4855   6928    129   2473   1114       C  
ATOM   1248  N   GLY A 157      42.005 -49.602  29.573  1.00 33.84           N  
ANISOU 1248  N   GLY A 157     3128   4095   5633    -64   1876    810       N  
ATOM   1249  CA  GLY A 157      43.295 -49.952  29.040  1.00 30.76           C  
ANISOU 1249  CA  GLY A 157     2846   3754   5086   -132   1687    707       C  
ATOM   1250  C   GLY A 157      44.379 -49.886  30.100  1.00 33.75           C  
ANISOU 1250  C   GLY A 157     3495   4141   5186   -144   1761    604       C  
ATOM   1251  O   GLY A 157      44.103 -49.783  31.306  1.00 36.51           O  
ANISOU 1251  O   GLY A 157     3947   4459   5467   -127   1988    624       O  
ATOM   1252  N   PRO A 158      45.639 -49.930  29.670  1.00 33.09           N  
ANISOU 1252  N   PRO A 158     3537   4100   4936   -180   1573    503       N  
ATOM   1253  CA  PRO A 158      46.746 -49.870  30.630  1.00 36.72           C  
ANISOU 1253  CA  PRO A 158     4235   4582   5135   -212   1600    430       C  
ATOM   1254  C   PRO A 158      46.800 -48.513  31.309  1.00 35.71           C  
ANISOU 1254  C   PRO A 158     4259   4418   4889   -167   1788    367       C  
ATOM   1255  O   PRO A 158      46.272 -47.513  30.807  1.00 35.94           O  
ANISOU 1255  O   PRO A 158     4217   4407   5030    -95   1861    358       O  
ATOM   1256  CB  PRO A 158      47.990 -50.107  29.780  1.00 37.03           C  
ANISOU 1256  CB  PRO A 158     4315   4669   5085   -246   1354    363       C  
ATOM   1257  CG  PRO A 158      47.595 -49.988  28.392  1.00 37.99           C  
ANISOU 1257  CG  PRO A 158     4274   4784   5377   -224   1226    367       C  
ATOM   1258  CD  PRO A 158      46.088 -49.978  28.273  1.00 34.76           C  
ANISOU 1258  CD  PRO A 158     3675   4338   5194   -197   1333    465       C  
ATOM   1259  N   LYS A 159      47.479 -48.481  32.461  1.00 34.78           N  
ANISOU 1259  N   LYS A 159     4369   4310   4535   -219   1860    328       N  
ATOM   1260  CA  LYS A 159      47.645 -47.193  33.146  1.00 38.36           C  
ANISOU 1260  CA  LYS A 159     5027   4715   4831   -206   2033    249       C  
ATOM   1261  C   LYS A 159      48.573 -46.265  32.380  1.00 34.85           C  
ANISOU 1261  C   LYS A 159     4637   4290   4314   -207   1885    152       C  
ATOM   1262  O   LYS A 159      48.416 -45.036  32.471  1.00 34.25           O  
ANISOU 1262  O   LYS A 159     4657   4150   4208   -167   2026     91       O  
ATOM   1263  CB  LYS A 159      48.168 -47.369  34.578  1.00 36.60           C  
ANISOU 1263  CB  LYS A 159     5068   4500   4338   -296   2124    233       C  
ATOM   1264  CG  LYS A 159      47.181 -48.065  35.584  1.00 39.30           C  
ANISOU 1264  CG  LYS A 159     5406   4804   4723   -285   2293    316       C  
ATOM   1265  CD  LYS A 159      47.601 -47.711  37.003  1.00 45.64           C  
ANISOU 1265  CD  LYS A 159     6508   5588   5247   -355   2360    264       C  
ATOM   1266  CE  LYS A 159      47.101 -48.679  38.033  1.00 54.44           C  
ANISOU 1266  CE  LYS A 159     7652   6702   6332   -382   2439    345       C  
ATOM   1267  NZ  LYS A 159      45.684 -49.003  37.808  1.00 64.30           N  
ANISOU 1267  NZ  LYS A 159     8681   7891   7858   -280   2574    424       N  
ATOM   1268  N   GLN A 160      49.556 -46.810  31.651  1.00 35.13           N  
ANISOU 1268  N   GLN A 160     4625   4401   4321   -250   1624    140       N  
ATOM   1269  CA  GLN A 160      50.620 -45.997  31.066  1.00 34.58           C  
ANISOU 1269  CA  GLN A 160     4628   4357   4152   -267   1484     57       C  
ATOM   1270  C   GLN A 160      50.343 -45.754  29.584  1.00 34.54           C  
ANISOU 1270  C   GLN A 160     4430   4347   4344   -194   1376     54       C  
ATOM   1271  O   GLN A 160      49.580 -46.489  28.938  1.00 33.35           O  
ANISOU 1271  O   GLN A 160     4092   4196   4382   -162   1335    121       O  
ATOM   1272  CB  GLN A 160      52.018 -46.647  31.233  1.00 33.39           C  
ANISOU 1272  CB  GLN A 160     4557   4290   3838   -357   1281     61       C  
ATOM   1273  CG  GLN A 160      52.303 -47.936  30.375  1.00 33.53           C  
ANISOU 1273  CG  GLN A 160     4407   4353   3981   -347   1098    124       C  
ATOM   1274  CD  GLN A 160      51.734 -49.273  30.989  1.00 30.92           C  
ANISOU 1274  CD  GLN A 160     4026   4020   3701   -365   1144    216       C  
ATOM   1275  OE1 GLN A 160      50.800 -49.276  31.807  1.00 30.52           O  
ANISOU 1275  OE1 GLN A 160     4002   3933   3662   -361   1325    245       O  
ATOM   1276  NE2 GLN A 160      52.297 -50.384  30.561  1.00 31.28           N  
ANISOU 1276  NE2 GLN A 160     4004   4094   3787   -380    999    267       N  
ATOM   1277  N   ALA A 161      51.000 -44.723  29.049  1.00 30.67           N  
ANISOU 1277  N   ALA A 161     4001   3855   3798   -185   1317    -20       N  
ATOM   1278  CA  ALA A 161      50.951 -44.376  27.638  1.00 27.89           C  
ANISOU 1278  CA  ALA A 161     3507   3504   3587   -130   1198    -28       C  
ATOM   1279  C   ALA A 161      52.290 -43.740  27.281  1.00 29.08           C  
ANISOU 1279  C   ALA A 161     3767   3687   3596   -168   1068   -102       C  
ATOM   1280  O   ALA A 161      53.128 -43.493  28.152  1.00 29.42           O  
ANISOU 1280  O   ALA A 161     3982   3748   3448   -241   1075   -139       O  
ATOM   1281  CB  ALA A 161      49.771 -43.435  27.335  1.00 29.30           C  
ANISOU 1281  CB  ALA A 161     3595   3608   3929    -38   1354     -7       C  
ATOM   1282  N   SER A 162      52.489 -43.461  25.998  1.00 28.30           N  
ANISOU 1282  N   SER A 162     3572   3596   3586   -130    946   -115       N  
ATOM   1283  CA  SER A 162      53.742 -42.920  25.497  1.00 29.55           C  
ANISOU 1283  CA  SER A 162     3803   3783   3641   -158    822   -170       C  
ATOM   1284  C   SER A 162      53.552 -41.449  25.166  1.00 29.04           C  
ANISOU 1284  C   SER A 162     3781   3661   3593   -114    901   -222       C  
ATOM   1285  O   SER A 162      52.638 -41.096  24.422  1.00 31.76           O  
ANISOU 1285  O   SER A 162     4006   3967   4096    -37    937   -194       O  
ATOM   1286  CB  SER A 162      54.231 -43.670  24.244  1.00 24.42           C  
ANISOU 1286  CB  SER A 162     3044   3172   3062   -148    642   -148       C  
ATOM   1287  OG  SER A 162      55.435 -43.061  23.786  1.00 28.29           O  
ANISOU 1287  OG  SER A 162     3597   3685   3466   -167    550   -189       O  
ATOM   1288  N   LEU A 163      54.428 -40.606  25.700  1.00 26.21           N  
ANISOU 1288  N   LEU A 163     3590   3296   3074   -172    917   -284       N  
ATOM   1289  CA  LEU A 163      54.437 -39.167  25.441  1.00 26.84           C  
ANISOU 1289  CA  LEU A 163     3747   3306   3146   -146    994   -343       C  
ATOM   1290  C   LEU A 163      55.838 -38.803  24.943  1.00 30.61           C  
ANISOU 1290  C   LEU A 163     4279   3830   3522   -209    832   -378       C  
ATOM   1291  O   LEU A 163      56.795 -38.863  25.720  1.00 32.66           O  
ANISOU 1291  O   LEU A 163     4664   4129   3616   -316    780   -393       O  
ATOM   1292  CB  LEU A 163      54.082 -38.382  26.722  1.00 25.70           C  
ANISOU 1292  CB  LEU A 163     3800   3077   2887   -177   1208   -393       C  
ATOM   1293  CG  LEU A 163      54.087 -36.838  26.644  1.00 31.82           C  
ANISOU 1293  CG  LEU A 163     4705   3748   3637   -158   1331   -463       C  
ATOM   1294  CD1 LEU A 163      53.176 -36.390  25.541  1.00 34.41           C  
ANISOU 1294  CD1 LEU A 163     4853   4028   4195    -18   1375   -416       C  
ATOM   1295  CD2 LEU A 163      53.696 -36.066  27.960  1.00 31.17           C  
ANISOU 1295  CD2 LEU A 163     4871   3550   3424   -195   1586   -526       C  
ATOM   1296  N   ASN A 164      55.958 -38.432  23.666  1.00 28.54           N  
ANISOU 1296  N   ASN A 164     3918   3567   3360   -150    751   -376       N  
ATOM   1297  CA  ASN A 164      57.279 -38.138  23.042  1.00 27.80           C  
ANISOU 1297  CA  ASN A 164     3848   3515   3199   -197    607   -392       C  
ATOM   1298  C   ASN A 164      58.308 -39.222  23.334  1.00 31.47           C  
ANISOU 1298  C   ASN A 164     4300   4069   3587   -268    476   -349       C  
ATOM   1299  O   ASN A 164      59.467 -38.942  23.626  1.00 29.80           O  
ANISOU 1299  O   ASN A 164     4161   3896   3267   -353    399   -348       O  
ATOM   1300  CB  ASN A 164      57.778 -36.790  23.516  1.00 28.35           C  
ANISOU 1300  CB  ASN A 164     4086   3531   3156   -257    670   -458       C  
ATOM   1301  CG  ASN A 164      56.708 -35.796  23.465  1.00 31.35           C  
ANISOU 1301  CG  ASN A 164     4494   3803   3616   -177    843   -489       C  
ATOM   1302  OD1 ASN A 164      56.011 -35.721  22.468  1.00 32.94           O  
ANISOU 1302  OD1 ASN A 164     4556   3986   3975    -74    842   -452       O  
ATOM   1303  ND2 ASN A 164      56.496 -35.070  24.553  1.00 35.23           N  
ANISOU 1303  ND2 ASN A 164     5168   4214   4003   -224   1003   -544       N  
ATOM   1304  N   GLY A 165      57.876 -40.467  23.277  1.00 30.64           N  
ANISOU 1304  N   GLY A 165     4097   3993   3550   -238    451   -298       N  
ATOM   1305  CA  GLY A 165      58.776 -41.581  23.488  1.00 31.28           C  
ANISOU 1305  CA  GLY A 165     4151   4142   3590   -282    347   -238       C  
ATOM   1306  C   GLY A 165      59.037 -41.955  24.922  1.00 33.34           C  
ANISOU 1306  C   GLY A 165     4503   4438   3725   -371    366   -207       C  
ATOM   1307  O   GLY A 165      59.722 -42.945  25.161  1.00 32.44           O  
ANISOU 1307  O   GLY A 165     4351   4380   3594   -400    283   -132       O  
ATOM   1308  N   VAL A 166      58.482 -41.219  25.889  1.00 26.24           N  
ANISOU 1308  N   VAL A 166     3734   3500   2736   -413    484   -256       N  
ATOM   1309  CA  VAL A 166      58.602 -41.555  27.305  1.00 23.30           C  
ANISOU 1309  CA  VAL A 166     3485   3153   2216   -511    516   -231       C  
ATOM   1310  C   VAL A 166      57.327 -42.263  27.730  1.00 29.64           C  
ANISOU 1310  C   VAL A 166     4250   3922   3091   -454    645   -215       C  
ATOM   1311  O   VAL A 166      56.224 -41.698  27.636  1.00 29.94           O  
ANISOU 1311  O   VAL A 166     4287   3884   3206   -386    796   -258       O  
ATOM   1312  CB  VAL A 166      58.809 -40.296  28.165  1.00 26.46           C  
ANISOU 1312  CB  VAL A 166     4101   3511   2441   -613    587   -303       C  
ATOM   1313  CG1 VAL A 166      59.018 -40.687  29.626  1.00 28.97           C  
ANISOU 1313  CG1 VAL A 166     4576   3862   2568   -741    598   -271       C  
ATOM   1314  CG2 VAL A 166      59.947 -39.352  27.599  1.00 31.25           C  
ANISOU 1314  CG2 VAL A 166     4739   4133   3002   -671    471   -327       C  
ATOM   1315  N   THR A 167      57.455 -43.493  28.213  1.00 30.63           N  
ANISOU 1315  N   THR A 167     4335   4098   3206   -478    598   -136       N  
ATOM   1316  CA  THR A 167      56.290 -44.215  28.694  1.00 32.44           C  
ANISOU 1316  CA  THR A 167     4529   4296   3500   -439    720   -109       C  
ATOM   1317  C   THR A 167      56.086 -43.860  30.148  1.00 31.63           C  
ANISOU 1317  C   THR A 167     4622   4176   3220   -523    846   -124       C  
ATOM   1318  O   THR A 167      57.021 -43.948  30.940  1.00 33.11           O  
ANISOU 1318  O   THR A 167     4930   4420   3231   -638    761    -94       O  
ATOM   1319  CB  THR A 167      56.468 -45.727  28.537  1.00 31.42           C  
ANISOU 1319  CB  THR A 167     4282   4211   3445   -426    628    -18       C  
ATOM   1320  OG1 THR A 167      56.472 -46.019  27.148  1.00 32.31           O  
ANISOU 1320  OG1 THR A 167     4251   4312   3713   -351    548    -21       O  
ATOM   1321  CG2 THR A 167      55.290 -46.430  29.170  1.00 28.04           C  
ANISOU 1321  CG2 THR A 167     3832   3750   3072   -407    758     16       C  
ATOM   1322  N   LEU A 168      54.875 -43.441  30.498  1.00 29.83           N  
ANISOU 1322  N   LEU A 168     4429   3868   3038   -472   1052   -160       N  
ATOM   1323  CA  LEU A 168      54.677 -42.944  31.848  1.00 29.35           C  
ANISOU 1323  CA  LEU A 168     4601   3765   2787   -552   1210   -193       C  
ATOM   1324  C   LEU A 168      53.201 -43.096  32.222  1.00 31.54           C  
ANISOU 1324  C   LEU A 168     4844   3962   3179   -465   1452   -178       C  
ATOM   1325  O   LEU A 168      52.335 -43.227  31.356  1.00 31.96           O  
ANISOU 1325  O   LEU A 168     4695   3986   3463   -349   1489   -151       O  
ATOM   1326  CB  LEU A 168      55.143 -41.490  31.923  1.00 29.74           C  
ANISOU 1326  CB  LEU A 168     4833   3760   2707   -605   1248   -293       C  
ATOM   1327  CG  LEU A 168      54.416 -40.508  30.964  1.00 31.74           C  
ANISOU 1327  CG  LEU A 168     5001   3922   3136   -478   1361   -349       C  
ATOM   1328  CD1 LEU A 168      53.140 -39.995  31.617  1.00 32.40           C  
ANISOU 1328  CD1 LEU A 168     5171   3883   3255   -412   1663   -372       C  
ATOM   1329  CD2 LEU A 168      55.282 -39.283  30.523  1.00 33.54           C  
ANISOU 1329  CD2 LEU A 168     5333   4128   3284   -525   1291   -427       C  
ATOM   1330  N   ILE A 169      52.943 -43.085  33.526  1.00 34.50           N  
ANISOU 1330  N   ILE A 169     5419   4303   3387   -533   1610   -182       N  
ATOM   1331  CA  ILE A 169      51.604 -43.011  34.102  1.00 34.93           C  
ANISOU 1331  CA  ILE A 169     5494   4261   3517   -460   1896   -169       C  
ATOM   1332  C   ILE A 169      51.360 -41.553  34.465  1.00 38.25           C  
ANISOU 1332  C   ILE A 169     6077   4554   3900   -437   2017   -260       C  
ATOM   1333  O   ILE A 169      52.016 -41.011  35.371  1.00 38.14           O  
ANISOU 1333  O   ILE A 169     6307   4514   3669   -551   1982   -318       O  
ATOM   1334  CB  ILE A 169      51.481 -43.929  35.320  1.00 33.66           C  
ANISOU 1334  CB  ILE A 169     5427   4124   3238   -529   1927   -108       C  
ATOM   1335  CG1 ILE A 169      51.769 -45.397  34.876  1.00 37.09           C  
ANISOU 1335  CG1 ILE A 169     5664   4667   3763   -536   1745     -4       C  
ATOM   1336  CG2 ILE A 169      50.104 -43.743  36.012  1.00 32.28           C  
ANISOU 1336  CG2 ILE A 169     5255   3834   3176   -436   2168    -93       C  
ATOM   1337  CD1 ILE A 169      51.681 -46.449  36.014  1.00 39.91           C  
ANISOU 1337  CD1 ILE A 169     6106   5056   4004   -608   1787     80       C  
ATOM   1338  N   GLY A 170      50.466 -40.900  33.723  1.00 36.36           N  
ANISOU 1338  N   GLY A 170     5700   4232   3883   -299   2139   -260       N  
ATOM   1339  CA  GLY A 170      50.375 -39.442  33.791  1.00 31.96           C  
ANISOU 1339  CA  GLY A 170     5279   3548   3317   -273   2232   -335       C  
ATOM   1340  C   GLY A 170      49.770 -38.971  35.095  1.00 36.72           C  
ANISOU 1340  C   GLY A 170     6088   4018   3846   -285   2426   -353       C  
ATOM   1341  O   GLY A 170      48.835 -39.570  35.634  1.00 40.02           O  
ANISOU 1341  O   GLY A 170     6450   4406   4349   -230   2562   -287       O  
ATOM   1342  N   GLU A 171      50.311 -37.887  35.614  1.00 36.73           N  
ANISOU 1342  N   GLU A 171     6337   3929   3691   -368   2443   -441       N  
ATOM   1343  CA  GLU A 171      49.729 -37.215  36.753  1.00 42.17           C  
ANISOU 1343  CA  GLU A 171     7251   4453   4320   -379   2655   -470       C  
ATOM   1344  C   GLU A 171      49.212 -35.851  36.380  1.00 45.44           C  
ANISOU 1344  C   GLU A 171     7701   4702   4864   -289   2815   -494       C  
ATOM   1345  O   GLU A 171      48.134 -35.471  36.829  1.00 40.55           O  
ANISOU 1345  O   GLU A 171     7112   3935   4361   -195   3057   -458       O  
ATOM   1346  CB  GLU A 171      50.745 -37.085  37.885  1.00 47.85           C  
ANISOU 1346  CB  GLU A 171     8274   5175   4731   -581   2562   -540       C  
ATOM   1347  CG  GLU A 171      51.407 -38.425  38.239  1.00 51.95           C  
ANISOU 1347  CG  GLU A 171     8756   5869   5112   -682   2371   -494       C  
ATOM   1348  CD  GLU A 171      52.478 -38.268  39.314  1.00 55.90           C  
ANISOU 1348  CD  GLU A 171     9536   6386   5319   -895   2239   -539       C  
ATOM   1349  OE1 GLU A 171      52.852 -37.115  39.608  1.00 51.77           O  
ANISOU 1349  OE1 GLU A 171     9220   5751   4699   -980   2263   -616       O  
ATOM   1350  OE2 GLU A 171      52.956 -39.286  39.857  1.00 53.27           O  
ANISOU 1350  OE2 GLU A 171     9210   6173   4857   -987   2106   -485       O  
ATOM   1351  N   ALA A 172      49.942 -35.127  35.521  1.00 36.70           N  
ANISOU 1351  N   ALA A 172     6578   3614   3753   -310   2689   -540       N  
ATOM   1352  CA  ALA A 172      49.468 -33.849  35.002  1.00 42.94           C  
ANISOU 1352  CA  ALA A 172     7370   4256   4687   -214   2829   -543       C  
ATOM   1353  C   ALA A 172      48.659 -34.025  33.731  1.00 39.10           C  
ANISOU 1353  C   ALA A 172     6553   3809   4495    -34   2841   -448       C  
ATOM   1354  O   ALA A 172      48.058 -33.067  33.239  1.00 42.16           O  
ANISOU 1354  O   ALA A 172     6892   4079   5047     72   2967   -412       O  
ATOM   1355  CB  ALA A 172      50.667 -32.902  34.712  1.00 40.55           C  
ANISOU 1355  CB  ALA A 172     7223   3949   4236   -334   2688   -632       C  
ATOM   1356  N   VAL A 173      48.630 -35.230  33.195  1.00 39.56           N  
ANISOU 1356  N   VAL A 173     6383   4024   4623     -7   2709   -394       N  
ATOM   1357  CA  VAL A 173      47.962 -35.527  31.946  1.00 45.71           C  
ANISOU 1357  CA  VAL A 173     6840   4858   5668    132   2674   -297       C  
ATOM   1358  C   VAL A 173      47.366 -36.928  32.091  1.00 42.41           C  
ANISOU 1358  C   VAL A 173     6240   4536   5337    156   2661   -210       C  
ATOM   1359  O   VAL A 173      47.833 -37.734  32.894  1.00 41.55           O  
ANISOU 1359  O   VAL A 173     6244   4492   5051     54   2616   -241       O  
ATOM   1360  CB  VAL A 173      48.985 -35.403  30.783  1.00 47.96           C  
ANISOU 1360  CB  VAL A 173     7050   5249   5922    100   2458   -345       C  
ATOM   1361  CG1 VAL A 173      49.873 -36.630  30.709  1.00 38.63           C  
ANISOU 1361  CG1 VAL A 173     5835   4235   4606     -1   2264   -367       C  
ATOM   1362  CG2 VAL A 173      48.298 -35.100  29.477  1.00 54.59           C  
ANISOU 1362  CG2 VAL A 173     7624   6086   7031    242   2451   -257       C  
ATOM   1363  N   LYS A 174      46.306 -37.205  31.353  1.00 41.05           N  
ANISOU 1363  N   LYS A 174     5788   4369   5442    281   2696    -86       N  
ATOM   1364  CA  LYS A 174      45.653 -38.507  31.443  1.00 41.39           C  
ANISOU 1364  CA  LYS A 174     5641   4490   5594    295   2679     12       C  
ATOM   1365  C   LYS A 174      46.302 -39.482  30.466  1.00 37.39           C  
ANISOU 1365  C   LYS A 174     4960   4146   5101    248   2451     20       C  
ATOM   1366  O   LYS A 174      46.469 -39.167  29.284  1.00 38.45           O  
ANISOU 1366  O   LYS A 174     4950   4315   5344    287   2339     32       O  
ATOM   1367  CB  LYS A 174      44.163 -38.380  31.155  1.00 46.68           C  
ANISOU 1367  CB  LYS A 174     6084   5087   6567    429   2804    165       C  
ATOM   1368  CG  LYS A 174      43.410 -39.677  31.348  1.00 56.90           C  
ANISOU 1368  CG  LYS A 174     7192   6447   7982    431   2792    275       C  
ATOM   1369  CD  LYS A 174      41.933 -39.426  31.565  1.00 67.06           C  
ANISOU 1369  CD  LYS A 174     8343   7623   9514    545   2971    421       C  
ATOM   1370  CE  LYS A 174      41.289 -40.638  32.192  1.00 72.96           C  
ANISOU 1370  CE  LYS A 174     9000   8406  10314    524   3006    502       C  
ATOM   1371  NZ  LYS A 174      41.917 -40.945  33.507  1.00 79.02           N  
ANISOU 1371  NZ  LYS A 174    10056   9161  10809    438   3094    389       N  
ATOM   1372  N   THR A 175      46.675 -40.655  30.962  1.00 37.70           N  
ANISOU 1372  N   THR A 175     5022   4274   5029    161   2388     19       N  
ATOM   1373  CA  THR A 175      47.276 -41.695  30.128  1.00 31.47           C  
ANISOU 1373  CA  THR A 175     4084   3618   4257    107   2193     37       C  
ATOM   1374  C   THR A 175      46.459 -42.992  30.093  1.00 36.85           C  
ANISOU 1374  C   THR A 175     4554   4345   5104    110   2161    159       C  
ATOM   1375  O   THR A 175      46.823 -43.910  29.333  1.00 35.51           O  
ANISOU 1375  O   THR A 175     4260   4262   4971     61   1909    181       O  
ATOM   1376  CB  THR A 175      48.695 -42.020  30.616  1.00 29.56           C  
ANISOU 1376  CB  THR A 175     4057   3447   3728    -26   2029    -57       C  
ATOM   1377  OG1 THR A 175      48.649 -42.275  32.022  1.00 33.48           O  
ANISOU 1377  OG1 THR A 175     4752   3915   4052    -87   2188    -68       O  
ATOM   1378  CG2 THR A 175      49.682 -40.846  30.329  1.00 32.02           C  
ANISOU 1378  CG2 THR A 175     4532   3738   3895    -57   1967   -167       C  
ATOM   1379  N   GLN A 176      45.389 -43.111  30.895  1.00 39.82           N  
ANISOU 1379  N   GLN A 176     4910   4654   5566    155   2330    231       N  
ATOM   1380  CA  GLN A 176      44.554 -44.318  30.917  1.00 37.87           C  
ANISOU 1380  CA  GLN A 176     4466   4443   5482    149   2310    353       C  
ATOM   1381  C   GLN A 176      43.349 -44.070  30.031  1.00 40.34           C  
ANISOU 1381  C   GLN A 176     4505   4725   6095    239   2295    477       C  
ATOM   1382  O   GLN A 176      42.544 -43.156  30.301  1.00 40.01           O  
ANISOU 1382  O   GLN A 176     4471   4584   6149    334   2448    516       O  
ATOM   1383  CB  GLN A 176      44.097 -44.697  32.327  1.00 43.34           C  
ANISOU 1383  CB  GLN A 176     5293   5086   6087    136   2476    371       C  
ATOM   1384  CG  GLN A 176      43.434 -46.154  32.439  1.00 39.65           C  
ANISOU 1384  CG  GLN A 176     4648   4668   5750    101   2435    489       C  
ATOM   1385  CD  GLN A 176      43.624 -46.750  33.796  1.00 45.26           C  
ANISOU 1385  CD  GLN A 176     5552   5372   6272     43   2535    472       C  
ATOM   1386  OE1 GLN A 176      43.353 -46.104  34.814  1.00 50.28           O  
ANISOU 1386  OE1 GLN A 176     6370   5923   6810     73   2716    436       O  
ATOM   1387  NE2 GLN A 176      44.044 -48.012  33.843  1.00 50.46           N  
ANISOU 1387  NE2 GLN A 176     6177   6107   6886    -45   2423    507       N  
ATOM   1388  N   PHE A 177      43.220 -44.875  28.980  1.00 34.53           N  
ANISOU 1388  N   PHE A 177     3541   4068   5510    200   2101    550       N  
ATOM   1389  CA  PHE A 177      42.148 -44.703  28.007  1.00 32.82           C  
ANISOU 1389  CA  PHE A 177     3064   3844   5562    251   2019    682       C  
ATOM   1390  C   PHE A 177      41.167 -45.849  28.136  1.00 36.36           C  
ANISOU 1390  C   PHE A 177     3340   4310   6165    210   1980    811       C  
ATOM   1391  O   PHE A 177      41.528 -46.934  28.587  1.00 36.77           O  
ANISOU 1391  O   PHE A 177     3439   4401   6130    126   1949    791       O  
ATOM   1392  CB  PHE A 177      42.696 -44.680  26.582  1.00 34.95           C  
ANISOU 1392  CB  PHE A 177     3214   4183   5880    213   1786    670       C  
ATOM   1393  CG  PHE A 177      43.829 -43.692  26.386  1.00 35.99           C  
ANISOU 1393  CG  PHE A 177     3536   4308   5830    235   1775    527       C  
ATOM   1394  CD1 PHE A 177      43.676 -42.361  26.754  1.00 38.67           C  
ANISOU 1394  CD1 PHE A 177     3975   4560   6158    333   1966    500       C  
ATOM   1395  CD2 PHE A 177      45.063 -44.131  25.877  1.00 35.81           C  
ANISOU 1395  CD2 PHE A 177     3636   4352   5620    150   1534    413       C  
ATOM   1396  CE1 PHE A 177      44.728 -41.460  26.599  1.00 39.59           C  
ANISOU 1396  CE1 PHE A 177     4271   4664   6108    338   1964    369       C  
ATOM   1397  CE2 PHE A 177      46.126 -43.233  25.711  1.00 41.37           C  
ANISOU 1397  CE2 PHE A 177     4515   5050   6152    160   1500    290       C  
ATOM   1398  CZ  PHE A 177      45.961 -41.909  26.058  1.00 38.91           C  
ANISOU 1398  CZ  PHE A 177     4282   4660   5843    244   1700    266       C  
ATOM   1399  N   ASN A 178      39.916 -45.550  27.822  1.00 36.06           N  
ANISOU 1399  N   ASN A 178     3117   4231   6352    272   1997    953       N  
ATOM   1400  CA  ASN A 178      38.976 -46.564  27.408  1.00 40.34           C  
ANISOU 1400  CA  ASN A 178     3440   4809   7080    211   1866   1095       C  
ATOM   1401  C   ASN A 178      39.296 -46.974  25.987  1.00 38.12           C  
ANISOU 1401  C   ASN A 178     3029   4609   6845    115   1569   1107       C  
ATOM   1402  O   ASN A 178      39.627 -46.133  25.151  1.00 34.63           O  
ANISOU 1402  O   ASN A 178     2572   4178   6408    146   1487   1084       O  
ATOM   1403  CB  ASN A 178      37.539 -46.033  27.478  1.00 38.86           C  
ANISOU 1403  CB  ASN A 178     3093   4550   7122    305   1970   1265       C  
ATOM   1404  CG  ASN A 178      37.063 -45.832  28.895  1.00 44.99           C  
ANISOU 1404  CG  ASN A 178     3988   5231   7876    388   2264   1272       C  
ATOM   1405  OD1 ASN A 178      37.493 -46.526  29.809  1.00 45.14           O  
ANISOU 1405  OD1 ASN A 178     4148   5257   7744    341   2342   1195       O  
ATOM   1406  ND2 ASN A 178      36.160 -44.877  29.087  1.00 47.58           N  
ANISOU 1406  ND2 ASN A 178     4267   5457   8355    508   2432   1376       N  
ATOM   1407  N   TYR A 179      39.133 -48.271  25.702  1.00 36.84           N  
ANISOU 1407  N   TYR A 179     2783   4492   6721     -9   1407   1149       N  
ATOM   1408  CA  TYR A 179      39.346 -48.818  24.367  1.00 38.94           C  
ANISOU 1408  CA  TYR A 179     2957   4817   7020   -131   1112   1160       C  
ATOM   1409  C   TYR A 179      38.063 -49.379  23.791  1.00 39.33           C  
ANISOU 1409  C   TYR A 179     2808   4876   7261   -200    964   1325       C  
ATOM   1410  O   TYR A 179      37.265 -50.014  24.502  1.00 39.63           O  
ANISOU 1410  O   TYR A 179     2787   4889   7380   -208   1052   1408       O  
ATOM   1411  CB  TYR A 179      40.368 -49.924  24.381  1.00 37.04           C  
ANISOU 1411  CB  TYR A 179     2831   4603   6639   -250   1018   1057       C  
ATOM   1412  CG  TYR A 179      41.774 -49.427  24.360  1.00 30.62           C  
ANISOU 1412  CG  TYR A 179     2225   3800   5610   -216   1020    891       C  
ATOM   1413  CD1 TYR A 179      42.385 -48.950  25.509  1.00 33.27           C  
ANISOU 1413  CD1 TYR A 179     2741   4114   5788   -135   1233    802       C  
ATOM   1414  CD2 TYR A 179      42.502 -49.411  23.170  1.00 30.34           C  
ANISOU 1414  CD2 TYR A 179     2258   3791   5480   -269    780    808       C  
ATOM   1415  CE1 TYR A 179      43.725 -48.466  25.474  1.00 31.45           C  
ANISOU 1415  CE1 TYR A 179     2732   3895   5322   -115   1186    643       C  
ATOM   1416  CE2 TYR A 179      43.837 -48.957  23.138  1.00 30.32           C  
ANISOU 1416  CE2 TYR A 179     2473   3795   5254   -230    761    649       C  
ATOM   1417  CZ  TYR A 179      44.423 -48.469  24.281  1.00 31.37           C  
ANISOU 1417  CZ  TYR A 179     2755   3914   5251   -156    954    576       C  
ATOM   1418  OH  TYR A 179      45.721 -48.021  24.216  1.00 36.11           O  
ANISOU 1418  OH  TYR A 179     3545   4529   5648   -138    911    442       O  
ATOM   1419  N   TYR A 180      37.889 -49.176  22.488  1.00 36.33           N  
ANISOU 1419  N   TYR A 180     2337   4531   6937   -261    728   1374       N  
ATOM   1420  CA  TYR A 180      36.743 -49.721  21.770  1.00 40.32           C  
ANISOU 1420  CA  TYR A 180     2673   5052   7594   -359    539   1532       C  
ATOM   1421  C   TYR A 180      37.273 -50.216  20.441  1.00 38.67           C  
ANISOU 1421  C   TYR A 180     2510   4888   7296   -518    234   1477       C  
ATOM   1422  O   TYR A 180      38.214 -49.636  19.905  1.00 38.29           O  
ANISOU 1422  O   TYR A 180     2557   4855   7137   -500    181   1372       O  
ATOM   1423  CB  TYR A 180      35.644 -48.679  21.527  1.00 40.54           C  
ANISOU 1423  CB  TYR A 180     2536   5061   7806   -255    581   1705       C  
ATOM   1424  CG  TYR A 180      35.278 -47.874  22.744  1.00 42.75           C  
ANISOU 1424  CG  TYR A 180     2823   5269   8152    -75    908   1735       C  
ATOM   1425  CD1 TYR A 180      36.071 -46.802  23.157  1.00 40.40           C  
ANISOU 1425  CD1 TYR A 180     2667   4936   7748     51   1089   1617       C  
ATOM   1426  CD2 TYR A 180      34.128 -48.170  23.473  1.00 41.46           C  
ANISOU 1426  CD2 TYR A 180     2541   5062   8150    -38   1040   1882       C  
ATOM   1427  CE1 TYR A 180      35.740 -46.056  24.282  1.00 41.85           C  
ANISOU 1427  CE1 TYR A 180     2906   5032   7965    201   1395   1630       C  
ATOM   1428  CE2 TYR A 180      33.765 -47.403  24.608  1.00 51.54           C  
ANISOU 1428  CE2 TYR A 180     3854   6250   9480    127   1359   1908       C  
ATOM   1429  CZ  TYR A 180      34.594 -46.349  24.999  1.00 48.37           C  
ANISOU 1429  CZ  TYR A 180     3626   5805   8948    240   1532   1774       C  
ATOM   1430  OH  TYR A 180      34.284 -45.591  26.103  1.00 45.69           O  
ANISOU 1430  OH  TYR A 180     3371   5359   8629    385   1845   1781       O  
ATOM   1431  N   LYS A 181      36.665 -51.274  19.918  1.00 37.23           N  
ANISOU 1431  N   LYS A 181     2277   4715   7152   -676     42   1545       N  
ATOM   1432  CA  LYS A 181      37.081 -51.825  18.630  1.00 42.25           C  
ANISOU 1432  CA  LYS A 181     3002   5372   7678   -848   -247   1487       C  
ATOM   1433  C   LYS A 181      35.863 -52.320  17.841  1.00 38.52           C  
ANISOU 1433  C   LYS A 181     2410   4915   7310   -982   -459   1647       C  
ATOM   1434  O   LYS A 181      34.926 -52.899  18.397  1.00 41.68           O  
ANISOU 1434  O   LYS A 181     2695   5304   7839  -1004   -409   1761       O  
ATOM   1435  CB  LYS A 181      38.118 -52.961  18.816  1.00 42.61           C  
ANISOU 1435  CB  LYS A 181     3237   5386   7567   -954   -270   1326       C  
ATOM   1436  CG  LYS A 181      38.505 -53.708  17.552  1.00 40.03           C  
ANISOU 1436  CG  LYS A 181     3053   5045   7111  -1143   -541   1254       C  
ATOM   1437  CD  LYS A 181      39.548 -54.803  17.804  1.00 39.81           C  
ANISOU 1437  CD  LYS A 181     3226   4953   6945  -1228   -525   1104       C  
ATOM   1438  CE  LYS A 181      40.226 -55.153  16.496  1.00 46.32           C  
ANISOU 1438  CE  LYS A 181     4252   5744   7603  -1367   -746    996       C  
ATOM   1439  NZ  LYS A 181      40.930 -56.454  16.581  1.00 53.35           N  
ANISOU 1439  NZ  LYS A 181     5347   6539   8385  -1480   -751    883       N  
ATOM   1440  N   LYS A 182      35.904 -52.076  16.532  1.00 43.77           N  
ANISOU 1440  N   LYS A 182     3114   5606   7910  -1076   -698   1658       N  
ATOM   1441  CA  LYS A 182      34.906 -52.502  15.567  1.00 45.88           C  
ANISOU 1441  CA  LYS A 182     3312   5893   8227  -1232   -941   1800       C  
ATOM   1442  C   LYS A 182      35.575 -53.325  14.483  1.00 43.04           C  
ANISOU 1442  C   LYS A 182     3178   5519   7654  -1429  -1175   1666       C  
ATOM   1443  O   LYS A 182      36.666 -52.979  14.020  1.00 43.61           O  
ANISOU 1443  O   LYS A 182     3417   5586   7566  -1414  -1200   1517       O  
ATOM   1444  CB  LYS A 182      34.185 -51.299  14.924  1.00 52.28           C  
ANISOU 1444  CB  LYS A 182     3970   6740   9155  -1162  -1006   1974       C  
ATOM   1445  CG  LYS A 182      33.098 -50.724  15.775  1.00 54.57           C  
ANISOU 1445  CG  LYS A 182     4024   7020   9690  -1016   -819   2169       C  
ATOM   1446  CD  LYS A 182      32.535 -49.401  15.182  1.00 57.28           C  
ANISOU 1446  CD  LYS A 182     4232   7378  10154   -922   -845   2339       C  
ATOM   1447  CE  LYS A 182      31.720 -49.635  13.937  1.00 56.78           C  
ANISOU 1447  CE  LYS A 182     4103   7352  10117  -1097  -1148   2509       C  
ATOM   1448  NZ  LYS A 182      31.198 -48.351  13.415  1.00 54.53           N  
ANISOU 1448  NZ  LYS A 182     3683   7076   9959  -1002  -1159   2690       N  
ATOM   1449  N   VAL A 183      34.931 -54.429  14.106  1.00 44.50           N  
ANISOU 1449  N   VAL A 183     3386   5688   7834  -1613  -1332   1715       N  
ATOM   1450  CA  VAL A 183      35.386 -55.288  13.018  1.00 47.65           C  
ANISOU 1450  CA  VAL A 183     4027   6052   8026  -1817  -1548   1600       C  
ATOM   1451  C   VAL A 183      34.188 -55.504  12.108  1.00 49.99           C  
ANISOU 1451  C   VAL A 183     4242   6377   8374  -1976  -1785   1781       C  
ATOM   1452  O   VAL A 183      33.135 -55.938  12.575  1.00 51.73           O  
ANISOU 1452  O   VAL A 183     4287   6606   8762  -2013  -1781   1934       O  
ATOM   1453  CB  VAL A 183      35.938 -56.639  13.522  1.00 51.81           C  
ANISOU 1453  CB  VAL A 183     4723   6500   8463  -1908  -1486   1451       C  
ATOM   1454  CG1 VAL A 183      36.258 -57.555  12.360  1.00 53.14           C  
ANISOU 1454  CG1 VAL A 183     5160   6608   8424  -2121  -1690   1344       C  
ATOM   1455  CG2 VAL A 183      37.189 -56.432  14.413  1.00 46.76           C  
ANISOU 1455  CG2 VAL A 183     4170   5830   7768  -1761  -1263   1292       C  
ATOM   1456  N   ASP A 184      34.332 -55.153  10.829  1.00 51.21           N  
ANISOU 1456  N   ASP A 184     4519   6548   8391  -2069  -1985   1780       N  
ATOM   1457  CA  ASP A 184      33.256 -55.280   9.828  1.00 52.47           C  
ANISOU 1457  CA  ASP A 184     4626   6738   8574  -2241  -2237   1965       C  
ATOM   1458  C   ASP A 184      31.945 -54.650  10.303  1.00 52.93           C  
ANISOU 1458  C   ASP A 184     4342   6852   8918  -2156  -2208   2242       C  
ATOM   1459  O   ASP A 184      30.863 -55.224  10.171  1.00 55.39           O  
ANISOU 1459  O   ASP A 184     4537   7174   9335  -2288  -2336   2414       O  
ATOM   1460  CB  ASP A 184      33.052 -56.746   9.435  1.00 56.84           C  
ANISOU 1460  CB  ASP A 184     5354   7235   9009  -2479  -2381   1910       C  
ATOM   1461  CG  ASP A 184      34.314 -57.365   8.851  1.00 69.11           C  
ANISOU 1461  CG  ASP A 184     7273   8708  10278  -2562  -2396   1648       C  
ATOM   1462  OD1 ASP A 184      35.207 -56.615   8.394  1.00 74.37           O  
ANISOU 1462  OD1 ASP A 184     8061   9378  10817  -2478  -2373   1544       O  
ATOM   1463  OD2 ASP A 184      34.422 -58.606   8.852  1.00 78.32           O  
ANISOU 1463  OD2 ASP A 184     8609   9797  11352  -2705  -2417   1549       O  
ATOM   1464  N   GLY A 185      32.044 -53.450  10.857  1.00 53.25           N  
ANISOU 1464  N   GLY A 185     4225   6919   9088  -1932  -2030   2292       N  
ATOM   1465  CA  GLY A 185      30.880 -52.703  11.277  1.00 54.13           C  
ANISOU 1465  CA  GLY A 185     4033   7062   9473  -1821  -1963   2554       C  
ATOM   1466  C   GLY A 185      30.295 -53.102  12.617  1.00 60.23           C  
ANISOU 1466  C   GLY A 185     4631   7812  10442  -1726  -1750   2620       C  
ATOM   1467  O   GLY A 185      29.345 -52.439  13.071  1.00 60.67           O  
ANISOU 1467  O   GLY A 185     4438   7876  10738  -1606  -1649   2838       O  
ATOM   1468  N   VAL A 186      30.847 -54.133  13.272  1.00 58.17           N  
ANISOU 1468  N   VAL A 186     4498   7513  10090  -1768  -1662   2443       N  
ATOM   1469  CA  VAL A 186      30.300 -54.708  14.499  1.00 59.49           C  
ANISOU 1469  CA  VAL A 186     4531   7655  10416  -1712  -1477   2496       C  
ATOM   1470  C   VAL A 186      31.212 -54.334  15.663  1.00 49.82           C  
ANISOU 1470  C   VAL A 186     3359   6402   9168  -1510  -1173   2334       C  
ATOM   1471  O   VAL A 186      32.406 -54.624  15.638  1.00 47.24           O  
ANISOU 1471  O   VAL A 186     3248   6055   8646  -1527  -1152   2112       O  
ATOM   1472  CB  VAL A 186      30.153 -56.242  14.380  1.00 60.65           C  
ANISOU 1472  CB  VAL A 186     4787   7773  10485  -1932  -1609   2440       C  
ATOM   1473  CG1 VAL A 186      29.821 -56.891  15.726  1.00 57.64           C  
ANISOU 1473  CG1 VAL A 186     4307   7360  10236  -1868  -1389   2455       C  
ATOM   1474  CG2 VAL A 186      29.090 -56.596  13.343  1.00 60.64           C  
ANISOU 1474  CG2 VAL A 186     4713   7800  10528  -2138  -1900   2634       C  
ATOM   1475  N   VAL A 187      30.651 -53.699  16.691  1.00 50.39           N  
ANISOU 1475  N   VAL A 187     3247   6464   9434  -1323   -931   2451       N  
ATOM   1476  CA  VAL A 187      31.429 -53.408  17.886  1.00 50.01           C  
ANISOU 1476  CA  VAL A 187     3266   6384   9353  -1147   -633   2308       C  
ATOM   1477  C   VAL A 187      31.820 -54.709  18.571  1.00 49.78           C  
ANISOU 1477  C   VAL A 187     3351   6324   9240  -1235   -577   2182       C  
ATOM   1478  O   VAL A 187      31.024 -55.647  18.674  1.00 53.98           O  
ANISOU 1478  O   VAL A 187     3808   6847   9856  -1352   -645   2278       O  
ATOM   1479  CB  VAL A 187      30.618 -52.493  18.818  1.00 59.26           C  
ANISOU 1479  CB  VAL A 187     4244   7531  10742   -940   -376   2471       C  
ATOM   1480  CG1 VAL A 187      31.334 -52.325  20.149  1.00 58.73           C  
ANISOU 1480  CG1 VAL A 187     4275   7422  10619   -781    -61   2325       C  
ATOM   1481  CG2 VAL A 187      30.359 -51.128  18.136  1.00 55.59           C  
ANISOU 1481  CG2 VAL A 187     3689   7078  10356   -841   -409   2588       C  
ATOM   1482  N   GLN A 188      33.051 -54.789  19.028  1.00 47.89           N  
ANISOU 1482  N   GLN A 188     3293   6064   8840  -1186   -457   1979       N  
ATOM   1483  CA  GLN A 188      33.592 -56.017  19.596  1.00 49.81           C  
ANISOU 1483  CA  GLN A 188     3674   6267   8986  -1273   -410   1855       C  
ATOM   1484  C   GLN A 188      33.654 -55.942  21.111  1.00 45.25           C  
ANISOU 1484  C   GLN A 188     3070   5663   8461  -1118   -100   1847       C  
ATOM   1485  O   GLN A 188      33.931 -54.887  21.681  1.00 49.74           O  
ANISOU 1485  O   GLN A 188     3626   6235   9038   -939     93   1831       O  
ATOM   1486  CB  GLN A 188      35.003 -56.266  19.061  1.00 51.60           C  
ANISOU 1486  CB  GLN A 188     4143   6474   8989  -1337   -492   1645       C  
ATOM   1487  CG  GLN A 188      35.075 -56.294  17.564  1.00 55.10           C  
ANISOU 1487  CG  GLN A 188     4668   6931   9336  -1485   -778   1625       C  
ATOM   1488  CD  GLN A 188      34.465 -57.535  17.022  1.00 59.34           C  
ANISOU 1488  CD  GLN A 188     5244   7438   9862  -1699   -965   1661       C  
ATOM   1489  OE1 GLN A 188      33.436 -57.491  16.352  1.00 61.26           O  
ANISOU 1489  OE1 GLN A 188     5369   7714  10192  -1787  -1133   1812       O  
ATOM   1490  NE2 GLN A 188      35.075 -58.671  17.329  1.00 60.96           N  
ANISOU 1490  NE2 GLN A 188     5621   7575   9968  -1789   -932   1533       N  
ATOM   1491  N   GLN A 189      33.419 -57.066  21.756  1.00 44.44           N  
ANISOU 1491  N   GLN A 189     2982   5527   8375  -1193    -48   1852       N  
ATOM   1492  CA  GLN A 189      33.766 -57.217  23.155  1.00 46.49           C  
ANISOU 1492  CA  GLN A 189     3294   5756   8613  -1078    228   1804       C  
ATOM   1493  C   GLN A 189      35.244 -57.579  23.237  1.00 43.48           C  
ANISOU 1493  C   GLN A 189     3143   5352   8026  -1102    243   1610       C  
ATOM   1494  O   GLN A 189      35.650 -58.659  22.805  1.00 46.81           O  
ANISOU 1494  O   GLN A 189     3683   5737   8366  -1257    107   1541       O  
ATOM   1495  CB  GLN A 189      32.918 -58.295  23.802  1.00 60.45           C  
ANISOU 1495  CB  GLN A 189     4988   7496  10486  -1151    275   1901       C  
ATOM   1496  CG  GLN A 189      32.780 -58.117  25.291  1.00 71.98           C  
ANISOU 1496  CG  GLN A 189     6436   8932  11981   -997    585   1926       C  
ATOM   1497  CD  GLN A 189      31.692 -59.016  25.865  1.00 74.51           C  
ANISOU 1497  CD  GLN A 189     6635   9229  12448  -1054    632   2062       C  
ATOM   1498  OE1 GLN A 189      30.590 -59.108  25.314  1.00 74.31           O  
ANISOU 1498  OE1 GLN A 189     6428   9217  12588  -1121    501   2218       O  
ATOM   1499  NE2 GLN A 189      32.006 -59.693  26.963  1.00 69.30           N  
ANISOU 1499  NE2 GLN A 189     6074   8532  11722  -1035    810   2015       N  
ATOM   1500  N   LEU A 190      36.034 -56.680  23.781  1.00 38.14           N  
ANISOU 1500  N   LEU A 190     2539   4684   7268   -952    413   1530       N  
ATOM   1501  CA  LEU A 190      37.444 -56.961  23.971  1.00 36.16           C  
ANISOU 1501  CA  LEU A 190     2490   4412   6837   -960    447   1373       C  
ATOM   1502  C   LEU A 190      37.602 -57.924  25.149  1.00 40.16           C  
ANISOU 1502  C   LEU A 190     3075   4878   7307   -965    608   1366       C  
ATOM   1503  O   LEU A 190      36.861 -57.829  26.127  1.00 38.45           O  
ANISOU 1503  O   LEU A 190     2780   4661   7168   -884    787   1450       O  
ATOM   1504  CB  LEU A 190      38.204 -55.656  24.216  1.00 34.96           C  
ANISOU 1504  CB  LEU A 190     2390   4287   6607   -805    578   1301       C  
ATOM   1505  CG  LEU A 190      38.357 -54.793  22.954  1.00 42.75           C  
ANISOU 1505  CG  LEU A 190     3342   5306   7593   -812    399   1283       C  
ATOM   1506  CD1 LEU A 190      38.806 -53.395  23.304  1.00 44.65           C  
ANISOU 1506  CD1 LEU A 190     3601   5567   7797   -643    560   1241       C  
ATOM   1507  CD2 LEU A 190      39.418 -55.379  22.001  1.00 41.45           C  
ANISOU 1507  CD2 LEU A 190     3330   5123   7295   -941    201   1162       C  
ATOM   1508  N   PRO A 191      38.544 -58.857  25.083  1.00 37.24           N  
ANISOU 1508  N   PRO A 191     2866   4462   6822  -1053    556   1276       N  
ATOM   1509  CA  PRO A 191      38.722 -59.810  26.182  1.00 42.07           C  
ANISOU 1509  CA  PRO A 191     3560   5031   7395  -1058    702   1284       C  
ATOM   1510  C   PRO A 191      39.294 -59.157  27.439  1.00 39.95           C  
ANISOU 1510  C   PRO A 191     3369   4784   7025   -903    949   1256       C  
ATOM   1511  O   PRO A 191      40.026 -58.143  27.396  1.00 39.98           O  
ANISOU 1511  O   PRO A 191     3429   4820   6940   -812    995   1185       O  
ATOM   1512  CB  PRO A 191      39.720 -60.817  25.597  1.00 42.85           C  
ANISOU 1512  CB  PRO A 191     3828   5057   7395  -1178    572   1195       C  
ATOM   1513  CG  PRO A 191      40.645 -59.900  24.750  1.00 43.43           C  
ANISOU 1513  CG  PRO A 191     3962   5152   7386  -1143    483   1100       C  
ATOM   1514  CD  PRO A 191      39.644 -58.933  24.099  1.00 41.36           C  
ANISOU 1514  CD  PRO A 191     3526   4960   7231  -1122    397   1161       C  
ATOM   1515  N   GLU A 192      38.975 -59.798  28.568  1.00 43.52           N  
ANISOU 1515  N   GLU A 192     3845   5216   7474   -888   1102   1308       N  
ATOM   1516  CA  GLU A 192      39.744 -59.642  29.806  1.00 41.72           C  
ANISOU 1516  CA  GLU A 192     3770   4993   7088   -795   1302   1270       C  
ATOM   1517  C   GLU A 192      41.212 -59.807  29.532  1.00 37.88           C  
ANISOU 1517  C   GLU A 192     3448   4496   6449   -812   1240   1175       C  
ATOM   1518  O   GLU A 192      41.599 -60.748  28.842  1.00 35.09           O  
ANISOU 1518  O   GLU A 192     3133   4088   6111   -916   1095   1159       O  
ATOM   1519  CB  GLU A 192      39.414 -60.742  30.832  1.00 41.52           C  
ANISOU 1519  CB  GLU A 192     3786   4933   7058   -827   1407   1335       C  
ATOM   1520  CG  GLU A 192      38.077 -60.849  31.281  1.00 51.49           C  
ANISOU 1520  CG  GLU A 192     4908   6192   8464   -817   1490   1440       C  
ATOM   1521  CD  GLU A 192      38.026 -61.524  32.647  1.00 50.30           C  
ANISOU 1521  CD  GLU A 192     4851   6019   8241   -798   1668   1482       C  
ATOM   1522  OE1 GLU A 192      38.951 -62.312  33.018  1.00 44.70           O  
ANISOU 1522  OE1 GLU A 192     4296   5287   7400   -837   1661   1451       O  
ATOM   1523  OE2 GLU A 192      37.042 -61.257  33.352  1.00 53.00           O  
ANISOU 1523  OE2 GLU A 192     5113   6362   8664   -739   1817   1558       O  
ATOM   1524  N   THR A 193      42.038 -58.916  30.099  1.00 34.58           N  
ANISOU 1524  N   THR A 193     3147   4117   5875   -713   1352   1112       N  
ATOM   1525  CA  THR A 193      43.445 -58.996  29.766  1.00 31.76           C  
ANISOU 1525  CA  THR A 193     2976   3769   5322   -694   1225    990       C  
ATOM   1526  C   THR A 193      44.317 -58.515  30.926  1.00 34.38           C  
ANISOU 1526  C   THR A 193     3480   4142   5439   -615   1356    952       C  
ATOM   1527  O   THR A 193      43.904 -57.670  31.723  1.00 33.25           O  
ANISOU 1527  O   THR A 193     3339   4024   5270   -558   1533    971       O  
ATOM   1528  CB  THR A 193      43.731 -58.183  28.483  1.00 32.26           C  
ANISOU 1528  CB  THR A 193     3014   3854   5388   -680   1063    901       C  
ATOM   1529  OG1 THR A 193      45.087 -58.377  28.077  1.00 30.42           O  
ANISOU 1529  OG1 THR A 193     2947   3619   4990   -665    948    798       O  
ATOM   1530  CG2 THR A 193      43.455 -56.646  28.663  1.00 33.90           C  
ANISOU 1530  CG2 THR A 193     3174   4114   5594   -580   1171    884       C  
ATOM   1531  N   TYR A 194      45.508 -59.115  31.052  1.00 32.53           N  
ANISOU 1531  N   TYR A 194     3396   3908   5056   -621   1274    914       N  
ATOM   1532  CA  TYR A 194      46.585 -58.509  31.820  1.00 31.55           C  
ANISOU 1532  CA  TYR A 194     3436   3841   4711   -567   1312    868       C  
ATOM   1533  C   TYR A 194      47.245 -57.458  30.942  1.00 31.95           C  
ANISOU 1533  C   TYR A 194     3508   3927   4705   -522   1202    759       C  
ATOM   1534  O   TYR A 194      47.065 -57.454  29.727  1.00 28.38           O  
ANISOU 1534  O   TYR A 194     2970   3451   4361   -535   1080    720       O  
ATOM   1535  CB  TYR A 194      47.629 -59.555  32.265  1.00 27.31           C  
ANISOU 1535  CB  TYR A 194     3017   3295   4064   -587   1255    907       C  
ATOM   1536  CG  TYR A 194      47.145 -60.578  33.265  1.00 31.44           C  
ANISOU 1536  CG  TYR A 194     3550   3786   4611   -628   1368   1023       C  
ATOM   1537  CD1 TYR A 194      47.036 -60.275  34.619  1.00 33.71           C  
ANISOU 1537  CD1 TYR A 194     3930   4113   4766   -622   1526   1074       C  
ATOM   1538  CD2 TYR A 194      46.749 -61.859  32.837  1.00 29.19           C  
ANISOU 1538  CD2 TYR A 194     3198   3417   4475   -684   1325   1081       C  
ATOM   1539  CE1 TYR A 194      46.541 -61.255  35.517  1.00 35.55           C  
ANISOU 1539  CE1 TYR A 194     4172   4312   5024   -662   1638   1191       C  
ATOM   1540  CE2 TYR A 194      46.250 -62.842  33.743  1.00 31.15           C  
ANISOU 1540  CE2 TYR A 194     3449   3626   4761   -726   1436   1198       C  
ATOM   1541  CZ  TYR A 194      46.157 -62.518  35.062  1.00 31.44           C  
ANISOU 1541  CZ  TYR A 194     3562   3712   4671   -709   1590   1255       C  
ATOM   1542  OH  TYR A 194      45.732 -63.466  35.925  1.00 32.81           O  
ANISOU 1542  OH  TYR A 194     3748   3848   4869   -749   1698   1372       O  
ATOM   1543  N   PHE A 195      48.039 -56.572  31.556  1.00 31.20           N  
ANISOU 1543  N   PHE A 195     3541   3887   4426   -485   1238    711       N  
ATOM   1544  CA  PHE A 195      48.840 -55.606  30.820  1.00 31.75           C  
ANISOU 1544  CA  PHE A 195     3649   3990   4423   -449   1134    613       C  
ATOM   1545  C   PHE A 195      50.291 -55.683  31.274  1.00 30.20           C  
ANISOU 1545  C   PHE A 195     3596   3841   4038   -454   1058    606       C  
ATOM   1546  O   PHE A 195      50.550 -55.814  32.471  1.00 32.46           O  
ANISOU 1546  O   PHE A 195     3988   4157   4190   -480   1132    658       O  
ATOM   1547  CB  PHE A 195      48.341 -54.176  31.020  1.00 34.30           C  
ANISOU 1547  CB  PHE A 195     3977   4328   4726   -404   1250    563       C  
ATOM   1548  CG  PHE A 195      46.972 -53.917  30.392  1.00 36.14           C  
ANISOU 1548  CG  PHE A 195     4029   4524   5178   -384   1305    593       C  
ATOM   1549  CD1 PHE A 195      46.825 -53.943  29.004  1.00 32.48           C  
ANISOU 1549  CD1 PHE A 195     3449   4050   4843   -390   1146    570       C  
ATOM   1550  CD2 PHE A 195      45.871 -53.604  31.183  1.00 32.30           C  
ANISOU 1550  CD2 PHE A 195     3493   4013   4767   -360   1516    656       C  
ATOM   1551  CE1 PHE A 195      45.614 -53.673  28.417  1.00 30.74           C  
ANISOU 1551  CE1 PHE A 195     3050   3807   4821   -386   1164    624       C  
ATOM   1552  CE2 PHE A 195      44.635 -53.319  30.601  1.00 33.66           C  
ANISOU 1552  CE2 PHE A 195     3466   4156   5169   -335   1563    717       C  
ATOM   1553  CZ  PHE A 195      44.509 -53.369  29.214  1.00 31.56           C  
ANISOU 1553  CZ  PHE A 195     3068   3893   5030   -356   1368    708       C  
ATOM   1554  N   THR A 196      51.221 -55.600  30.324  1.00 27.48           N  
ANISOU 1554  N   THR A 196     3253   3504   3684   -436    913    557       N  
ATOM   1555  CA  THR A 196      52.624 -55.413  30.696  1.00 26.95           C  
ANISOU 1555  CA  THR A 196     3291   3493   3456   -437    837    565       C  
ATOM   1556  C   THR A 196      52.828 -53.990  31.237  1.00 29.61           C  
ANISOU 1556  C   THR A 196     3721   3884   3645   -443    882    503       C  
ATOM   1557  O   THR A 196      52.037 -53.068  30.977  1.00 31.20           O  
ANISOU 1557  O   THR A 196     3896   4068   3892   -418    960    435       O  
ATOM   1558  CB  THR A 196      53.577 -55.677  29.516  1.00 27.10           C  
ANISOU 1558  CB  THR A 196     3279   3496   3521   -406    698    540       C  
ATOM   1559  OG1 THR A 196      53.177 -54.882  28.405  1.00 26.93           O  
ANISOU 1559  OG1 THR A 196     3204   3458   3572   -380    666    444       O  
ATOM   1560  CG2 THR A 196      53.581 -57.162  29.119  1.00 24.50           C  
ANISOU 1560  CG2 THR A 196     2913   3091   3306   -408    673    604       C  
ATOM   1561  N   GLN A 197      53.896 -53.829  32.020  1.00 31.57           N  
ANISOU 1561  N   GLN A 197     4084   4194   3717   -484    833    539       N  
ATOM   1562  CA  GLN A 197      54.110 -52.615  32.798  1.00 28.80           C  
ANISOU 1562  CA  GLN A 197     3875   3884   3184   -528    883    489       C  
ATOM   1563  C   GLN A 197      55.089 -51.642  32.144  1.00 30.79           C  
ANISOU 1563  C   GLN A 197     4147   4171   3380   -527    766    423       C  
ATOM   1564  O   GLN A 197      55.142 -50.486  32.563  1.00 30.70           O  
ANISOU 1564  O   GLN A 197     4254   4171   3240   -563    814    355       O  
ATOM   1565  CB  GLN A 197      54.591 -52.980  34.206  1.00 27.88           C  
ANISOU 1565  CB  GLN A 197     3900   3818   2877   -614    892    581       C  
ATOM   1566  CG  GLN A 197      53.606 -53.812  35.032  1.00 31.36           C  
ANISOU 1566  CG  GLN A 197     4351   4223   3343   -624   1036    649       C  
ATOM   1567  CD  GLN A 197      52.341 -53.037  35.373  1.00 39.58           C  
ANISOU 1567  CD  GLN A 197     5433   5210   4396   -605   1249    577       C  
ATOM   1568  OE1 GLN A 197      52.394 -51.851  35.749  1.00 38.32           O  
ANISOU 1568  OE1 GLN A 197     5412   5050   4097   -630   1320    497       O  
ATOM   1569  NE2 GLN A 197      51.188 -53.701  35.237  1.00 38.00           N  
ANISOU 1569  NE2 GLN A 197     5112   4953   4374   -562   1362    614       N  
ATOM   1570  N   SER A 198      55.814 -52.064  31.100  1.00 29.20           N  
ANISOU 1570  N   SER A 198     3845   3973   3278   -485    636    437       N  
ATOM   1571  CA  SER A 198      56.620 -51.171  30.253  1.00 31.56           C  
ANISOU 1571  CA  SER A 198     4135   4293   3565   -468    541    374       C  
ATOM   1572  C   SER A 198      57.719 -50.458  31.048  1.00 32.79           C  
ANISOU 1572  C   SER A 198     4409   4523   3527   -554    468    400       C  
ATOM   1573  O   SER A 198      58.093 -49.334  30.729  1.00 29.42           O  
ANISOU 1573  O   SER A 198     4025   4107   3045   -569    439    326       O  
ATOM   1574  CB  SER A 198      55.745 -50.137  29.511  1.00 32.11           C  
ANISOU 1574  CB  SER A 198     4179   4317   3706   -422    611    256       C  
ATOM   1575  OG  SER A 198      54.677 -50.713  28.749  1.00 30.86           O  
ANISOU 1575  OG  SER A 198     3902   4099   3726   -368    651    248       O  
ATOM   1576  N   ARG A 199      58.278 -51.098  32.064  1.00 33.35           N  
ANISOU 1576  N   ARG A 199     4533   4645   3491   -623    423    516       N  
ATOM   1577  CA  ARG A 199      59.364 -50.474  32.800  1.00 31.44           C  
ANISOU 1577  CA  ARG A 199     4399   4484   3061   -733    315    564       C  
ATOM   1578  C   ARG A 199      60.700 -50.780  32.134  1.00 36.45           C  
ANISOU 1578  C   ARG A 199     4915   5167   3768   -714    154    661       C  
ATOM   1579  O   ARG A 199      60.775 -51.521  31.159  1.00 31.47           O  
ANISOU 1579  O   ARG A 199     4147   4493   3318   -608    150    683       O  
ATOM   1580  CB  ARG A 199      59.338 -50.934  34.243  1.00 32.12           C  
ANISOU 1580  CB  ARG A 199     4611   4614   2981   -836    329    660       C  
ATOM   1581  CG  ARG A 199      58.069 -50.438  34.917  1.00 34.91           C  
ANISOU 1581  CG  ARG A 199     5105   4909   3250   -854    523    557       C  
ATOM   1582  CD  ARG A 199      57.812 -51.070  36.255  1.00 36.91           C  
ANISOU 1582  CD  ARG A 199     5483   5184   3359   -936    578    649       C  
ATOM   1583  NE  ARG A 199      57.390 -52.472  36.175  1.00 33.77           N  
ANISOU 1583  NE  ARG A 199     4951   4763   3116   -864    606    749       N  
ATOM   1584  CZ  ARG A 199      56.928 -53.160  37.218  1.00 34.80           C  
ANISOU 1584  CZ  ARG A 199     5162   4894   3165   -909    688    830       C  
ATOM   1585  NH1 ARG A 199      56.824 -52.551  38.405  1.00 36.05           N  
ANISOU 1585  NH1 ARG A 199     5550   5073   3073  -1027    754    816       N  
ATOM   1586  NH2 ARG A 199      56.580 -54.466  37.102  1.00 32.50           N  
ANISOU 1586  NH2 ARG A 199     4747   4572   3027   -846    711    926       N  
ATOM   1587  N   ASN A 200      61.775 -50.169  32.632  1.00 41.47           N  
ANISOU 1587  N   ASN A 200     5610   5883   4263   -822     26    723       N  
ATOM   1588  CA  ASN A 200      63.086 -50.490  32.080  1.00 44.72           C  
ANISOU 1588  CA  ASN A 200     5883   6344   4765   -801   -118    854       C  
ATOM   1589  C   ASN A 200      64.041 -50.908  33.187  1.00 41.38           C  
ANISOU 1589  C   ASN A 200     5476   6022   4224   -920   -259   1054       C  
ATOM   1590  O   ASN A 200      63.784 -50.726  34.381  1.00 38.91           O  
ANISOU 1590  O   ASN A 200     5322   5748   3712  -1049   -267   1069       O  
ATOM   1591  CB  ASN A 200      63.656 -49.336  31.230  1.00 56.80           C  
ANISOU 1591  CB  ASN A 200     7394   7879   6308   -802   -170    770       C  
ATOM   1592  CG  ASN A 200      63.639 -48.003  31.947  1.00 64.02           C  
ANISOU 1592  CG  ASN A 200     8491   8823   7009   -948   -190    680       C  
ATOM   1593  OD1 ASN A 200      64.433 -47.772  32.861  1.00 68.62           O  
ANISOU 1593  OD1 ASN A 200     9152   9488   7432  -1099   -318    781       O  
ATOM   1594  ND2 ASN A 200      62.755 -47.102  31.509  1.00 61.21           N  
ANISOU 1594  ND2 ASN A 200     8212   8394   6653   -909    -68    498       N  
ATOM   1595  N   LEU A 201      65.142 -51.525  32.767  1.00 48.09           N  
ANISOU 1595  N   LEU A 201     6159   6907   5206   -873   -363   1225       N  
ATOM   1596  CA  LEU A 201      66.035 -52.183  33.717  1.00 55.06           C  
ANISOU 1596  CA  LEU A 201     7001   7884   6037   -958   -501   1468       C  
ATOM   1597  C   LEU A 201      66.595 -51.196  34.733  1.00 58.77           C  
ANISOU 1597  C   LEU A 201     7612   8462   6256  -1176   -657   1507       C  
ATOM   1598  O   LEU A 201      66.570 -51.453  35.943  1.00 64.44           O  
ANISOU 1598  O   LEU A 201     8441   9235   6810  -1300   -716   1594       O  
ATOM   1599  CB  LEU A 201      67.181 -52.858  32.972  1.00 60.53           C  
ANISOU 1599  CB  LEU A 201     7468   8584   6947   -854   -566   1656       C  
ATOM   1600  CG  LEU A 201      67.211 -54.346  32.730  1.00 62.30           C  
ANISOU 1600  CG  LEU A 201     7561   8742   7368   -710   -490   1797       C  
ATOM   1601  CD1 LEU A 201      68.607 -54.685  32.340  1.00 66.89           C  
ANISOU 1601  CD1 LEU A 201     7944   9361   8112   -656   -579   2027       C  
ATOM   1602  CD2 LEU A 201      66.826 -55.059  33.980  1.00 61.24           C  
ANISOU 1602  CD2 LEU A 201     7505   8644   7121   -785   -507   1905       C  
ATOM   1603  N   GLN A 202      67.098 -50.060  34.257  1.00 54.78           N  
ANISOU 1603  N   GLN A 202     7120   7977   5719  -1232   -721   1429       N  
ATOM   1604  CA  GLN A 202      67.888 -49.176  35.103  1.00 64.57           C  
ANISOU 1604  CA  GLN A 202     8456   9294   6781  -1438   -888   1463       C  
ATOM   1605  C   GLN A 202      67.022 -48.361  36.042  1.00 70.13           C  
ANISOU 1605  C   GLN A 202     9444   9955   7246  -1564   -810   1269       C  
ATOM   1606  O   GLN A 202      67.448 -48.051  37.158  1.00 77.79           O  
ANISOU 1606  O   GLN A 202    10524  10949   8083  -1726   -908   1290       O  
ATOM   1607  CB  GLN A 202      68.731 -48.232  34.246  1.00 68.25           C  
ANISOU 1607  CB  GLN A 202     8836   9777   7317  -1454   -968   1444       C  
ATOM   1608  CG  GLN A 202      69.505 -48.914  33.118  1.00 72.80           C  
ANISOU 1608  CG  GLN A 202     9140  10368   8152  -1295   -991   1612       C  
ATOM   1609  CD  GLN A 202      71.018 -48.745  33.240  1.00 77.68           C  
ANISOU 1609  CD  GLN A 202     9586  11052   8878  -1373  -1154   1785       C  
ATOM   1610  OE1 GLN A 202      71.532 -48.379  34.298  1.00 81.68           O  
ANISOU 1610  OE1 GLN A 202    10160  11605   9272  -1559  -1275   1824       O  
ATOM   1611  NE2 GLN A 202      71.735 -49.019  32.154  1.00 74.79           N  
ANISOU 1611  NE2 GLN A 202     9001  10678   8736  -1236  -1140   1897       N  
ATOM   1612  N   GLU A 203      65.811 -48.016  35.618  1.00 64.99           N  
ANISOU 1612  N   GLU A 203     8914   9230   6551  -1493   -621   1089       N  
ATOM   1613  CA  GLU A 203      64.931 -47.141  36.376  1.00 63.59           C  
ANISOU 1613  CA  GLU A 203     8997   8977   6187  -1575   -494    893       C  
ATOM   1614  C   GLU A 203      63.743 -47.879  36.991  1.00 51.78           C  
ANISOU 1614  C   GLU A 203     7594   7435   4645  -1524   -321    866       C  
ATOM   1615  O   GLU A 203      62.672 -47.290  37.122  1.00 45.55           O  
ANISOU 1615  O   GLU A 203     6961   6556   3788  -1504   -128    694       O  
ATOM   1616  CB  GLU A 203      64.416 -46.022  35.473  1.00 68.32           C  
ANISOU 1616  CB  GLU A 203     9659   9506   6794  -1528   -376    701       C  
ATOM   1617  CG  GLU A 203      65.477 -45.392  34.558  1.00 74.16           C  
ANISOU 1617  CG  GLU A 203    10268  10282   7626  -1536   -516    728       C  
ATOM   1618  CD  GLU A 203      65.858 -43.961  34.952  1.00 83.20           C  
ANISOU 1618  CD  GLU A 203    11580  11382   8650  -1681   -553    609       C  
ATOM   1619  OE1 GLU A 203      65.193 -43.368  35.838  1.00 84.05           O  
ANISOU 1619  OE1 GLU A 203    11915  11406   8615  -1753   -441    480       O  
ATOM   1620  OE2 GLU A 203      66.835 -43.429  34.370  1.00 88.72           O  
ANISOU 1620  OE2 GLU A 203    12179  12115   9416  -1719   -680    653       O  
ATOM   1621  N   PHE A 204      63.912 -49.148  37.388  1.00 44.39           N  
ANISOU 1621  N   PHE A 204     5367   6096   5405  -1074      6   -854       N  
ATOM   1622  CA  PHE A 204      62.757 -50.013  37.662  1.00 38.35           C  
ANISOU 1622  CA  PHE A 204     4686   5410   4474  -1031     95   -812       C  
ATOM   1623  C   PHE A 204      62.076 -49.592  38.964  1.00 40.14           C  
ANISOU 1623  C   PHE A 204     4981   5703   4566  -1053    136  -1006       C  
ATOM   1624  O   PHE A 204      62.700 -49.599  40.020  1.00 44.34           O  
ANISOU 1624  O   PHE A 204     5550   6349   4947  -1090     52  -1108       O  
ATOM   1625  CB  PHE A 204      63.186 -51.486  37.737  1.00 35.60           C  
ANISOU 1625  CB  PHE A 204     4379   5192   3954  -1007     45   -654       C  
ATOM   1626  CG  PHE A 204      62.036 -52.428  37.845  1.00 36.66           C  
ANISOU 1626  CG  PHE A 204     4580   5381   3970   -964    139   -581       C  
ATOM   1627  CD1 PHE A 204      61.379 -52.623  39.056  1.00 38.12           C  
ANISOU 1627  CD1 PHE A 204     4844   5672   3967   -973    184   -664       C  
ATOM   1628  CD2 PHE A 204      61.596 -53.113  36.733  1.00 37.09           C  
ANISOU 1628  CD2 PHE A 204     4612   5381   4102   -914    187   -432       C  
ATOM   1629  CE1 PHE A 204      60.303 -53.492  39.157  1.00 37.02           C  
ANISOU 1629  CE1 PHE A 204     4750   5571   3744   -937    284   -583       C  
ATOM   1630  CE2 PHE A 204      60.508 -53.982  36.836  1.00 38.35           C  
ANISOU 1630  CE2 PHE A 204     4816   5574   4183   -880    269   -371       C  
ATOM   1631  CZ  PHE A 204      59.862 -54.148  38.050  1.00 36.52           C  
ANISOU 1631  CZ  PHE A 204     4652   5433   3790   -894    322   -441       C  
ATOM   1632  N   LYS A 205      60.790 -49.269  38.900  1.00 43.03           N  
ANISOU 1632  N   LYS A 205     5361   6009   4978  -1027    264  -1056       N  
ATOM   1633  CA  LYS A 205      60.040 -48.829  40.078  1.00 48.02           C  
ANISOU 1633  CA  LYS A 205     6051   6700   5493  -1039    333  -1249       C  
ATOM   1634  C   LYS A 205      59.054 -49.920  40.479  1.00 40.67           C  
ANISOU 1634  C   LYS A 205     5196   5882   4373  -1002    431  -1162       C  
ATOM   1635  O   LYS A 205      58.220 -50.287  39.649  1.00 40.82           O  
ANISOU 1635  O   LYS A 205     5190   5827   4494   -960    512  -1044       O  
ATOM   1636  CB  LYS A 205      59.283 -47.530  39.783  1.00 52.30           C  
ANISOU 1636  CB  LYS A 205     6535   7071   6266  -1037    420  -1390       C  
ATOM   1637  CG  LYS A 205      60.135 -46.352  39.263  1.00 56.60           C  
ANISOU 1637  CG  LYS A 205     6985   7460   7062  -1074    343  -1457       C  
ATOM   1638  CD  LYS A 205      60.918 -45.726  40.356  1.00 57.86           C  
ANISOU 1638  CD  LYS A 205     7156   7672   7157  -1132    254  -1676       C  
ATOM   1639  CE  LYS A 205      61.578 -44.438  39.860  1.00 61.16           C  
ANISOU 1639  CE  LYS A 205     7461   7898   7881  -1171    200  -1760       C  
ATOM   1640  NZ  LYS A 205      62.799 -44.094  40.659  1.00 63.12           N  
ANISOU 1640  NZ  LYS A 205     7696   8203   8084  -1236     53  -1912       N  
ATOM   1641  N   PRO A 206      59.073 -50.440  41.706  1.00 38.87           N  
ANISOU 1641  N   PRO A 206     5054   5833   3883  -1013    429  -1211       N  
ATOM   1642  CA  PRO A 206      58.034 -51.387  42.114  1.00 37.64           C  
ANISOU 1642  CA  PRO A 206     4958   5769   3575   -980    548  -1122       C  
ATOM   1643  C   PRO A 206      56.677 -50.709  42.191  1.00 43.21           C  
ANISOU 1643  C   PRO A 206     5648   6394   4375   -960    711  -1243       C  
ATOM   1644  O   PRO A 206      56.558 -49.532  42.540  1.00 45.64           O  
ANISOU 1644  O   PRO A 206     5939   6646   4757   -978    736  -1453       O  
ATOM   1645  CB  PRO A 206      58.499 -51.848  43.501  1.00 37.97           C  
ANISOU 1645  CB  PRO A 206     5093   6027   3307  -1001    502  -1164       C  
ATOM   1646  CG  PRO A 206      59.292 -50.662  44.021  1.00 38.60           C  
ANISOU 1646  CG  PRO A 206     5164   6108   3395  -1046    406  -1394       C  
ATOM   1647  CD  PRO A 206      60.025 -50.183  42.804  1.00 40.61           C  
ANISOU 1647  CD  PRO A 206     5318   6185   3926  -1057    316  -1346       C  
ATOM   1648  N   ARG A 207      55.636 -51.484  41.884  1.00 41.11           N  
ANISOU 1648  N   ARG A 207     5380   6117   4123   -923    823  -1113       N  
ATOM   1649  CA  ARG A 207      54.280 -50.961  41.824  1.00 41.64           C  
ANISOU 1649  CA  ARG A 207     5412   6095   4314   -897    980  -1197       C  
ATOM   1650  C   ARG A 207      53.325 -51.735  42.725  1.00 42.29           C  
ANISOU 1650  C   ARG A 207     5548   6304   4214   -882   1123  -1165       C  
ATOM   1651  O   ARG A 207      52.102 -51.624  42.573  1.00 41.01           O  
ANISOU 1651  O   ARG A 207     5344   6070   4167   -854   1264  -1180       O  
ATOM   1652  CB  ARG A 207      53.785 -50.966  40.378  1.00 40.72           C  
ANISOU 1652  CB  ARG A 207     5207   5804   4463   -863    984  -1076       C  
ATOM   1653  CG  ARG A 207      54.456 -49.884  39.541  1.00 41.84           C  
ANISOU 1653  CG  ARG A 207     5282   5801   4814   -874    893  -1130       C  
ATOM   1654  CD  ARG A 207      54.012 -49.925  38.089  1.00 40.72           C  
ANISOU 1654  CD  ARG A 207     5061   5514   4895   -834    888   -990       C  
ATOM   1655  NE  ARG A 207      54.717 -48.890  37.346  1.00 45.64           N  
ANISOU 1655  NE  ARG A 207     5624   6013   5705   -844    811  -1016       N  
ATOM   1656  CZ  ARG A 207      54.754 -48.782  36.020  1.00 44.57           C  
ANISOU 1656  CZ  ARG A 207     5424   5770   5740   -815    771   -885       C  
ATOM   1657  NH1 ARG A 207      54.073 -49.639  35.262  1.00 40.21           N  
ANISOU 1657  NH1 ARG A 207     4860   5219   5200   -771    790   -742       N  
ATOM   1658  NH2 ARG A 207      55.434 -47.771  35.460  1.00 40.14           N  
ANISOU 1658  NH2 ARG A 207     4806   5099   5346   -829    714   -902       N  
ATOM   1659  N   SER A 208      53.857 -52.530  43.648  1.00 41.25           N  
ANISOU 1659  N   SER A 208     5503   6360   3812   -897   1090  -1106       N  
ATOM   1660  CA  SER A 208      53.017 -53.229  44.608  1.00 41.84           C  
ANISOU 1660  CA  SER A 208     5632   6573   3692   -885   1236  -1063       C  
ATOM   1661  C   SER A 208      53.909 -53.606  45.769  1.00 45.51           C  
ANISOU 1661  C   SER A 208     6200   7257   3836   -908   1161  -1065       C  
ATOM   1662  O   SER A 208      55.140 -53.570  45.658  1.00 42.25           O  
ANISOU 1662  O   SER A 208     5799   6870   3386   -931    985  -1057       O  
ATOM   1663  CB  SER A 208      52.362 -54.472  44.016  1.00 40.63           C  
ANISOU 1663  CB  SER A 208     5443   6378   3616   -860   1291   -825       C  
ATOM   1664  OG  SER A 208      53.295 -55.530  43.956  1.00 41.00           O  
ANISOU 1664  OG  SER A 208     5522   6499   3555   -867   1165   -642       O  
ATOM   1665  N   GLN A 209      53.270 -53.928  46.895  1.00 46.12           N  
ANISOU 1665  N   GLN A 209     6344   7497   3681   -901   1298  -1077       N  
ATOM   1666  CA  GLN A 209      54.028 -54.361  48.059  1.00 49.81           C  
ANISOU 1666  CA  GLN A 209     6917   8202   3808   -916   1230  -1056       C  
ATOM   1667  C   GLN A 209      54.803 -55.637  47.760  1.00 50.55           C  
ANISOU 1667  C   GLN A 209     7017   8332   3859   -916   1102   -782       C  
ATOM   1668  O   GLN A 209      55.955 -55.787  48.194  1.00 48.79           O  
ANISOU 1668  O   GLN A 209     6840   8227   3470   -933    938   -766       O  
ATOM   1669  CB  GLN A 209      53.105 -54.570  49.259  1.00 46.20           C  
ANISOU 1669  CB  GLN A 209     6529   7923   3102   -900   1426  -1080       C  
ATOM   1670  CG  GLN A 209      53.858 -54.824  50.565  1.00 51.97           C  
ANISOU 1670  CG  GLN A 209     7379   8928   3437   -911   1356  -1091       C  
ATOM   1671  CD  GLN A 209      54.732 -53.645  50.983  1.00 56.91           C  
ANISOU 1671  CD  GLN A 209     8038   9605   3979   -938   1217  -1380       C  
ATOM   1672  OE1 GLN A 209      54.297 -52.499  50.959  1.00 63.37           O  
ANISOU 1672  OE1 GLN A 209     8827  10336   4914   -940   1288  -1640       O  
ATOM   1673  NE2 GLN A 209      55.964 -53.924  51.369  1.00 55.32           N  
ANISOU 1673  NE2 GLN A 209     7886   9534   3597   -958   1014  -1338       N  
ATOM   1674  N   MET A 210      54.191 -56.575  47.026  1.00 41.18           N  
ANISOU 1674  N   MET A 210     5774   7040   2834   -895   1167   -573       N  
ATOM   1675  CA  MET A 210      54.923 -57.795  46.690  1.00 40.21           C  
ANISOU 1675  CA  MET A 210     5645   6926   2706   -890   1048   -327       C  
ATOM   1676  C   MET A 210      56.217 -57.474  45.935  1.00 39.30           C  
ANISOU 1676  C   MET A 210     5496   6736   2702   -904    840   -358       C  
ATOM   1677  O   MET A 210      57.272 -58.066  46.213  1.00 41.32           O  
ANISOU 1677  O   MET A 210     5779   7084   2838   -911    697   -250       O  
ATOM   1678  CB  MET A 210      54.041 -58.749  45.881  1.00 38.79           C  
ANISOU 1678  CB  MET A 210     5394   6610   2735   -867   1142   -140       C  
ATOM   1679  CG  MET A 210      54.746 -60.069  45.601  1.00 38.08           C  
ANISOU 1679  CG  MET A 210     5294   6523   2653   -858   1032    105       C  
ATOM   1680  SD  MET A 210      53.843 -61.049  44.395  1.00 42.99           S  
ANISOU 1680  SD  MET A 210     5812   6942   3582   -834   1102    267       S  
ATOM   1681  CE  MET A 210      52.306 -61.397  45.255  1.00 44.94           C  
ANISOU 1681  CE  MET A 210     6063   7242   3769   -831   1348    323       C  
ATOM   1682  N   GLU A 211      56.169 -56.508  45.003  1.00 38.41           N  
ANISOU 1682  N   GLU A 211     5317   6456   2821   -908    822   -499       N  
ATOM   1683  CA  GLU A 211      57.375 -56.150  44.258  1.00 36.49           C  
ANISOU 1683  CA  GLU A 211     5030   6136   2697   -923    647   -520       C  
ATOM   1684  C   GLU A 211      58.401 -55.487  45.161  1.00 41.81           C  
ANISOU 1684  C   GLU A 211     5754   6940   3192   -957    524   -665       C  
ATOM   1685  O   GLU A 211      59.615 -55.689  44.989  1.00 40.88           O  
ANISOU 1685  O   GLU A 211     5620   6841   3073   -970    359   -612       O  
ATOM   1686  CB  GLU A 211      57.025 -55.245  43.075  1.00 35.06           C  
ANISOU 1686  CB  GLU A 211     4766   5753   2802   -917    670   -614       C  
ATOM   1687  CG  GLU A 211      56.222 -55.979  41.970  1.00 35.34           C  
ANISOU 1687  CG  GLU A 211     4741   5658   3029   -881    738   -460       C  
ATOM   1688  CD  GLU A 211      56.177 -55.211  40.656  1.00 39.08           C  
ANISOU 1688  CD  GLU A 211     5133   5952   3764   -870    714   -507       C  
ATOM   1689  OE1 GLU A 211      56.321 -53.963  40.679  1.00 44.01           O  
ANISOU 1689  OE1 GLU A 211     5740   6523   4458   -888    705   -674       O  
ATOM   1690  OE2 GLU A 211      56.008 -55.862  39.591  1.00 37.69           O  
ANISOU 1690  OE2 GLU A 211     4908   5688   3726   -841    700   -376       O  
ATOM   1691  N   ILE A 212      57.946 -54.686  46.127  1.00 46.07           N  
ANISOU 1691  N   ILE A 212     6347   7570   3586   -970    600   -863       N  
ATOM   1692  CA  ILE A 212      58.902 -54.093  47.057  1.00 49.97           C  
ANISOU 1692  CA  ILE A 212     6892   8205   3890  -1003    470  -1023       C  
ATOM   1693  C   ILE A 212      59.614 -55.196  47.830  1.00 49.77           C  
ANISOU 1693  C   ILE A 212     6932   8378   3602   -999    368   -847       C  
ATOM   1694  O   ILE A 212      60.848 -55.231  47.908  1.00 48.94           O  
ANISOU 1694  O   ILE A 212     6816   8320   3461  -1019    179   -836       O  
ATOM   1695  CB  ILE A 212      58.201 -53.096  48.003  1.00 52.27           C  
ANISOU 1695  CB  ILE A 212     7235   8571   4054  -1011    583  -1286       C  
ATOM   1696  CG1 ILE A 212      57.697 -51.873  47.230  1.00 46.70           C  
ANISOU 1696  CG1 ILE A 212     6448   7647   3648  -1016    649  -1471       C  
ATOM   1697  CG2 ILE A 212      59.147 -52.672  49.127  1.00 52.03           C  
ANISOU 1697  CG2 ILE A 212     7272   8731   3767  -1041    440  -1451       C  
ATOM   1698  CD1 ILE A 212      56.874 -50.939  48.072  1.00 49.90           C  
ANISOU 1698  CD1 ILE A 212     6890   8098   3974  -1014    786  -1732       C  
ATOM   1699  N   ASP A 213      58.837 -56.125  48.387  1.00 49.11           N  
ANISOU 1699  N   ASP A 213     6905   8405   3351   -973    494   -691       N  
ATOM   1700  CA  ASP A 213      59.397 -57.251  49.130  1.00 49.47           C  
ANISOU 1700  CA  ASP A 213     7009   8633   3155   -962    414   -483       C  
ATOM   1701  C   ASP A 213      60.378 -58.056  48.279  1.00 47.18           C  
ANISOU 1701  C   ASP A 213     6650   8248   3028   -956    258   -285       C  
ATOM   1702  O   ASP A 213      61.449 -58.452  48.759  1.00 47.15           O  
ANISOU 1702  O   ASP A 213     6664   8363   2885   -961     90   -209       O  
ATOM   1703  CB  ASP A 213      58.273 -58.159  49.626  1.00 50.65           C  
ANISOU 1703  CB  ASP A 213     7203   8861   3180   -934    604   -310       C  
ATOM   1704  CG  ASP A 213      57.409 -57.509  50.680  1.00 54.69           C  
ANISOU 1704  CG  ASP A 213     7794   9520   3467   -933    764   -485       C  
ATOM   1705  OD1 ASP A 213      57.792 -56.429  51.180  1.00 55.42           O  
ANISOU 1705  OD1 ASP A 213     7920   9683   3453   -954    702   -747       O  
ATOM   1706  OD2 ASP A 213      56.338 -58.092  51.006  1.00 58.39           O  
ANISOU 1706  OD2 ASP A 213     8282  10029   3875   -911    958   -365       O  
ATOM   1707  N   PHE A 214      60.025 -58.314  47.014  1.00 41.80           N  
ANISOU 1707  N   PHE A 214     5885   7358   2639   -941    309   -203       N  
ATOM   1708  CA  PHE A 214      60.950 -59.022  46.128  1.00 41.82           C  
ANISOU 1708  CA  PHE A 214     5817   7264   2809   -930    176    -44       C  
ATOM   1709  C   PHE A 214      62.278 -58.276  45.970  1.00 45.06           C  
ANISOU 1709  C   PHE A 214     6190   7668   3263   -959    -11   -165       C  
ATOM   1710  O   PHE A 214      63.353 -58.894  45.961  1.00 45.02           O  
ANISOU 1710  O   PHE A 214     6158   7700   3247   -954   -161    -42       O  
ATOM   1711  CB  PHE A 214      60.304 -59.244  44.753  1.00 36.79           C  
ANISOU 1711  CB  PHE A 214     5100   6414   2464   -908    264     15       C  
ATOM   1712  CG  PHE A 214      61.252 -59.868  43.742  1.00 38.29           C  
ANISOU 1712  CG  PHE A 214     5214   6501   2833   -892    142    142       C  
ATOM   1713  CD1 PHE A 214      61.442 -61.242  43.712  1.00 39.11           C  
ANISOU 1713  CD1 PHE A 214     5306   6616   2936   -863    116    367       C  
ATOM   1714  CD2 PHE A 214      62.000 -59.067  42.879  1.00 40.53           C  
ANISOU 1714  CD2 PHE A 214     5433   6681   3286   -904     56     38       C  
ATOM   1715  CE1 PHE A 214      62.329 -61.815  42.796  1.00 37.43           C  
ANISOU 1715  CE1 PHE A 214     5020   6311   2892   -842     12    465       C  
ATOM   1716  CE2 PHE A 214      62.903 -59.625  41.965  1.00 35.34           C  
ANISOU 1716  CE2 PHE A 214     4703   5942   2781   -885    -41    149       C  
ATOM   1717  CZ  PHE A 214      63.056 -60.993  41.913  1.00 36.49           C  
ANISOU 1717  CZ  PHE A 214     4839   6100   2925   -852    -61    350       C  
ATOM   1718  N   LEU A 215      62.229 -56.958  45.809  1.00 44.27           N  
ANISOU 1718  N   LEU A 215     6072   7504   3246   -987     -3   -399       N  
ATOM   1719  CA  LEU A 215      63.477 -56.211  45.661  1.00 48.30           C  
ANISOU 1719  CA  LEU A 215     6531   7991   3831  -1021   -175   -516       C  
ATOM   1720  C   LEU A 215      64.275 -56.149  46.963  1.00 50.18           C  
ANISOU 1720  C   LEU A 215     6829   8439   3798  -1045   -320   -582       C  
ATOM   1721  O   LEU A 215      65.508 -56.146  46.928  1.00 51.11           O  
ANISOU 1721  O   LEU A 215     6897   8573   3950  -1062   -500   -569       O  
ATOM   1722  CB  LEU A 215      63.176 -54.812  45.135  1.00 47.31           C  
ANISOU 1722  CB  LEU A 215     6359   7719   3898  -1047   -124   -738       C  
ATOM   1723  CG  LEU A 215      62.616 -54.864  43.710  1.00 44.46           C  
ANISOU 1723  CG  LEU A 215     5926   7154   3813  -1020    -24   -651       C  
ATOM   1724  CD1 LEU A 215      62.193 -53.477  43.228  1.00 43.86           C  
ANISOU 1724  CD1 LEU A 215     5803   6931   3929  -1040     38   -846       C  
ATOM   1725  CD2 LEU A 215      63.654 -55.518  42.769  1.00 43.83           C  
ANISOU 1725  CD2 LEU A 215     5769   7006   3877  -1008   -136   -483       C  
ATOM   1726  N   GLU A 216      63.613 -56.130  48.115  1.00 55.47           N  
ANISOU 1726  N   GLU A 216     7602   9282   4193  -1042   -247   -646       N  
ATOM   1727  CA  GLU A 216      64.321 -55.926  49.377  1.00 59.86           C  
ANISOU 1727  CA  GLU A 216     8223  10058   4461  -1063   -390   -746       C  
ATOM   1728  C   GLU A 216      64.683 -57.217  50.101  1.00 62.45           C  
ANISOU 1728  C   GLU A 216     8607  10575   4548  -1034   -464   -496       C  
ATOM   1729  O   GLU A 216      65.748 -57.281  50.718  1.00 66.26           O  
ANISOU 1729  O   GLU A 216     9094  11191   4888  -1047   -662   -499       O  
ATOM   1730  CB  GLU A 216      63.495 -55.041  50.313  1.00 64.81           C  
ANISOU 1730  CB  GLU A 216     8936  10796   4892  -1074   -280   -994       C  
ATOM   1731  CG  GLU A 216      63.048 -53.733  49.668  1.00 74.69           C  
ANISOU 1731  CG  GLU A 216    10129  11852   6399  -1098   -197  -1242       C  
ATOM   1732  CD  GLU A 216      62.332 -52.788  50.650  1.00 83.76           C  
ANISOU 1732  CD  GLU A 216    11352  13105   7367  -1108    -99  -1526       C  
ATOM   1733  OE1 GLU A 216      62.561 -51.555  50.568  1.00 81.17           O  
ANISOU 1733  OE1 GLU A 216    10980  12680   7180  -1142   -142  -1795       O  
ATOM   1734  OE2 GLU A 216      61.539 -53.279  51.500  1.00 87.11           O  
ANISOU 1734  OE2 GLU A 216    11875  13705   7519  -1079     30  -1481       O  
ATOM   1735  N   LEU A 217      63.839 -58.248  50.052  1.00 58.33           N  
ANISOU 1735  N   LEU A 217     8117  10059   3988   -996   -316   -273       N  
ATOM   1736  CA  LEU A 217      64.113 -59.462  50.809  1.00 60.82           C  
ANISOU 1736  CA  LEU A 217     8482  10546   4078   -967   -372    -18       C  
ATOM   1737  C   LEU A 217      65.105 -60.358  50.079  1.00 58.44           C  
ANISOU 1737  C   LEU A 217     8090  10144   3970   -950   -517    199       C  
ATOM   1738  O   LEU A 217      65.357 -60.221  48.880  1.00 54.70           O  
ANISOU 1738  O   LEU A 217     7519   9461   3805   -953   -525    185       O  
ATOM   1739  CB  LEU A 217      62.836 -60.263  51.061  1.00 61.24           C  
ANISOU 1739  CB  LEU A 217     8591  10631   4048   -935   -153    154       C  
ATOM   1740  CG  LEU A 217      61.649 -59.537  51.677  1.00 60.46           C  
ANISOU 1740  CG  LEU A 217     8568  10610   3793   -941     44    -27       C  
ATOM   1741  CD1 LEU A 217      60.523 -60.519  51.867  1.00 60.30           C  
ANISOU 1741  CD1 LEU A 217     8575  10596   3742   -904    249    198       C  
ATOM   1742  CD2 LEU A 217      62.031 -58.912  52.999  1.00 64.17           C  
ANISOU 1742  CD2 LEU A 217     9128  11268   3986   -926    -38   -195       C  
ATOM   1743  N   ALA A 218      65.664 -61.299  50.828  1.00 64.88           N  
ANISOU 1743  N   ALA A 218     8937  11118   4597   -927   -627    407       N  
ATOM   1744  CA  ALA A 218      66.424 -62.378  50.224  1.00 64.96           C  
ANISOU 1744  CA  ALA A 218     8860  11033   4789   -898   -730    653       C  
ATOM   1745  C   ALA A 218      65.475 -63.388  49.586  1.00 62.56           C  
ANISOU 1745  C   ALA A 218     8535  10588   4646   -863   -549    859       C  
ATOM   1746  O   ALA A 218      64.328 -63.559  50.025  1.00 57.07           O  
ANISOU 1746  O   ALA A 218     7910   9946   3830   -857   -370    896       O  
ATOM   1747  CB  ALA A 218      67.307 -63.070  51.267  1.00 68.97           C  
ANISOU 1747  CB  ALA A 218     9399  11736   5072   -875   -910    821       C  
ATOM   1748  N   MET A 219      65.983 -64.057  48.538  1.00 61.19           N  
ANISOU 1748  N   MET A 219     8257  10235   4758   -841   -596    984       N  
ATOM   1749  CA  MET A 219      65.202 -65.016  47.756  1.00 59.20           C  
ANISOU 1749  CA  MET A 219     7962   9817   4713   -810   -452   1150       C  
ATOM   1750  C   MET A 219      64.423 -65.959  48.671  1.00 61.18           C  
ANISOU 1750  C   MET A 219     8281  10179   4784   -789   -348   1368       C  
ATOM   1751  O   MET A 219      63.194 -66.074  48.565  1.00 58.03           O  
ANISOU 1751  O   MET A 219     7905   9728   4415   -788   -154   1378       O  
ATOM   1752  CB  MET A 219      66.147 -65.776  46.805  1.00 60.99           C  
ANISOU 1752  CB  MET A 219     8074   9892   5206   -780   -564   1274       C  
ATOM   1753  CG  MET A 219      65.528 -66.832  45.841  1.00 62.68           C  
ANISOU 1753  CG  MET A 219     8225   9913   5679   -743   -448   1422       C  
ATOM   1754  SD  MET A 219      66.658 -67.725  44.661  1.00 59.72           S  
ANISOU 1754  SD  MET A 219     7709   9358   5625   -698   -565   1531       S  
ATOM   1755  CE  MET A 219      67.715 -68.653  45.800  1.00 63.47           C  
ANISOU 1755  CE  MET A 219     8181   9978   5958   -673   -743   1774       C  
ATOM   1756  N   ASP A 220      65.116 -66.572  49.641  1.00 59.57           N  
ANISOU 1756  N   ASP A 220     8109  10144   4380   -772   -474   1545       N  
ATOM   1757  CA  ASP A 220      64.479 -67.561  50.508  1.00 61.41           C  
ANISOU 1757  CA  ASP A 220     8394  10436   4502   -733   -374   1772       C  
ATOM   1758  C   ASP A 220      63.326 -66.965  51.295  1.00 62.41           C  
ANISOU 1758  C   ASP A 220     8624  10660   4428   -739   -191   1651       C  
ATOM   1759  O   ASP A 220      62.261 -67.584  51.422  1.00 66.70           O  
ANISOU 1759  O   ASP A 220     9180  11150   5014   -721     -7   1777       O  
ATOM   1760  CB  ASP A 220      65.501 -68.156  51.480  1.00 71.67           C  
ANISOU 1760  CB  ASP A 220     9709  11842   5682   -687   -546   1917       C  
ATOM   1761  CG  ASP A 220      66.547 -68.999  50.785  1.00 78.66           C  
ANISOU 1761  CG  ASP A 220    10478  12611   6800   -665   -702   2085       C  
ATOM   1762  OD1 ASP A 220      66.494 -69.121  49.536  1.00 76.63           O  
ANISOU 1762  OD1 ASP A 220    10133  12194   6787   -683   -676   2086       O  
ATOM   1763  OD2 ASP A 220      67.421 -69.543  51.501  1.00 84.49           O  
ANISOU 1763  OD2 ASP A 220    11211  13416   7476   -626   -849   2215       O  
ATOM   1764  N   GLU A 221      63.526 -65.790  51.877  1.00 62.18           N  
ANISOU 1764  N   GLU A 221     8664  10768   4192   -761   -238   1405       N  
ATOM   1765  CA  GLU A 221      62.472 -65.240  52.713  1.00 63.72           C  
ANISOU 1765  CA  GLU A 221     8959  11061   4193   -756    -64   1285       C  
ATOM   1766  C   GLU A 221      61.281 -64.814  51.874  1.00 57.93           C  
ANISOU 1766  C   GLU A 221     8195  10206   3609   -789    141   1179       C  
ATOM   1767  O   GLU A 221      60.128 -64.982  52.294  1.00 62.30           O  
ANISOU 1767  O   GLU A 221     8788  10763   4120   -771    343   1215       O  
ATOM   1768  CB  GLU A 221      62.988 -64.065  53.528  1.00 70.96           C  
ANISOU 1768  CB  GLU A 221     9951  12139   4873   -767   -170   1023       C  
ATOM   1769  CG  GLU A 221      61.999 -63.678  54.602  1.00 79.78           C  
ANISOU 1769  CG  GLU A 221    11180  13375   5758   -743      0    934       C  
ATOM   1770  CD  GLU A 221      62.495 -62.543  55.449  1.00 87.48           C  
ANISOU 1770  CD  GLU A 221    12232  14504   6504   -748   -107    662       C  
ATOM   1771  OE1 GLU A 221      63.566 -61.986  55.105  1.00 90.57           O  
ANISOU 1771  OE1 GLU A 221    12576  14890   6948   -781   -310    529       O  
ATOM   1772  OE2 GLU A 221      61.814 -62.213  56.448  1.00 87.82           O  
ANISOU 1772  OE2 GLU A 221    12377  14664   6326   -720     13    580       O  
ATOM   1773  N   PHE A 222      61.540 -64.270  50.684  1.00 51.46           N  
ANISOU 1773  N   PHE A 222     7300   9273   2978   -836     94   1054       N  
ATOM   1774  CA  PHE A 222      60.444 -63.894  49.801  1.00 53.78           C  
ANISOU 1774  CA  PHE A 222     7550   9379   3506   -842    273    941       C  
ATOM   1775  C   PHE A 222      59.571 -65.097  49.464  1.00 55.81           C  
ANISOU 1775  C   PHE A 222     7763   9523   3921   -818    417   1186       C  
ATOM   1776  O   PHE A 222      58.344 -65.047  49.591  1.00 50.70           O  
ANISOU 1776  O   PHE A 222     7127   8857   3279   -820    618   1173       O  
ATOM   1777  CB  PHE A 222      60.972 -63.264  48.514  1.00 50.28           C  
ANISOU 1777  CB  PHE A 222     7018   8734   3351   -854    181    782       C  
ATOM   1778  CG  PHE A 222      59.877 -62.855  47.593  1.00 51.69           C  
ANISOU 1778  CG  PHE A 222     7151   8732   3759   -856    343    676       C  
ATOM   1779  CD1 PHE A 222      59.237 -61.637  47.763  1.00 51.20           C  
ANISOU 1779  CD1 PHE A 222     7120   8684   3652   -877    438    433       C  
ATOM   1780  CD2 PHE A 222      59.424 -63.713  46.605  1.00 52.24           C  
ANISOU 1780  CD2 PHE A 222     7142   8619   4089   -833    401    817       C  
ATOM   1781  CE1 PHE A 222      58.203 -61.262  46.931  1.00 47.17           C  
ANISOU 1781  CE1 PHE A 222     6558   8006   3360   -874    580    349       C  
ATOM   1782  CE2 PHE A 222      58.368 -63.346  45.788  1.00 48.50           C  
ANISOU 1782  CE2 PHE A 222     6623   7992   3814   -833    537    722       C  
ATOM   1783  CZ  PHE A 222      57.762 -62.127  45.950  1.00 47.41           C  
ANISOU 1783  CZ  PHE A 222     6512   7869   3633   -852    624    499       C  
ATOM   1784  N   ILE A 223      60.201 -66.177  48.997  1.00 57.96           N  
ANISOU 1784  N   ILE A 223     7970   9702   4350   -796    316   1398       N  
ATOM   1785  CA  ILE A 223      59.479 -67.384  48.607  1.00 57.85           C  
ANISOU 1785  CA  ILE A 223     7896   9551   4534   -774    429   1624       C  
ATOM   1786  C   ILE A 223      58.685 -67.932  49.786  1.00 58.56           C  
ANISOU 1786  C   ILE A 223     8051   9768   4430   -761    575   1790       C  
ATOM   1787  O   ILE A 223      57.515 -68.324  49.643  1.00 55.98           O  
ANISOU 1787  O   ILE A 223     7694   9347   4228   -760    761   1855       O  
ATOM   1788  CB  ILE A 223      60.477 -68.413  48.030  1.00 54.27           C  
ANISOU 1788  CB  ILE A 223     7363   8986   4270   -747    272   1804       C  
ATOM   1789  CG1 ILE A 223      60.903 -67.971  46.635  1.00 51.57           C  
ANISOU 1789  CG1 ILE A 223     6940   8454   4200   -746    197   1632       C  
ATOM   1790  CG2 ILE A 223      59.900 -69.795  47.992  1.00 53.83           C  
ANISOU 1790  CG2 ILE A 223     7256   8830   4368   -724    364   2075       C  
ATOM   1791  CD1 ILE A 223      61.959 -68.849  45.969  1.00 52.94           C  
ANISOU 1791  CD1 ILE A 223     7028   8516   4572   -714     48   1760       C  
ATOM   1792  N   GLU A 224      59.277 -67.918  50.979  1.00 58.77           N  
ANISOU 1792  N   GLU A 224     8164   9962   4205   -733    491   1819       N  
ATOM   1793  CA  GLU A 224      58.533 -68.407  52.127  1.00 65.47           C  
ANISOU 1793  CA  GLU A 224     9083  10887   4906   -700    631   1943       C  
ATOM   1794  C   GLU A 224      57.336 -67.516  52.423  1.00 67.49           C  
ANISOU 1794  C   GLU A 224     9389  11186   5068   -715    837   1756       C  
ATOM   1795  O   GLU A 224      56.253 -68.020  52.726  1.00 70.31           O  
ANISOU 1795  O   GLU A 224     9746  11498   5471   -704   1030   1866       O  
ATOM   1796  CB  GLU A 224      59.432 -68.515  53.350  1.00 69.55           C  
ANISOU 1796  CB  GLU A 224     9689  11587   5150   -666    492   2002       C  
ATOM   1797  CG  GLU A 224      58.790 -69.328  54.462  1.00 75.56           C  
ANISOU 1797  CG  GLU A 224    10514  12409   5785   -631    622   2206       C  
ATOM   1798  CD  GLU A 224      58.956 -68.685  55.818  1.00 85.35           C  
ANISOU 1798  CD  GLU A 224    11892  13880   6655   -609    606   2104       C  
ATOM   1799  OE1 GLU A 224      58.901 -67.439  55.895  1.00 88.88           O  
ANISOU 1799  OE1 GLU A 224    12388  14413   6969   -626    608   1822       O  
ATOM   1800  OE2 GLU A 224      59.144 -69.428  56.807  1.00 90.88           O  
ANISOU 1800  OE2 GLU A 224    12652  14674   7204   -574    588   2302       O  
ATOM   1801  N   ARG A 225      57.499 -66.196  52.295  1.00 69.40           N  
ANISOU 1801  N   ARG A 225     9661  11498   5210   -742    803   1471       N  
ATOM   1802  CA  ARG A 225      56.439 -65.275  52.693  1.00 70.51           C  
ANISOU 1802  CA  ARG A 225     9849  11688   5252   -748    991   1272       C  
ATOM   1803  C   ARG A 225      55.201 -65.431  51.818  1.00 62.53           C  
ANISOU 1803  C   ARG A 225     8750  10507   4503   -767   1186   1289       C  
ATOM   1804  O   ARG A 225      54.080 -65.459  52.320  1.00 58.76           O  
ANISOU 1804  O   ARG A 225     8290  10033   4002   -751   1392   1300       O  
ATOM   1805  CB  ARG A 225      56.931 -63.829  52.642  1.00 71.70           C  
ANISOU 1805  CB  ARG A 225    10033  11918   5293   -777    899    949       C  
ATOM   1806  CG  ARG A 225      55.803 -62.812  52.917  1.00 71.41           C  
ANISOU 1806  CG  ARG A 225    10024  11900   5208   -780   1099    718       C  
ATOM   1807  CD  ARG A 225      56.368 -61.434  53.140  1.00 73.94           C  
ANISOU 1807  CD  ARG A 225    10388  12307   5398   -802    997    398       C  
ATOM   1808  NE  ARG A 225      57.435 -61.443  54.142  1.00 79.81           N  
ANISOU 1808  NE  ARG A 225    11217  13220   5888   -778    816    400       N  
ATOM   1809  CZ  ARG A 225      58.016 -60.347  54.622  1.00 79.89           C  
ANISOU 1809  CZ  ARG A 225    11276  13328   5750   -789    706    133       C  
ATOM   1810  NH1 ARG A 225      57.627 -59.153  54.184  1.00 83.06           N  
ANISOU 1810  NH1 ARG A 225    11649  13665   6245   -824    767   -155       N  
ATOM   1811  NH2 ARG A 225      58.970 -60.443  55.545  1.00 74.96           N  
ANISOU 1811  NH2 ARG A 225    10723  12855   4902   -766    534    150       N  
ATOM   1812  N   TYR A 226      55.380 -65.502  50.504  1.00 59.20           N  
ANISOU 1812  N   TYR A 226     8228   9933   4332   -801   1126   1283       N  
ATOM   1813  CA  TYR A 226      54.253 -65.605  49.586  1.00 59.62           C  
ANISOU 1813  CA  TYR A 226     8187   9809   4659   -818   1283   1277       C  
ATOM   1814  C   TYR A 226      53.930 -67.040  49.214  1.00 57.73           C  
ANISOU 1814  C   TYR A 226     7866   9435   4634   -806   1322   1562       C  
ATOM   1815  O   TYR A 226      53.171 -67.257  48.265  1.00 57.23           O  
ANISOU 1815  O   TYR A 226     7705   9164   4874   -807   1392   1546       O  
ATOM   1816  CB  TYR A 226      54.521 -64.754  48.324  1.00 55.33           C  
ANISOU 1816  CB  TYR A 226     7582   9083   4358   -825   1182   1046       C  
ATOM   1817  CG  TYR A 226      54.557 -63.278  48.667  1.00 55.04           C  
ANISOU 1817  CG  TYR A 226     7603   9136   4172   -840   1187    754       C  
ATOM   1818  CD1 TYR A 226      53.396 -62.515  48.678  1.00 52.54           C  
ANISOU 1818  CD1 TYR A 226     7273   8782   3907   -843   1368    593       C  
ATOM   1819  CD2 TYR A 226      55.753 -62.661  49.037  1.00 51.86           C  
ANISOU 1819  CD2 TYR A 226     7260   8853   3590   -850   1011    639       C  
ATOM   1820  CE1 TYR A 226      53.424 -61.172  49.045  1.00 51.07           C  
ANISOU 1820  CE1 TYR A 226     7134   8668   3601   -854   1379    318       C  
ATOM   1821  CE2 TYR A 226      55.785 -61.336  49.399  1.00 51.43           C  
ANISOU 1821  CE2 TYR A 226     7252   8871   3418   -867   1014    363       C  
ATOM   1822  CZ  TYR A 226      54.626 -60.595  49.403  1.00 51.10           C  
ANISOU 1822  CZ  TYR A 226     7199   8783   3433   -867   1200    201       C  
ATOM   1823  OH  TYR A 226      54.693 -59.273  49.770  1.00 50.37           O  
ANISOU 1823  OH  TYR A 226     7145   8746   3246   -881   1199    -85       O  
ATOM   1824  N   LYS A 227      54.513 -68.010  49.926  1.00 57.55           N  
ANISOU 1824  N   LYS A 227     7880   9458   4528   -773   1248   1777       N  
ATOM   1825  CA  LYS A 227      54.188 -69.430  49.795  1.00 58.03           C  
ANISOU 1825  CA  LYS A 227     7871   9379   4800   -757   1290   2045       C  
ATOM   1826  C   LYS A 227      54.333 -69.897  48.346  1.00 57.21           C  
ANISOU 1826  C   LYS A 227     7639   9074   5024   -773   1220   2082       C  
ATOM   1827  O   LYS A 227      53.382 -70.349  47.698  1.00 55.33           O  
ANISOU 1827  O   LYS A 227     7307   8666   5051   -781   1334   2122       O  
ATOM   1828  CB  LYS A 227      52.789 -69.708  50.351  1.00 57.20           C  
ANISOU 1828  CB  LYS A 227     7761   9240   4731   -756   1528   2104       C  
ATOM   1829  CG  LYS A 227      52.703 -69.439  51.858  1.00 61.54           C  
ANISOU 1829  CG  LYS A 227     8445   9991   4946   -734   1601   2106       C  
ATOM   1830  CD  LYS A 227      51.319 -69.744  52.425  1.00 73.06           C  
ANISOU 1830  CD  LYS A 227     9898  11418   6443   -742   1850   2174       C  
ATOM   1831  CE  LYS A 227      51.297 -69.626  53.951  1.00 80.82           C  
ANISOU 1831  CE  LYS A 227    11022  12606   7081   -719   1921   2208       C  
ATOM   1832  NZ  LYS A 227      49.937 -69.915  54.511  1.00 89.39           N  
ANISOU 1832  NZ  LYS A 227    12098  13666   8202   -737   2177   2276       N  
ATOM   1833  N   LEU A 228      55.566 -69.783  47.850  1.00 52.55           N  
ANISOU 1833  N   LEU A 228     7047   8474   4444   -765   1013   2034       N  
ATOM   1834  CA  LEU A 228      55.878 -70.034  46.451  1.00 45.52           C  
ANISOU 1834  CA  LEU A 228     6060   7358   3877   -753    911   1966       C  
ATOM   1835  C   LEU A 228      56.701 -71.305  46.237  1.00 44.82           C  
ANISOU 1835  C   LEU A 228     5914   7185   3932   -726    789   2188       C  
ATOM   1836  O   LEU A 228      57.151 -71.549  45.112  1.00 42.66           O  
ANISOU 1836  O   LEU A 228     5564   6745   3898   -709    689   2126       O  
ATOM   1837  CB  LEU A 228      56.597 -68.825  45.867  1.00 41.83           C  
ANISOU 1837  CB  LEU A 228     5617   6904   3373   -758    788   1703       C  
ATOM   1838  CG  LEU A 228      55.617 -67.701  45.553  1.00 44.81           C  
ANISOU 1838  CG  LEU A 228     6000   7252   3774   -776    910   1471       C  
ATOM   1839  CD1 LEU A 228      56.330 -66.421  45.209  1.00 41.81           C  
ANISOU 1839  CD1 LEU A 228     5652   6905   3329   -786    801   1231       C  
ATOM   1840  CD2 LEU A 228      54.768 -68.136  44.364  1.00 44.02           C  
ANISOU 1840  CD2 LEU A 228     5793   6925   4007   -768    971   1460       C  
ATOM   1841  N   GLU A 229      56.901 -72.116  47.273  1.00 47.70           N  
ANISOU 1841  N   GLU A 229     6308   7659   4156   -718    799   2447       N  
ATOM   1842  CA  GLU A 229      57.585 -73.401  47.111  1.00 56.31           C  
ANISOU 1842  CA  GLU A 229     7329   8644   5423   -687    696   2678       C  
ATOM   1843  C   GLU A 229      56.938 -74.258  46.019  1.00 51.20           C  
ANISOU 1843  C   GLU A 229     6555   7724   5176   -681    752   2708       C  
ATOM   1844  O   GLU A 229      55.716 -74.365  45.929  1.00 50.54           O  
ANISOU 1844  O   GLU A 229     6435   7562   5204   -700    916   2707       O  
ATOM   1845  CB  GLU A 229      57.575 -74.169  48.439  1.00 63.04           C  
ANISOU 1845  CB  GLU A 229     8232   9576   6145   -656    721   2876       C  
ATOM   1846  CG  GLU A 229      58.215 -73.411  49.587  1.00 70.58           C  
ANISOU 1846  CG  GLU A 229     9315  10781   6720   -648    649   2815       C  
ATOM   1847  CD  GLU A 229      57.254 -72.462  50.321  1.00 76.63           C  
ANISOU 1847  CD  GLU A 229    10180  11686   7250   -669    813   2666       C  
ATOM   1848  OE1 GLU A 229      57.635 -71.978  51.417  1.00 82.37           O  
ANISOU 1848  OE1 GLU A 229    11017  12613   7666   -656    774   2628       O  
ATOM   1849  OE2 GLU A 229      56.132 -72.205  49.821  1.00 73.92           O  
ANISOU 1849  OE2 GLU A 229     9799  11250   7037   -695    976   2582       O  
ATOM   1850  N   GLY A 230      57.767 -74.860  45.170  1.00 48.18           N  
ANISOU 1850  N   GLY A 230     6095   7193   5018   -650    611   2716       N  
ATOM   1851  CA  GLY A 230      57.260 -75.717  44.125  1.00 45.95           C  
ANISOU 1851  CA  GLY A 230     5692   6655   5112   -639    641   2718       C  
ATOM   1852  C   GLY A 230      56.950 -75.013  42.817  1.00 44.19           C  
ANISOU 1852  C   GLY A 230     5435   6318   5036   -640    631   2429       C  
ATOM   1853  O   GLY A 230      56.629 -75.688  41.833  1.00 45.88           O  
ANISOU 1853  O   GLY A 230     5550   6329   5553   -625    628   2394       O  
ATOM   1854  N   TYR A 231      57.023 -73.685  42.771  1.00 39.62           N  
ANISOU 1854  N   TYR A 231     4932   5863   4258   -657    622   2221       N  
ATOM   1855  CA  TYR A 231      56.767 -72.951  41.531  1.00 39.16           C  
ANISOU 1855  CA  TYR A 231     4845   5709   4326   -655    607   1967       C  
ATOM   1856  C   TYR A 231      58.029 -72.501  40.821  1.00 35.19           C  
ANISOU 1856  C   TYR A 231     4344   5215   3810   -631    450   1843       C  
ATOM   1857  O   TYR A 231      57.943 -71.713  39.871  1.00 35.93           O  
ANISOU 1857  O   TYR A 231     4430   5267   3957   -628    435   1641       O  
ATOM   1858  CB  TYR A 231      55.889 -71.751  41.805  1.00 40.77           C  
ANISOU 1858  CB  TYR A 231     5108   6004   4379   -687    718   1815       C  
ATOM   1859  CG  TYR A 231      54.542 -72.145  42.272  1.00 44.01           C  
ANISOU 1859  CG  TYR A 231     5492   6379   4852   -708    891   1907       C  
ATOM   1860  CD1 TYR A 231      53.541 -72.502  41.365  1.00 41.78           C  
ANISOU 1860  CD1 TYR A 231     5113   5913   4849   -708    952   1850       C  
ATOM   1861  CD2 TYR A 231      54.252 -72.166  43.634  1.00 43.64           C  
ANISOU 1861  CD2 TYR A 231     5511   6490   4581   -728    995   2052       C  
ATOM   1862  CE1 TYR A 231      52.279 -72.858  41.823  1.00 42.67           C  
ANISOU 1862  CE1 TYR A 231     5184   5985   5043   -732   1118   1939       C  
ATOM   1863  CE2 TYR A 231      53.015 -72.506  44.074  1.00 47.29           C  
ANISOU 1863  CE2 TYR A 231     5940   6923   5104   -748   1174   2145       C  
ATOM   1864  CZ  TYR A 231      52.030 -72.841  43.169  1.00 47.80           C  
ANISOU 1864  CZ  TYR A 231     5898   6790   5475   -752   1236   2089       C  
ATOM   1865  OH  TYR A 231      50.791 -73.188  43.653  1.00 57.15           O  
ANISOU 1865  OH  TYR A 231     7033   7941   6740   -775   1420   2190       O  
ATOM   1866  N   ALA A 232      59.193 -72.952  41.278  1.00 39.25           N  
ANISOU 1866  N   ALA A 232     4866   5789   4259   -612    336   1969       N  
ATOM   1867  CA  ALA A 232      60.479 -72.674  40.624  1.00 38.10           C  
ANISOU 1867  CA  ALA A 232     4700   5641   4137   -586    190   1878       C  
ATOM   1868  C   ALA A 232      60.735 -71.181  40.412  1.00 36.95           C  
ANISOU 1868  C   ALA A 232     4611   5593   3834   -608    166   1663       C  
ATOM   1869  O   ALA A 232      61.281 -70.779  39.386  1.00 37.91           O  
ANISOU 1869  O   ALA A 232     4697   5656   4053   -591    104   1528       O  
ATOM   1870  CB  ALA A 232      60.581 -73.417  39.291  1.00 38.61           C  
ANISOU 1870  CB  ALA A 232     4663   5508   4499   -545    160   1829       C  
ATOM   1871  N   PHE A 233      60.362 -70.343  41.389  1.00 41.13           N  
ANISOU 1871  N   PHE A 233     5228   6275   4126   -646    218   1630       N  
ATOM   1872  CA  PHE A 233      60.649 -68.906  41.276  1.00 45.04           C  
ANISOU 1872  CA  PHE A 233     5770   6851   4492   -670    189   1424       C  
ATOM   1873  C   PHE A 233      62.153 -68.632  41.230  1.00 58.44           C  
ANISOU 1873  C   PHE A 233     7456   8604   6144   -662     27   1403       C  
ATOM   1874  O   PHE A 233      62.605 -67.704  40.545  1.00 64.07           O  
ANISOU 1874  O   PHE A 233     8156   9299   6889   -668    -17   1240       O  
ATOM   1875  CB  PHE A 233      59.998 -68.159  42.439  1.00 50.36           C  
ANISOU 1875  CB  PHE A 233     6536   7679   4921   -707    276   1387       C  
ATOM   1876  CG  PHE A 233      58.834 -67.316  42.038  1.00 51.13           C  
ANISOU 1876  CG  PHE A 233     6640   7726   5061   -725    405   1223       C  
ATOM   1877  CD1 PHE A 233      57.802 -67.850  41.283  1.00 55.42           C  
ANISOU 1877  CD1 PHE A 233     7122   8119   5815   -712    502   1241       C  
ATOM   1878  CD2 PHE A 233      58.780 -65.968  42.408  1.00 52.44           C  
ANISOU 1878  CD2 PHE A 233     6864   7986   5075   -753    421   1043       C  
ATOM   1879  CE1 PHE A 233      56.712 -67.051  40.904  1.00 54.50           C  
ANISOU 1879  CE1 PHE A 233     7001   7955   5752   -725    611   1095       C  
ATOM   1880  CE2 PHE A 233      57.705 -65.178  42.041  1.00 46.83           C  
ANISOU 1880  CE2 PHE A 233     6149   7217   4426   -764    540    898       C  
ATOM   1881  CZ  PHE A 233      56.682 -65.716  41.284  1.00 48.43           C  
ANISOU 1881  CZ  PHE A 233     6289   7278   4835   -748    631    931       C  
ATOM   1882  N   GLU A 234      62.953 -69.429  41.938  1.00 57.18           N  
ANISOU 1882  N   GLU A 234     7291   8507   5926   -646    -66   1577       N  
ATOM   1883  CA  GLU A 234      64.396 -69.221  41.888  1.00 59.53           C  
ANISOU 1883  CA  GLU A 234     7559   8850   6208   -637   -227   1563       C  
ATOM   1884  C   GLU A 234      64.922 -69.346  40.464  1.00 59.50           C  
ANISOU 1884  C   GLU A 234     7463   8692   6452   -605   -260   1487       C  
ATOM   1885  O   GLU A 234      65.794 -68.577  40.044  1.00 66.85           O  
ANISOU 1885  O   GLU A 234     8369   9639   7392   -611   -339   1372       O  
ATOM   1886  CB  GLU A 234      65.116 -70.209  42.806  1.00 63.73           C  
ANISOU 1886  CB  GLU A 234     8085   9457   6674   -616   -326   1789       C  
ATOM   1887  CG  GLU A 234      64.497 -71.586  42.856  1.00 68.88           C  
ANISOU 1887  CG  GLU A 234     8701  10009   7461   -586   -254   1997       C  
ATOM   1888  CD  GLU A 234      63.479 -71.720  43.995  1.00 70.45           C  
ANISOU 1888  CD  GLU A 234     8982  10319   7466   -610   -142   2112       C  
ATOM   1889  OE1 GLU A 234      62.259 -71.609  43.720  1.00 59.39           O  
ANISOU 1889  OE1 GLU A 234     7593   8852   6120   -626     11   2053       O  
ATOM   1890  OE2 GLU A 234      63.910 -71.927  45.161  1.00 74.52           O  
ANISOU 1890  OE2 GLU A 234     9548  10995   7771   -611   -207   2263       O  
ATOM   1891  N   HIS A 235      64.408 -70.307  39.711  1.00 44.81           N  
ANISOU 1891  N   HIS A 235     5546   6684   4796   -570   -199   1545       N  
ATOM   1892  CA  HIS A 235      64.789 -70.449  38.317  1.00 39.01           C  
ANISOU 1892  CA  HIS A 235     4732   5817   4274   -533   -214   1455       C  
ATOM   1893  C   HIS A 235      64.118 -69.356  37.474  1.00 35.69           C  
ANISOU 1893  C   HIS A 235     4332   5369   3858   -552   -138   1260       C  
ATOM   1894  O   HIS A 235      64.794 -68.552  36.823  1.00 35.03           O  
ANISOU 1894  O   HIS A 235     4228   5292   3789   -551   -180   1146       O  
ATOM   1895  CB  HIS A 235      64.417 -71.867  37.855  1.00 36.44           C  
ANISOU 1895  CB  HIS A 235     4339   5344   4163   -490   -181   1565       C  
ATOM   1896  CG  HIS A 235      64.954 -72.253  36.515  1.00 36.68           C  
ANISOU 1896  CG  HIS A 235     4283   5251   4404   -439   -208   1485       C  
ATOM   1897  ND1 HIS A 235      64.223 -72.117  35.355  1.00 42.11           N  
ANISOU 1897  ND1 HIS A 235     4953   5846   5203   -425   -138   1345       N  
ATOM   1898  CD2 HIS A 235      66.133 -72.796  36.146  1.00 38.84           C  
ANISOU 1898  CD2 HIS A 235     4479   5484   4793   -395   -294   1522       C  
ATOM   1899  CE1 HIS A 235      64.926 -72.555  34.326  1.00 36.79           C  
ANISOU 1899  CE1 HIS A 235     4205   5092   4684   -373   -174   1293       C  
ATOM   1900  NE2 HIS A 235      66.089 -72.976  34.782  1.00 42.66           N  
ANISOU 1900  NE2 HIS A 235     4907   5859   5442   -354   -261   1397       N  
ATOM   1901  N   ILE A 236      62.793 -69.259  37.545  1.00 31.09           N  
ANISOU 1901  N   ILE A 236     3786   4762   3264   -570    -27   1231       N  
ATOM   1902  CA  ILE A 236      62.019 -68.494  36.562  1.00 33.14           C  
ANISOU 1902  CA  ILE A 236     4043   4960   3587   -572     44   1072       C  
ATOM   1903  C   ILE A 236      62.239 -66.993  36.715  1.00 36.73           C  
ANISOU 1903  C   ILE A 236     4544   5500   3910   -608     36    939       C  
ATOM   1904  O   ILE A 236      62.446 -66.280  35.726  1.00 34.99           O  
ANISOU 1904  O   ILE A 236     4298   5239   3756   -598     29    828       O  
ATOM   1905  CB  ILE A 236      60.521 -68.833  36.675  1.00 32.31           C  
ANISOU 1905  CB  ILE A 236     3948   4800   3528   -582    160   1087       C  
ATOM   1906  CG1 ILE A 236      60.298 -70.288  36.327  1.00 32.74           C  
ANISOU 1906  CG1 ILE A 236     3937   4734   3768   -547    164   1196       C  
ATOM   1907  CG2 ILE A 236      59.722 -67.916  35.744  1.00 30.13           C  
ANISOU 1907  CG2 ILE A 236     3669   4475   3303   -584    217    925       C  
ATOM   1908  CD1 ILE A 236      58.799 -70.770  36.638  1.00 37.72           C  
ANISOU 1908  CD1 ILE A 236     4561   5303   4467   -565    282   1243       C  
ATOM   1909  N   VAL A 237      62.161 -66.481  37.934  1.00 33.36           N  
ANISOU 1909  N   VAL A 237     4184   5191   3300   -648     41    946       N  
ATOM   1910  CA  VAL A 237      62.228 -65.039  38.158  1.00 38.30           C  
ANISOU 1910  CA  VAL A 237     4850   5881   3820   -686     42    798       C  
ATOM   1911  C   VAL A 237      63.653 -64.570  38.483  1.00 38.16           C  
ANISOU 1911  C   VAL A 237     4824   5941   3735   -700    -87    779       C  
ATOM   1912  O   VAL A 237      64.124 -63.601  37.899  1.00 42.90           O  
ANISOU 1912  O   VAL A 237     5399   6517   4385   -712   -115    664       O  
ATOM   1913  CB  VAL A 237      61.224 -64.615  39.254  1.00 36.55           C  
ANISOU 1913  CB  VAL A 237     4704   5744   3441   -720    136    769       C  
ATOM   1914  CG1 VAL A 237      61.368 -63.138  39.570  1.00 38.98           C  
ANISOU 1914  CG1 VAL A 237     5047   6111   3651   -757    128    598       C  
ATOM   1915  CG2 VAL A 237      59.747 -64.941  38.806  1.00 31.99           C  
ANISOU 1915  CG2 VAL A 237     4112   5071   2973   -708    272    771       C  
ATOM   1916  N  ATYR A 238      64.323 -65.245  39.434  0.56 38.95           N  
ANISOU 1916  N  ATYR A 238     4938   6132   3731   -701   -169    900       N  
ATOM   1917  N  BTYR A 238      64.350 -65.233  39.411  0.44 39.15           N  
ANISOU 1917  N  BTYR A 238     4961   6156   3758   -701   -171    898       N  
ATOM   1918  CA ATYR A 238      65.671 -64.856  39.877  0.56 40.17           C  
ANISOU 1918  CA ATYR A 238     5076   6370   3818   -717   -311    887       C  
ATOM   1919  CA BTYR A 238      65.687 -64.760  39.795  0.44 39.97           C  
ANISOU 1919  CA BTYR A 238     5047   6338   3802   -718   -310    873       C  
ATOM   1920  C  ATYR A 238      66.756 -65.245  38.874  0.56 39.27           C  
ANISOU 1920  C  ATYR A 238     4863   6170   3888   -682   -387    922       C  
ATOM   1921  C  BTYR A 238      66.787 -65.247  38.864  0.44 39.30           C  
ANISOU 1921  C  BTYR A 238     4865   6173   3894   -682   -390    922       C  
ATOM   1922  O  ATYR A 238      67.780 -64.553  38.776  0.56 41.18           O  
ANISOU 1922  O  ATYR A 238     5064   6435   4147   -699   -477    856       O  
ATOM   1923  O  BTYR A 238      67.851 -64.613  38.804  0.44 41.03           O  
ANISOU 1923  O  BTYR A 238     5042   6418   4128   -698   -485    865       O  
ATOM   1924  CB ATYR A 238      66.020 -65.513  41.222  0.56 44.46           C  
ANISOU 1924  CB ATYR A 238     5661   7049   4181   -721   -386   1024       C  
ATOM   1925  CB BTYR A 238      66.036 -65.195  41.212  0.44 44.36           C  
ANISOU 1925  CB BTYR A 238     5654   7044   4158   -730   -387    980       C  
ATOM   1926  CG ATYR A 238      65.187 -65.095  42.420  0.56 44.55           C  
ANISOU 1926  CG ATYR A 238     5776   7194   3956   -754   -323    992       C  
ATOM   1927  CG BTYR A 238      67.097 -64.328  41.875  0.44 47.02           C  
ANISOU 1927  CG BTYR A 238     5996   7495   4376   -766   -525    891       C  
ATOM   1928  CD1ATYR A 238      65.587 -64.049  43.247  0.56 44.97           C  
ANISOU 1928  CD1ATYR A 238     5879   7380   3827   -795   -391    859       C  
ATOM   1929  CD1BTYR A 238      67.271 -62.993  41.504  0.44 50.98           C  
ANISOU 1929  CD1BTYR A 238     6486   7972   4914   -802   -529    695       C  
ATOM   1930  CD2ATYR A 238      64.011 -65.767  42.739  0.56 44.19           C  
ANISOU 1930  CD2ATYR A 238     5772   7144   3876   -744   -192   1090       C  
ATOM   1931  CD2BTYR A 238      67.920 -64.839  42.872  0.44 51.65           C  
ANISOU 1931  CD2BTYR A 238     6590   8208   4827   -764   -660   1005       C  
ATOM   1932  CE1ATYR A 238      64.828 -63.676  44.331  0.56 46.40           C  
ANISOU 1932  CE1ATYR A 238     6157   7694   3779   -819   -323    812       C  
ATOM   1933  CE1BTYR A 238      68.227 -62.199  42.121  0.44 51.58           C  
ANISOU 1933  CE1BTYR A 238     6553   8138   4907   -841   -662    599       C  
ATOM   1934  CE2ATYR A 238      63.252 -65.398  43.817  0.56 45.31           C  
ANISOU 1934  CE2ATYR A 238     6002   7415   3797   -769   -114   1064       C  
ATOM   1935  CE2BTYR A 238      68.873 -64.052  43.492  0.44 51.66           C  
ANISOU 1935  CE2BTYR A 238     6588   8316   4723   -798   -804    909       C  
ATOM   1936  CZ ATYR A 238      63.661 -64.360  44.608  0.56 46.22           C  
ANISOU 1936  CZ ATYR A 238     6175   7671   3714   -804   -176    921       C  
ATOM   1937  CZ BTYR A 238      69.013 -62.740  43.106  0.44 53.94           C  
ANISOU 1937  CZ BTYR A 238     6861   8568   5066   -839   -802    698       C  
ATOM   1938  OH ATYR A 238      62.891 -63.997  45.675  0.56 47.32           O  
ANISOU 1938  OH ATYR A 238     6407   7952   3622   -823    -86    877       O  
ATOM   1939  OH BTYR A 238      69.956 -61.954  43.703  0.44 65.30           O  
ANISOU 1939  OH BTYR A 238     8283  10097   6432   -878   -951    589       O  
ATOM   1940  N   GLY A 239      66.571 -66.350  38.162  1.00 35.99           N  
ANISOU 1940  N   GLY A 239     4401   5654   3618   -633   -352   1018       N  
ATOM   1941  CA  GLY A 239      67.541 -66.868  37.227  1.00 36.45           C  
ANISOU 1941  CA  GLY A 239     4365   5634   3850   -590   -406   1050       C  
ATOM   1942  C   GLY A 239      68.590 -67.746  37.892  1.00 37.20           C  
ANISOU 1942  C   GLY A 239     4416   5771   3948   -569   -526   1196       C  
ATOM   1943  O   GLY A 239      68.877 -67.643  39.085  1.00 37.14           O  
ANISOU 1943  O   GLY A 239     4450   5882   3781   -597   -604   1253       O  
ATOM   1944  N   ASP A 240      69.178 -68.626  37.086  1.00 33.70           N  
ANISOU 1944  N   ASP A 240     3884   5230   3690   -514   -543   1254       N  
ATOM   1945  CA  ASP A 240      70.205 -69.571  37.534  1.00 31.48           C  
ANISOU 1945  CA  ASP A 240     3535   4955   3471   -480   -655   1402       C  
ATOM   1946  C   ASP A 240      71.461 -69.333  36.698  1.00 35.53           C  
ANISOU 1946  C   ASP A 240     3942   5429   4128   -455   -710   1347       C  
ATOM   1947  O   ASP A 240      71.457 -69.624  35.503  1.00 34.25           O  
ANISOU 1947  O   ASP A 240     3725   5164   4123   -412   -640   1294       O  
ATOM   1948  CB  ASP A 240      69.705 -71.007  37.352  1.00 35.65           C  
ANISOU 1948  CB  ASP A 240     4035   5375   4134   -430   -610   1528       C  
ATOM   1949  CG  ASP A 240      70.727 -72.063  37.782  1.00 42.00           C  
ANISOU 1949  CG  ASP A 240     4758   6162   5038   -386   -722   1698       C  
ATOM   1950  OD1 ASP A 240      71.875 -71.718  38.075  1.00 44.39           O  
ANISOU 1950  OD1 ASP A 240     5013   6531   5322   -389   -837   1710       O  
ATOM   1951  OD2 ASP A 240      70.360 -73.265  37.870  1.00 47.38           O  
ANISOU 1951  OD2 ASP A 240     5414   6755   5835   -349   -699   1830       O  
ATOM   1952  N   PHE A 241      72.543 -68.859  37.334  1.00 37.04           N  
ANISOU 1952  N   PHE A 241     4099   5708   4269   -479   -836   1362       N  
ATOM   1953  CA  PHE A 241      73.777 -68.436  36.653  1.00 35.79           C  
ANISOU 1953  CA  PHE A 241     3829   5524   4246   -468   -886   1307       C  
ATOM   1954  C   PHE A 241      74.905 -69.427  36.879  1.00 38.40           C  
ANISOU 1954  C   PHE A 241     4050   5833   4706   -419   -998   1443       C  
ATOM   1955  O   PHE A 241      76.084 -69.092  36.673  1.00 39.09           O  
ANISOU 1955  O   PHE A 241     4034   5926   4891   -416  -1073   1424       O  
ATOM   1956  CB  PHE A 241      74.212 -67.046  37.126  1.00 34.35           C  
ANISOU 1956  CB  PHE A 241     3661   5434   3955   -538   -952   1200       C  
ATOM   1957  CG  PHE A 241      73.207 -65.995  36.857  1.00 36.40           C  
ANISOU 1957  CG  PHE A 241     4009   5696   4125   -582   -845   1062       C  
ATOM   1958  CD1 PHE A 241      72.072 -65.885  37.661  1.00 41.03           C  
ANISOU 1958  CD1 PHE A 241     4716   6343   4531   -612   -807   1054       C  
ATOM   1959  CD2 PHE A 241      73.356 -65.120  35.803  1.00 39.00           C  
ANISOU 1959  CD2 PHE A 241     4297   5967   4554   -590   -774    951       C  
ATOM   1960  CE1 PHE A 241      71.108 -64.923  37.397  1.00 43.72           C  
ANISOU 1960  CE1 PHE A 241     5127   6673   4813   -647   -704    925       C  
ATOM   1961  CE2 PHE A 241      72.356 -64.122  35.531  1.00 43.27           C  
ANISOU 1961  CE2 PHE A 241     4914   6498   5028   -626   -675    834       C  
ATOM   1962  CZ  PHE A 241      71.242 -64.042  36.326  1.00 40.94           C  
ANISOU 1962  CZ  PHE A 241     4731   6252   4573   -653   -643    817       C  
ATOM   1963  N   SER A 242      74.564 -70.639  37.310  1.00 36.72           N  
ANISOU 1963  N   SER A 242     3847   5588   4516   -379  -1009   1589       N  
ATOM   1964  CA  SER A 242      75.567 -71.591  37.770  1.00 38.84           C  
ANISOU 1964  CA  SER A 242     4017   5844   4896   -334  -1134   1748       C  
ATOM   1965  C   SER A 242      76.123 -72.451  36.648  1.00 39.94           C  
ANISOU 1965  C   SER A 242     4031   5836   5310   -256  -1086   1752       C  
ATOM   1966  O   SER A 242      77.195 -73.024  36.811  1.00 45.39           O  
ANISOU 1966  O   SER A 242     4606   6502   6139   -214  -1187   1848       O  
ATOM   1967  CB  SER A 242      74.973 -72.486  38.869  1.00 39.44           C  
ANISOU 1967  CB  SER A 242     4158   5955   4871   -327  -1173   1932       C  
ATOM   1968  OG  SER A 242      74.023 -73.408  38.334  1.00 42.28           O  
ANISOU 1968  OG  SER A 242     4533   6188   5344   -290  -1048   1967       O  
ATOM   1969  N   HIS A 243      75.443 -72.535  35.513  1.00 35.37           N  
ANISOU 1969  N   HIS A 243     3465   5163   4811   -232   -940   1641       N  
ATOM   1970  CA  HIS A 243      75.877 -73.319  34.364  1.00 37.71           C  
ANISOU 1970  CA  HIS A 243     3653   5329   5347   -154   -877   1608       C  
ATOM   1971  C   HIS A 243      76.137 -72.402  33.181  1.00 35.30           C  
ANISOU 1971  C   HIS A 243     3322   5028   5063   -155   -785   1438       C  
ATOM   1972  O   HIS A 243      75.761 -71.238  33.195  1.00 33.83           O  
ANISOU 1972  O   HIS A 243     3210   4917   4726   -216   -757   1352       O  
ATOM   1973  CB  HIS A 243      74.823 -74.366  33.990  1.00 42.53           C  
ANISOU 1973  CB  HIS A 243     4295   5824   6041   -114   -787   1621       C  
ATOM   1974  CG  HIS A 243      74.553 -75.323  35.099  1.00 58.29           C  
ANISOU 1974  CG  HIS A 243     6303   7801   8043   -110   -858   1815       C  
ATOM   1975  ND1 HIS A 243      75.560 -76.041  35.709  1.00 63.18           N  
ANISOU 1975  ND1 HIS A 243     6826   8403   8776    -73   -979   1975       N  
ATOM   1976  CD2 HIS A 243      73.415 -75.618  35.765  1.00 62.74           C  
ANISOU 1976  CD2 HIS A 243     6962   8370   8505   -141   -827   1894       C  
ATOM   1977  CE1 HIS A 243      75.044 -76.777  36.676  1.00 66.96           C  
ANISOU 1977  CE1 HIS A 243     7345   8877   9222    -77  -1019   2154       C  
ATOM   1978  NE2 HIS A 243      73.742 -76.544  36.727  1.00 65.13           N  
ANISOU 1978  NE2 HIS A 243     7228   8658   8860   -120   -920   2108       N  
ATOM   1979  N   SER A 244      76.782 -72.947  32.138  1.00 40.48           N  
ANISOU 1979  N   SER A 244     3868   5598   5915    -83   -730   1393       N  
ATOM   1980  CA  SER A 244      77.150 -72.105  31.006  1.00 38.19           C  
ANISOU 1980  CA  SER A 244     3544   5326   5641    -77   -636   1258       C  
ATOM   1981  C   SER A 244      75.910 -71.580  30.320  1.00 31.41           C  
ANISOU 1981  C   SER A 244     2801   4477   4658    -96   -520   1142       C  
ATOM   1982  O   SER A 244      75.895 -70.451  29.842  1.00 32.22           O  
ANISOU 1982  O   SER A 244     2929   4636   4679   -131   -467   1062       O  
ATOM   1983  CB  SER A 244      78.038 -72.852  30.002  1.00 37.11           C  
ANISOU 1983  CB  SER A 244     3269   5108   5722     14   -581   1226       C  
ATOM   1984  OG  SER A 244      77.363 -73.957  29.436  1.00 43.33           O  
ANISOU 1984  OG  SER A 244     4067   5795   6601     78   -514   1190       O  
ATOM   1985  N  AGLN A 245      74.850 -72.382  30.271  0.32 31.75           N  
ANISOU 1985  N  AGLN A 245     2904   4456   4702    -75   -483   1140       N  
ATOM   1986  N  BGLN A 245      74.855 -72.381  30.251  0.68 32.21           N  
ANISOU 1986  N  BGLN A 245     2962   4515   4762    -75   -482   1138       N  
ATOM   1987  CA AGLN A 245      73.562 -71.925  29.770  0.32 31.78           C  
ANISOU 1987  CA AGLN A 245     3016   4470   4591    -98   -395   1042       C  
ATOM   1988  CA BGLN A 245      73.588 -71.889  29.741  0.68 31.77           C  
ANISOU 1988  CA BGLN A 245     3012   4470   4588    -98   -393   1039       C  
ATOM   1989  C  AGLN A 245      72.793 -71.282  30.923  0.32 31.65           C  
ANISOU 1989  C  AGLN A 245     3106   4521   4399   -180   -438   1093       C  
ATOM   1990  C  BGLN A 245      72.804 -71.277  30.904  0.68 32.23           C  
ANISOU 1990  C  BGLN A 245     3178   4593   4473   -180   -438   1091       C  
ATOM   1991  O  AGLN A 245      72.530 -71.933  31.937  0.32 32.42           O  
ANISOU 1991  O  AGLN A 245     3226   4609   4483   -194   -499   1205       O  
ATOM   1992  O  BGLN A 245      72.558 -71.942  31.913  0.68 33.65           O  
ANISOU 1992  O  BGLN A 245     3379   4763   4643   -192   -499   1204       O  
ATOM   1993  CB AGLN A 245      72.786 -73.091  29.168  0.32 35.85           C  
ANISOU 1993  CB AGLN A 245     3530   4878   5214    -40   -340   1002       C  
ATOM   1994  CB BGLN A 245      72.823 -73.013  29.061  0.68 35.61           C  
ANISOU 1994  CB BGLN A 245     3498   4852   5181    -38   -334    990       C  
ATOM   1995  CG AGLN A 245      72.363 -72.879  27.731  0.32 43.52           C  
ANISOU 1995  CG AGLN A 245     4512   5841   6182      2   -235    844       C  
ATOM   1996  CG BGLN A 245      71.384 -72.653  28.764  0.68 41.23           C  
ANISOU 1996  CG BGLN A 245     4315   5568   5783    -67   -270    911       C  
ATOM   1997  CD AGLN A 245      70.854 -72.725  27.577  0.32 48.28           C  
ANISOU 1997  CD AGLN A 245     5216   6435   6695    -26   -193    782       C  
ATOM   1998  CD BGLN A 245      71.161 -72.216  27.326  0.68 48.69           C  
ANISOU 1998  CD BGLN A 245     5265   6528   6709    -29   -179    761       C  
ATOM   1999  OE1AGLN A 245      70.102 -72.823  28.547  0.32 48.38           O  
ANISOU 1999  OE1AGLN A 245     5286   6438   6659    -75   -226    857       O  
ATOM   2000  OE1BGLN A 245      72.088 -71.754  26.631  0.68 47.52           O  
ANISOU 2000  OE1BGLN A 245     5061   6423   6570     -1   -148    722       O  
ATOM   2001  NE2AGLN A 245      70.407 -72.478  26.344  0.32 51.02           N  
ANISOU 2001  NE2AGLN A 245     5580   6792   7014     10   -119    648       N  
ATOM   2002  NE2BGLN A 245      69.907 -72.371  26.860  0.68 50.46           N  
ANISOU 2002  NE2BGLN A 245     5549   6720   6904    -26   -135    682       N  
ATOM   2003  N   LEU A 246      72.456 -70.005  30.778  1.00 29.90           N  
ANISOU 2003  N   LEU A 246     2946   4368   4047   -232   -403   1015       N  
ATOM   2004  CA  LEU A 246      71.717 -69.299  31.818  1.00 31.91           C  
ANISOU 2004  CA  LEU A 246     3300   4689   4135   -306   -429   1032       C  
ATOM   2005  C   LEU A 246      70.303 -69.849  31.936  1.00 30.52           C  
ANISOU 2005  C   LEU A 246     3201   4470   3925   -306   -373   1034       C  
ATOM   2006  O   LEU A 246      69.582 -69.929  30.946  1.00 33.92           O  
ANISOU 2006  O   LEU A 246     3644   4849   4396   -278   -291    948       O  
ATOM   2007  CB  LEU A 246      71.672 -67.808  31.478  1.00 30.98           C  
ANISOU 2007  CB  LEU A 246     3213   4626   3932   -354   -393    933       C  
ATOM   2008  CG  LEU A 246      71.295 -66.850  32.587  1.00 36.90           C  
ANISOU 2008  CG  LEU A 246     4041   5452   4527   -432   -434    923       C  
ATOM   2009  CD1 LEU A 246      72.021 -65.525  32.239  1.00 42.38           C  
ANISOU 2009  CD1 LEU A 246     4697   6176   5231   -468   -438    850       C  
ATOM   2010  CD2 LEU A 246      69.821 -66.619  32.729  1.00 34.30           C  
ANISOU 2010  CD2 LEU A 246     3813   5119   4100   -456   -360    879       C  
ATOM   2011  N   GLY A 247      69.890 -70.203  33.147  1.00 30.71           N  
ANISOU 2011  N   GLY A 247     3274   4522   3872   -339   -415   1134       N  
ATOM   2012  CA  GLY A 247      68.576 -70.800  33.370  1.00 31.96           C  
ANISOU 2012  CA  GLY A 247     3489   4633   4021   -342   -355   1160       C  
ATOM   2013  C   GLY A 247      67.569 -69.753  33.809  1.00 34.21           C  
ANISOU 2013  C   GLY A 247     3872   4985   4142   -403   -304   1098       C  
ATOM   2014  O   GLY A 247      67.878 -68.875  34.621  1.00 36.30           O  
ANISOU 2014  O   GLY A 247     4177   5350   4266   -452   -346   1094       O  
ATOM   2015  N   GLY A 248      66.370 -69.817  33.216  1.00 29.84           N  
ANISOU 2015  N   GLY A 248     3346   4371   3620   -398   -215   1032       N  
ATOM   2016  CA  GLY A 248      65.245 -68.964  33.620  1.00 30.30           C  
ANISOU 2016  CA  GLY A 248     3485   4472   3556   -448   -152    978       C  
ATOM   2017  C   GLY A 248      65.451 -67.490  33.302  1.00 28.95           C  
ANISOU 2017  C   GLY A 248     3337   4358   3303   -478   -144    862       C  
ATOM   2018  O   GLY A 248      65.915 -67.130  32.208  1.00 30.03           O  
ANISOU 2018  O   GLY A 248     3432   4469   3508   -450   -139    793       O  
ATOM   2019  N   LEU A 249      65.091 -66.630  34.268  1.00 31.45           N  
ANISOU 2019  N   LEU A 249     3719   4752   3477   -533   -137    842       N  
ATOM   2020  CA  LEU A 249      65.204 -65.175  34.167  1.00 27.68           C  
ANISOU 2020  CA  LEU A 249     3263   4315   2938   -570   -130    731       C  
ATOM   2021  C   LEU A 249      64.244 -64.597  33.104  1.00 29.53           C  
ANISOU 2021  C   LEU A 249     3502   4486   3234   -557    -44    637       C  
ATOM   2022  O   LEU A 249      64.649 -63.993  32.099  1.00 29.55           O  
ANISOU 2022  O   LEU A 249     3468   4463   3296   -540    -40    584       O  
ATOM   2023  CB  LEU A 249      66.656 -64.766  33.887  1.00 34.42           C  
ANISOU 2023  CB  LEU A 249     4057   5191   3828   -569   -210    723       C  
ATOM   2024  CG  LEU A 249      66.939 -63.272  34.211  1.00 39.03           C  
ANISOU 2024  CG  LEU A 249     4659   5822   4350   -624   -226    626       C  
ATOM   2025  CD1 LEU A 249      66.923 -62.959  35.750  1.00 34.48           C  
ANISOU 2025  CD1 LEU A 249     4144   5345   3612   -678   -279    620       C  
ATOM   2026  CD2 LEU A 249      68.294 -62.829  33.632  1.00 41.08           C  
ANISOU 2026  CD2 LEU A 249     4835   6074   4700   -621   -284    617       C  
ATOM   2027  N   HIS A 250      62.931 -64.746  33.355  1.00 27.41           N  
ANISOU 2027  N   HIS A 250     3273   4194   2947   -565     27    627       N  
ATOM   2028  CA  HIS A 250      61.922 -64.432  32.352  1.00 26.65           C  
ANISOU 2028  CA  HIS A 250     3170   4032   2925   -544     93    555       C  
ATOM   2029  C   HIS A 250      61.036 -63.261  32.739  1.00 27.14           C  
ANISOU 2029  C   HIS A 250     3273   4106   2932   -583    152    476       C  
ATOM   2030  O   HIS A 250      60.177 -62.866  31.937  1.00 28.51           O  
ANISOU 2030  O   HIS A 250     3436   4226   3171   -566    199    421       O  
ATOM   2031  CB  HIS A 250      61.073 -65.687  32.074  1.00 25.24           C  
ANISOU 2031  CB  HIS A 250     2971   3784   2834   -512    123    599       C  
ATOM   2032  CG  HIS A 250      61.875 -66.809  31.518  1.00 26.38           C  
ANISOU 2032  CG  HIS A 250     3064   3892   3068   -465     71    650       C  
ATOM   2033  ND1 HIS A 250      62.550 -66.701  30.323  1.00 28.62           N  
ANISOU 2033  ND1 HIS A 250     3306   4161   3408   -421     47    600       N  
ATOM   2034  CD2 HIS A 250      62.129 -68.058  31.987  1.00 26.94           C  
ANISOU 2034  CD2 HIS A 250     3111   3934   3192   -451     45    748       C  
ATOM   2035  CE1 HIS A 250      63.188 -67.834  30.072  1.00 26.71           C  
ANISOU 2035  CE1 HIS A 250     3016   3882   3250   -380     11    645       C  
ATOM   2036  NE2 HIS A 250      62.953 -68.674  31.069  1.00 26.90           N  
ANISOU 2036  NE2 HIS A 250     3047   3888   3287   -398      3    738       N  
ATOM   2037  N   LEU A 251      61.241 -62.668  33.919  1.00 27.72           N  
ANISOU 2037  N   LEU A 251     3390   4251   2890   -631    146    460       N  
ATOM   2038  CA  LEU A 251      60.458 -61.536  34.403  1.00 32.99           C  
ANISOU 2038  CA  LEU A 251     4095   4930   3511   -667    208    365       C  
ATOM   2039  C   LEU A 251      61.367 -60.330  34.549  1.00 33.47           C  
ANISOU 2039  C   LEU A 251     4153   5020   3545   -699    159    289       C  
ATOM   2040  O   LEU A 251      62.415 -60.432  35.198  1.00 34.35           O  
ANISOU 2040  O   LEU A 251     4269   5198   3584   -720     81    312       O  
ATOM   2041  CB  LEU A 251      59.830 -61.813  35.765  1.00 35.09           C  
ANISOU 2041  CB  LEU A 251     4416   5263   3652   -696    258    384       C  
ATOM   2042  CG  LEU A 251      58.438 -62.357  35.768  1.00 42.30           C  
ANISOU 2042  CG  LEU A 251     5330   6131   4613   -684    357    409       C  
ATOM   2043  CD1 LEU A 251      57.384 -61.351  35.210  1.00 32.53           C  
ANISOU 2043  CD1 LEU A 251     4076   4825   3459   -683    432    299       C  
ATOM   2044  CD2 LEU A 251      58.496 -63.631  34.925  1.00 47.70           C  
ANISOU 2044  CD2 LEU A 251     5964   6744   5415   -642    327    502       C  
ATOM   2045  N   LEU A 252      60.939 -59.188  33.995  1.00 27.38           N  
ANISOU 2045  N   LEU A 252     3367   4192   2845   -704    199    201       N  
ATOM   2046  CA  LEU A 252      61.788 -57.997  34.020  1.00 29.58           C  
ANISOU 2046  CA  LEU A 252     3626   4468   3146   -737    156    130       C  
ATOM   2047  C   LEU A 252      62.248 -57.668  35.446  1.00 31.38           C  
ANISOU 2047  C   LEU A 252     3896   4784   3244   -788    114     68       C  
ATOM   2048  O   LEU A 252      63.408 -57.300  35.665  1.00 33.53           O  
ANISOU 2048  O   LEU A 252     4144   5085   3513   -815     27     50       O  
ATOM   2049  CB  LEU A 252      61.053 -56.800  33.399  1.00 30.25           C  
ANISOU 2049  CB  LEU A 252     3690   4467   3337   -737    218     52       C  
ATOM   2050  CG  LEU A 252      61.950 -55.530  33.328  1.00 32.51           C  
ANISOU 2050  CG  LEU A 252     3938   4722   3694   -772    178    -12       C  
ATOM   2051  CD1 LEU A 252      63.143 -55.721  32.370  1.00 32.81           C  
ANISOU 2051  CD1 LEU A 252     3916   4750   3803   -753    122     74       C  
ATOM   2052  CD2 LEU A 252      61.180 -54.270  32.925  1.00 33.05           C  
ANISOU 2052  CD2 LEU A 252     3983   4693   3880   -776    241    -86       C  
ATOM   2053  N   ILE A 253      61.363 -57.819  36.439  1.00 28.93           N  
ANISOU 2053  N   ILE A 253     3646   4526   2819   -802    172     35       N  
ATOM   2054  CA  ILE A 253      61.784 -57.449  37.796  1.00 32.19           C  
ANISOU 2054  CA  ILE A 253     4109   5047   3077   -847    129    -40       C  
ATOM   2055  C   ILE A 253      62.977 -58.281  38.246  1.00 32.73           C  
ANISOU 2055  C   ILE A 253     4175   5203   3056   -849     12     57       C  
ATOM   2056  O   ILE A 253      63.769 -57.825  39.076  1.00 32.30           O  
ANISOU 2056  O   ILE A 253     4135   5230   2908   -886    -76     -8       O  
ATOM   2057  CB  ILE A 253      60.634 -57.558  38.823  1.00 32.50           C  
ANISOU 2057  CB  ILE A 253     4217   5152   2980   -854    229    -80       C  
ATOM   2058  CG1 ILE A 253      61.038 -56.853  40.131  1.00 31.41           C  
ANISOU 2058  CG1 ILE A 253     4132   5130   2672   -899    188   -207       C  
ATOM   2059  CG2 ILE A 253      60.227 -59.043  39.100  1.00 32.91           C  
ANISOU 2059  CG2 ILE A 253     4294   5253   2957   -827    260     83       C  
ATOM   2060  CD1 ILE A 253      59.906 -56.730  41.157  1.00 31.86           C  
ANISOU 2060  CD1 ILE A 253     4259   5264   2585   -905    309   -278       C  
ATOM   2061  N   GLY A 254      63.093 -59.524  37.759  1.00 32.98           N  
ANISOU 2061  N   GLY A 254     4187   5220   3123   -809      1    206       N  
ATOM   2062  CA  GLY A 254      64.221 -60.358  38.138  1.00 31.30           C  
ANISOU 2062  CA  GLY A 254     3959   5075   2858   -803   -111    311       C  
ATOM   2063  C   GLY A 254      65.513 -59.864  37.503  1.00 31.69           C  
ANISOU 2063  C   GLY A 254     3933   5090   3018   -810   -205    288       C  
ATOM   2064  O   GLY A 254      66.565 -59.840  38.146  1.00 34.37           O  
ANISOU 2064  O   GLY A 254     4257   5502   3300   -832   -320    294       O  
ATOM   2065  N   LEU A 255      65.447 -59.478  36.230  1.00 33.07           N  
ANISOU 2065  N   LEU A 255     4054   5158   3352   -789   -159    270       N  
ATOM   2066  CA  LEU A 255      66.569 -58.830  35.584  1.00 33.74           C  
ANISOU 2066  CA  LEU A 255     4061   5203   3554   -799   -218    248       C  
ATOM   2067  C   LEU A 255      66.922 -57.528  36.293  1.00 36.41           C  
ANISOU 2067  C   LEU A 255     4400   5561   3873   -861   -264    114       C  
ATOM   2068  O   LEU A 255      68.096 -57.209  36.449  1.00 33.68           O  
ANISOU 2068  O   LEU A 255     3996   5231   3570   -888   -362    100       O  
ATOM   2069  CB  LEU A 255      66.256 -58.556  34.125  1.00 33.00           C  
ANISOU 2069  CB  LEU A 255     3923   5008   3606   -763   -139    259       C  
ATOM   2070  CG  LEU A 255      66.181 -59.721  33.164  1.00 37.54           C  
ANISOU 2070  CG  LEU A 255     4474   5554   4233   -698   -111    361       C  
ATOM   2071  CD1 LEU A 255      64.785 -60.302  33.157  1.00 38.65           C  
ANISOU 2071  CD1 LEU A 255     4671   5677   4336   -674    -35    369       C  
ATOM   2072  CD2 LEU A 255      66.512 -59.238  31.758  1.00 34.77           C  
ANISOU 2072  CD2 LEU A 255     4061   5141   4009   -669    -74    368       C  
ATOM   2073  N   ALA A 256      65.913 -56.769  36.742  1.00 33.12           N  
ANISOU 2073  N   ALA A 256     4039   5138   3408   -884   -195      3       N  
ATOM   2074  CA  ALA A 256      66.201 -55.511  37.417  1.00 35.33           C  
ANISOU 2074  CA  ALA A 256     4316   5423   3687   -942   -236   -153       C  
ATOM   2075  C   ALA A 256      66.954 -55.773  38.701  1.00 36.67           C  
ANISOU 2075  C   ALA A 256     4515   5726   3693   -974   -358   -181       C  
ATOM   2076  O   ALA A 256      67.959 -55.103  38.991  1.00 36.19           O  
ANISOU 2076  O   ALA A 256     4402   5672   3678  -1016   -464   -259       O  
ATOM   2077  CB  ALA A 256      64.913 -54.725  37.683  1.00 35.27           C  
ANISOU 2077  CB  ALA A 256     4359   5379   3664   -952   -128   -274       C  
ATOM   2078  N   LYS A 257      66.528 -56.786  39.455  1.00 34.23           N  
ANISOU 2078  N   LYS A 257     4279   5524   3202   -953   -352   -104       N  
ATOM   2079  CA  LYS A 257      67.220 -57.077  40.695  1.00 36.35           C
[truncated: 649,864 more chars]
