# Supplementary material for: Mapping major SARS-CoV-2 drug targets and assessment of druggability using computational fragment screening: Identification of an allosteric small-molecule binding site on the Nsp13 helicase
Source: PLoS One. 2021 Feb 17;16(2):e0246181. doi: 10.1371/journal.pone.0246181 (PMC7888625; doi:10.1371/journal.pone.0246181)
Supplement: S2 File — (ZIP) [file pone.0246181.s002.zip › SUPP_PDBs/Nsp15_endoRNase/protein_PAA1.pdb]

REMARK  GENERATED BY CHARMM-GUI (HTTP://WWW.CHARMM-GUI.ORG) V2.0 ON JUN, 08. 2020. JOB
REMARK  SETUP PERIODIC BOUNDARY CONDITION                                             
REMARK   DATE:     6/ 8/20     12:15:52      CREATED BY USER: apache                  
ATOM      1  N   ALA     0       8.977 -25.849  22.360  1.00  0.00      PAA1
ATOM      2  HT1 ALA     0       8.202 -25.181  22.531  1.00  0.00      PAA1
ATOM      3  HT2 ALA     0       8.820 -26.726  22.898  1.00  0.00      PAA1
ATOM      4  HT3 ALA     0       9.020 -26.085  21.344  1.00  0.00      PAA1
ATOM      5  CA  ALA     0      10.277 -25.292  22.739  1.00  0.00      PAA1
ATOM      6  HA  ALA     0      10.231 -24.986  23.778  1.00  0.00      PAA1
ATOM      7  CB  ALA     0      11.364 -26.348  22.587  1.00  0.00      PAA1
ATOM      8  HB1 ALA     0      11.502 -26.663  21.529  1.00  0.00      PAA1
ATOM      9  HB2 ALA     0      11.166 -27.251  23.203  1.00  0.00      PAA1
ATOM     10  HB3 ALA     0      12.350 -25.943  22.923  1.00  0.00      PAA1
ATOM     11  C   ALA     0      10.639 -24.036  21.923  1.00  0.00      PAA1
ATOM     12  O   ALA     0      11.685 -23.976  21.271  1.00  0.00      PAA1
ATOM     13  N   MET     1       9.764 -23.040  21.947  1.00  0.00      PAA1
ATOM     14  HN  MET     1       8.989 -22.979  22.560  1.00  0.00      PAA1
ATOM     15  CA  MET     1      10.032 -21.791  21.247  1.00  0.00      PAA1
ATOM     16  HA  MET     1      10.496 -22.004  20.292  1.00  0.00      PAA1
ATOM     17  CB  MET     1       8.733 -21.007  21.023  1.00  0.00      PAA1
ATOM     18  HB1 MET     1       8.950 -19.917  20.895  1.00  0.00      PAA1
ATOM     19  HB2 MET     1       8.279 -21.039  21.997  1.00  0.00      PAA1
ATOM     20  CG  MET     1       7.938 -21.453  19.784  1.00  0.00      PAA1
ATOM     21  HG1 MET     1       6.854 -21.446  20.015  1.00  0.00      PAA1
ATOM     22  HG2 MET     1       8.212 -22.502  19.536  1.00  0.00      PAA1
ATOM     23  SD  MET     1       8.156 -20.403  18.309  1.00  0.00      PAA1
ATOM     24  CE  MET     1       9.928 -20.084  18.332  1.00  0.00      PAA1
ATOM     25  HE1 MET     1      10.517 -21.026  18.314  1.00  0.00      PAA1
ATOM     26  HE2 MET     1      10.242 -19.480  19.211  1.00  0.00      PAA1
ATOM     27  HE3 MET     1      10.225 -19.505  17.433  1.00  0.00      PAA1
ATOM     28  C   MET     1      11.019 -20.949  22.039  1.00  0.00      PAA1
ATOM     29  O   MET     1      10.910 -20.842  23.262  1.00  0.00      PAA1
ATOM     30  N   SER     2      11.998 -20.365  21.342  1.00  0.00      PAA1
ATOM     31  HN  SER     2      12.139 -20.482  20.362  1.00  0.00      PAA1
ATOM     32  CA  SER     2      12.992 -19.536  22.010  1.00  0.00      PAA1
ATOM     33  HA  SER     2      12.489 -18.886  22.713  1.00  0.00      PAA1
ATOM     34  CB  SER     2      14.028 -20.380  22.735  1.00  0.00      PAA1
ATOM     35  HB1 SER     2      13.538 -21.171  23.345  1.00  0.00      PAA1
ATOM     36  HB2 SER     2      14.618 -19.739  23.434  1.00  0.00      PAA1
ATOM     37  OG  SER     2      14.934 -20.982  21.813  1.00  0.00      PAA1
ATOM     38  HG1 SER     2      15.763 -21.155  22.289  1.00  0.00      PAA1
ATOM     39  C   SER     2      13.706 -18.657  21.008  1.00  0.00      PAA1
ATOM     40  O   SER     2      13.695 -18.905  19.802  1.00  0.00      PAA1
ATOM     41  N   LEU     3      14.371 -17.643  21.548  1.00  0.00      PAA1
ATOM     42  HN  LEU     3      14.431 -17.494  22.530  1.00  0.00      PAA1
ATOM     43  CA  LEU     3      15.189 -16.754  20.719  1.00  0.00      PAA1
ATOM     44  HA  LEU     3      14.540 -16.218  20.041  1.00  0.00      PAA1
ATOM     45  CB  LEU     3      15.936 -15.779  21.628  1.00  0.00      PAA1
ATOM     46  HB1 LEU     3      16.416 -16.362  22.453  1.00  0.00      PAA1
ATOM     47  HB2 LEU     3      15.205 -15.088  22.101  1.00  0.00      PAA1
ATOM     48  CG  LEU     3      17.051 -14.964  20.972  1.00  0.00      PAA1
ATOM     49  HG  LEU     3      17.823 -15.619  20.507  1.00  0.00      PAA1
ATOM     50  CD1 LEU     3      16.387 -14.074  19.881  1.00  0.00      PAA1
ATOM     51 HD11 LEU     3      15.589 -13.445  20.323  1.00  0.00      PAA1
ATOM     52 HD12 LEU     3      15.951 -14.697  19.075  1.00  0.00      PAA1
ATOM     53 HD13 LEU     3      17.152 -13.409  19.425  1.00  0.00      PAA1
ATOM     54  CD2 LEU     3      17.784 -14.070  21.996  1.00  0.00      PAA1
ATOM     55 HD21 LEU     3      18.267 -14.707  22.771  1.00  0.00      PAA1
ATOM     56 HD22 LEU     3      17.076 -13.378  22.495  1.00  0.00      PAA1
ATOM     57 HD23 LEU     3      18.579 -13.478  21.496  1.00  0.00      PAA1
ATOM     58  C   LEU     3      16.192 -17.528  19.862  1.00  0.00      PAA1
ATOM     59  O   LEU     3      16.311 -17.296  18.653  1.00  0.00      PAA1
ATOM     60  N   GLU     4      16.916 -18.463  20.477  1.00  0.00      PAA1
ATOM     61  HN  GLU     4      17.002 -18.513  21.487  1.00  0.00      PAA1
ATOM     62  CA  GLU     4      17.899 -19.268  19.734  1.00  0.00      PAA1
ATOM     63  HA  GLU     4      18.571 -18.600  19.211  1.00  0.00      PAA1
ATOM     64  CB  GLU     4      18.717 -20.091  20.745  1.00  0.00      PAA1
ATOM     65  HB1 GLU     4      19.351 -20.818  20.186  1.00  0.00      PAA1
ATOM     66  HB2 GLU     4      18.064 -20.668  21.432  1.00  0.00      PAA1
ATOM     67  CG  GLU     4      19.691 -19.187  21.529  1.00  0.00      PAA1
ATOM     68  HG1 GLU     4      20.140 -18.408  20.885  1.00  0.00      PAA1
ATOM     69  HG2 GLU     4      20.516 -19.815  21.928  1.00  0.00      PAA1
ATOM     70  CD  GLU     4      19.078 -18.475  22.780  1.00  0.00      PAA1
ATOM     71  OE1 GLU     4      17.830 -18.504  23.022  1.00  0.00      PAA1
ATOM     72  OE2 GLU     4      19.909 -17.935  23.557  1.00  0.00      PAA1
ATOM     73  C   GLU     4      17.268 -20.171  18.680  1.00  0.00      PAA1
ATOM     74  O   GLU     4      17.907 -20.459  17.657  1.00  0.00      PAA1
ATOM     75  N   ASN     5      16.045 -20.664  18.910  1.00  0.00      PAA1
ATOM     76  HN  ASN     5      15.577 -20.482  19.777  1.00  0.00      PAA1
ATOM     77  CA  ASN     5      15.378 -21.474  17.903  1.00  0.00      PAA1
ATOM     78  HA  ASN     5      16.098 -22.158  17.479  1.00  0.00      PAA1
ATOM     79  CB  ASN     5      14.227 -22.272  18.555  1.00  0.00      PAA1
ATOM     80  HB1 ASN     5      13.563 -21.577  19.109  1.00  0.00      PAA1
ATOM     81  HB2 ASN     5      14.650 -22.993  19.289  1.00  0.00      PAA1
ATOM     82  CG  ASN     5      13.380 -23.007  17.529  1.00  0.00      PAA1
ATOM     83  OD1 ASN     5      12.260 -22.605  17.187  1.00  0.00      PAA1
ATOM     84  ND2 ASN     5      13.920 -24.084  17.014  1.00  0.00      PAA1
ATOM     85 HD21 ASN     5      14.879 -24.291  17.244  1.00  0.00      PAA1
ATOM     86 HD22 ASN     5      13.441 -24.544  16.265  1.00  0.00      PAA1
ATOM     87  C   ASN     5      14.878 -20.604  16.752  1.00  0.00      PAA1
ATOM     88  O   ASN     5      14.939 -21.009  15.581  1.00  0.00      PAA1
ATOM     89  N   VAL     6      14.384 -19.392  17.050  1.00  0.00      PAA1
ATOM     90  HN  VAL     6      14.313 -19.065  17.998  1.00  0.00      PAA1
ATOM     91  CA  VAL     6      14.020 -18.480  15.958  1.00  0.00      PAA1
ATOM     92  HA  VAL     6      13.276 -18.957  15.339  1.00  0.00      PAA1
ATOM     93  CB  VAL     6      13.440 -17.160  16.529  1.00  0.00      PAA1
ATOM     94  HB  VAL     6      14.195 -16.731  17.233  1.00  0.00      PAA1
ATOM     95  CG1 VAL     6      13.212 -16.085  15.393  1.00  0.00      PAA1
ATOM     96 HG11 VAL     6      12.494 -16.473  14.646  1.00  0.00      PAA1
ATOM     97 HG12 VAL     6      14.159 -15.815  14.883  1.00  0.00      PAA1
ATOM     98 HG13 VAL     6      12.803 -15.158  15.844  1.00  0.00      PAA1
ATOM     99  CG2 VAL     6      12.175 -17.409  17.313  1.00  0.00      PAA1
ATOM    100 HG21 VAL     6      12.296 -18.183  18.092  1.00  0.00      PAA1
ATOM    101 HG22 VAL     6      11.362 -17.732  16.629  1.00  0.00      PAA1
ATOM    102 HG23 VAL     6      11.842 -16.472  17.817  1.00  0.00      PAA1
ATOM    103  C   VAL     6      15.238 -18.197  15.069  1.00  0.00      PAA1
ATOM    104  O   VAL     6      15.158 -18.244  13.830  1.00  0.00      PAA1
ATOM    105  N   ALA     7      16.389 -17.919  15.686  1.00  0.00      PAA1
ATOM    106  HN  ALA     7      16.439 -17.839  16.686  1.00  0.00      PAA1
ATOM    107  CA  ALA     7      17.619 -17.678  14.930  1.00  0.00      PAA1
ATOM    108  HA  ALA     7      17.425 -16.912  14.193  1.00  0.00      PAA1
ATOM    109  CB  ALA     7      18.734 -17.201  15.878  1.00  0.00      PAA1
ATOM    110  HB1 ALA     7      18.946 -17.963  16.659  1.00  0.00      PAA1
ATOM    111  HB2 ALA     7      18.425 -16.266  16.393  1.00  0.00      PAA1
ATOM    112  HB3 ALA     7      19.673 -16.992  15.321  1.00  0.00      PAA1
ATOM    113  C   ALA     7      18.078 -18.918  14.163  1.00  0.00      PAA1
ATOM    114  O   ALA     7      18.550 -18.813  13.026  1.00  0.00      PAA1
ATOM    115  N   PHE     8      17.977 -20.100  14.763  1.00  0.00      PAA1
ATOM    116  HN  PHE     8      17.721 -20.187  15.729  1.00  0.00      PAA1
ATOM    117  CA  PHE     8      18.270 -21.315  13.996  1.00  0.00      PAA1
ATOM    118  HA  PHE     8      19.311 -21.290  13.701  1.00  0.00      PAA1
ATOM    119  CB  PHE     8      17.999 -22.561  14.864  1.00  0.00      PAA1
ATOM    120  HB1 PHE     8      16.978 -22.526  15.298  1.00  0.00      PAA1
ATOM    121  HB2 PHE     8      18.717 -22.569  15.711  1.00  0.00      PAA1
ATOM    122  CG  PHE     8      18.142 -23.874  14.091  1.00  0.00      PAA1
ATOM    123  CD1 PHE     8      19.379 -24.515  14.000  1.00  0.00      PAA1
ATOM    124  HD1 PHE     8      20.245 -24.099  14.492  1.00  0.00      PAA1
ATOM    125  CE1 PHE     8      19.497 -25.722  13.287  1.00  0.00      PAA1
ATOM    126  HE1 PHE     8      20.460 -26.213  13.225  1.00  0.00      PAA1
ATOM    127  CZ  PHE     8      18.407 -26.260  12.674  1.00  0.00      PAA1
ATOM    128  HZ  PHE     8      18.501 -27.184  12.118  1.00  0.00      PAA1
ATOM    129  CD2 PHE     8      17.047 -24.448  13.473  1.00  0.00      PAA1
ATOM    130  HD2 PHE     8      16.078 -23.975  13.549  1.00  0.00      PAA1
ATOM    131  CE2 PHE     8      17.178 -25.631  12.751  1.00  0.00      PAA1
ATOM    132  HE2 PHE     8      16.311 -26.077  12.285  1.00  0.00      PAA1
ATOM    133  C   PHE     8      17.436 -21.373  12.706  1.00  0.00      PAA1
ATOM    134  O   PHE     8      17.961 -21.666  11.607  1.00  0.00      PAA1
ATOM    135  N   ASN     9      16.120 -21.122  12.826  1.00  0.00      PAA1
ATOM    136  HN  ASN     9      15.736 -20.879  13.719  1.00  0.00      PAA1
ATOM    137  CA  ASN     9      15.246 -21.144  11.656  1.00  0.00      PAA1
ATOM    138  HA  ASN     9      15.364 -22.099  11.159  1.00  0.00      PAA1
ATOM    139  CB  ASN     9      13.781 -20.961  12.092  1.00  0.00      PAA1
ATOM    140  HB1 ASN     9      13.195 -20.634  11.209  1.00  0.00      PAA1
ATOM    141  HB2 ASN     9      13.677 -20.207  12.895  1.00  0.00      PAA1
ATOM    142  CG  ASN     9      13.137 -22.298  12.502  1.00  0.00      PAA1
ATOM    143  OD1 ASN     9      12.442 -22.926  11.720  1.00  0.00      PAA1
ATOM    144  ND2 ASN     9      13.405 -22.741  13.717  1.00  0.00      PAA1
ATOM    145 HD21 ASN     9      13.048 -23.635  13.992  1.00  0.00      PAA1
ATOM    146 HD22 ASN     9      13.951 -22.187  14.350  1.00  0.00      PAA1
ATOM    147  C   ASN     9      15.638 -20.101  10.608  1.00  0.00      PAA1
ATOM    148  O   ASN     9      15.638 -20.389   9.397  1.00  0.00      PAA1
ATOM    149  N   VAL    10      15.933 -18.875  11.040  1.00  0.00      PAA1
ATOM    150  HN  VAL    10      15.880 -18.635  12.012  1.00  0.00      PAA1
ATOM    151  CA  VAL    10      16.363 -17.827  10.101  1.00  0.00      PAA1
ATOM    152  HA  VAL    10      15.592 -17.688   9.358  1.00  0.00      PAA1
ATOM    153  CB  VAL    10      16.580 -16.505  10.848  1.00  0.00      PAA1
ATOM    154  HB  VAL    10      17.262 -16.686  11.711  1.00  0.00      PAA1
ATOM    155  CG1 VAL    10      17.242 -15.448   9.928  1.00  0.00      PAA1
ATOM    156 HG11 VAL    10      16.639 -15.296   9.009  1.00  0.00      PAA1
ATOM    157 HG12 VAL    10      18.272 -15.738   9.633  1.00  0.00      PAA1
ATOM    158 HG13 VAL    10      17.315 -14.474  10.460  1.00  0.00      PAA1
ATOM    159  CG2 VAL    10      15.204 -15.943  11.440  1.00  0.00      PAA1
ATOM    160 HG21 VAL    10      14.710 -16.687  12.088  1.00  0.00      PAA1
ATOM    161 HG22 VAL    10      14.525 -15.685  10.604  1.00  0.00      PAA1
ATOM    162 HG23 VAL    10      15.403 -15.026  12.031  1.00  0.00      PAA1
ATOM    163  C   VAL    10      17.625 -18.262   9.348  1.00  0.00      PAA1
ATOM    164  O   VAL    10      17.710 -18.148   8.116  1.00  0.00      PAA1
ATOM    165  N   VAL    11      18.636 -18.760  10.077  1.00  0.00      PAA1
ATOM    166  HN  VAL    11      18.596 -18.819  11.078  1.00  0.00      PAA1
ATOM    167  CA  VAL    11      19.876 -19.194   9.415  1.00  0.00      PAA1
ATOM    168  HA  VAL    11      20.249 -18.379   8.809  1.00  0.00      PAA1
ATOM    169  CB  VAL    11      20.932 -19.532  10.484  1.00  0.00      PAA1
ATOM    170  HB  VAL    11      20.483 -20.262  11.201  1.00  0.00      PAA1
ATOM    171  CG1 VAL    11      22.172 -20.184   9.869  1.00  0.00      PAA1
ATOM    172 HG11 VAL    11      22.603 -19.531   9.079  1.00  0.00      PAA1
ATOM    173 HG12 VAL    11      21.950 -21.176   9.423  1.00  0.00      PAA1
ATOM    174 HG13 VAL    11      22.952 -20.333  10.648  1.00  0.00      PAA1
ATOM    175  CG2 VAL    11      21.232 -18.242  11.270  1.00  0.00      PAA1
ATOM    176 HG21 VAL    11      20.331 -17.785  11.722  1.00  0.00      PAA1
ATOM    177 HG22 VAL    11      21.701 -17.490  10.599  1.00  0.00      PAA1
ATOM    178 HG23 VAL    11      21.950 -18.460  12.091  1.00  0.00      PAA1
ATOM    179  C   VAL    11      19.627 -20.366   8.459  1.00  0.00      PAA1
ATOM    180  O   VAL    11      20.140 -20.396   7.339  1.00  0.00      PAA1
ATOM    181  N   ASN    12      18.890 -21.373   8.881  1.00  0.00      PAA1
ATOM    182  HN  ASN    12      18.475 -21.360   9.793  1.00  0.00      PAA1
ATOM    183  CA  ASN    12      18.819 -22.584   8.055  1.00  0.00      PAA1
ATOM    184  HA  ASN    12      19.722 -22.697   7.463  1.00  0.00      PAA1
ATOM    185  CB  ASN    12      18.674 -23.820   8.932  1.00  0.00      PAA1
ATOM    186  HB1 ASN    12      18.470 -24.721   8.306  1.00  0.00      PAA1
ATOM    187  HB2 ASN    12      17.823 -23.699   9.640  1.00  0.00      PAA1
ATOM    188  CG  ASN    12      19.922 -24.126   9.665  1.00  0.00      PAA1
ATOM    189  OD1 ASN    12      20.766 -24.845   9.149  1.00  0.00      PAA1
ATOM    190  ND2 ASN    12      20.084 -23.560  10.853  1.00  0.00      PAA1
ATOM    191 HD21 ASN    12      19.375 -22.954  11.217  1.00  0.00      PAA1
ATOM    192 HD22 ASN    12      20.943 -23.730  11.327  1.00  0.00      PAA1
ATOM    193  C   ASN    12      17.660 -22.613   7.052  1.00  0.00      PAA1
ATOM    194  O   ASN    12      17.719 -23.400   6.093  1.00  0.00      PAA1
ATOM    195  N   LYS    13      16.604 -21.821   7.255  1.00  0.00      PAA1
ATOM    196  HN  LYS    13      16.543 -21.226   8.063  1.00  0.00      PAA1
ATOM    197  CA  LYS    13      15.418 -21.861   6.402  1.00  0.00      PAA1
ATOM    198  HA  LYS    13      15.584 -22.512   5.557  1.00  0.00      PAA1
ATOM    199  CB  LYS    13      14.213 -22.378   7.213  1.00  0.00      PAA1
ATOM    200  HB1 LYS    13      13.294 -22.380   6.581  1.00  0.00      PAA1
ATOM    201  HB2 LYS    13      14.013 -21.686   8.062  1.00  0.00      PAA1
ATOM    202  CG  LYS    13      14.402 -23.798   7.775  1.00  0.00      PAA1
ATOM    203  HG1 LYS    13      13.546 -24.015   8.452  1.00  0.00      PAA1
ATOM    204  HG2 LYS    13      15.330 -23.855   8.382  1.00  0.00      PAA1
ATOM    205  CD  LYS    13      14.414 -24.852   6.640  1.00  0.00      PAA1
ATOM    206  HD1 LYS    13      15.232 -24.599   5.930  1.00  0.00      PAA1
ATOM    207  HD2 LYS    13      13.443 -24.779   6.097  1.00  0.00      PAA1
ATOM    208  CE  LYS    13      14.620 -26.285   7.165  1.00  0.00      PAA1
ATOM    209  HE1 LYS    13      13.728 -26.562   7.756  1.00  0.00      PAA1
ATOM    210  HE2 LYS    13      15.537 -26.359   7.784  1.00  0.00      PAA1
ATOM    211  NZ  LYS    13      14.687 -27.345   6.085  1.00  0.00      PAA1
ATOM    212  HZ1 LYS    13      15.470 -27.121   5.437  1.00  0.00      PAA1
ATOM    213  HZ2 LYS    13      13.788 -27.291   5.562  1.00  0.00      PAA1
ATOM    214  HZ3 LYS    13      14.801 -28.281   6.513  1.00  0.00      PAA1
ATOM    215  C   LYS    13      15.046 -20.517   5.781  1.00  0.00      PAA1
ATOM    216  O   LYS    13      14.070 -20.455   5.007  1.00  0.00      PAA1
ATOM    217  N   GLY    14      15.723 -19.435   6.147  1.00  0.00      PAA1
ATOM    218  HN  GLY    14      16.493 -19.498   6.785  1.00  0.00      PAA1
ATOM    219  CA  GLY    14      15.433 -18.115   5.607  1.00  0.00      PAA1
ATOM    220  HA1 GLY    14      15.149 -18.201   4.567  1.00  0.00      PAA1
ATOM    221  HA2 GLY    14      16.331 -17.528   5.739  1.00  0.00      PAA1
ATOM    222  C   GLY    14      14.326 -17.356   6.317  1.00  0.00      PAA1
ATOM    223  O   GLY    14      14.092 -16.170   6.007  1.00  0.00      PAA1
ATOM    224  N   HSD    15      13.655 -17.991   7.268  1.00  0.00      PAA1
ATOM    225  HN  HSD    15      13.878 -18.942   7.486  1.00  0.00      PAA1
ATOM    226  CA  HSD    15      12.526 -17.421   8.012  1.00  0.00      PAA1
ATOM    227  HA  HSD    15      12.882 -16.558   8.556  1.00  0.00      PAA1
ATOM    228  CB  HSD    15      11.338 -17.057   7.105  1.00  0.00      PAA1
ATOM    229  HB1 HSD    15      11.670 -16.441   6.246  1.00  0.00      PAA1
ATOM    230  HB2 HSD    15      10.619 -16.433   7.681  1.00  0.00      PAA1
ATOM    231  ND1 HSD    15       9.251 -18.462   6.736  1.00  0.00      PAA1
ATOM    232  HD1 HSD    15       8.674 -17.964   7.384  1.00  0.00      PAA1
ATOM    233  CG  HSD    15      10.608 -18.253   6.558  1.00  0.00      PAA1
ATOM    234  CE1 HSD    15       8.901 -19.598   6.145  1.00  0.00      PAA1
ATOM    235  HE1 HSD    15       7.920 -20.070   6.199  1.00  0.00      PAA1
ATOM    236  NE2 HSD    15       9.985 -20.134   5.590  1.00  0.00      PAA1
ATOM    237  CD2 HSD    15      11.060 -19.312   5.834  1.00  0.00      PAA1
ATOM    238  HD2 HSD    15      12.038 -19.542   5.451  1.00  0.00      PAA1
ATOM    239  C   HSD    15      12.109 -18.485   9.014  1.00  0.00      PAA1
ATOM    240  O   HSD    15      12.691 -19.590   9.028  1.00  0.00      PAA1
ATOM    241  N   PHE    16      11.121 -18.171   9.850  1.00  0.00      PAA1
ATOM    242  HN  PHE    16      10.616 -17.307   9.791  1.00  0.00      PAA1
ATOM    243  CA  PHE    16      10.651 -19.139  10.826  1.00  0.00      PAA1
ATOM    244  HA  PHE    16      11.509 -19.586  11.295  1.00  0.00      PAA1
ATOM    245  CB  PHE    16       9.766 -18.521  11.923  1.00  0.00      PAA1
ATOM    246  HB1 PHE    16       8.801 -18.165  11.499  1.00  0.00      PAA1
ATOM    247  HB2 PHE    16      10.287 -17.641  12.361  1.00  0.00      PAA1
ATOM    248  CG  PHE    16       9.504 -19.514  13.053  1.00  0.00      PAA1
ATOM    249  CD1 PHE    16      10.521 -19.807  13.949  1.00  0.00      PAA1
ATOM    250  HD1 PHE    16      11.470 -19.295  13.870  1.00  0.00      PAA1
ATOM    251  CE1 PHE    16      10.340 -20.779  14.949  1.00  0.00      PAA1
ATOM    252  HE1 PHE    16      11.151 -21.001  15.631  1.00  0.00      PAA1
ATOM    253  CZ  PHE    16       9.128 -21.444  15.056  1.00  0.00      PAA1
ATOM    254  HZ  PHE    16       9.005 -22.196  15.823  1.00  0.00      PAA1
ATOM    255  CD2 PHE    16       8.297 -20.220  13.124  1.00  0.00      PAA1
ATOM    256  HD2 PHE    16       7.553 -19.995  12.393  1.00  0.00      PAA1
ATOM    257  CE2 PHE    16       8.089 -21.197  14.139  1.00  0.00      PAA1
ATOM    258  HE2 PHE    16       7.160 -21.741  14.189  1.00  0.00      PAA1
ATOM    259  C   PHE    16       9.877 -20.216  10.111  1.00  0.00      PAA1
ATOM    260  O   PHE    16       8.942 -19.921   9.364  1.00  0.00      PAA1
ATOM    261  N   ASP    17      10.267 -21.477  10.345  1.00  0.00      PAA1
ATOM    262  HN  ASP    17      11.103 -21.710  10.839  1.00  0.00      PAA1
ATOM    263  CA  ASP    17       9.638 -22.585   9.626  1.00  0.00      PAA1
ATOM    264  HA  ASP    17       8.704 -22.264   9.180  1.00  0.00      PAA1
ATOM    265  CB  ASP    17      10.575 -23.053   8.499  1.00  0.00      PAA1
ATOM    266  HB1 ASP    17      11.505 -23.482   8.916  1.00  0.00      PAA1
ATOM    267  HB2 ASP    17      10.846 -22.162   7.887  1.00  0.00      PAA1
ATOM    268  CG  ASP    17       9.930 -24.028   7.560  1.00  0.00      PAA1
ATOM    269  OD1 ASP    17       8.777 -23.770   7.124  1.00  0.00      PAA1
ATOM    270  OD2 ASP    17      10.592 -25.054   7.263  1.00  0.00      PAA1
ATOM    271  C   ASP    17       9.276 -23.724  10.579  1.00  0.00      PAA1
ATOM    272  O   ASP    17       9.093 -24.860  10.139  1.00  0.00      PAA1
ATOM    273  N   GLY    18       9.241 -23.457  11.886  1.00  0.00      PAA1
ATOM    274  HN  GLY    18       9.431 -22.529  12.194  1.00  0.00      PAA1
ATOM    275  CA  GLY    18       8.880 -24.487  12.842  1.00  0.00      PAA1
ATOM    276  HA1 GLY    18       7.951 -24.940  12.524  1.00  0.00      PAA1
ATOM    277  HA2 GLY    18       8.803 -24.017  13.808  1.00  0.00      PAA1
ATOM    278  C   GLY    18       9.886 -25.621  12.999  1.00  0.00      PAA1
ATOM    279  O   GLY    18       9.519 -26.678  13.505  1.00  0.00      PAA1
ATOM    280  N   GLN    19      11.155 -25.432  12.618  1.00  0.00      PAA1
ATOM    281  HN  GLN    19      11.451 -24.575  12.190  1.00  0.00      PAA1
ATOM    282  CA  GLN    19      12.114 -26.529  12.694  1.00  0.00      PAA1
ATOM    283  HA  GLN    19      11.608 -27.474  12.540  1.00  0.00      PAA1
ATOM    284  CB  GLN    19      13.207 -26.373  11.652  1.00  0.00      PAA1
ATOM    285  HB1 GLN    19      13.957 -27.196  11.746  1.00  0.00      PAA1
ATOM    286  HB2 GLN    19      13.752 -25.416  11.856  1.00  0.00      PAA1
ATOM    287  CG  GLN    19      12.686 -26.313  10.260  1.00  0.00      PAA1
ATOM    288  HG1 GLN    19      13.554 -26.076   9.624  1.00  0.00      PAA1
ATOM    289  HG2 GLN    19      11.955 -25.482  10.134  1.00  0.00      PAA1
ATOM    290  CD  GLN    19      12.053 -27.625   9.820  1.00  0.00      PAA1
ATOM    291  OE1 GLN    19      12.447 -28.704  10.259  1.00  0.00      PAA1
ATOM    292  NE2 GLN    19      11.063 -27.533   8.951  1.00  0.00      PAA1
ATOM    293 HE21 GLN    19      10.773 -26.630   8.594  1.00  0.00      PAA1
ATOM    294 HE22 GLN    19      10.527 -28.344   8.752  1.00  0.00      PAA1
ATOM    295  C   GLN    19      12.753 -26.554  14.071  1.00  0.00      PAA1
ATOM    296  O   GLN    19      12.869 -25.524  14.739  1.00  0.00      PAA1
ATOM    297  N   GLN    20      13.216 -27.724  14.478  1.00  0.00      PAA1
ATOM    298  HN  GLN    20      13.185 -28.537  13.907  1.00  0.00      PAA1
ATOM    299  CA  GLN    20      13.878 -27.816  15.769  1.00  0.00      PAA1
ATOM    300  HA  GLN    20      13.483 -27.072  16.448  1.00  0.00      PAA1
ATOM    301  CB  GLN    20      13.646 -29.197  16.397  1.00  0.00      PAA1
ATOM    302  HB1 GLN    20      14.349 -29.324  17.257  1.00  0.00      PAA1
ATOM    303  HB2 GLN    20      13.874 -30.005  15.667  1.00  0.00      PAA1
ATOM    304  CG  GLN    20      12.221 -29.300  16.913  1.00  0.00      PAA1
ATOM    305  HG1 GLN    20      11.526 -29.427  16.053  1.00  0.00      PAA1
ATOM    306  HG2 GLN    20      11.962 -28.340  17.416  1.00  0.00      PAA1
ATOM    307  CD  GLN    20      12.009 -30.439  17.863  1.00  0.00      PAA1
ATOM    308  OE1 GLN    20      12.604 -31.511  17.709  1.00  0.00      PAA1
ATOM    309  NE2 GLN    20      11.152 -30.221  18.866  1.00  0.00      PAA1
ATOM    310 HE21 GLN    20      11.026 -30.984  19.493  1.00  0.00      PAA1
ATOM    311 HE22 GLN    20      10.670 -29.357  18.915  1.00  0.00      PAA1
ATOM    312  C   GLN    20      15.368 -27.509  15.618  1.00  0.00      PAA1
ATOM    313  O   GLN    20      15.980 -27.787  14.587  1.00  0.00      PAA1
ATOM    314  N   GLY    21      15.940 -26.908  16.650  1.00  0.00      PAA1
ATOM    315  HN  GLY    21      15.457 -26.673  17.490  1.00  0.00      PAA1
ATOM    316  CA  GLY    21      17.345 -26.545  16.614  1.00  0.00      PAA1
ATOM    317  HA1 GLY    21      17.727 -26.488  15.604  1.00  0.00      PAA1
ATOM    318  HA2 GLY    21      17.819 -27.262  17.264  1.00  0.00      PAA1
ATOM    319  C   GLY    21      17.637 -25.209  17.279  1.00  0.00      PAA1
ATOM    320  O   GLY    21      16.709 -24.417  17.562  1.00  0.00      PAA1
ATOM    321  N   GLU    22      18.920 -24.934  17.531  1.00  0.00      PAA1
ATOM    322  HN  GLU    22      19.650 -25.576  17.325  1.00  0.00      PAA1
ATOM    323  CA  GLU    22      19.355 -23.702  18.190  1.00  0.00      PAA1
ATOM    324  HA  GLU    22      18.637 -22.914  18.010  1.00  0.00      PAA1
ATOM    325  CB  GLU    22      19.517 -23.906  19.693  1.00  0.00      PAA1
ATOM    326  HB1 GLU    22      20.072 -23.037  20.131  1.00  0.00      PAA1
ATOM    327  HB2 GLU    22      20.173 -24.793  19.871  1.00  0.00      PAA1
ATOM    328  CG  GLU    22      18.238 -24.002  20.449  1.00  0.00      PAA1
ATOM    329  HG1 GLU    22      17.355 -23.763  19.825  1.00  0.00      PAA1
ATOM    330  HG2 GLU    22      18.240 -23.277  21.296  1.00  0.00      PAA1
ATOM    331  CD  GLU    22      18.037 -25.366  21.089  1.00  0.00      PAA1
ATOM    332  OE1 GLU    22      18.836 -25.748  22.004  1.00  0.00      PAA1
ATOM    333  OE2 GLU    22      17.070 -26.041  20.668  1.00  0.00      PAA1
ATOM    334  C   GLU    22      20.698 -23.227  17.634  1.00  0.00      PAA1
ATOM    335  O   GLU    22      21.536 -24.042  17.245  1.00  0.00      PAA1
ATOM    336  N   VAL    23      20.900 -21.906  17.599  1.00  0.00      PAA1
ATOM    337  HN  VAL    23      20.193 -21.257  17.876  1.00  0.00      PAA1
ATOM    338  CA  VAL    23      22.222 -21.327  17.344  1.00  0.00      PAA1
ATOM    339  HA  VAL    23      22.951 -22.119  17.412  1.00  0.00      PAA1
ATOM    340  CB  VAL    23      22.334 -20.683  15.939  1.00  0.00      PAA1
ATOM    341  HB  VAL    23      23.370 -20.275  15.825  1.00  0.00      PAA1
ATOM    342  CG1 VAL    23      22.200 -21.754  14.827  1.00  0.00      PAA1
ATOM    343 HG11 VAL    23      21.171 -22.161  14.820  1.00  0.00      PAA1
ATOM    344 HG12 VAL    23      22.914 -22.587  14.997  1.00  0.00      PAA1
ATOM    345 HG13 VAL    23      22.408 -21.300  13.835  1.00  0.00      PAA1
ATOM    346  CG2 VAL    23      21.390 -19.481  15.739  1.00  0.00      PAA1
ATOM    347 HG21 VAL    23      21.633 -18.658  16.445  1.00  0.00      PAA1
ATOM    348 HG22 VAL    23      20.340 -19.788  15.907  1.00  0.00      PAA1
ATOM    349 HG23 VAL    23      21.487 -19.084  14.706  1.00  0.00      PAA1
ATOM    350  C   VAL    23      22.531 -20.316  18.446  1.00  0.00      PAA1
ATOM    351  O   VAL    23      21.604 -19.720  19.007  1.00  0.00      PAA1
ATOM    352  N   PRO    24      23.797 -20.059  18.748  1.00  0.00      PAA1
ATOM    353  CD  PRO    24      25.012 -20.613  18.115  1.00  0.00      PAA1
ATOM    354  HD1 PRO    24      25.253 -19.995  17.218  1.00  0.00      PAA1
ATOM    355  HD2 PRO    24      24.903 -21.681  17.826  1.00  0.00      PAA1
ATOM    356  CA  PRO    24      24.125 -19.032  19.745  1.00  0.00      PAA1
ATOM    357  HA  PRO    24      23.517 -19.181  20.628  1.00  0.00      PAA1
ATOM    358  CB  PRO    24      25.629 -19.230  19.998  1.00  0.00      PAA1
ATOM    359  HB1 PRO    24      25.818 -19.387  21.083  1.00  0.00      PAA1
ATOM    360  HB2 PRO    24      26.229 -18.347  19.673  1.00  0.00      PAA1
ATOM    361  CG  PRO    24      26.036 -20.432  19.187  1.00  0.00      PAA1
ATOM    362  HG1 PRO    24      27.061 -20.332  18.767  1.00  0.00      PAA1
ATOM    363  HG2 PRO    24      26.014 -21.333  19.847  1.00  0.00      PAA1
ATOM    364  C   PRO    24      23.854 -17.653  19.202  1.00  0.00      PAA1
ATOM    365  O   PRO    24      24.118 -17.357  18.030  1.00  0.00      PAA1
ATOM    366  N   VAL    25      23.314 -16.793  20.069  1.00  0.00      PAA1
ATOM    367  HN  VAL    25      23.126 -17.032  21.018  1.00  0.00      PAA1
ATOM    368  CA  VAL    25      22.848 -15.471  19.663  1.00  0.00      PAA1
ATOM    369  HA  VAL    25      23.191 -15.239  18.669  1.00  0.00      PAA1
ATOM    370  CB  VAL    25      21.302 -15.423  19.712  1.00  0.00      PAA1
ATOM    371  HB  VAL    25      20.962 -15.823  20.701  1.00  0.00      PAA1
ATOM    372  CG1 VAL    25      20.764 -14.004  19.557  1.00  0.00      PAA1
ATOM    373 HG11 VAL    25      21.189 -13.528  18.648  1.00  0.00      PAA1
ATOM    374 HG12 VAL    25      21.003 -13.372  20.438  1.00  0.00      PAA1
ATOM    375 HG13 VAL    25      19.659 -14.025  19.452  1.00  0.00      PAA1
ATOM    376  CG2 VAL    25      20.743 -16.281  18.623  1.00  0.00      PAA1
ATOM    377 HG21 VAL    25      21.036 -17.344  18.748  1.00  0.00      PAA1
ATOM    378 HG22 VAL    25      21.099 -15.937  17.627  1.00  0.00      PAA1
ATOM    379 HG23 VAL    25      19.632 -16.241  18.630  1.00  0.00      PAA1
ATOM    380  C   VAL    25      23.433 -14.437  20.605  1.00  0.00      PAA1
ATOM    381  O   VAL    25      23.536 -14.690  21.810  1.00  0.00      PAA1
ATOM    382  N   SER    26      23.752 -13.247  20.072  1.00  0.00      PAA1
ATOM    383  HN  SER    26      23.651 -13.118  19.081  1.00  0.00      PAA1
ATOM    384  CA  SER    26      24.152 -12.078  20.853  1.00  0.00      PAA1
ATOM    385  HA  SER    26      24.095 -12.296  21.910  1.00  0.00      PAA1
ATOM    386  CB  SER    26      25.585 -11.520  20.507  1.00  0.00      PAA1
ATOM    387  HB1 SER    26      25.791 -10.554  20.992  1.00  0.00      PAA1
ATOM    388  HB2 SER    26      25.654 -11.348  19.421  1.00  0.00      PAA1
ATOM    389  OG  SER    26      26.536 -12.430  20.827  1.00  0.00      PAA1
ATOM    390  HG1 SER    26      27.323 -12.233  20.291  1.00  0.00      PAA1
ATOM    391  C   SER    26      23.192 -10.970  20.533  1.00  0.00      PAA1
ATOM    392  O   SER    26      22.910 -10.721  19.354  1.00  0.00      PAA1
ATOM    393  N   ILE    27      22.738 -10.266  21.559  1.00  0.00      PAA1
ATOM    394  HN  ILE    27      22.980 -10.485  22.499  1.00  0.00      PAA1
ATOM    395  CA  ILE    27      21.943  -9.049  21.351  1.00  0.00      PAA1
ATOM    396  HA  ILE    27      21.742  -8.897  20.299  1.00  0.00      PAA1
ATOM    397  CB  ILE    27      20.590  -9.151  22.072  1.00  0.00      PAA1
ATOM    398  HB  ILE    27      20.757  -9.483  23.123  1.00  0.00      PAA1
ATOM    399  CG2 ILE    27      19.896  -7.804  22.086  1.00  0.00      PAA1
ATOM    400 HG21 ILE    27      19.774  -7.414  21.051  1.00  0.00      PAA1
ATOM    401 HG22 ILE    27      20.450  -7.046  22.682  1.00  0.00      PAA1
ATOM    402 HG23 ILE    27      18.891  -7.877  22.549  1.00  0.00      PAA1
ATOM    403  CG1 ILE    27      19.753 -10.250  21.329  1.00  0.00      PAA1
ATOM    404 HG11 ILE    27      20.315 -11.214  21.378  1.00  0.00      PAA1
ATOM    405 HG12 ILE    27      19.705  -9.963  20.249  1.00  0.00      PAA1
ATOM    406  CD  ILE    27      18.446 -10.436  21.851  1.00  0.00      PAA1
ATOM    407  HD1 ILE    27      17.805  -9.536  21.709  1.00  0.00      PAA1
ATOM    408  HD2 ILE    27      18.469 -10.673  22.941  1.00  0.00      PAA1
ATOM    409  HD3 ILE    27      17.927 -11.278  21.335  1.00  0.00      PAA1
ATOM    410  C   ILE    27      22.726  -7.835  21.819  1.00  0.00      PAA1
ATOM    411  O   ILE    27      23.196  -7.798  22.958  1.00  0.00      PAA1
ATOM    412  N   ILE    28      22.884  -6.856  20.942  1.00  0.00      PAA1
ATOM    413  HN  ILE    28      22.501  -6.914  20.016  1.00  0.00      PAA1
ATOM    414  CA  ILE    28      23.582  -5.622  21.298  1.00  0.00      PAA1
ATOM    415  HA  ILE    28      23.549  -5.479  22.370  1.00  0.00      PAA1
ATOM    416  CB  ILE    28      25.050  -5.616  20.832  1.00  0.00      PAA1
ATOM    417  HB  ILE    28      25.075  -5.618  19.716  1.00  0.00      PAA1
ATOM    418  CG2 ILE    28      25.771  -4.403  21.360  1.00  0.00      PAA1
ATOM    419 HG21 ILE    28      25.909  -4.488  22.461  1.00  0.00      PAA1
ATOM    420 HG22 ILE    28      25.248  -3.455  21.171  1.00  0.00      PAA1
ATOM    421 HG23 ILE    28      26.783  -4.320  20.903  1.00  0.00      PAA1
ATOM    422  CG1 ILE    28      25.770  -6.881  21.328  1.00  0.00      PAA1
ATOM    423 HG11 ILE    28      25.208  -7.777  20.976  1.00  0.00      PAA1
ATOM    424 HG12 ILE    28      25.747  -6.886  22.441  1.00  0.00      PAA1
ATOM    425  CD  ILE    28      27.122  -7.044  20.780  1.00  0.00      PAA1
ATOM    426  HD1 ILE    28      27.890  -6.445  21.319  1.00  0.00      PAA1
ATOM    427  HD2 ILE    28      27.140  -6.681  19.724  1.00  0.00      PAA1
ATOM    428  HD3 ILE    28      27.445  -8.105  20.705  1.00  0.00      PAA1
ATOM    429  C   ILE    28      22.815  -4.489  20.661  1.00  0.00      PAA1
ATOM    430  O   ILE    28      22.432  -4.580  19.494  1.00  0.00      PAA1
ATOM    431  N   ASN    29      22.610  -3.419  21.420  1.00  0.00      PAA1
ATOM    432  HN  ASN    29      22.996  -3.385  22.336  1.00  0.00      PAA1
ATOM    433  CA  ASN    29      21.777  -2.289  21.014  1.00  0.00      PAA1
ATOM    434  HA  ASN    29      21.536  -1.742  21.914  1.00  0.00      PAA1
ATOM    435  CB  ASN    29      22.518  -1.364  20.027  1.00  0.00      PAA1
ATOM    436  HB1 ASN    29      22.217  -0.311  20.212  1.00  0.00      PAA1
ATOM    437  HB2 ASN    29      22.285  -1.590  18.965  1.00  0.00      PAA1
ATOM    438  CG  ASN    29      24.054  -1.420  20.124  1.00  0.00      PAA1
ATOM    439  OD1 ASN    29      24.655  -0.797  21.007  1.00  0.00      PAA1
ATOM    440  ND2 ASN    29      24.700  -2.092  19.141  1.00  0.00      PAA1
ATOM    441 HD21 ASN    29      25.695  -2.099  19.160  1.00  0.00      PAA1
ATOM    442 HD22 ASN    29      24.183  -2.589  18.446  1.00  0.00      PAA1
ATOM    443  C   ASN    29      20.473  -2.887  20.479  1.00  0.00      PAA1
ATOM    444  O   ASN    29      19.853  -3.731  21.150  1.00  0.00      PAA1
ATOM    445  N   ASN    30      20.041  -2.514  19.280  1.00  0.00      PAA1
ATOM    446  HN  ASN    30      20.576  -1.887  18.725  1.00  0.00      PAA1
ATOM    447  CA  ASN    30      18.881  -3.090  18.616  1.00  0.00      PAA1
ATOM    448  HA  ASN    30      18.293  -3.647  19.332  1.00  0.00      PAA1
ATOM    449  CB  ASN    30      18.054  -1.981  17.973  1.00  0.00      PAA1
ATOM    450  HB1 ASN    30      17.698  -2.137  16.940  1.00  0.00      PAA1
ATOM    451  HB2 ASN    30      18.743  -1.110  17.860  1.00  0.00      PAA1
ATOM    452  CG  ASN    30      16.876  -1.554  18.829  1.00  0.00      PAA1
ATOM    453  OD1 ASN    30      16.257  -2.367  19.517  1.00  0.00      PAA1
ATOM    454  ND2 ASN    30      16.557  -0.279  18.778  1.00  0.00      PAA1
ATOM    455 HD21 ASN    30      15.776   0.009  19.327  1.00  0.00      PAA1
ATOM    456 HD22 ASN    30      16.992   0.303  18.098  1.00  0.00      PAA1
ATOM    457  C   ASN    30      19.261  -4.111  17.561  1.00  0.00      PAA1
ATOM    458  O   ASN    30      18.615  -4.177  16.506  1.00  0.00      PAA1
ATOM    459  N   THR    31      20.326  -4.879  17.768  1.00  0.00      PAA1
ATOM    460  HN  THR    31      20.952  -4.800  18.549  1.00  0.00      PAA1
ATOM    461  CA  THR    31      20.686  -5.778  16.687  1.00  0.00      PAA1
ATOM    462  HA  THR    31      19.949  -5.829  15.902  1.00  0.00      PAA1
ATOM    463  CB  THR    31      21.997  -5.305  16.034  1.00  0.00      PAA1
ATOM    464  HB  THR    31      22.798  -5.213  16.800  1.00  0.00      PAA1
ATOM    465  OG1 THR    31      21.748  -4.018  15.483  1.00  0.00      PAA1
ATOM    466  HG1 THR    31      21.807  -4.125  14.521  1.00  0.00      PAA1
ATOM    467  CG2 THR    31      22.461  -6.264  14.894  1.00  0.00      PAA1
ATOM    468 HG21 THR    31      21.658  -6.380  14.139  1.00  0.00      PAA1
ATOM    469 HG22 THR    31      22.749  -7.261  15.276  1.00  0.00      PAA1
ATOM    470 HG23 THR    31      23.341  -5.831  14.370  1.00  0.00      PAA1
ATOM    471  C   THR    31      20.824  -7.198  17.213  1.00  0.00      PAA1
ATOM    472  O   THR    31      21.332  -7.411  18.319  1.00  0.00      PAA1
ATOM    473  N   VAL    32      20.407  -8.171  16.412  1.00  0.00      PAA1
ATOM    474  HN  VAL    32      20.027  -7.941  15.509  1.00  0.00      PAA1
ATOM    475  CA  VAL    32      20.602  -9.591  16.729  1.00  0.00      PAA1
ATOM    476  HA  VAL    32      20.862  -9.709  17.773  1.00  0.00      PAA1
ATOM    477  CB  VAL    32      19.331 -10.413  16.444  1.00  0.00      PAA1
ATOM    478  HB  VAL    32      19.107 -10.355  15.354  1.00  0.00      PAA1
ATOM    479  CG1 VAL    32      19.575 -11.898  16.796  1.00  0.00      PAA1
ATOM    480 HG11 VAL    32      19.869 -11.983  17.862  1.00  0.00      PAA1
ATOM    481 HG12 VAL    32      20.364 -12.356  16.164  1.00  0.00      PAA1
ATOM    482 HG13 VAL    32      18.640 -12.477  16.644  1.00  0.00      PAA1
ATOM    483  CG2 VAL    32      18.085  -9.797  17.197  1.00  0.00      PAA1
ATOM    484 HG21 VAL    32      17.865  -8.780  16.815  1.00  0.00      PAA1
ATOM    485 HG22 VAL    32      18.293  -9.739  18.285  1.00  0.00      PAA1
ATOM    486 HG23 VAL    32      17.199 -10.440  17.033  1.00  0.00      PAA1
ATOM    487  C   VAL    32      21.761 -10.128  15.892  1.00  0.00      PAA1
ATOM    488  O   VAL    32      21.728 -10.027  14.661  1.00  0.00      PAA1
ATOM    489  N   TYR    33      22.717 -10.800  16.550  1.00  0.00      PAA1
ATOM    490  HN  TYR    33      22.705 -10.841  17.554  1.00  0.00      PAA1
ATOM    491  CA  TYR    33      23.832 -11.478  15.917  1.00  0.00      PAA1
ATOM    492  HA  TYR    33      23.774 -11.354  14.846  1.00  0.00      PAA1
ATOM    493  CB  TYR    33      25.170 -10.965  16.439  1.00  0.00      PAA1
ATOM    494  HB1 TYR    33      26.017 -11.502  15.955  1.00  0.00      PAA1
ATOM    495  HB2 TYR    33      25.246 -11.130  17.525  1.00  0.00      PAA1
ATOM    496  CG  TYR    33      25.366  -9.488  16.201  1.00  0.00      PAA1
ATOM    497  CD1 TYR    33      24.830  -8.543  17.088  1.00  0.00      PAA1
ATOM    498  HD1 TYR    33      24.258  -8.871  17.943  1.00  0.00      PAA1
ATOM    499  CE1 TYR    33      25.027  -7.173  16.876  1.00  0.00      PAA1
ATOM    500  HE1 TYR    33      24.604  -6.452  17.559  1.00  0.00      PAA1
ATOM    501  CZ  TYR    33      25.761  -6.750  15.783  1.00  0.00      PAA1
ATOM    502  OH  TYR    33      25.924  -5.408  15.581  1.00  0.00      PAA1
ATOM    503  HH  TYR    33      25.922  -5.266  14.627  1.00  0.00      PAA1
ATOM    504  CD2 TYR    33      26.112  -9.029  15.109  1.00  0.00      PAA1
ATOM    505  HD2 TYR    33      26.546  -9.740  14.424  1.00  0.00      PAA1
ATOM    506  CE2 TYR    33      26.310  -7.650  14.886  1.00  0.00      PAA1
ATOM    507  HE2 TYR    33      26.878  -7.313  14.032  1.00  0.00      PAA1
ATOM    508  C   TYR    33      23.780 -12.956  16.229  1.00  0.00      PAA1
ATOM    509  O   TYR    33      23.292 -13.373  17.285  1.00  0.00      PAA1
ATOM    510  N   THR    34      24.355 -13.739  15.332  1.00  0.00      PAA1
ATOM    511  HN  THR    34      24.709 -13.359  14.471  1.00  0.00      PAA1
ATOM    512  CA  THR    34      24.675 -15.116  15.645  1.00  0.00      PAA1
ATOM    513  HA  THR    34      24.553 -15.291  16.704  1.00  0.00      PAA1
ATOM    514  CB  THR    34      23.759 -16.101  14.874  1.00  0.00      PAA1
ATOM    515  HB  THR    34      22.696 -15.830  15.070  1.00  0.00      PAA1
ATOM    516  OG1 THR    34      24.004 -17.439  15.339  1.00  0.00      PAA1
ATOM    517  HG1 THR    34      23.872 -17.427  16.305  1.00  0.00      PAA1
ATOM    518  CG2 THR    34      24.054 -16.044  13.386  1.00  0.00      PAA1
ATOM    519 HG21 THR    34      25.083 -16.392  13.158  1.00  0.00      PAA1
ATOM    520 HG22 THR    34      23.934 -15.014  12.987  1.00  0.00      PAA1
ATOM    521 HG23 THR    34      23.354 -16.709  12.839  1.00  0.00      PAA1
ATOM    522  C   THR    34      26.146 -15.371  15.345  1.00  0.00      PAA1
ATOM    523  O   THR    34      26.779 -14.698  14.520  1.00  0.00      PAA1
ATOM    524  N   LYS    35      26.703 -16.359  16.033  1.00  0.00      PAA1
ATOM    525  HN  LYS    35      26.140 -16.939  16.613  1.00  0.00      PAA1
ATOM    526  CA  LYS    35      28.119 -16.663  15.932  1.00  0.00      PAA1
ATOM    527  HA  LYS    35      28.665 -15.768  15.660  1.00  0.00      PAA1
ATOM    528  CB  LYS    35      28.626 -17.148  17.289  1.00  0.00      PAA1
ATOM    529  HB1 LYS    35      28.047 -18.039  17.618  1.00  0.00      PAA1
ATOM    530  HB2 LYS    35      28.365 -16.307  17.983  1.00  0.00      PAA1
ATOM    531  CG  LYS    35      30.121 -17.409  17.388  1.00  0.00      PAA1
ATOM    532  HG1 LYS    35      30.644 -16.645  16.760  1.00  0.00      PAA1
ATOM    533  HG2 LYS    35      30.358 -18.408  16.968  1.00  0.00      PAA1
ATOM    534  CD  LYS    35      30.584 -17.219  18.853  1.00  0.00      PAA1
ATOM    535  HD1 LYS    35      29.682 -17.008  19.477  1.00  0.00      PAA1
ATOM    536  HD2 LYS    35      31.212 -16.302  18.928  1.00  0.00      PAA1
ATOM    537  CE  LYS    35      31.246 -18.457  19.420  1.00  0.00      PAA1
ATOM    538  HE1 LYS    35      31.051 -19.354  18.799  1.00  0.00      PAA1
ATOM    539  HE2 LYS    35      30.860 -18.655  20.444  1.00  0.00      PAA1
ATOM    540  NZ  LYS    35      32.773 -18.317  19.566  1.00  0.00      PAA1
ATOM    541  HZ1 LYS    35      32.967 -17.569  20.261  1.00  0.00      PAA1
ATOM    542  HZ2 LYS    35      33.154 -18.006  18.650  1.00  0.00      PAA1
ATOM    543  HZ3 LYS    35      33.205 -19.213  19.856  1.00  0.00      PAA1
ATOM    544  C   LYS    35      28.312 -17.704  14.836  1.00  0.00      PAA1
ATOM    545  O   LYS    35      27.694 -18.775  14.877  1.00  0.00      PAA1
ATOM    546  N   VAL    36      29.132 -17.379  13.839  1.00  0.00      PAA1
ATOM    547  HN  VAL    36      29.548 -16.460  13.799  1.00  0.00      PAA1
ATOM    548  CA  VAL    36      29.436 -18.283  12.736  1.00  0.00      PAA1
ATOM    549  HA  VAL    36      29.031 -19.265  12.934  1.00  0.00      PAA1
ATOM    550  CB  VAL    36      28.886 -17.809  11.384  1.00  0.00      PAA1
ATOM    551  HB  VAL    36      29.359 -16.826  11.128  1.00  0.00      PAA1
ATOM    552  CG1 VAL    36      29.241 -18.805  10.279  1.00  0.00      PAA1
ATOM    553 HG11 VAL    36      29.061 -19.854  10.578  1.00  0.00      PAA1
ATOM    554 HG12 VAL    36      30.328 -18.737  10.046  1.00  0.00      PAA1
ATOM    555 HG13 VAL    36      28.710 -18.565   9.336  1.00  0.00      PAA1
ATOM    556  CG2 VAL    36      27.388 -17.571  11.457  1.00  0.00      PAA1
ATOM    557 HG21 VAL    36      27.186 -16.722  12.150  1.00  0.00      PAA1
ATOM    558 HG22 VAL    36      26.823 -18.429  11.853  1.00  0.00      PAA1
ATOM    559 HG23 VAL    36      26.990 -17.252  10.472  1.00  0.00      PAA1
ATOM    560  C   VAL    36      30.951 -18.405  12.686  1.00  0.00      PAA1
ATOM    561  O   VAL    36      31.655 -17.423  12.396  1.00  0.00      PAA1
ATOM    562  N   ASP    37      31.454 -19.594  13.024  1.00  0.00      PAA1
ATOM    563  HN  ASP    37      30.858 -20.384  13.116  1.00  0.00      PAA1
ATOM    564  CA  ASP    37      32.869 -19.891  12.973  1.00  0.00      PAA1
ATOM    565  HA  ASP    37      33.036 -20.814  13.510  1.00  0.00      PAA1
ATOM    566  CB  ASP    37      33.337 -20.051  11.525  1.00  0.00      PAA1
ATOM    567  HB1 ASP    37      34.442 -19.979  11.438  1.00  0.00      PAA1
ATOM    568  HB2 ASP    37      32.895 -19.281  10.863  1.00  0.00      PAA1
ATOM    569  CG  ASP    37      32.999 -21.441  10.941  1.00  0.00      PAA1
ATOM    570  OD1 ASP    37      32.866 -21.560   9.699  1.00  0.00      PAA1
ATOM    571  OD2 ASP    37      32.856 -22.415  11.722  1.00  0.00      PAA1
ATOM    572  C   ASP    37      33.669 -18.829  13.718  1.00  0.00      PAA1
ATOM    573  O   ASP    37      34.640 -18.270  13.216  1.00  0.00      PAA1
ATOM    574  N   GLY    38      33.239 -18.544  14.930  1.00  0.00      PAA1
ATOM    575  HN  GLY    38      32.361 -18.914  15.209  1.00  0.00      PAA1
ATOM    576  CA  GLY    38      34.024 -17.721  15.805  1.00  0.00      PAA1
ATOM    577  HA1 GLY    38      35.071 -17.848  15.578  1.00  0.00      PAA1
ATOM    578  HA2 GLY    38      33.798 -18.021  16.811  1.00  0.00      PAA1
ATOM    579  C   GLY    38      33.746 -16.234  15.730  1.00  0.00      PAA1
ATOM    580  O   GLY    38      34.284 -15.488  16.549  1.00  0.00      PAA1
ATOM    581  N   VAL    39      32.930 -15.760  14.777  1.00  0.00      PAA1
ATOM    582  HN  VAL    39      32.551 -16.326  14.042  1.00  0.00      PAA1
ATOM    583  CA  VAL    39      32.673 -14.326  14.697  1.00  0.00      PAA1
ATOM    584  HA  VAL    39      32.942 -13.851  15.629  1.00  0.00      PAA1
ATOM    585  CB  VAL    39      33.450 -13.643  13.554  1.00  0.00      PAA1
ATOM    586  HB  VAL    39      33.273 -12.551  13.593  1.00  0.00      PAA1
ATOM    587  CG1 VAL    39      34.996 -13.891  13.712  1.00  0.00      PAA1
ATOM    588 HG11 VAL    39      35.262 -14.815  13.159  1.00  0.00      PAA1
ATOM    589 HG12 VAL    39      35.302 -14.063  14.758  1.00  0.00      PAA1
ATOM    590 HG13 VAL    39      35.570 -13.042  13.288  1.00  0.00      PAA1
ATOM    591  CG2 VAL    39      32.955 -14.119  12.200  1.00  0.00      PAA1
ATOM    592 HG21 VAL    39      31.855 -14.022  12.087  1.00  0.00      PAA1
ATOM    593 HG22 VAL    39      33.224 -15.184  12.027  1.00  0.00      PAA1
ATOM    594 HG23 VAL    39      33.399 -13.506  11.395  1.00  0.00      PAA1
ATOM    595  C   VAL    39      31.175 -14.063  14.558  1.00  0.00      PAA1
ATOM    596  O   VAL    39      30.389 -14.916  14.121  1.00  0.00      PAA1
ATOM    597  N   ASP    40      30.799 -12.844  14.920  1.00  0.00      PAA1
ATOM    598  HN  ASP    40      31.429 -12.173  15.301  1.00  0.00      PAA1
ATOM    599  CA  ASP    40      29.396 -12.457  14.975  1.00  0.00      PAA1
ATOM    600  HA  ASP    40      28.796 -13.310  15.267  1.00  0.00      PAA1
ATOM    601  CB  ASP    40      29.217 -11.338  16.006  1.00  0.00      PAA1
ATOM    602  HB1 ASP    40      28.172 -10.972  16.020  1.00  0.00      PAA1
ATOM    603  HB2 ASP    40      29.882 -10.478  15.779  1.00  0.00      PAA1
ATOM    604  CG  ASP    40      29.525 -11.808  17.427  1.00  0.00      PAA1
ATOM    605  OD1 ASP    40      29.224 -12.966  17.753  1.00  0.00      PAA1
ATOM    606  OD2 ASP    40      30.096 -11.020  18.220  1.00  0.00      PAA1
ATOM    607  C   ASP    40      28.925 -11.997  13.610  1.00  0.00      PAA1
ATOM    608  O   ASP    40      29.596 -11.183  12.959  1.00  0.00      PAA1
ATOM    609  N   VAL    41      27.750 -12.482  13.198  1.00  0.00      PAA1
ATOM    610  HN  VAL    41      27.292 -13.208  13.720  1.00  0.00      PAA1
ATOM    611  CA  VAL    41      27.138 -12.079  11.949  1.00  0.00      PAA1
ATOM    612  HA  VAL    41      27.723 -11.297  11.483  1.00  0.00      PAA1
ATOM    613  CB  VAL    41      27.031 -13.254  10.965  1.00  0.00      PAA1
ATOM    614  HB  VAL    41      26.341 -14.025  11.391  1.00  0.00      PAA1
ATOM    615  CG1 VAL    41      26.473 -12.756   9.647  1.00  0.00      PAA1
ATOM    616 HG11 VAL    41      27.116 -11.956   9.221  1.00  0.00      PAA1
ATOM    617 HG12 VAL    41      25.440 -12.358   9.752  1.00  0.00      PAA1
ATOM    618 HG13 VAL    41      26.430 -13.588   8.912  1.00  0.00      PAA1
ATOM    619  CG2 VAL    41      28.377 -13.896  10.759  1.00  0.00      PAA1
ATOM    620 HG21 VAL    41      28.762 -14.353  11.698  1.00  0.00      PAA1
ATOM    621 HG22 VAL    41      29.122 -13.147  10.412  1.00  0.00      PAA1
ATOM    622 HG23 VAL    41      28.314 -14.704   9.998  1.00  0.00      PAA1
ATOM    623  C   VAL    41      25.769 -11.501  12.261  1.00  0.00      PAA1
ATOM    624  O   VAL    41      24.962 -12.139  12.947  1.00  0.00      PAA1
ATOM    625  N   GLU    42      25.482 -10.325  11.697  1.00  0.00      PAA1
ATOM    626  HN  GLU    42      26.120  -9.841  11.108  1.00  0.00      PAA1
ATOM    627  CA  GLU    42      24.179  -9.675  11.900  1.00  0.00      PAA1
ATOM    628  HA  GLU    42      23.974  -9.625  12.961  1.00  0.00      PAA1
ATOM    629  CB  GLU    42      24.261  -8.238  11.354  1.00  0.00      PAA1
ATOM    630  HB1 GLU    42      24.636  -8.251  10.305  1.00  0.00      PAA1
ATOM    631  HB2 GLU    42      24.994  -7.665  11.967  1.00  0.00      PAA1
ATOM    632  CG  GLU    42      22.906  -7.525  11.373  1.00  0.00      PAA1
ATOM    633  HG1 GLU    42      22.460  -7.564  12.385  1.00  0.00      PAA1
ATOM    634  HG2 GLU    42      22.193  -7.982  10.655  1.00  0.00      PAA1
ATOM    635  CD  GLU    42      23.002  -6.036  10.994  1.00  0.00      PAA1
ATOM    636  OE1 GLU    42      23.975  -5.365  11.366  1.00  0.00      PAA1
ATOM    637  OE2 GLU    42      22.054  -5.558  10.333  1.00  0.00      PAA1
ATOM    638  C   GLU    42      23.021 -10.439  11.239  1.00  0.00      PAA1
ATOM    639  O   GLU    42      23.028 -10.678  10.030  1.00  0.00      PAA1
ATOM    640  N   LEU    43      22.002 -10.805  12.014  1.00  0.00      PAA1
ATOM    641  HN  LEU    43      22.015 -10.614  12.999  1.00  0.00      PAA1
ATOM    642  CA  LEU    43      20.781 -11.382  11.445  1.00  0.00      PAA1
ATOM    643  HA  LEU    43      20.959 -11.728  10.437  1.00  0.00      PAA1
ATOM    644  CB  LEU    43      20.266 -12.535  12.304  1.00  0.00      PAA1
ATOM    645  HB1 LEU    43      19.287 -12.876  11.884  1.00  0.00      PAA1
ATOM    646  HB2 LEU    43      20.062 -12.144  13.331  1.00  0.00      PAA1
ATOM    647  CG  LEU    43      21.108 -13.762  12.439  1.00  0.00      PAA1
ATOM    648  HG  LEU    43      22.054 -13.505  12.979  1.00  0.00      PAA1
ATOM    649  CD1 LEU    43      20.346 -14.803  13.232  1.00  0.00      PAA1
ATOM    650 HD11 LEU    43      19.405 -15.079  12.710  1.00  0.00      PAA1
ATOM    651 HD12 LEU    43      20.094 -14.418  14.244  1.00  0.00      PAA1
ATOM    652 HD13 LEU    43      20.958 -15.724  13.349  1.00  0.00      PAA1
ATOM    653  CD2 LEU    43      21.477 -14.260  11.030  1.00  0.00      PAA1
ATOM    654 HD21 LEU    43      22.108 -13.515  10.498  1.00  0.00      PAA1
ATOM    655 HD22 LEU    43      20.565 -14.452  10.429  1.00  0.00      PAA1
ATOM    656 HD23 LEU    43      22.061 -15.201  11.101  1.00  0.00      PAA1
ATOM    657  C   LEU    43      19.635 -10.388  11.324  1.00  0.00      PAA1
ATOM    658  O   LEU    43      18.724 -10.610  10.509  1.00  0.00      PAA1
ATOM    659  N   PHE    44      19.603  -9.355  12.176  1.00  0.00      PAA1
ATOM    660  HN  PHE    44      20.363  -9.161  12.794  1.00  0.00      PAA1
ATOM    661  CA  PHE    44      18.426  -8.476  12.229  1.00  0.00      PAA1
ATOM    662  HA  PHE    44      18.126  -8.234  11.217  1.00  0.00      PAA1
ATOM    663  CB  PHE    44      17.286  -9.185  12.978  1.00  0.00      PAA1
ATOM    664  HB1 PHE    44      17.634  -9.504  13.983  1.00  0.00      PAA1
ATOM    665  HB2 PHE    44      17.008 -10.099  12.410  1.00  0.00      PAA1
ATOM    666  CG  PHE    44      16.026  -8.351  13.144  1.00  0.00      PAA1
ATOM    667  CD1 PHE    44      15.153  -8.178  12.092  1.00  0.00      PAA1
ATOM    668  HD1 PHE    44      15.385  -8.627  11.133  1.00  0.00      PAA1
ATOM    669  CE1 PHE    44      14.005  -7.454  12.245  1.00  0.00      PAA1
ATOM    670  HE1 PHE    44      13.349  -7.313  11.393  1.00  0.00      PAA1
ATOM    671  CZ  PHE    44      13.716  -6.855  13.424  1.00  0.00      PAA1
ATOM    672  HZ  PHE    44      12.816  -6.263  13.526  1.00  0.00      PAA1
ATOM    673  CD2 PHE    44      15.709  -7.771  14.374  1.00  0.00      PAA1
ATOM    674  HD2 PHE    44      16.380  -7.893  15.213  1.00  0.00      PAA1
ATOM    675  CE2 PHE    44      14.540  -7.049  14.515  1.00  0.00      PAA1
ATOM    676  HE2 PHE    44      14.300  -6.595  15.466  1.00  0.00      PAA1
ATOM    677  C   PHE    44      18.771  -7.163  12.922  1.00  0.00      PAA1
ATOM    678  O   PHE    44      19.325  -7.171  14.028  1.00  0.00      PAA1
ATOM    679  N   GLU    45      18.406  -6.043  12.300  1.00  0.00      PAA1
ATOM    680  HN  GLU    45      18.052  -6.035  11.370  1.00  0.00      PAA1
ATOM    681  CA  GLU    45      18.544  -4.729  12.906  1.00  0.00      PAA1
ATOM    682  HA  GLU    45      19.072  -4.791  13.849  1.00  0.00      PAA1
ATOM    683  CB  GLU    45      19.304  -3.760  12.004  1.00  0.00      PAA1
ATOM    684  HB1 GLU    45      18.776  -3.647  11.029  1.00  0.00      PAA1
ATOM    685  HB2 GLU    45      20.308  -4.192  11.764  1.00  0.00      PAA1
ATOM    686  CG  GLU    45      19.476  -2.422  12.672  1.00  0.00      PAA1
ATOM    687  HG1 GLU    45      20.127  -2.503  13.569  1.00  0.00      PAA1
ATOM    688  HG2 GLU    45      18.503  -1.986  12.982  1.00  0.00      PAA1
ATOM    689  CD  GLU    45      20.104  -1.401  11.748  1.00  0.00      PAA1
ATOM    690  OE1 GLU    45      20.720  -1.826  10.733  1.00  0.00      PAA1
ATOM    691  OE2 GLU    45      19.980  -0.192  12.062  1.00  0.00      PAA1
ATOM    692  C   GLU    45      17.150  -4.203  13.173  1.00  0.00      PAA1
ATOM    693  O   GLU    45      16.351  -4.048  12.229  1.00  0.00      PAA1
ATOM    694  N   ASN    46      16.848  -3.952  14.438  1.00  0.00      PAA1
ATOM    695  HN  ASN    46      17.555  -4.042  15.148  1.00  0.00      PAA1
ATOM    696  CA  ASN    46      15.495  -3.543  14.838  1.00  0.00      PAA1
ATOM    697  HA  ASN    46      14.782  -4.144  14.288  1.00  0.00      PAA1
ATOM    698  CB  ASN    46      15.322  -3.764  16.340  1.00  0.00      PAA1
ATOM    699  HB1 ASN    46      16.050  -3.186  16.912  1.00  0.00      PAA1
ATOM    700  HB2 ASN    46      15.518  -4.838  16.545  1.00  0.00      PAA1
ATOM    701  CG  ASN    46      13.920  -3.455  16.835  1.00  0.00      PAA1
ATOM    702  OD1 ASN    46      12.967  -3.466  16.064  1.00  0.00      PAA1
ATOM    703  ND2 ASN    46      13.805  -3.133  18.125  1.00  0.00      PAA1
ATOM    704 HD21 ASN    46      12.897  -2.938  18.506  1.00  0.00      PAA1
ATOM    705 HD22 ASN    46      14.629  -2.977  18.675  1.00  0.00      PAA1
ATOM    706  C   ASN    46      15.268  -2.086  14.471  1.00  0.00      PAA1
ATOM    707  O   ASN    46      15.962  -1.209  14.985  1.00  0.00      PAA1
ATOM    708  N   LYS    47      14.324  -1.835  13.568  1.00  0.00      PAA1
ATOM    709  HN  LYS    47      13.956  -2.573  13.010  1.00  0.00      PAA1
ATOM    710  CA  LYS    47      13.834  -0.480  13.275  1.00  0.00      PAA1
ATOM    711  HA  LYS    47      14.487   0.248  13.733  1.00  0.00      PAA1
ATOM    712  CB  LYS    47      13.800  -0.249  11.760  1.00  0.00      PAA1
ATOM    713  HB1 LYS    47      13.482   0.785  11.519  1.00  0.00      PAA1
ATOM    714  HB2 LYS    47      13.005  -0.907  11.327  1.00  0.00      PAA1
ATOM    715  CG  LYS    47      15.096  -0.659  11.063  1.00  0.00      PAA1
ATOM    716  HG1 LYS    47      14.967  -0.550   9.957  1.00  0.00      PAA1
ATOM    717  HG2 LYS    47      15.334  -1.736  11.231  1.00  0.00      PAA1
ATOM    718  CD  LYS    47      16.198   0.198  11.546  1.00  0.00      PAA1
ATOM    719  HD1 LYS    47      17.166  -0.183  11.127  1.00  0.00      PAA1
ATOM    720  HD2 LYS    47      16.316   0.136  12.648  1.00  0.00      PAA1
ATOM    721  CE  LYS    47      16.006   1.650  11.039  1.00  0.00      PAA1
ATOM    722  HE1 LYS    47      14.990   1.853  10.652  1.00  0.00      PAA1
ATOM    723  HE2 LYS    47      16.710   1.820  10.194  1.00  0.00      PAA1
ATOM    724  NZ  LYS    47      16.309   2.687  12.086  1.00  0.00      PAA1
ATOM    725  HZ1 LYS    47      17.292   2.506  12.391  1.00  0.00      PAA1
ATOM    726  HZ2 LYS    47      15.655   2.549  12.879  1.00  0.00      PAA1
ATOM    727  HZ3 LYS    47      16.215   3.633  11.673  1.00  0.00      PAA1
ATOM    728  C   LYS    47      12.439  -0.203  13.849  1.00  0.00      PAA1
ATOM    729  O   LYS    47      11.833   0.833  13.521  1.00  0.00      PAA1
ATOM    730  N   THR    48      11.909  -1.093  14.678  1.00  0.00      PAA1
ATOM    731  HN  THR    48      12.442  -1.888  14.969  1.00  0.00      PAA1
ATOM    732  CA  THR    48      10.543  -0.957  15.200  1.00  0.00      PAA1
ATOM    733  HA  THR    48       9.960  -0.334  14.537  1.00  0.00      PAA1
ATOM    734  CB  THR    48       9.852  -2.326  15.365  1.00  0.00      PAA1
ATOM    735  HB  THR    48       8.753  -2.161  15.462  1.00  0.00      PAA1
ATOM    736  OG1 THR    48      10.300  -2.957  16.586  1.00  0.00      PAA1
ATOM    737  HG1 THR    48      11.255  -3.123  16.448  1.00  0.00      PAA1
ATOM    738  CG2 THR    48      10.083  -3.247  14.152  1.00  0.00      PAA1
ATOM    739 HG21 THR    48      11.159  -3.505  14.049  1.00  0.00      PAA1
ATOM    740 HG22 THR    48       9.778  -2.737  13.221  1.00  0.00      PAA1
ATOM    741 HG23 THR    48       9.532  -4.197  14.277  1.00  0.00      PAA1
ATOM    742  C   THR    48      10.622  -0.300  16.558  1.00  0.00      PAA1
ATOM    743  O   THR    48      11.715  -0.125  17.128  1.00  0.00      PAA1
ATOM    744  N   THR    49       9.456   0.008  17.114  1.00  0.00      PAA1
ATOM    745  HN  THR    49       8.586  -0.058  16.638  1.00  0.00      PAA1
ATOM    746  CA  THR    49       9.391   0.452  18.501  1.00  0.00      PAA1
ATOM    747  HA  THR    49      10.321   0.935  18.773  1.00  0.00      PAA1
ATOM    748  CB  THR    49       8.290   1.502  18.658  1.00  0.00      PAA1
ATOM    749  HB  THR    49       8.261   1.912  19.694  1.00  0.00      PAA1
ATOM    750  OG1 THR    49       7.038   0.949  18.298  1.00  0.00      PAA1
ATOM    751  HG1 THR    49       6.757   0.424  19.054  1.00  0.00      PAA1
ATOM    752  CG2 THR    49       8.560   2.687  17.645  1.00  0.00      PAA1
ATOM    753 HG21 THR    49       8.476   2.347  16.595  1.00  0.00      PAA1
ATOM    754 HG22 THR    49       9.574   3.104  17.810  1.00  0.00      PAA1
ATOM    755 HG23 THR    49       7.812   3.489  17.810  1.00  0.00      PAA1
ATOM    756  C   THR    49       9.189  -0.695  19.512  1.00  0.00      PAA1
ATOM    757  O   THR    49       8.980  -0.414  20.713  1.00  0.00      PAA1
ATOM    758  N   LEU    50       9.255  -1.927  19.075  1.00  0.00      PAA1
ATOM    759  HN  LEU    50       9.511  -2.117  18.123  1.00  0.00      PAA1
ATOM    760  CA  LEU    50       9.194  -3.113  19.948  1.00  0.00      PAA1
ATOM    761  HA  LEU    50       8.562  -2.873  20.787  1.00  0.00      PAA1
ATOM    762  CB  LEU    50       8.648  -4.318  19.169  1.00  0.00      PAA1
ATOM    763  HB1 LEU    50       8.753  -5.259  19.753  1.00  0.00      PAA1
ATOM    764  HB2 LEU    50       9.247  -4.455  18.245  1.00  0.00      PAA1
ATOM    765  CG  LEU    50       7.164  -4.193  18.771  1.00  0.00      PAA1
ATOM    766  HG  LEU    50       6.996  -3.249  18.199  1.00  0.00      PAA1
ATOM    767  CD1 LEU    50       6.800  -5.383  17.909  1.00  0.00      PAA1
ATOM    768 HD11 LEU    50       6.957  -6.332  18.464  1.00  0.00      PAA1
ATOM    769 HD12 LEU    50       7.427  -5.406  16.991  1.00  0.00      PAA1
ATOM    770 HD13 LEU    50       5.732  -5.334  17.603  1.00  0.00      PAA1
ATOM    771  CD2 LEU    50       6.358  -4.233  19.987  1.00  0.00      PAA1
ATOM    772 HD21 LEU    50       6.533  -3.350  20.640  1.00  0.00      PAA1
ATOM    773 HD22 LEU    50       6.560  -5.152  20.582  1.00  0.00      PAA1
ATOM    774 HD23 LEU    50       5.272  -4.238  19.735  1.00  0.00      PAA1
ATOM    775  C   LEU    50      10.578  -3.472  20.481  1.00  0.00      PAA1
ATOM    776  O   LEU    50      11.604  -3.070  19.898  1.00  0.00      PAA1
ATOM    777  N   PRO    51      10.657  -4.266  21.556  1.00  0.00      PAA1
ATOM    778  CD  PRO    51       9.554  -4.604  22.496  1.00  0.00      PAA1
ATOM    779  HD1 PRO    51       8.956  -5.440  22.073  1.00  0.00      PAA1
ATOM    780  HD2 PRO    51       8.910  -3.726  22.718  1.00  0.00      PAA1
ATOM    781  CA  PRO    51      11.973  -4.807  21.982  1.00  0.00      PAA1
ATOM    782  HA  PRO    51      12.612  -3.975  22.238  1.00  0.00      PAA1
ATOM    783  CB  PRO    51      11.639  -5.737  23.169  1.00  0.00      PAA1
ATOM    784  HB1 PRO    51      12.453  -5.781  23.918  1.00  0.00      PAA1
ATOM    785  HB2 PRO    51      11.382  -6.762  22.833  1.00  0.00      PAA1
ATOM    786  CG  PRO    51      10.331  -5.057  23.742  1.00  0.00      PAA1
ATOM    787  HG1 PRO    51       9.751  -5.753  24.377  1.00  0.00      PAA1
ATOM    788  HG2 PRO    51      10.626  -4.166  24.337  1.00  0.00      PAA1
ATOM    789  C   PRO    51      12.633  -5.598  20.871  1.00  0.00      PAA1
ATOM    790  O   PRO    51      11.974  -6.308  20.110  1.00  0.00      PAA1
ATOM    791  N   VAL    52      13.954  -5.443  20.764  1.00  0.00      PAA1
ATOM    792  HN  VAL    52      14.469  -4.828  21.352  1.00  0.00      PAA1
ATOM    793  CA  VAL    52      14.706  -6.062  19.660  1.00  0.00      PAA1
ATOM    794  HA  VAL    52      14.399  -5.594  18.738  1.00  0.00      PAA1
ATOM    795  CB  VAL    52      16.219  -5.813  19.860  1.00  0.00      PAA1
ATOM    796  HB  VAL    52      16.394  -4.720  19.801  1.00  0.00      PAA1
ATOM    797  CG1 VAL    52      16.690  -6.289  21.264  1.00  0.00      PAA1
ATOM    798 HG11 VAL    52      16.645  -7.392  21.354  1.00  0.00      PAA1
ATOM    799 HG12 VAL    52      16.117  -5.823  22.089  1.00  0.00      PAA1
ATOM    800 HG13 VAL    52      17.755  -5.989  21.395  1.00  0.00      PAA1
ATOM    801  CG2 VAL    52      17.058  -6.499  18.745  1.00  0.00      PAA1
ATOM    802 HG21 VAL    52      16.772  -6.136  17.738  1.00  0.00      PAA1
ATOM    803 HG22 VAL    52      16.943  -7.601  18.772  1.00  0.00      PAA1
ATOM    804 HG23 VAL    52      18.136  -6.282  18.902  1.00  0.00      PAA1
ATOM    805  C   VAL    52      14.381  -7.561  19.492  1.00  0.00      PAA1
ATOM    806  O   VAL    52      14.220  -8.043  18.371  1.00  0.00      PAA1
ATOM    807  N   ASN    53      14.335  -8.341  20.576  1.00  0.00      PAA1
ATOM    808  HN  ASN    53      14.437  -7.988  21.504  1.00  0.00      PAA1
ATOM    809  CA  ASN    53      14.154  -9.796  20.397  1.00  0.00      PAA1
ATOM    810  HA  ASN    53      14.807 -10.133  19.600  1.00  0.00      PAA1
ATOM    811  CB  ASN    53      14.508 -10.589  21.676  1.00  0.00      PAA1
ATOM    812  HB1 ASN    53      15.552 -10.350  21.968  1.00  0.00      PAA1
ATOM    813  HB2 ASN    53      14.448 -11.679  21.479  1.00  0.00      PAA1
ATOM    814  CG  ASN    53      13.602 -10.200  22.859  1.00  0.00      PAA1
ATOM    815  OD1 ASN    53      13.469  -9.010  23.169  1.00  0.00      PAA1
ATOM    816  ND2 ASN    53      12.940 -11.183  23.474  1.00  0.00      PAA1
ATOM    817 HD21 ASN    53      12.359 -10.928  24.240  1.00  0.00      PAA1
ATOM    818 HD22 ASN    53      13.026 -12.121  23.150  1.00  0.00      PAA1
ATOM    819  C   ASN    53      12.712 -10.148  19.977  1.00  0.00      PAA1
ATOM    820  O   ASN    53      12.487 -11.159  19.313  1.00  0.00      PAA1
ATOM    821  N   VAL    54      11.752  -9.331  20.390  1.00  0.00      PAA1
ATOM    822  HN  VAL    54      11.997  -8.522  20.920  1.00  0.00      PAA1
ATOM    823  CA  VAL    54      10.347  -9.467  20.012  1.00  0.00      PAA1
ATOM    824  HA  VAL    54      10.048 -10.499  20.140  1.00  0.00      PAA1
ATOM    825  CB  VAL    54       9.479  -8.565  20.906  1.00  0.00      PAA1
ATOM    826  HB  VAL    54       9.831  -7.509  20.833  1.00  0.00      PAA1
ATOM    827  CG1 VAL    54       8.012  -8.621  20.419  1.00  0.00      PAA1
ATOM    828 HG11 VAL    54       7.650  -9.671  20.400  1.00  0.00      PAA1
ATOM    829 HG12 VAL    54       7.887  -8.188  19.406  1.00  0.00      PAA1
ATOM    830 HG13 VAL    54       7.365  -8.042  21.112  1.00  0.00      PAA1
ATOM    831  CG2 VAL    54       9.617  -9.025  22.355  1.00  0.00      PAA1
ATOM    832 HG21 VAL    54      10.658  -8.921  22.727  1.00  0.00      PAA1
ATOM    833 HG22 VAL    54       9.320 -10.092  22.446  1.00  0.00      PAA1
ATOM    834 HG23 VAL    54       8.955  -8.423  23.014  1.00  0.00      PAA1
ATOM    835  C   VAL    54      10.152  -9.127  18.544  1.00  0.00      PAA1
ATOM    836  O   VAL    54       9.562  -9.904  17.781  1.00  0.00      PAA1
ATOM    837  N   ALA    55      10.701  -7.995  18.118  1.00  0.00      PAA1
ATOM    838  HN  ALA    55      11.194  -7.382  18.744  1.00  0.00      PAA1
ATOM    839  CA  ALA    55      10.644  -7.614  16.710  1.00  0.00      PAA1
ATOM    840  HA  ALA    55       9.605  -7.543  16.417  1.00  0.00      PAA1
ATOM    841  CB  ALA    55      11.324  -6.266  16.507  1.00  0.00      PAA1
ATOM    842  HB1 ALA    55      12.398  -6.311  16.792  1.00  0.00      PAA1
ATOM    843  HB2 ALA    55      10.847  -5.496  17.148  1.00  0.00      PAA1
ATOM    844  HB3 ALA    55      11.254  -5.926  15.451  1.00  0.00      PAA1
ATOM    845  C   ALA    55      11.294  -8.655  15.813  1.00  0.00      PAA1
ATOM    846  O   ALA    55      10.805  -8.910  14.700  1.00  0.00      PAA1
ATOM    847  N   PHE    56      12.433  -9.221  16.248  1.00  0.00      PAA1
ATOM    848  HN  PHE    56      12.882  -8.905  17.086  1.00  0.00      PAA1
ATOM    849  CA  PHE    56      13.096 -10.295  15.495  1.00  0.00      PAA1
ATOM    850  HA  PHE    56      13.380  -9.906  14.526  1.00  0.00      PAA1
ATOM    851  CB  PHE    56      14.337 -10.735  16.293  1.00  0.00      PAA1
ATOM    852  HB1 PHE    56      14.043 -11.036  17.321  1.00  0.00      PAA1
ATOM    853  HB2 PHE    56      15.024  -9.864  16.388  1.00  0.00      PAA1
ATOM    854  CG  PHE    56      15.126 -11.852  15.661  1.00  0.00      PAA1
ATOM    855  CD1 PHE    56      15.584 -11.759  14.378  1.00  0.00      PAA1
ATOM    856  HD1 PHE    56      15.342 -10.896  13.780  1.00  0.00      PAA1
ATOM    857  CE1 PHE    56      16.382 -12.800  13.805  1.00  0.00      PAA1
ATOM    858  HE1 PHE    56      16.770 -12.692  12.806  1.00  0.00      PAA1
ATOM    859  CZ  PHE    56      16.711 -13.947  14.568  1.00  0.00      PAA1
ATOM    860  HZ  PHE    56      17.333 -14.713  14.131  1.00  0.00      PAA1
ATOM    861  CD2 PHE    56      15.437 -13.000  16.408  1.00  0.00      PAA1
ATOM    862  HD2 PHE    56      15.082 -13.087  17.422  1.00  0.00      PAA1
ATOM    863  CE2 PHE    56      16.251 -14.062  15.859  1.00  0.00      PAA1
ATOM    864  HE2 PHE    56      16.484 -14.925  16.465  1.00  0.00      PAA1
ATOM    865  C   PHE    56      12.173 -11.488  15.265  1.00  0.00      PAA1
ATOM    866  O   PHE    56      12.086 -12.030  14.155  1.00  0.00      PAA1
ATOM    867  N   GLU    57      11.481 -11.918  16.313  1.00  0.00      PAA1
ATOM    868  HN  GLU    57      11.577 -11.493  17.214  1.00  0.00      PAA1
ATOM    869  CA  GLU    57      10.571 -13.059  16.189  1.00  0.00      PAA1
ATOM    870  HA  GLU    57      11.107 -13.879  15.735  1.00  0.00      PAA1
ATOM    871  CB  GLU    57      10.098 -13.493  17.596  1.00  0.00      PAA1
ATOM    872  HB1 GLU    57       9.639 -12.632  18.131  1.00  0.00      PAA1
ATOM    873  HB2 GLU    57      11.003 -13.793  18.173  1.00  0.00      PAA1
ATOM    874  CG  GLU    57       9.091 -14.671  17.536  1.00  0.00      PAA1
ATOM    875  HG1 GLU    57       9.495 -15.471  16.885  1.00  0.00      PAA1
ATOM    876  HG2 GLU    57       8.125 -14.311  17.130  1.00  0.00      PAA1
ATOM    877  CD  GLU    57       8.814 -15.281  18.903  1.00  0.00      PAA1
ATOM    878  OE1 GLU    57       9.632 -15.099  19.817  1.00  0.00      PAA1
ATOM    879  OE2 GLU    57       7.797 -15.960  19.061  1.00  0.00      PAA1
ATOM    880  C   GLU    57       9.382 -12.752  15.267  1.00  0.00      PAA1
ATOM    881  O   GLU    57       9.022 -13.581  14.418  1.00  0.00      PAA1
ATOM    882  N   LEU    58       8.818 -11.546  15.348  1.00  0.00      PAA1
ATOM    883  HN  LEU    58       9.111 -10.881  16.040  1.00  0.00      PAA1
ATOM    884  CA  LEU    58       7.704 -11.201  14.451  1.00  0.00      PAA1
ATOM    885  HA  LEU    58       6.969 -11.992  14.480  1.00  0.00      PAA1
ATOM    886  CB  LEU    58       7.068  -9.869  14.854  1.00  0.00      PAA1
ATOM    887  HB1 LEU    58       6.283  -9.586  14.117  1.00  0.00      PAA1
ATOM    888  HB2 LEU    58       7.845  -9.070  14.847  1.00  0.00      PAA1
ATOM    889  CG  LEU    58       6.400  -9.868  16.245  1.00  0.00      PAA1
ATOM    890  HG  LEU    58       7.189 -10.075  17.011  1.00  0.00      PAA1
ATOM    891  CD1 LEU    58       5.787  -8.504  16.602  1.00  0.00      PAA1
ATOM    892 HD11 LEU    58       4.982  -8.237  15.886  1.00  0.00      PAA1
ATOM    893 HD12 LEU    58       6.571  -7.721  16.573  1.00  0.00      PAA1
ATOM    894 HD13 LEU    58       5.350  -8.543  17.616  1.00  0.00      PAA1
ATOM    895  CD2 LEU    58       5.365 -10.916  16.365  1.00  0.00      PAA1
ATOM    896 HD21 LEU    58       5.798 -11.936  16.282  1.00  0.00      PAA1
ATOM    897 HD22 LEU    58       4.585 -10.793  15.583  1.00  0.00      PAA1
ATOM    898 HD23 LEU    58       4.862 -10.851  17.358  1.00  0.00      PAA1
ATOM    899  C   LEU    58       8.174 -11.109  13.009  1.00  0.00      PAA1
ATOM    900  O   LEU    58       7.476 -11.545  12.097  1.00  0.00      PAA1
ATOM    901  N   TRP    59       9.356 -10.559  12.789  1.00  0.00      PAA1
ATOM    902  HN  TRP    59       9.903 -10.150  13.527  1.00  0.00      PAA1
ATOM    903  CA  TRP    59       9.912 -10.521  11.435  1.00  0.00      PAA1
ATOM    904  HA  TRP    59       9.187 -10.075  10.769  1.00  0.00      PAA1
ATOM    905  CB  TRP    59      11.178  -9.682  11.430  1.00  0.00      PAA1
ATOM    906  HB1 TRP    59      11.842  -9.989  12.270  1.00  0.00      PAA1
ATOM    907  HB2 TRP    59      10.934  -8.617  11.607  1.00  0.00      PAA1
ATOM    908  CG  TRP    59      11.942  -9.805  10.131  1.00  0.00      PAA1
ATOM    909  CD1 TRP    59      11.588  -9.290   8.886  1.00  0.00      PAA1
ATOM    910  HD1 TRP    59      10.753  -8.620   8.724  1.00  0.00      PAA1
ATOM    911  NE1 TRP    59      12.538  -9.658   7.960  1.00  0.00      PAA1
ATOM    912  HE1 TRP    59      12.762  -9.144   7.161  1.00  0.00      PAA1
ATOM    913  CE2 TRP    59      13.502 -10.402   8.580  1.00  0.00      PAA1
ATOM    914  CD2 TRP    59      13.132 -10.539   9.941  1.00  0.00      PAA1
ATOM    915  CE3 TRP    59      13.945 -11.290  10.790  1.00  0.00      PAA1
ATOM    916  HE3 TRP    59      13.713 -11.394  11.842  1.00  0.00      PAA1
ATOM    917  CZ3 TRP    59      15.107 -11.830  10.278  1.00  0.00      PAA1
ATOM    918  HZ3 TRP    59      15.787 -12.375  10.917  1.00  0.00      PAA1
ATOM    919  CZ2 TRP    59      14.629 -10.989   8.055  1.00  0.00      PAA1
ATOM    920  HZ2 TRP    59      14.911 -10.856   7.021  1.00  0.00      PAA1
ATOM    921  CH2 TRP    59      15.433 -11.706   8.908  1.00  0.00      PAA1
ATOM    922  HH2 TRP    59      16.367 -12.130   8.553  1.00  0.00      PAA1
ATOM    923  C   TRP    59      10.187 -11.923  10.924  1.00  0.00      PAA1
ATOM    924  O   TRP    59       9.896 -12.245   9.758  1.00  0.00      PAA1
ATOM    925  N   ALA    60      10.796 -12.772  11.760  1.00  0.00      PAA1
ATOM    926  HN  ALA    60      11.127 -12.500  12.672  1.00  0.00      PAA1
ATOM    927  CA  ALA    60      11.015 -14.145  11.306  1.00  0.00      PAA1
ATOM    928  HA  ALA    60      11.601 -14.112  10.397  1.00  0.00      PAA1
ATOM    929  CB  ALA    60      11.802 -14.933  12.358  1.00  0.00      PAA1
ATOM    930  HB1 ALA    60      11.223 -15.004  13.304  1.00  0.00      PAA1
ATOM    931  HB2 ALA    60      12.755 -14.404  12.587  1.00  0.00      PAA1
ATOM    932  HB3 ALA    60      12.049 -15.955  12.002  1.00  0.00      PAA1
ATOM    933  C   ALA    60       9.695 -14.867  10.976  1.00  0.00      PAA1
ATOM    934  O   ALA    60       9.668 -15.733  10.083  1.00  0.00      PAA1
ATOM    935  N   LYS    61       8.600 -14.527  11.669  1.00  0.00      PAA1
ATOM    936  HN  LYS    61       8.672 -13.854  12.410  1.00  0.00      PAA1
ATOM    937  CA  LYS    61       7.303 -15.177  11.500  1.00  0.00      PAA1
ATOM    938  HA  LYS    61       7.448 -16.169  11.096  1.00  0.00      PAA1
ATOM    939  CB  LYS    61       6.607 -15.308  12.862  1.00  0.00      PAA1
ATOM    940  HB1 LYS    61       5.552 -15.643  12.750  1.00  0.00      PAA1
ATOM    941  HB2 LYS    61       6.603 -14.318  13.372  1.00  0.00      PAA1
ATOM    942  CG  LYS    61       7.343 -16.348  13.730  1.00  0.00      PAA1
ATOM    943  HG1 LYS    61       8.422 -16.077  13.805  1.00  0.00      PAA1
ATOM    944  HG2 LYS    61       7.281 -17.334  13.218  1.00  0.00      PAA1
ATOM    945  CD  LYS    61       6.776 -16.463  15.144  1.00  0.00      PAA1
ATOM    946  HD1 LYS    61       5.683 -16.655  15.067  1.00  0.00      PAA1
ATOM    947  HD2 LYS    61       6.913 -15.493  15.674  1.00  0.00      PAA1
ATOM    948  CE  LYS    61       7.435 -17.604  15.943  1.00  0.00      PAA1
ATOM    949  HE1 LYS    61       8.515 -17.405  16.109  1.00  0.00      PAA1
ATOM    950  HE2 LYS    61       7.334 -18.553  15.375  1.00  0.00      PAA1
ATOM    951  NZ  LYS    61       6.791 -17.817  17.277  1.00  0.00      PAA1
ATOM    952  HZ1 LYS    61       5.777 -17.567  17.261  1.00  0.00      PAA1
ATOM    953  HZ2 LYS    61       7.223 -17.112  17.954  1.00  0.00      PAA1
ATOM    954  HZ3 LYS    61       6.959 -18.762  17.656  1.00  0.00      PAA1
ATOM    955  C   LYS    61       6.401 -14.459  10.513  1.00  0.00      PAA1
ATOM    956  O   LYS    61       5.184 -14.745  10.468  1.00  0.00      PAA1
ATOM    957  N   ARG    62       6.974 -13.610   9.668  1.00  0.00      PAA1
ATOM    958  HN  ARG    62       7.953 -13.427   9.726  1.00  0.00      PAA1
ATOM    959  CA  ARG    62       6.194 -12.834   8.709  1.00  0.00      PAA1
ATOM    960  HA  ARG    62       5.395 -12.338   9.236  1.00  0.00      PAA1
ATOM    961  CB  ARG    62       7.076 -11.786   8.026  1.00  0.00      PAA1
ATOM    962  HB1 ARG    62       7.600 -11.221   8.834  1.00  0.00      PAA1
ATOM    963  HB2 ARG    62       6.421 -11.066   7.484  1.00  0.00      PAA1
ATOM    964  CG  ARG    62       8.093 -12.347   7.036  1.00  0.00      PAA1
ATOM    965  HG1 ARG    62       7.588 -12.698   6.108  1.00  0.00      PAA1
ATOM    966  HG2 ARG    62       8.590 -13.232   7.496  1.00  0.00      PAA1
ATOM    967  CD  ARG    62       9.132 -11.292   6.690  1.00  0.00      PAA1
ATOM    968  HD1 ARG    62       9.584 -10.858   7.613  1.00  0.00      PAA1
ATOM    969  HD2 ARG    62       8.644 -10.455   6.149  1.00  0.00      PAA1
ATOM    970  NE  ARG    62      10.190 -11.889   5.875  1.00  0.00      PAA1
ATOM    971  HE  ARG    62      10.317 -11.522   4.958  1.00  0.00      PAA1
ATOM    972  CZ  ARG    62      11.175 -12.677   6.315  1.00  0.00      PAA1
ATOM    973  NH1 ARG    62      11.334 -13.007   7.614  1.00  0.00      PAA1
ATOM    974 HH11 ARG    62      10.717 -12.588   8.292  1.00  0.00      PAA1
ATOM    975 HH12 ARG    62      12.237 -13.292   7.908  1.00  0.00      PAA1
ATOM    976  NH2 ARG    62      12.030 -13.142   5.432  1.00  0.00      PAA1
ATOM    977 HH21 ARG    62      11.873 -12.977   4.469  1.00  0.00      PAA1
ATOM    978 HH22 ARG    62      12.707 -13.811   5.729  1.00  0.00      PAA1
ATOM    979  C   ARG    62       5.579 -13.763   7.661  1.00  0.00      PAA1
ATOM    980  O   ARG    62       6.124 -14.833   7.343  1.00  0.00      PAA1
ATOM    981  N   ASN    63       4.408 -13.356   7.157  1.00  0.00      PAA1
ATOM    982  HN  ASN    63       3.964 -12.527   7.504  1.00  0.00      PAA1
ATOM    983  CA  ASN    63       3.745 -14.082   6.078  1.00  0.00      PAA1
ATOM    984  HA  ASN    63       3.710 -15.129   6.352  1.00  0.00      PAA1
ATOM    985  CB  ASN    63       2.328 -13.514   5.863  1.00  0.00      PAA1
ATOM    986  HB1 ASN    63       2.393 -12.526   5.353  1.00  0.00      PAA1
ATOM    987  HB2 ASN    63       1.883 -13.312   6.858  1.00  0.00      PAA1
ATOM    988  CG  ASN    63       1.468 -14.414   5.043  1.00  0.00      PAA1
ATOM    989  OD1 ASN    63       1.880 -14.912   4.000  1.00  0.00      PAA1
ATOM    990  ND2 ASN    63       0.291 -14.690   5.539  1.00  0.00      PAA1
ATOM    991 HD21 ASN    63      -0.407 -15.042   4.931  1.00  0.00      PAA1
ATOM    992 HD22 ASN    63       0.090 -14.389   6.473  1.00  0.00      PAA1
ATOM    993  C   ASN    63       4.582 -13.926   4.823  1.00  0.00      PAA1
ATOM    994  O   ASN    63       4.925 -12.788   4.437  1.00  0.00      PAA1
ATOM    995  N   ILE    64       4.997 -15.059   4.244  1.00  0.00      PAA1
ATOM    996  HN  ILE    64       4.836 -15.942   4.667  1.00  0.00      PAA1
ATOM    997  CA  ILE    64       5.839 -15.062   3.051  1.00  0.00      PAA1
ATOM    998  HA  ILE    64       6.205 -14.062   2.856  1.00  0.00      PAA1
ATOM    999  CB  ILE    64       7.094 -15.959   3.226  1.00  0.00      PAA1
ATOM   1000  HB  ILE    64       7.685 -15.911   2.282  1.00  0.00      PAA1
ATOM   1001  CG2 ILE    64       8.028 -15.374   4.368  1.00  0.00      PAA1
ATOM   1002 HG21 ILE    64       7.517 -15.424   5.349  1.00  0.00      PAA1
ATOM   1003 HG22 ILE    64       8.282 -14.318   4.143  1.00  0.00      PAA1
ATOM   1004 HG23 ILE    64       8.964 -15.967   4.428  1.00  0.00      PAA1
ATOM   1005  CG1 ILE    64       6.676 -17.439   3.459  1.00  0.00      PAA1
ATOM   1006 HG11 ILE    64       5.785 -17.698   2.847  1.00  0.00      PAA1
ATOM   1007 HG12 ILE    64       6.392 -17.557   4.530  1.00  0.00      PAA1
ATOM   1008  CD  ILE    64       7.754 -18.419   3.115  1.00  0.00      PAA1
ATOM   1009  HD1 ILE    64       8.674 -18.232   3.715  1.00  0.00      PAA1
ATOM   1010  HD2 ILE    64       8.031 -18.349   2.040  1.00  0.00      PAA1
ATOM   1011  HD3 ILE    64       7.434 -19.464   3.322  1.00  0.00      PAA1
ATOM   1012  C   ILE    64       5.034 -15.455   1.807  1.00  0.00      PAA1
ATOM   1013  O   ILE    64       5.615 -15.783   0.769  1.00  0.00      PAA1
ATOM   1014  N   LYS    65       3.719 -15.448   1.883  1.00  0.00      PAA1
ATOM   1015  HN  LYS    65       3.267 -15.155   2.728  1.00  0.00      PAA1
ATOM   1016  CA  LYS    65       2.864 -15.576   0.705  1.00  0.00      PAA1
ATOM   1017  HA  LYS    65       3.414 -16.054  -0.094  1.00  0.00      PAA1
ATOM   1018  CB  LYS    65       1.624 -16.425   1.059  1.00  0.00      PAA1
ATOM   1019  HB1 LYS    65       0.929 -16.468   0.194  1.00  0.00      PAA1
ATOM   1020  HB2 LYS    65       1.094 -15.873   1.858  1.00  0.00      PAA1
ATOM   1021  CG  LYS    65       1.953 -17.885   1.436  1.00  0.00      PAA1
ATOM   1022  HG1 LYS    65       2.734 -17.915   2.229  1.00  0.00      PAA1
ATOM   1023  HG2 LYS    65       2.358 -18.418   0.547  1.00  0.00      PAA1
ATOM   1024  CD  LYS    65       0.671 -18.583   1.947  1.00  0.00      PAA1
ATOM   1025  HD1 LYS    65       0.881 -19.657   2.145  1.00  0.00      PAA1
ATOM   1026  HD2 LYS    65      -0.097 -18.525   1.146  1.00  0.00      PAA1
ATOM   1027  CE  LYS    65       0.168 -17.898   3.260  1.00  0.00      PAA1
ATOM   1028  HE1 LYS    65       0.667 -16.942   3.477  1.00  0.00      PAA1
ATOM   1029  HE2 LYS    65       0.414 -18.570   4.112  1.00  0.00      PAA1
ATOM   1030  NZ  LYS    65      -1.324 -17.651   3.319  1.00  0.00      PAA1
ATOM   1031  HZ1 LYS    65      -1.842 -18.548   3.298  1.00  0.00      PAA1
ATOM   1032  HZ2 LYS    65      -1.630 -17.081   2.507  1.00  0.00      PAA1
ATOM   1033  HZ3 LYS    65      -1.637 -17.115   4.157  1.00  0.00      PAA1
ATOM   1034  C   LYS    65       2.453 -14.198   0.241  1.00  0.00      PAA1
ATOM   1035  O   LYS    65       2.616 -13.221   0.977  1.00  0.00      PAA1
ATOM   1036  N   PRO    66       1.938 -14.051  -0.986  1.00  0.00      PAA1
ATOM   1037  CD  PRO    66       1.766 -15.041  -2.078  1.00  0.00      PAA1
ATOM   1038  HD1 PRO    66       0.854 -15.646  -1.882  1.00  0.00      PAA1
ATOM   1039  HD2 PRO    66       2.655 -15.708  -2.162  1.00  0.00      PAA1
ATOM   1040  CA  PRO    66       1.370 -12.753  -1.356  1.00  0.00      PAA1
ATOM   1041  HA  PRO    66       2.153 -12.013  -1.333  1.00  0.00      PAA1
ATOM   1042  CB  PRO    66       0.782 -13.004  -2.758  1.00  0.00      PAA1
ATOM   1043  HB1 PRO    66       0.914 -12.097  -3.380  1.00  0.00      PAA1
ATOM   1044  HB2 PRO    66      -0.294 -13.281  -2.732  1.00  0.00      PAA1
ATOM   1045  CG  PRO    66       1.592 -14.193  -3.284  1.00  0.00      PAA1
ATOM   1046  HG1 PRO    66       1.076 -14.711  -4.120  1.00  0.00      PAA1
ATOM   1047  HG2 PRO    66       2.584 -13.829  -3.642  1.00  0.00      PAA1
ATOM   1048  C   PRO    66       0.278 -12.383  -0.359  1.00  0.00      PAA1
ATOM   1049  O   PRO    66      -0.611 -13.188  -0.077  1.00  0.00      PAA1
ATOM   1050  N   VAL    67       0.349 -11.163   0.164  1.00  0.00      PAA1
ATOM   1051  HN  VAL    67       1.141 -10.570  -0.024  1.00  0.00      PAA1
ATOM   1052  CA  VAL    67      -0.666 -10.634   1.081  1.00  0.00      PAA1
ATOM   1053  HA  VAL    67      -1.535 -11.269   1.050  1.00  0.00      PAA1
ATOM   1054  CB  VAL    67      -0.128 -10.558   2.530  1.00  0.00      PAA1
ATOM   1055  HB  VAL    67      -0.805  -9.945   3.168  1.00  0.00      PAA1
ATOM   1056  CG1 VAL    67      -0.045 -11.978   3.175  1.00  0.00      PAA1
ATOM   1057 HG11 VAL    67       0.675 -12.610   2.613  1.00  0.00      PAA1
ATOM   1058 HG12 VAL    67      -1.040 -12.464   3.180  1.00  0.00      PAA1
ATOM   1059 HG13 VAL    67       0.317 -11.884   4.220  1.00  0.00      PAA1
ATOM   1060  CG2 VAL    67       1.246  -9.876   2.503  1.00  0.00      PAA1
ATOM   1061 HG21 VAL    67       1.200  -8.870   2.033  1.00  0.00      PAA1
ATOM   1062 HG22 VAL    67       2.005 -10.485   1.967  1.00  0.00      PAA1
ATOM   1063 HG23 VAL    67       1.618  -9.738   3.541  1.00  0.00      PAA1
ATOM   1064  C   VAL    67      -1.083  -9.255   0.591  1.00  0.00      PAA1
ATOM   1065  O   VAL    67      -0.326  -8.610  -0.158  1.00  0.00      PAA1
ATOM   1066  N   PRO    68      -2.278  -8.765   1.003  1.00  0.00      PAA1
ATOM   1067  CD  PRO    68      -3.284  -9.449   1.837  1.00  0.00      PAA1
ATOM   1068  HD1 PRO    68      -2.991  -9.360   2.907  1.00  0.00      PAA1
ATOM   1069  HD2 PRO    68      -3.416 -10.508   1.545  1.00  0.00      PAA1
ATOM   1070  CA  PRO    68      -2.711  -7.408   0.641  1.00  0.00      PAA1
ATOM   1071  HA  PRO    68      -2.837  -7.359  -0.430  1.00  0.00      PAA1
ATOM   1072  CB  PRO    68      -3.997  -7.213   1.449  1.00  0.00      PAA1
ATOM   1073  HB1 PRO    68      -4.654  -6.444   1.012  1.00  0.00      PAA1
ATOM   1074  HB2 PRO    68      -3.745  -6.874   2.482  1.00  0.00      PAA1
ATOM   1075  CG  PRO    68      -4.561  -8.617   1.570  1.00  0.00      PAA1
ATOM   1076  HG1 PRO    68      -5.312  -8.711   2.378  1.00  0.00      PAA1
ATOM   1077  HG2 PRO    68      -5.011  -8.935   0.605  1.00  0.00      PAA1
ATOM   1078  C   PRO    68      -1.665  -6.384   1.050  1.00  0.00      PAA1
ATOM   1079  O   PRO    68      -1.032  -6.509   2.094  1.00  0.00      PAA1
ATOM   1080  N   GLU    69      -1.516  -5.351   0.240  1.00  0.00      PAA1
ATOM   1081  HN  GLU    69      -2.005  -5.238  -0.616  1.00  0.00      PAA1
ATOM   1082  CA  GLU    69      -0.675  -4.237   0.668  1.00  0.00      PAA1
ATOM   1083  HA  GLU    69       0.310  -4.609   0.919  1.00  0.00      PAA1
ATOM   1084  CB  GLU    69      -0.562  -3.215  -0.459  1.00  0.00      PAA1
ATOM   1085  HB1 GLU    69      -0.068  -2.291  -0.059  1.00  0.00      PAA1
ATOM   1086  HB2 GLU    69      -1.573  -2.913  -0.816  1.00  0.00      PAA1
ATOM   1087  CG  GLU    69       0.281  -3.707  -1.628  1.00  0.00      PAA1
ATOM   1088  HG1 GLU    69      -0.221  -4.530  -2.175  1.00  0.00      PAA1
ATOM   1089  HG2 GLU    69       1.259  -4.079  -1.252  1.00  0.00      PAA1
ATOM   1090  CD  GLU    69       0.581  -2.596  -2.625  1.00  0.00      PAA1
ATOM   1091  OE1 GLU    69      -0.299  -2.291  -3.473  1.00  0.00      PAA1
ATOM   1092  OE2 GLU    69       1.677  -2.003  -2.545  1.00  0.00      PAA1
ATOM   1093  C   GLU    69      -1.269  -3.600   1.917  1.00  0.00      PAA1
ATOM   1094  O   GLU    69      -2.489  -3.519   2.110  1.00  0.00      PAA1
ATOM   1095  N   VAL    70      -0.386  -3.095   2.753  1.00  0.00      PAA1
ATOM   1096  HN  VAL    70       0.584  -3.039   2.538  1.00  0.00      PAA1
ATOM   1097  CA  VAL    70      -0.802  -2.526   4.022  1.00  0.00      PAA1
ATOM   1098  HA  VAL    70      -1.296  -3.290   4.605  1.00  0.00      PAA1
ATOM   1099  CB  VAL    70       0.466  -2.070   4.769  1.00  0.00      PAA1
ATOM   1100  HB  VAL    70       1.110  -1.471   4.080  1.00  0.00      PAA1
ATOM   1101  CG1 VAL    70       0.116  -1.204   5.960  1.00  0.00      PAA1
ATOM   1102 HG11 VAL    70      -0.633  -1.697   6.617  1.00  0.00      PAA1
ATOM   1103 HG12 VAL    70      -0.281  -0.216   5.644  1.00  0.00      PAA1
ATOM   1104 HG13 VAL    70       1.026  -1.007   6.569  1.00  0.00      PAA1
ATOM   1105  CG2 VAL    70       1.228  -3.360   5.171  1.00  0.00      PAA1
ATOM   1106 HG21 VAL    70       1.542  -3.952   4.289  1.00  0.00      PAA1
ATOM   1107 HG22 VAL    70       0.594  -3.992   5.826  1.00  0.00      PAA1
ATOM   1108 HG23 VAL    70       2.141  -3.078   5.741  1.00  0.00      PAA1
ATOM   1109  C   VAL    70      -1.812  -1.403   3.847  1.00  0.00      PAA1
ATOM   1110  O   VAL    70      -2.731  -1.264   4.663  1.00  0.00      PAA1
ATOM   1111  N   LYS    71      -1.672  -0.576   2.809  1.00  0.00      PAA1
ATOM   1112  HN  LYS    71      -0.853  -0.587   2.218  1.00  0.00      PAA1
ATOM   1113  CA  LYS    71      -2.639   0.506   2.625  1.00  0.00      PAA1
ATOM   1114  HA  LYS    71      -2.622   1.130   3.509  1.00  0.00      PAA1
ATOM   1115  CB  LYS    71      -2.246   1.365   1.404  1.00  0.00      PAA1
ATOM   1116  HB1 LYS    71      -1.217   1.753   1.584  1.00  0.00      PAA1
ATOM   1117  HB2 LYS    71      -2.927   2.242   1.334  1.00  0.00      PAA1
ATOM   1118  CG  LYS    71      -2.250   0.621   0.037  1.00  0.00      PAA1
ATOM   1119  HG1 LYS    71      -3.276   0.301  -0.237  1.00  0.00      PAA1
ATOM   1120  HG2 LYS    71      -1.591  -0.272   0.099  1.00  0.00      PAA1
ATOM   1121  CD  LYS    71      -1.699   1.567  -1.093  1.00  0.00      PAA1
ATOM   1122  HD1 LYS    71      -0.698   1.924  -0.753  1.00  0.00      PAA1
ATOM   1123  HD2 LYS    71      -2.377   2.444  -1.187  1.00  0.00      PAA1
ATOM   1124  CE  LYS    71      -1.569   0.851  -2.436  1.00  0.00      PAA1
ATOM   1125  HE1 LYS    71      -2.560   0.594  -2.863  1.00  0.00      PAA1
ATOM   1126  HE2 LYS    71      -0.973  -0.077  -2.304  1.00  0.00      PAA1
ATOM   1127  NZ  LYS    71      -0.829   1.714  -3.441  1.00  0.00      PAA1
ATOM   1128  HZ1 LYS    71      -0.059   2.220  -2.968  1.00  0.00      PAA1
ATOM   1129  HZ2 LYS    71      -1.549   2.351  -3.859  1.00  0.00      PAA1
ATOM   1130  HZ3 LYS    71      -0.469   1.048  -4.171  1.00  0.00      PAA1
ATOM   1131  C   LYS    71      -4.078  -0.024   2.471  1.00  0.00      PAA1
ATOM   1132  O   LYS    71      -5.023   0.596   2.978  1.00  0.00      PAA1
ATOM   1133  N   ILE    72      -4.252  -1.182   1.829  1.00  0.00      PAA1
ATOM   1134  HN  ILE    72      -3.465  -1.703   1.507  1.00  0.00      PAA1
ATOM   1135  CA  ILE    72      -5.595  -1.775   1.685  1.00  0.00      PAA1
ATOM   1136  HA  ILE    72      -6.281  -1.008   1.353  1.00  0.00      PAA1
ATOM   1137  CB  ILE    72      -5.580  -2.936   0.672  1.00  0.00      PAA1
ATOM   1138  HB  ILE    72      -4.859  -3.709   1.037  1.00  0.00      PAA1
ATOM   1139  CG2 ILE    72      -6.983  -3.611   0.631  1.00  0.00      PAA1
ATOM   1140 HG21 ILE    72      -7.769  -2.843   0.477  1.00  0.00      PAA1
ATOM   1141 HG22 ILE    72      -7.200  -4.160   1.569  1.00  0.00      PAA1
ATOM   1142 HG23 ILE    72      -7.030  -4.333  -0.208  1.00  0.00      PAA1
ATOM   1143  CG1 ILE    72      -5.077  -2.492  -0.697  1.00  0.00      PAA1
ATOM   1144 HG11 ILE    72      -5.071  -3.379  -1.370  1.00  0.00      PAA1
ATOM   1145 HG12 ILE    72      -4.020  -2.146  -0.623  1.00  0.00      PAA1
ATOM   1146  CD  ILE    72      -5.909  -1.398  -1.338  1.00  0.00      PAA1
ATOM   1147  HD1 ILE    72      -5.849  -0.477  -0.722  1.00  0.00      PAA1
ATOM   1148  HD2 ILE    72      -6.976  -1.687  -1.437  1.00  0.00      PAA1
ATOM   1149  HD3 ILE    72      -5.525  -1.144  -2.352  1.00  0.00      PAA1
ATOM   1150  C   ILE    72      -6.113  -2.263   3.035  1.00  0.00      PAA1
ATOM   1151  O   ILE    72      -7.258  -2.002   3.408  1.00  0.00      PAA1
ATOM   1152  N   LEU    73      -5.281  -2.977   3.790  1.00  0.00      PAA1
ATOM   1153  HN  LEU    73      -4.341  -3.145   3.497  1.00  0.00      PAA1
ATOM   1154  CA  LEU    73      -5.674  -3.399   5.141  1.00  0.00      PAA1
ATOM   1155  HA  LEU    73      -6.568  -4.000   5.069  1.00  0.00      PAA1
ATOM   1156  CB  LEU    73      -4.534  -4.214   5.777  1.00  0.00      PAA1
ATOM   1157  HB1 LEU    73      -4.810  -4.502   6.816  1.00  0.00      PAA1
ATOM   1158  HB2 LEU    73      -3.620  -3.580   5.845  1.00  0.00      PAA1
ATOM   1159  CG  LEU    73      -4.163  -5.518   5.010  1.00  0.00      PAA1
ATOM   1160  HG  LEU    73      -3.814  -5.221   3.992  1.00  0.00      PAA1
ATOM   1161  CD1 LEU    73      -3.028  -6.290   5.671  1.00  0.00      PAA1
ATOM   1162 HD11 LEU    73      -3.332  -6.635   6.682  1.00  0.00      PAA1
ATOM   1163 HD12 LEU    73      -2.139  -5.629   5.780  1.00  0.00      PAA1
ATOM   1164 HD13 LEU    73      -2.738  -7.169   5.058  1.00  0.00      PAA1
ATOM   1165  CD2 LEU    73      -5.355  -6.478   4.861  1.00  0.00      PAA1
ATOM   1166 HD21 LEU    73      -6.167  -6.011   4.267  1.00  0.00      PAA1
ATOM   1167 HD22 LEU    73      -5.747  -6.749   5.863  1.00  0.00      PAA1
ATOM   1168 HD23 LEU    73      -5.038  -7.411   4.353  1.00  0.00      PAA1
ATOM   1169  C   LEU    73      -6.035  -2.200   6.025  1.00  0.00      PAA1
ATOM   1170  O   LEU    73      -7.063  -2.217   6.736  1.00  0.00      PAA1
ATOM   1171  N   ASN    74      -5.199  -1.152   6.012  1.00  0.00      PAA1
ATOM   1172  HN  ASN    74      -4.330  -1.170   5.506  1.00  0.00      PAA1
ATOM   1173  CA  ASN    74      -5.507   0.044   6.802  1.00  0.00      PAA1
ATOM   1174  HA  ASN    74      -5.627  -0.244   7.841  1.00  0.00      PAA1
ATOM   1175  CB  ASN    74      -4.389   1.105   6.668  1.00  0.00      PAA1
ATOM   1176  HB1 ASN    74      -4.717   2.059   7.140  1.00  0.00      PAA1
ATOM   1177  HB2 ASN    74      -4.194   1.293   5.590  1.00  0.00      PAA1
ATOM   1178  CG  ASN    74      -3.094   0.703   7.353  1.00  0.00      PAA1
ATOM   1179  OD1 ASN    74      -3.059  -0.200   8.183  1.00  0.00      PAA1
ATOM   1180  ND2 ASN    74      -2.039   1.403   7.035  1.00  0.00      PAA1
ATOM   1181 HD21 ASN    74      -1.184   1.127   7.466  1.00  0.00      PAA1
ATOM   1182 HD22 ASN    74      -2.091   2.104   6.331  1.00  0.00      PAA1
ATOM   1183  C   ASN    74      -6.827   0.672   6.358  1.00  0.00      PAA1
ATOM   1184  O   ASN    74      -7.645   1.101   7.179  1.00  0.00      PAA1
ATOM   1185  N   ASN    75      -7.019   0.795   5.057  1.00  0.00      PAA1
ATOM   1186  HN  ASN    75      -6.305   0.566   4.389  1.00  0.00      PAA1
ATOM   1187  CA  ASN    75      -8.239   1.401   4.549  1.00  0.00      PAA1
ATOM   1188  HA  ASN    75      -8.359   2.385   4.988  1.00  0.00      PAA1
ATOM   1189  CB  ASN    75      -8.143   1.495   3.034  1.00  0.00      PAA1
ATOM   1190  HB1 ASN    75      -9.144   1.690   2.588  1.00  0.00      PAA1
ATOM   1191  HB2 ASN    75      -7.767   0.538   2.614  1.00  0.00      PAA1
ATOM   1192  CG  ASN    75      -7.223   2.627   2.575  1.00  0.00      PAA1
ATOM   1193  OD1 ASN    75      -6.647   3.357   3.382  1.00  0.00      PAA1
ATOM   1194  ND2 ASN    75      -7.082   2.750   1.289  1.00  0.00      PAA1
ATOM   1195 HD21 ASN    75      -7.648   2.190   0.681  1.00  0.00      PAA1
ATOM   1196 HD22 ASN    75      -6.430   3.419   0.926  1.00  0.00      PAA1
ATOM   1197  C   ASN    75      -9.481   0.598   4.936  1.00  0.00      PAA1
ATOM   1198  O   ASN    75     -10.572   1.163   5.082  1.00  0.00      PAA1
ATOM   1199  N   LEU    76      -9.349  -0.712   5.075  1.00  0.00      PAA1
ATOM   1200  HN  LEU    76      -8.477  -1.159   4.861  1.00  0.00      PAA1
ATOM   1201  CA  LEU    76     -10.472  -1.525   5.494  1.00  0.00      PAA1
ATOM   1202  HA  LEU    76     -11.392  -1.073   5.156  1.00  0.00      PAA1
ATOM   1203  CB  LEU    76     -10.351  -2.923   4.876  1.00  0.00      PAA1
ATOM   1204  HB1 LEU    76     -11.112  -3.619   5.288  1.00  0.00      PAA1
ATOM   1205  HB2 LEU    76      -9.344  -3.328   5.137  1.00  0.00      PAA1
ATOM   1206  CG  LEU    76     -10.491  -2.928   3.355  1.00  0.00      PAA1
ATOM   1207  HG  LEU    76      -9.816  -2.164   2.900  1.00  0.00      PAA1
ATOM   1208  CD1 LEU    76     -10.090  -4.319   2.754  1.00  0.00      PAA1
ATOM   1209 HD11 LEU    76     -10.743  -5.114   3.165  1.00  0.00      PAA1
ATOM   1210 HD12 LEU    76      -9.033  -4.544   3.010  1.00  0.00      PAA1
ATOM   1211 HD13 LEU    76     -10.193  -4.296   1.649  1.00  0.00      PAA1
ATOM   1212  CD2 LEU    76     -11.934  -2.602   2.989  1.00  0.00      PAA1
ATOM   1213 HD21 LEU    76     -12.189  -1.553   3.250  1.00  0.00      PAA1
ATOM   1214 HD22 LEU    76     -12.635  -3.290   3.503  1.00  0.00      PAA1
ATOM   1215 HD23 LEU    76     -12.082  -2.720   1.895  1.00  0.00      PAA1
ATOM   1216  C   LEU    76     -10.588  -1.637   7.005  1.00  0.00      PAA1
ATOM   1217  O   LEU    76     -11.448  -2.380   7.486  1.00  0.00      PAA1
ATOM   1218  N   GLY    77      -9.747  -0.937   7.761  1.00  0.00      PAA1
ATOM   1219  HN  GLY    77      -9.025  -0.361   7.360  1.00  0.00      PAA1
ATOM   1220  CA  GLY    77      -9.905  -0.899   9.200  1.00  0.00      PAA1
ATOM   1221  HA1 GLY    77     -10.949  -0.846   9.469  1.00  0.00      PAA1
ATOM   1222  HA2 GLY    77      -9.359  -0.032   9.545  1.00  0.00      PAA1
ATOM   1223  C   GLY    77      -9.311  -2.071   9.950  1.00  0.00      PAA1
ATOM   1224  O   GLY    77      -9.647  -2.259  11.115  1.00  0.00      PAA1
ATOM   1225  N   VAL    78      -8.393  -2.826   9.343  1.00  0.00      PAA1
ATOM   1226  HN  VAL    78      -8.018  -2.564   8.452  1.00  0.00      PAA1
ATOM   1227  CA  VAL    78      -7.830  -4.021   9.983  1.00  0.00      PAA1
ATOM   1228  HA  VAL    78      -8.638  -4.632  10.351  1.00  0.00      PAA1
ATOM   1229  CB  VAL    78      -6.997  -4.831   8.969  1.00  0.00      PAA1
ATOM   1230  HB  VAL    78      -6.296  -4.133   8.458  1.00  0.00      PAA1
ATOM   1231  CG1 VAL    78      -6.140  -5.931   9.692  1.00  0.00      PAA1
ATOM   1232 HG11 VAL    78      -6.795  -6.628  10.253  1.00  0.00      PAA1
ATOM   1233 HG12 VAL    78      -5.412  -5.480  10.396  1.00  0.00      PAA1
ATOM   1234 HG13 VAL    78      -5.556  -6.497   8.940  1.00  0.00      PAA1
ATOM   1235  CG2 VAL    78      -7.912  -5.529   7.914  1.00  0.00      PAA1
ATOM   1236 HG21 VAL    78      -8.479  -4.765   7.341  1.00  0.00      PAA1
ATOM   1237 HG22 VAL    78      -8.628  -6.202   8.427  1.00  0.00      PAA1
ATOM   1238 HG23 VAL    78      -7.298  -6.120   7.208  1.00  0.00      PAA1
ATOM   1239  C   VAL    78      -6.981  -3.632  11.187  1.00  0.00      PAA1
ATOM   1240  O   VAL    78      -6.098  -2.782  11.089  1.00  0.00      PAA1
ATOM   1241  N   ASP    79      -7.225  -4.275  12.331  1.00  0.00      PAA1
ATOM   1242  HN  ASP    79      -7.998  -4.900  12.412  1.00  0.00      PAA1
ATOM   1243  CA  ASP    79      -6.489  -4.005  13.571  1.00  0.00      PAA1
ATOM   1244  HA  ASP    79      -5.979  -3.050  13.494  1.00  0.00      PAA1
ATOM   1245  CB  ASP    79      -7.464  -3.943  14.755  1.00  0.00      PAA1
ATOM   1246  HB1 ASP    79      -6.905  -3.761  15.701  1.00  0.00      PAA1
ATOM   1247  HB2 ASP    79      -8.021  -4.897  14.849  1.00  0.00      PAA1
ATOM   1248  CG  ASP    79      -8.454  -2.823  14.637  1.00  0.00      PAA1
ATOM   1249  OD1 ASP    79      -8.012  -1.688  14.396  1.00  0.00      PAA1
ATOM   1250  OD2 ASP    79      -9.678  -3.082  14.717  1.00  0.00      PAA1
ATOM   1251  C   ASP    79      -5.421  -5.055  13.905  1.00  0.00      PAA1
ATOM   1252  O   ASP    79      -4.449  -4.754  14.637  1.00  0.00      PAA1
ATOM   1253  N   ILE    80      -5.582  -6.286  13.415  1.00  0.00      PAA1
ATOM   1254  HN  ILE    80      -6.348  -6.475  12.804  1.00  0.00      PAA1
ATOM   1255  CA  ILE    80      -4.768  -7.412  13.872  1.00  0.00      PAA1
ATOM   1256  HA  ILE    80      -3.726  -7.126  13.833  1.00  0.00      PAA1
ATOM   1257  CB  ILE    80      -5.198  -7.786  15.316  1.00  0.00      PAA1
ATOM   1258  HB  ILE    80      -5.192  -6.847  15.919  1.00  0.00      PAA1
ATOM   1259  CG2 ILE    80      -6.651  -8.358  15.343  1.00  0.00      PAA1
ATOM   1260 HG21 ILE    80      -6.683  -9.357  14.865  1.00  0.00      PAA1
ATOM   1261 HG22 ILE    80      -7.349  -7.679  14.810  1.00  0.00      PAA1
ATOM   1262 HG23 ILE    80      -7.012  -8.454  16.387  1.00  0.00      PAA1
ATOM   1263  CG1 ILE    80      -4.229  -8.765  16.008  1.00  0.00      PAA1
ATOM   1264 HG11 ILE    80      -3.188  -8.413  15.836  1.00  0.00      PAA1
ATOM   1265 HG12 ILE    80      -4.330  -9.787  15.587  1.00  0.00      PAA1
ATOM   1266  CD  ILE    80      -4.501  -8.790  17.533  1.00  0.00      PAA1
ATOM   1267  HD1 ILE    80      -5.486  -9.249  17.754  1.00  0.00      PAA1
ATOM   1268  HD2 ILE    80      -4.495  -7.759  17.946  1.00  0.00      PAA1
ATOM   1269  HD3 ILE    80      -3.721  -9.380  18.058  1.00  0.00      PAA1
ATOM   1270  C   ILE    80      -4.999  -8.567  12.895  1.00  0.00      PAA1
ATOM   1271  O   ILE    80      -6.022  -8.609  12.205  1.00  0.00      PAA1
ATOM   1272  N   ALA    81      -4.048  -9.509  12.824  1.00  0.00      PAA1
ATOM   1273  HN  ALA    81      -3.250  -9.491  13.419  1.00  0.00      PAA1
ATOM   1274  CA  ALA    81      -4.186 -10.631  11.911  1.00  0.00      PAA1
ATOM   1275  HA  ALA    81      -5.077 -10.533  11.308  1.00  0.00      PAA1
ATOM   1276  CB  ALA    81      -2.971 -10.702  10.965  1.00  0.00      PAA1
ATOM   1277  HB1 ALA    81      -2.033 -10.862  11.542  1.00  0.00      PAA1
ATOM   1278  HB2 ALA    81      -2.881  -9.748  10.403  1.00  0.00      PAA1
ATOM   1279  HB3 ALA    81      -3.086 -11.530  10.235  1.00  0.00      PAA1
ATOM   1280  C   ALA    81      -4.342 -11.934  12.690  1.00  0.00      PAA1
ATOM   1281  O   ALA    81      -3.750 -12.105  13.757  1.00  0.00      PAA1
ATOM   1282  N   ALA    82      -5.152 -12.868  12.147  1.00  0.00      PAA1
ATOM   1283  HN  ALA    82      -5.664 -12.695  11.299  1.00  0.00      PAA1
ATOM   1284  CA  ALA    82      -5.296 -14.211  12.713  1.00  0.00      PAA1
ATOM   1285  HA  ALA    82      -5.374 -14.126  13.790  1.00  0.00      PAA1
ATOM   1286  CB  ALA    82      -6.569 -14.870  12.175  1.00  0.00      PAA1
ATOM   1287  HB1 ALA    82      -6.553 -14.888  11.062  1.00  0.00      PAA1
ATOM   1288  HB2 ALA    82      -7.464 -14.296  12.492  1.00  0.00      PAA1
ATOM   1289  HB3 ALA    82      -6.662 -15.913  12.542  1.00  0.00      PAA1
ATOM   1290  C   ALA    82      -4.075 -15.098  12.401  1.00  0.00      PAA1
ATOM   1291  O   ALA    82      -3.878 -15.534  11.261  1.00  0.00      PAA1
ATOM   1292  N   ASN    83      -3.269 -15.415  13.420  1.00  0.00      PAA1
ATOM   1293  HN  ASN    83      -3.393 -15.019  14.329  1.00  0.00      PAA1
ATOM   1294  CA  ASN    83      -2.258 -16.477  13.319  1.00  0.00      PAA1
ATOM   1295  HA  ASN    83      -1.676 -16.459  14.228  1.00  0.00      PAA1
ATOM   1296  CB  ASN    83      -2.934 -17.849  13.191  1.00  0.00      PAA1
ATOM   1297  HB1 ASN    83      -2.175 -18.659  13.126  1.00  0.00      PAA1
ATOM   1298  HB2 ASN    83      -3.546 -17.890  12.266  1.00  0.00      PAA1
ATOM   1299  CG  ASN    83      -3.851 -18.105  14.366  1.00  0.00      PAA1
ATOM   1300  OD1 ASN    83      -4.976 -17.623  14.384  1.00  0.00      PAA1
ATOM   1301  ND2 ASN    83      -3.336 -18.752  15.402  1.00  0.00      PAA1
ATOM   1302 HD21 ASN    83      -3.872 -18.749  16.243  1.00  0.00      PAA1
ATOM   1303 HD22 ASN    83      -2.363 -18.968  15.398  1.00  0.00      PAA1
ATOM   1304  C   ASN    83      -1.244 -16.259  12.201  1.00  0.00      PAA1
ATOM   1305  O   ASN    83      -0.748 -17.226  11.593  1.00  0.00      PAA1
ATOM   1306  N   THR    84      -0.889 -14.997  11.965  1.00  0.00      PAA1
ATOM   1307  HN  THR    84      -1.310 -14.241  12.465  1.00  0.00      PAA1
ATOM   1308  CA  THR    84       0.189 -14.650  11.044  1.00  0.00      PAA1
ATOM   1309  HA  THR    84       1.020 -15.315  11.234  1.00  0.00      PAA1
ATOM   1310  CB  THR    84      -0.248 -14.769   9.561  1.00  0.00      PAA1
ATOM   1311  HB  THR    84      -0.648 -15.794   9.379  1.00  0.00      PAA1
ATOM   1312  OG1 THR    84       0.885 -14.538   8.718  1.00  0.00      PAA1
ATOM   1313  HG1 THR    84       1.491 -15.272   8.882  1.00  0.00      PAA1
ATOM   1314  CG2 THR    84      -1.307 -13.738   9.233  1.00  0.00      PAA1
ATOM   1315 HG21 THR    84      -0.918 -12.701   9.315  1.00  0.00      PAA1
ATOM   1316 HG22 THR    84      -2.184 -13.843   9.909  1.00  0.00      PAA1
ATOM   1317 HG23 THR    84      -1.668 -13.879   8.193  1.00  0.00      PAA1
ATOM   1318  C   THR    84       0.665 -13.235  11.387  1.00  0.00      PAA1
ATOM   1319  O   THR    84       0.081 -12.550  12.238  1.00  0.00      PAA1
ATOM   1320  N   VAL    85       1.745 -12.808  10.743  1.00  0.00      PAA1
ATOM   1321  HN  VAL    85       2.182 -13.373  10.048  1.00  0.00      PAA1
ATOM   1322  CA  VAL    85       2.276 -11.445  10.912  1.00  0.00      PAA1
ATOM   1323  HA  VAL    85       1.611 -10.846  11.519  1.00  0.00      PAA1
ATOM   1324  CB  VAL    85       3.673 -11.421  11.552  1.00  0.00      PAA1
ATOM   1325  HB  VAL    85       4.329 -12.126  10.989  1.00  0.00      PAA1
ATOM   1326  CG1 VAL    85       4.349  -9.980  11.449  1.00  0.00      PAA1
ATOM   1327 HG11 VAL    85       3.715  -9.222  11.951  1.00  0.00      PAA1
ATOM   1328 HG12 VAL    85       4.528  -9.681  10.399  1.00  0.00      PAA1
ATOM   1329 HG13 VAL    85       5.334 -10.009  11.961  1.00  0.00      PAA1
ATOM   1330  CG2 VAL    85       3.626 -11.909  12.964  1.00  0.00      PAA1
ATOM   1331 HG21 VAL    85       3.211 -12.939  13.004  1.00  0.00      PAA1
ATOM   1332 HG22 VAL    85       2.993 -11.249  13.597  1.00  0.00      PAA1
ATOM   1333 HG23 VAL    85       4.650 -11.932  13.401  1.00  0.00      PAA1
ATOM   1334  C   VAL    85       2.336 -10.816   9.534  1.00  0.00      PAA1
ATOM   1335  O   VAL    85       3.004 -11.338   8.633  1.00  0.00      PAA1
ATOM   1336  N   ILE    86       1.637  -9.705   9.362  1.00  0.00      PAA1
ATOM   1337  HN  ILE    86       1.093  -9.301  10.088  1.00  0.00      PAA1
ATOM   1338  CA  ILE    86       1.752  -8.959   8.122  1.00  0.00      PAA1
ATOM   1339  HA  ILE    86       2.020  -9.603   7.297  1.00  0.00      PAA1
ATOM   1340  CB  ILE    86       0.431  -8.234   7.800  1.00  0.00      PAA1
ATOM   1341  HB  ILE    86       0.203  -7.496   8.603  1.00  0.00      PAA1
ATOM   1342  CG2 ILE    86       0.603  -7.451   6.457  1.00  0.00      PAA1
ATOM   1343 HG21 ILE    86       0.956  -8.108   5.638  1.00  0.00      PAA1
ATOM   1344 HG22 ILE    86       1.338  -6.625   6.574  1.00  0.00      PAA1
ATOM   1345 HG23 ILE    86      -0.360  -6.996   6.152  1.00  0.00      PAA1
ATOM   1346  CG1 ILE    86      -0.761  -9.213   7.703  1.00  0.00      PAA1
ATOM   1347 HG11 ILE    86      -1.669  -8.630   7.421  1.00  0.00      PAA1
ATOM   1348 HG12 ILE    86      -0.960  -9.676   8.695  1.00  0.00      PAA1
ATOM   1349  CD  ILE    86      -0.499 -10.271   6.681  1.00  0.00      PAA1
ATOM   1350  HD1 ILE    86       0.362 -10.916   6.961  1.00  0.00      PAA1
ATOM   1351  HD2 ILE    86      -0.309  -9.843   5.673  1.00  0.00      PAA1
ATOM   1352  HD3 ILE    86      -1.388 -10.934   6.588  1.00  0.00      PAA1
ATOM   1353  C   ILE    86       2.924  -7.983   8.344  1.00  0.00      PAA1
ATOM   1354  O   ILE    86       2.810  -7.051   9.155  1.00  0.00      PAA1
ATOM   1355  N   TRP    87       4.077  -8.208   7.688  1.00  0.00      PAA1
ATOM   1356  HN  TRP    87       4.174  -8.931   7.014  1.00  0.00      PAA1
ATOM   1357  CA  TRP    87       5.230  -7.302   7.893  1.00  0.00      PAA1
ATOM   1358  HA  TRP    87       5.240  -6.947   8.916  1.00  0.00      PAA1
ATOM   1359  CB  TRP    87       6.569  -8.032   7.596  1.00  0.00      PAA1
ATOM   1360  HB1 TRP    87       6.635  -8.282   6.516  1.00  0.00      PAA1
ATOM   1361  HB2 TRP    87       6.565  -8.981   8.170  1.00  0.00      PAA1
ATOM   1362  CG  TRP    87       7.833  -7.230   8.029  1.00  0.00      PAA1
ATOM   1363  CD1 TRP    87       8.678  -6.530   7.226  1.00  0.00      PAA1
ATOM   1364  HD1 TRP    87       8.563  -6.415   6.156  1.00  0.00      PAA1
ATOM   1365  NE1 TRP    87       9.675  -5.935   7.975  1.00  0.00      PAA1
ATOM   1366  HE1 TRP    87      10.335  -5.272   7.670  1.00  0.00      PAA1
ATOM   1367  CE2 TRP    87       9.457  -6.213   9.300  1.00  0.00      PAA1
ATOM   1368  CD2 TRP    87       8.301  -7.051   9.368  1.00  0.00      PAA1
ATOM   1369  CE3 TRP    87       7.851  -7.512  10.621  1.00  0.00      PAA1
ATOM   1370  HE3 TRP    87       6.990  -8.151  10.715  1.00  0.00      PAA1
ATOM   1371  CZ3 TRP    87       8.608  -7.161  11.753  1.00  0.00      PAA1
ATOM   1372  HZ3 TRP    87       8.342  -7.540  12.728  1.00  0.00      PAA1
ATOM   1373  CZ2 TRP    87      10.217  -5.856  10.433  1.00  0.00      PAA1
ATOM   1374  HZ2 TRP    87      11.091  -5.225  10.353  1.00  0.00      PAA1
ATOM   1375  CH2 TRP    87       9.754  -6.305  11.644  1.00  0.00      PAA1
ATOM   1376  HH2 TRP    87      10.306  -6.060  12.544  1.00  0.00      PAA1
ATOM   1377  C   TRP    87       5.077  -6.094   6.975  1.00  0.00      PAA1
ATOM   1378  O   TRP    87       4.764  -6.261   5.803  1.00  0.00      PAA1
ATOM   1379  N   ASP    88       5.277  -4.865   7.517  1.00  0.00      PAA1
ATOM   1380  HN  ASP    88       5.565  -4.718   8.469  1.00  0.00      PAA1
ATOM   1381  CA  ASP    88       5.139  -3.605   6.766  1.00  0.00      PAA1
ATOM   1382  HA  ASP    88       4.519  -3.768   5.895  1.00  0.00      PAA1
ATOM   1383  CB  ASP    88       4.468  -2.553   7.672  1.00  0.00      PAA1
ATOM   1384  HB1 ASP    88       5.126  -2.269   8.516  1.00  0.00      PAA1
ATOM   1385  HB2 ASP    88       3.532  -2.985   8.081  1.00  0.00      PAA1
ATOM   1386  CG  ASP    88       4.109  -1.279   6.954  1.00  0.00      PAA1
ATOM   1387  OD1 ASP    88       4.720  -0.988   5.911  1.00  0.00      PAA1
ATOM   1388  OD2 ASP    88       3.237  -0.556   7.488  1.00  0.00      PAA1
ATOM   1389  C   ASP    88       6.544  -3.218   6.287  1.00  0.00      PAA1
ATOM   1390  O   ASP    88       7.369  -2.724   7.048  1.00  0.00      PAA1
ATOM   1391  N   TYR    89       6.845  -3.501   5.027  1.00  0.00      PAA1
ATOM   1392  HN  TYR    89       6.184  -3.931   4.427  1.00  0.00      PAA1
ATOM   1393  CA  TYR    89       8.179  -3.242   4.529  1.00  0.00      PAA1
ATOM   1394  HA  TYR    89       8.917  -3.542   5.266  1.00  0.00      PAA1
ATOM   1395  CB  TYR    89       8.415  -4.054   3.233  1.00  0.00      PAA1
ATOM   1396  HB1 TYR    89       9.321  -3.660   2.715  1.00  0.00      PAA1
ATOM   1397  HB2 TYR    89       7.557  -3.939   2.539  1.00  0.00      PAA1
ATOM   1398  CG  TYR    89       8.671  -5.564   3.463  1.00  0.00      PAA1
ATOM   1399  CD1 TYR    89       7.616  -6.473   3.598  1.00  0.00      PAA1
ATOM   1400  HD1 TYR    89       6.595  -6.124   3.553  1.00  0.00      PAA1
ATOM   1401  CE1 TYR    89       7.880  -7.853   3.792  1.00  0.00      PAA1
ATOM   1402  HE1 TYR    89       7.048  -8.533   3.890  1.00  0.00      PAA1
ATOM   1403  CZ  TYR    89       9.185  -8.306   3.879  1.00  0.00      PAA1
ATOM   1404  OH  TYR    89       9.491  -9.629   4.058  1.00  0.00      PAA1
ATOM   1405  HH  TYR    89       8.684 -10.109   3.860  1.00  0.00      PAA1
ATOM   1406  CD2 TYR    89       9.987  -6.075   3.528  1.00  0.00      PAA1
ATOM   1407  HD2 TYR    89      10.822  -5.392   3.430  1.00  0.00      PAA1
ATOM   1408  CE2 TYR    89      10.231  -7.443   3.749  1.00  0.00      PAA1
ATOM   1409  HE2 TYR    89      11.254  -7.793   3.796  1.00  0.00      PAA1
ATOM   1410  C   TYR    89       8.422  -1.746   4.294  1.00  0.00      PAA1
ATOM   1411  O   TYR    89       9.572  -1.336   4.178  1.00  0.00      PAA1
ATOM   1412  N   LYS    90       7.377  -0.923   4.233  1.00  0.00      PAA1
ATOM   1413  HN  LYS    90       6.448  -1.215   4.461  1.00  0.00      PAA1
ATOM   1414  CA  LYS    90       7.611   0.516   4.139  1.00  0.00      PAA1
ATOM   1415  HA  LYS    90       8.396   0.711   3.418  1.00  0.00      PAA1
ATOM   1416  CB  LYS    90       6.339   1.274   3.719  1.00  0.00      PAA1
ATOM   1417  HB1 LYS    90       6.557   2.367   3.663  1.00  0.00      PAA1
ATOM   1418  HB2 LYS    90       5.594   1.135   4.544  1.00  0.00      PAA1
ATOM   1419  CG  LYS    90       5.644   0.831   2.435  1.00  0.00      PAA1
ATOM   1420  HG1 LYS    90       4.604   1.209   2.524  1.00  0.00      PAA1
ATOM   1421  HG2 LYS    90       5.593  -0.278   2.394  1.00  0.00      PAA1
ATOM   1422  CD  LYS    90       6.178   1.449   1.191  1.00  0.00      PAA1
ATOM   1423  HD1 LYS    90       7.210   1.088   0.978  1.00  0.00      PAA1
ATOM   1424  HD2 LYS    90       6.242   2.556   1.330  1.00  0.00      PAA1
ATOM   1425  CE  LYS    90       5.230   1.171   0.021  1.00  0.00      PAA1
ATOM   1426  HE1 LYS    90       5.575   1.722  -0.881  1.00  0.00      PAA1
ATOM   1427  HE2 LYS    90       4.208   1.516   0.267  1.00  0.00      PAA1
ATOM   1428  NZ  LYS    90       5.164  -0.279  -0.338  1.00  0.00      PAA1
ATOM   1429  HZ1 LYS    90       4.841  -0.793   0.506  1.00  0.00      PAA1
ATOM   1430  HZ2 LYS    90       6.088  -0.631  -0.647  1.00  0.00      PAA1
ATOM   1431  HZ3 LYS    90       4.445  -0.410  -1.082  1.00  0.00      PAA1
ATOM   1432  C   LYS    90       8.085   1.076   5.468  1.00  0.00      PAA1
ATOM   1433  O   LYS    90       8.814   2.060   5.502  1.00  0.00      PAA1
ATOM   1434  N   ARG    91       7.629   0.515   6.563  1.00  0.00      PAA1
ATOM   1435  HN  ARG    91       6.971  -0.233   6.499  1.00  0.00      PAA1
ATOM   1436  CA  ARG    91       8.005   0.965   7.887  1.00  0.00      PAA1
ATOM   1437  HA  ARG    91       8.444   1.955   7.841  1.00  0.00      PAA1
ATOM   1438  CB  ARG    91       6.760   1.041   8.787  1.00  0.00      PAA1
ATOM   1439  HB1 ARG    91       7.081   1.148   9.848  1.00  0.00      PAA1
ATOM   1440  HB2 ARG    91       6.220   0.072   8.686  1.00  0.00      PAA1
ATOM   1441  CG  ARG    91       5.784   2.208   8.465  1.00  0.00      PAA1
ATOM   1442  HG1 ARG    91       5.647   2.278   7.364  1.00  0.00      PAA1
ATOM   1443  HG2 ARG    91       6.204   3.173   8.816  1.00  0.00      PAA1
ATOM   1444  CD  ARG    91       4.402   1.902   9.103  1.00  0.00      PAA1
ATOM   1445  HD1 ARG    91       3.919   1.059   8.644  1.00  0.00      PAA1
ATOM   1446  HD2 ARG    91       3.732   2.781   8.958  1.00  0.00      PAA1
ATOM   1447  NE  ARG    91       4.591   1.699  10.528  1.00  0.00      PAA1
ATOM   1448  HE  ARG    91       5.092   2.413  10.996  1.00  0.00      PAA1
ATOM   1449  CZ  ARG    91       4.409   0.587  11.202  1.00  0.00      PAA1
ATOM   1450  NH1 ARG    91       4.770   0.589  12.476  1.00  0.00      PAA1
ATOM   1451 HH11 ARG    91       5.172   1.400  12.871  1.00  0.00      PAA1
ATOM   1452 HH12 ARG    91       4.597  -0.245  12.984  1.00  0.00      PAA1
ATOM   1453  NH2 ARG    91       3.867  -0.513  10.641  1.00  0.00      PAA1
ATOM   1454 HH21 ARG    91       3.621  -0.473   9.664  1.00  0.00      PAA1
ATOM   1455 HH22 ARG    91       3.778  -1.370  11.150  1.00  0.00      PAA1
ATOM   1456  C   ARG    91       9.062   0.080   8.534  1.00  0.00      PAA1
ATOM   1457  O   ARG    91       9.546   0.425   9.618  1.00  0.00      PAA1
ATOM   1458  N   ASP    92       9.432  -1.044   7.897  1.00  0.00      PAA1
ATOM   1459  HN  ASP    92       9.150  -1.205   6.957  1.00  0.00      PAA1
ATOM   1460  CA  ASP    92      10.311  -2.066   8.498  1.00  0.00      PAA1
ATOM   1461  HA  ASP    92      10.266  -2.943   7.870  1.00  0.00      PAA1
ATOM   1462  CB  ASP    92      11.773  -1.582   8.613  1.00  0.00      PAA1
ATOM   1463  HB1 ASP    92      12.396  -2.325   9.156  1.00  0.00      PAA1
ATOM   1464  HB2 ASP    92      11.838  -0.613   9.148  1.00  0.00      PAA1
ATOM   1465  CG  ASP    92      12.439  -1.419   7.258  1.00  0.00      PAA1
ATOM   1466  OD1 ASP    92      12.236  -2.320   6.412  1.00  0.00      PAA1
ATOM   1467  OD2 ASP    92      13.149  -0.386   7.033  1.00  0.00      PAA1
ATOM   1468  C   ASP    92       9.808  -2.466   9.873  1.00  0.00      PAA1
ATOM   1469  O   ASP    92      10.546  -2.399  10.861  1.00  0.00      PAA1
ATOM   1470  N   ALA    93       8.531  -2.846   9.944  1.00  0.00      PAA1
ATOM   1471  HN  ALA    93       7.965  -2.860   9.118  1.00  0.00      PAA1
ATOM   1472  CA  ALA    93       7.919  -3.082  11.245  1.00  0.00      PAA1
ATOM   1473  HA  ALA    93       8.599  -3.698  11.812  1.00  0.00      PAA1
ATOM   1474  CB  ALA    93       7.608  -1.746  11.948  1.00  0.00      PAA1
ATOM   1475  HB1 ALA    93       6.926  -1.138  11.315  1.00  0.00      PAA1
ATOM   1476  HB2 ALA    93       8.549  -1.161  12.066  1.00  0.00      PAA1
ATOM   1477  HB3 ALA    93       7.155  -1.889  12.947  1.00  0.00      PAA1
ATOM   1478  C   ALA    93       6.637  -3.879  11.038  1.00  0.00      PAA1
ATOM   1479  O   ALA    93       6.086  -3.876   9.942  1.00  0.00      PAA1
ATOM   1480  N   PRO    94       6.117  -4.530  12.073  1.00  0.00      PAA1
ATOM   1481  CD  PRO    94       6.659  -4.675  13.434  1.00  0.00      PAA1
ATOM   1482  HD1 PRO    94       6.372  -3.795  14.047  1.00  0.00      PAA1
ATOM   1483  HD2 PRO    94       7.756  -4.826  13.421  1.00  0.00      PAA1
ATOM   1484  CA  PRO    94       4.819  -5.234  11.915  1.00  0.00      PAA1
ATOM   1485  HA  PRO    94       4.909  -5.976  11.136  1.00  0.00      PAA1
ATOM   1486  CB  PRO    94       4.536  -5.791  13.316  1.00  0.00      PAA1
ATOM   1487  HB1 PRO    94       3.973  -6.744  13.284  1.00  0.00      PAA1
ATOM   1488  HB2 PRO    94       3.978  -5.064  13.951  1.00  0.00      PAA1
ATOM   1489  CG  PRO    94       5.944  -5.965  13.932  1.00  0.00      PAA1
ATOM   1490  HG1 PRO    94       5.917  -6.025  15.036  1.00  0.00      PAA1
ATOM   1491  HG2 PRO    94       6.428  -6.867  13.512  1.00  0.00      PAA1
ATOM   1492  C   PRO    94       3.749  -4.225  11.533  1.00  0.00      PAA1
ATOM   1493  O   PRO    94       3.742  -3.115  12.041  1.00  0.00      PAA1
ATOM   1494  N   ALA    95       2.842  -4.622  10.652  1.00  0.00      PAA1
ATOM   1495  HN  ALA    95       2.894  -5.494  10.158  1.00  0.00      PAA1
ATOM   1496  CA  ALA    95       1.719  -3.743  10.320  1.00  0.00      PAA1
ATOM   1497  HA  ALA    95       2.099  -2.769  10.038  1.00  0.00      PAA1
ATOM   1498  CB  ALA    95       0.925  -4.319   9.126  1.00  0.00      PAA1
ATOM   1499  HB1 ALA    95       0.489  -5.306   9.378  1.00  0.00      PAA1
ATOM   1500  HB2 ALA    95       1.594  -4.438   8.248  1.00  0.00      PAA1
ATOM   1501  HB3 ALA    95       0.099  -3.629   8.841  1.00  0.00      PAA1
ATOM   1502  C   ALA    95       0.791  -3.536  11.500  1.00  0.00      PAA1
ATOM   1503  O   ALA    95       0.089  -2.517  11.539  1.00  0.00      PAA1
ATOM   1504  N   HSD    96       0.774  -4.469  12.456  1.00  0.00      PAA1
ATOM   1505  HN  HSD    96       1.416  -5.224  12.411  1.00  0.00      PAA1
ATOM   1506  CA  HSD    96      -0.138  -4.446  13.595  1.00  0.00      PAA1
ATOM   1507  HA  HSD    96      -0.640  -3.487  13.633  1.00  0.00      PAA1
ATOM   1508  CB  HSD    96      -1.210  -5.568  13.411  1.00  0.00      PAA1
ATOM   1509  HB1 HSD    96      -1.980  -5.473  14.207  1.00  0.00      PAA1
ATOM   1510  HB2 HSD    96      -0.732  -6.566  13.511  1.00  0.00      PAA1
ATOM   1511  ND1 HSD    96      -1.713  -6.358  11.067  1.00  0.00      PAA1
ATOM   1512  HD1 HSD    96      -1.139  -7.170  11.131  1.00  0.00      PAA1
ATOM   1513  CG  HSD    96      -1.894  -5.450  12.088  1.00  0.00      PAA1
ATOM   1514  CE1 HSD    96      -2.377  -5.954   9.995  1.00  0.00      PAA1
ATOM   1515  HE1 HSD    96      -2.418  -6.460   9.031  1.00  0.00      PAA1
ATOM   1516  NE2 HSD    96      -2.967  -4.801  10.283  1.00  0.00      PAA1
ATOM   1517  CD2 HSD    96      -2.654  -4.453  11.577  1.00  0.00      PAA1
ATOM   1518  HD2 HSD    96      -3.015  -3.527  12.011  1.00  0.00      PAA1
ATOM   1519  C   HSD    96       0.618  -4.618  14.899  1.00  0.00      PAA1
ATOM   1520  O   HSD    96       1.568  -5.381  14.980  1.00  0.00      PAA1
ATOM   1521  N   ILE    97       0.104  -3.966  15.934  1.00  0.00      PAA1
ATOM   1522  HN  ILE    97      -0.711  -3.403  15.838  1.00  0.00      PAA1
ATOM   1523  CA  ILE    97       0.802  -3.891  17.219  1.00  0.00      PAA1
ATOM   1524  HA  ILE    97       1.846  -3.678  17.032  1.00  0.00      PAA1
ATOM   1525  CB  ILE    97       0.180  -2.746  18.053  1.00  0.00      PAA1
ATOM   1526  HB  ILE    97       0.422  -1.784  17.536  1.00  0.00      PAA1
ATOM   1527  CG2 ILE    97      -1.325  -2.845  18.134  1.00  0.00      PAA1
ATOM   1528 HG21 ILE    97      -1.646  -3.748  18.697  1.00  0.00      PAA1
ATOM   1529 HG22 ILE    97      -1.825  -2.842  17.144  1.00  0.00      PAA1
ATOM   1530 HG23 ILE    97      -1.727  -1.968  18.691  1.00  0.00      PAA1
ATOM   1531  CG1 ILE    97       0.779  -2.724  19.439  1.00  0.00      PAA1
ATOM   1532 HG11 ILE    97       0.726  -3.692  19.980  1.00  0.00      PAA1
ATOM   1533 HG12 ILE    97       0.182  -2.006  20.053  1.00  0.00      PAA1
ATOM   1534  CD  ILE    97       2.192  -2.198  19.367  1.00  0.00      PAA1
ATOM   1535  HD1 ILE    97       2.233  -1.220  18.840  1.00  0.00      PAA1
ATOM   1536  HD2 ILE    97       2.860  -2.913  18.838  1.00  0.00      PAA1
ATOM   1537  HD3 ILE    97       2.603  -2.053  20.391  1.00  0.00      PAA1
ATOM   1538  C   ILE    97       0.760  -5.234  17.956  1.00  0.00      PAA1
ATOM   1539  O   ILE    97       1.757  -5.685  18.554  1.00  0.00      PAA1
ATOM   1540  N   SER    98      -0.373  -5.903  17.906  1.00  0.00      PAA1
ATOM   1541  HN  SER    98      -1.129  -5.550  17.368  1.00  0.00      PAA1
ATOM   1542  CA  SER    98      -0.595  -7.124  18.661  1.00  0.00      PAA1
ATOM   1543  HA  SER    98       0.248  -7.339  19.306  1.00  0.00      PAA1
ATOM   1544  CB  SER    98      -1.854  -6.984  19.520  1.00  0.00      PAA1
ATOM   1545  HB1 SER    98      -2.152  -7.952  19.974  1.00  0.00      PAA1
ATOM   1546  HB2 SER    98      -2.702  -6.609  18.905  1.00  0.00      PAA1
ATOM   1547  OG  SER    98      -1.576  -6.052  20.537  1.00  0.00      PAA1
ATOM   1548  HG1 SER    98      -0.909  -6.440  21.116  1.00  0.00      PAA1
ATOM   1549  C   SER    98      -0.720  -8.307  17.717  1.00  0.00      PAA1
ATOM   1550  O   SER    98      -0.794  -8.157  16.495  1.00  0.00      PAA1
ATOM   1551  N   THR    99      -0.702  -9.500  18.283  1.00  0.00      PAA1
ATOM   1552  HN  THR    99      -0.531  -9.634  19.262  1.00  0.00      PAA1
ATOM   1553  CA  THR    99      -0.850 -10.690  17.470  1.00  0.00      PAA1
ATOM   1554  HA  THR    99      -1.252 -10.449  16.496  1.00  0.00      PAA1
ATOM   1555  CB  THR    99       0.495 -11.415  17.281  1.00  0.00      PAA1
ATOM   1556  HB  THR    99       0.346 -12.393  16.771  1.00  0.00      PAA1
ATOM   1557  OG1 THR    99       1.076 -11.611  18.573  1.00  0.00      PAA1
ATOM   1558  HG1 THR    99       0.747 -12.467  18.943  1.00  0.00      PAA1
ATOM   1559  CG2 THR    99       1.448 -10.589  16.453  1.00  0.00      PAA1
ATOM   1560 HG21 THR    99       1.710  -9.638  16.968  1.00  0.00      PAA1
ATOM   1561 HG22 THR    99       1.004 -10.337  15.467  1.00  0.00      PAA1
ATOM   1562 HG23 THR    99       2.393 -11.149  16.284  1.00  0.00      PAA1
ATOM   1563  C   THR    99      -1.859 -11.634  18.116  1.00  0.00      PAA1
ATOM   1564  O   THR    99      -2.308 -11.445  19.263  1.00  0.00      PAA1
ATOM   1565  N   ILE   100      -2.174 -12.687  17.364  1.00  0.00      PAA1
ATOM   1566  HN  ILE   100      -1.813 -12.781  16.442  1.00  0.00      PAA1
ATOM   1567  CA  ILE   100      -3.070 -13.772  17.799  1.00  0.00      PAA1
ATOM   1568  HA  ILE   100      -3.191 -13.736  18.871  1.00  0.00      PAA1
ATOM   1569  CB  ILE   100      -4.435 -13.721  17.117  1.00  0.00      PAA1
ATOM   1570  HB  ILE   100      -4.297 -13.739  16.012  1.00  0.00      PAA1
ATOM   1571  CG2 ILE   100      -5.289 -14.991  17.539  1.00  0.00      PAA1
ATOM   1572 HG21 ILE   100      -5.385 -15.028  18.644  1.00  0.00      PAA1
ATOM   1573 HG22 ILE   100      -4.828 -15.930  17.176  1.00  0.00      PAA1
ATOM   1574 HG23 ILE   100      -6.299 -14.907  17.098  1.00  0.00      PAA1
ATOM   1575  CG1 ILE   100      -5.142 -12.398  17.468  1.00  0.00      PAA1
ATOM   1576 HG11 ILE   100      -4.468 -11.544  17.255  1.00  0.00      PAA1
ATOM   1577 HG12 ILE   100      -5.373 -12.377  18.555  1.00  0.00      PAA1
ATOM   1578  CD  ILE   100      -6.464 -12.129  16.649  1.00  0.00      PAA1
ATOM   1579  HD1 ILE   100      -7.223 -12.904  16.865  1.00  0.00      PAA1
ATOM   1580  HD2 ILE   100      -6.240 -12.125  15.562  1.00  0.00      PAA1
ATOM   1581  HD3 ILE   100      -6.882 -11.139  16.928  1.00  0.00      PAA1
ATOM   1582  C   ILE   100      -2.358 -15.069  17.431  1.00  0.00      PAA1
ATOM   1583  O   ILE   100      -2.170 -15.355  16.243  1.00  0.00      PAA1
ATOM   1584  N   GLY   101      -1.927 -15.816  18.431  1.00  0.00      PAA1
ATOM   1585  HN  GLY   101      -2.031 -15.498  19.380  1.00  0.00      PAA1
ATOM   1586  CA  GLY   101      -1.265 -17.098  18.193  1.00  0.00      PAA1
ATOM   1587  HA1 GLY   101      -1.925 -17.730  17.621  1.00  0.00      PAA1
ATOM   1588  HA2 GLY   101      -1.049 -17.477  19.178  1.00  0.00      PAA1
ATOM   1589  C   GLY   101       0.076 -17.066  17.483  1.00  0.00      PAA1
ATOM   1590  O   GLY   101       0.417 -18.020  16.772  1.00  0.00      PAA1
ATOM   1591  N   VAL   102       0.873 -16.019  17.669  1.00  0.00      PAA1
ATOM   1592  HN  VAL   102       0.605 -15.302  18.333  1.00  0.00      PAA1
ATOM   1593  CA  VAL   102       2.168 -15.889  17.004  1.00  0.00      PAA1
ATOM   1594  HA  VAL   102       2.367 -16.757  16.392  1.00  0.00      PAA1
ATOM   1595  CB  VAL   102       2.196 -14.654  16.073  1.00  0.00      PAA1
ATOM   1596  HB  VAL   102       1.916 -13.766  16.677  1.00  0.00      PAA1
ATOM   1597  CG1 VAL   102       3.647 -14.396  15.514  1.00  0.00      PAA1
ATOM   1598 HG11 VAL   102       3.929 -15.187  14.791  1.00  0.00      PAA1
ATOM   1599 HG12 VAL   102       4.416 -14.324  16.305  1.00  0.00      PAA1
ATOM   1600 HG13 VAL   102       3.654 -13.420  15.001  1.00  0.00      PAA1
ATOM   1601  CG2 VAL   102       1.148 -14.867  14.929  1.00  0.00      PAA1
ATOM   1602 HG21 VAL   102       0.125 -14.957  15.343  1.00  0.00      PAA1
ATOM   1603 HG22 VAL   102       1.386 -15.785  14.354  1.00  0.00      PAA1
ATOM   1604 HG23 VAL   102       1.168 -13.996  14.241  1.00  0.00      PAA1
ATOM   1605  C   VAL   102       3.321 -15.822  18.009  1.00  0.00      PAA1
ATOM   1606  O   VAL   102       4.362 -16.454  17.820  1.00  0.00      PAA1
ATOM   1607  N   CYS   103       3.179 -15.014  19.049  1.00  0.00      PAA1
ATOM   1608  HN  CYS   103       2.301 -14.575  19.287  1.00  0.00      PAA1
ATOM   1609  CA  CYS   103       4.366 -14.613  19.804  1.00  0.00      PAA1
ATOM   1610  HA  CYS   103       5.088 -15.418  19.850  1.00  0.00      PAA1
ATOM   1611  CB  CYS   103       5.017 -13.388  19.167  1.00  0.00      PAA1
ATOM   1612  HB1 CYS   103       4.213 -12.675  18.889  1.00  0.00      PAA1
ATOM   1613  HB2 CYS   103       5.516 -13.691  18.221  1.00  0.00      PAA1
ATOM   1614  SG  CYS   103       6.234 -12.575  20.292  1.00  0.00      PAA1
ATOM   1615  HG1 CYS   103       7.227 -13.434  20.053  1.00  0.00      PAA1
ATOM   1616  C   CYS   103       3.932 -14.334  21.229  1.00  0.00      PAA1
ATOM   1617  O   CYS   103       2.965 -13.594  21.433  1.00  0.00      PAA1
ATOM   1618  N   SER   104       4.587 -14.962  22.209  1.00  0.00      PAA1
ATOM   1619  HN  SER   104       5.411 -15.501  22.050  1.00  0.00      PAA1
ATOM   1620  CA  SER   104       4.058 -14.887  23.568  1.00  0.00      PAA1
ATOM   1621  HA  SER   104       2.994 -15.082  23.530  1.00  0.00      PAA1
ATOM   1622  CB  SER   104       4.702 -15.929  24.501  1.00  0.00      PAA1
ATOM   1623  HB1 SER   104       4.599 -16.918  24.024  1.00  0.00      PAA1
ATOM   1624  HB2 SER   104       4.195 -15.944  25.492  1.00  0.00      PAA1
ATOM   1625  OG  SER   104       6.100 -15.632  24.664  1.00  0.00      PAA1
ATOM   1626  HG1 SER   104       6.173 -14.798  25.146  1.00  0.00      PAA1
ATOM   1627  C   SER   104       4.216 -13.500  24.158  1.00  0.00      PAA1
ATOM   1628  O   SER   104       3.498 -13.173  25.114  1.00  0.00      PAA1
ATOM   1629  N   MET   105       5.106 -12.661  23.610  1.00  0.00      PAA1
ATOM   1630  HN  MET   105       5.668 -12.905  22.825  1.00  0.00      PAA1
ATOM   1631  CA  MET   105       5.168 -11.305  24.144  1.00  0.00      PAA1
ATOM   1632  HA  MET   105       4.979 -11.310  25.210  1.00  0.00      PAA1
ATOM   1633  CB  MET   105       6.552 -10.667  23.900  1.00  0.00      PAA1
ATOM   1634  HB1 MET   105       6.480  -9.570  23.733  1.00  0.00      PAA1
ATOM   1635  HB2 MET   105       6.961 -11.079  22.950  1.00  0.00      PAA1
ATOM   1636  CG  MET   105       7.588 -10.921  25.033  1.00  0.00      PAA1
ATOM   1637  HG1 MET   105       8.559 -10.474  24.728  1.00  0.00      PAA1
ATOM   1638  HG2 MET   105       7.746 -12.016  25.137  1.00  0.00      PAA1
ATOM   1639  SD  MET   105       7.079 -10.226  26.595  1.00  0.00      PAA1
ATOM   1640  CE  MET   105       6.635  -8.533  26.119  1.00  0.00      PAA1
ATOM   1641  HE1 MET   105       5.690  -8.509  25.535  1.00  0.00      PAA1
ATOM   1642  HE2 MET   105       7.435  -8.060  25.511  1.00  0.00      PAA1
ATOM   1643  HE3 MET   105       6.473  -7.904  27.021  1.00  0.00      PAA1
ATOM   1644  C   MET   105       4.087 -10.399  23.554  1.00  0.00      PAA1
ATOM   1645  O   MET   105       3.712  -9.414  24.198  1.00  0.00      PAA1
ATOM   1646  N   THR   106       3.629 -10.646  22.319  1.00  0.00      PAA1
ATOM   1647  HN  THR   106       3.943 -11.410  21.760  1.00  0.00      PAA1
ATOM   1648  CA  THR   106       2.664  -9.742  21.690  1.00  0.00      PAA1
ATOM   1649  HA  THR   106       2.561  -8.834  22.265  1.00  0.00      PAA1
ATOM   1650  CB  THR   106       3.147  -9.324  20.295  1.00  0.00      PAA1
ATOM   1651  HB  THR   106       2.403  -8.654  19.802  1.00  0.00      PAA1
ATOM   1652  OG1 THR   106       3.336 -10.499  19.497  1.00  0.00      PAA1
ATOM   1653  HG1 THR   106       2.454 -10.818  19.217  1.00  0.00      PAA1
ATOM   1654  CG2 THR   106       4.499  -8.512  20.389  1.00  0.00      PAA1
ATOM   1655 HG21 THR   106       5.325  -9.202  20.650  1.00  0.00      PAA1
ATOM   1656 HG22 THR   106       4.412  -7.729  21.170  1.00  0.00      PAA1
ATOM   1657 HG23 THR   106       4.713  -8.019  19.425  1.00  0.00      PAA1
ATOM   1658  C   THR   106       1.256 -10.300  21.539  1.00  0.00      PAA1
ATOM   1659  O   THR   106       0.348  -9.523  21.190  1.00  0.00      PAA1
ATOM   1660  N   ASP   107       1.041 -11.609  21.784  1.00  0.00      PAA1
ATOM   1661  HN  ASP   107       1.793 -12.244  21.967  1.00  0.00      PAA1
ATOM   1662  CA  ASP   107      -0.287 -12.203  21.630  1.00  0.00      PAA1
ATOM   1663  HA  ASP   107      -0.629 -11.992  20.638  1.00  0.00      PAA1
ATOM   1664  CB  ASP   107      -0.265 -13.721  21.894  1.00  0.00      PAA1
ATOM   1665  HB1 ASP   107      -1.276 -14.111  22.142  1.00  0.00      PAA1
ATOM   1666  HB2 ASP   107       0.409 -13.937  22.750  1.00  0.00      PAA1
ATOM   1667  CG  ASP   107       0.197 -14.539  20.702  1.00  0.00      PAA1
ATOM   1668  OD1 ASP   107       0.456 -13.977  19.603  1.00  0.00      PAA1
ATOM   1669  OD2 ASP   107       0.324 -15.775  20.900  1.00  0.00      PAA1
ATOM   1670  C   ASP   107      -1.269 -11.600  22.617  1.00  0.00      PAA1
ATOM   1671  O   ASP   107      -1.001 -11.550  23.821  1.00  0.00      PAA1
ATOM   1672  N   ILE   108      -2.453 -11.221  22.126  1.00  0.00      PAA1
ATOM   1673  HN  ILE   108      -2.601 -11.170  21.136  1.00  0.00      PAA1
ATOM   1674  CA  ILE   108      -3.559 -10.946  23.029  1.00  0.00      PAA1
ATOM   1675  HA  ILE   108      -3.191 -10.708  24.019  1.00  0.00      PAA1
ATOM   1676  CB  ILE   108      -4.387  -9.733  22.558  1.00  0.00      PAA1
ATOM   1677  HB  ILE   108      -5.198  -9.549  23.299  1.00  0.00      PAA1
ATOM   1678  CG2 ILE   108      -3.505  -8.422  22.517  1.00  0.00      PAA1
ATOM   1679 HG21 ILE   108      -2.609  -8.582  21.889  1.00  0.00      PAA1
ATOM   1680 HG22 ILE   108      -3.157  -8.177  23.543  1.00  0.00      PAA1
ATOM   1681 HG23 ILE   108      -4.078  -7.559  22.127  1.00  0.00      PAA1
ATOM   1682  CG1 ILE   108      -5.032 -10.018  21.212  1.00  0.00      PAA1
ATOM   1683 HG11 ILE   108      -5.540 -11.008  21.203  1.00  0.00      PAA1
ATOM   1684 HG12 ILE   108      -4.244 -10.051  20.425  1.00  0.00      PAA1
ATOM   1685  CD  ILE   108      -6.080  -9.006  20.815  1.00  0.00      PAA1
ATOM   1686  HD1 ILE   108      -5.632  -8.002  20.648  1.00  0.00      PAA1
ATOM   1687  HD2 ILE   108      -6.861  -8.913  21.601  1.00  0.00      PAA1
ATOM   1688  HD3 ILE   108      -6.577  -9.319  19.872  1.00  0.00      PAA1
ATOM   1689  C   ILE   108      -4.459 -12.164  23.184  1.00  0.00      PAA1
ATOM   1690  O   ILE   108      -5.282 -12.201  24.112  1.00  0.00      PAA1
ATOM   1691  N   ALA   109      -4.267 -13.187  22.359  1.00  0.00      PAA1
ATOM   1692  HN  ALA   109      -3.539 -13.134  21.680  1.00  0.00      PAA1
ATOM   1693  CA  ALA   109      -5.069 -14.401  22.335  1.00  0.00      PAA1
ATOM   1694  HA  ALA   109      -5.204 -14.764  23.347  1.00  0.00      PAA1
ATOM   1695  CB  ALA   109      -6.434 -14.133  21.676  1.00  0.00      PAA1
ATOM   1696  HB1 ALA   109      -6.303 -13.658  20.681  1.00  0.00      PAA1
ATOM   1697  HB2 ALA   109      -7.020 -13.446  22.320  1.00  0.00      PAA1
ATOM   1698  HB3 ALA   109      -7.017 -15.067  21.553  1.00  0.00      PAA1
ATOM   1699  C   ALA   109      -4.295 -15.453  21.551  1.00  0.00      PAA1
ATOM   1700  O   ALA   109      -3.378 -15.122  20.781  1.00  0.00      PAA1
ATOM   1701  N   LYS   110      -4.652 -16.732  21.759  1.00  0.00      PAA1
ATOM   1702  HN  LYS   110      -5.436 -16.965  22.358  1.00  0.00      PAA1
ATOM   1703  CA  LYS   110      -4.088 -17.776  20.898  1.00  0.00      PAA1
ATOM   1704  HA  LYS   110      -3.127 -17.453  20.519  1.00  0.00      PAA1
ATOM   1705  CB  LYS   110      -3.858 -19.073  21.678  1.00  0.00      PAA1
ATOM   1706  HB1 LYS   110      -3.176 -19.719  21.084  1.00  0.00      PAA1
ATOM   1707  HB2 LYS   110      -4.823 -19.616  21.814  1.00  0.00      PAA1
ATOM   1708  CG  LYS   110      -3.300 -18.794  23.059  1.00  0.00      PAA1
ATOM   1709  HG1 LYS   110      -4.156 -18.567  23.743  1.00  0.00      PAA1
ATOM   1710  HG2 LYS   110      -2.659 -17.878  23.047  1.00  0.00      PAA1
ATOM   1711  CD  LYS   110      -2.492 -19.961  23.591  1.00  0.00      PAA1
ATOM   1712  HD1 LYS   110      -2.871 -20.905  23.139  1.00  0.00      PAA1
ATOM   1713  HD2 LYS   110      -2.688 -20.034  24.681  1.00  0.00      PAA1
ATOM   1714  CE  LYS   110      -0.978 -19.769  23.363  1.00  0.00      PAA1
ATOM   1715  HE1 LYS   110      -0.516 -18.821  23.675  1.00  0.00      PAA1
ATOM   1716  HE2 LYS   110      -1.280 -19.742  22.340  1.00  0.00      PAA1
ATOM   1717  NZ  LYS   110      -0.239 -21.000  23.844  1.00  0.00      PAA1
ATOM   1718  HZ1 LYS   110      -0.634 -21.833  23.369  1.00  0.00      PAA1
ATOM   1719  HZ2 LYS   110      -0.351 -21.081  24.876  1.00  0.00      PAA1
ATOM   1720  HZ3 LYS   110       0.765 -20.896  23.600  1.00  0.00      PAA1
ATOM   1721  C   LYS   110      -4.965 -18.064  19.698  1.00  0.00      PAA1
ATOM   1722  O   LYS   110      -4.449 -18.484  18.661  1.00  0.00      PAA1
ATOM   1723  N   LYS   111      -6.276 -17.861  19.821  1.00  0.00      PAA1
ATOM   1724  HN  LYS   111      -6.656 -17.556  20.707  1.00  0.00      PAA1
ATOM   1725  CA  LYS   111      -7.202 -18.057  18.715  1.00  0.00      PAA1
ATOM   1726  HA  LYS   111      -6.616 -18.197  17.822  1.00  0.00      PAA1
ATOM   1727  CB  LYS   111      -8.072 -19.307  18.943  1.00  0.00      PAA1
ATOM   1728  HB1 LYS   111      -8.814 -19.418  18.121  1.00  0.00      PAA1
ATOM   1729  HB2 LYS   111      -8.635 -19.172  19.898  1.00  0.00      PAA1
ATOM   1730  CG  LYS   111      -7.233 -20.564  19.027  1.00  0.00      PAA1
ATOM   1731  HG1 LYS   111      -6.531 -20.469  19.890  1.00  0.00      PAA1
ATOM   1732  HG2 LYS   111      -6.616 -20.675  18.106  1.00  0.00      PAA1
ATOM   1733  CD  LYS   111      -8.113 -21.801  19.243  1.00  0.00      PAA1
ATOM   1734  HD1 LYS   111      -8.671 -22.009  18.303  1.00  0.00      PAA1
ATOM   1735  HD2 LYS   111      -8.856 -21.539  20.033  1.00  0.00      PAA1
ATOM   1736  CE  LYS   111      -7.291 -23.008  19.689  1.00  0.00      PAA1
ATOM   1737  HE1 LYS   111      -6.723 -22.787  20.617  1.00  0.00      PAA1
ATOM   1738  HE2 LYS   111      -6.597 -23.344  18.893  1.00  0.00      PAA1
ATOM   1739  NZ  LYS   111      -8.258 -24.149  19.994  1.00  0.00      PAA1
ATOM   1740  HZ1 LYS   111      -8.790 -24.373  19.131  1.00  0.00      PAA1
ATOM   1741  HZ2 LYS   111      -8.915 -23.838  20.737  1.00  0.00      PAA1
ATOM   1742  HZ3 LYS   111      -7.729 -24.984  20.312  1.00  0.00      PAA1
ATOM   1743  C   LYS   111      -8.105 -16.851  18.549  1.00  0.00      PAA1
ATOM   1744  O   LYS   111      -8.458 -16.176  19.526  1.00  0.00      PAA1
ATOM   1745  N   PRO   112      -8.492 -16.551  17.314  1.00  0.00      PAA1
ATOM   1746  CD  PRO   112      -8.014 -17.199  16.077  1.00  0.00      PAA1
ATOM   1747  HD1 PRO   112      -8.225 -18.291  16.076  1.00  0.00      PAA1
ATOM   1748  HD2 PRO   112      -6.917 -17.020  15.974  1.00  0.00      PAA1
ATOM   1749  CA  PRO   112      -9.305 -15.358  17.086  1.00  0.00      PAA1
ATOM   1750  HA  PRO   112      -8.862 -14.518  17.605  1.00  0.00      PAA1
ATOM   1751  CB  PRO   112      -9.282 -15.187  15.562  1.00  0.00      PAA1
ATOM   1752  HB1 PRO   112      -8.554 -14.372  15.329  1.00  0.00      PAA1
ATOM   1753  HB2 PRO   112     -10.259 -14.888  15.129  1.00  0.00      PAA1
ATOM   1754  CG  PRO   112      -8.753 -16.476  14.998  1.00  0.00      PAA1
ATOM   1755  HG1 PRO   112      -9.636 -17.091  14.703  1.00  0.00      PAA1
ATOM   1756  HG2 PRO   112      -8.127 -16.319  14.095  1.00  0.00      PAA1
ATOM   1757  C   PRO   112     -10.725 -15.501  17.617  1.00  0.00      PAA1
ATOM   1758  O   PRO   112     -11.450 -14.516  17.619  1.00  0.00      PAA1
ATOM   1759  N   THR   113     -11.125 -16.675  18.096  1.00  0.00      PAA1
ATOM   1760  HN  THR   113     -10.535 -17.473  18.092  1.00  0.00      PAA1
ATOM   1761  CA  THR   113     -12.453 -16.815  18.691  1.00  0.00      PAA1
ATOM   1762  HA  THR   113     -13.165 -16.218  18.138  1.00  0.00      PAA1
ATOM   1763  CB  THR   113     -12.904 -18.258  18.651  1.00  0.00      PAA1
ATOM   1764  HB  THR   113     -13.893 -18.378  19.163  1.00  0.00      PAA1
ATOM   1765  OG1 THR   113     -11.925 -19.051  19.326  1.00  0.00      PAA1
ATOM   1766  HG1 THR   113     -11.909 -18.728  20.235  1.00  0.00      PAA1
ATOM   1767  CG2 THR   113     -13.065 -18.716  17.229  1.00  0.00      PAA1
ATOM   1768 HG21 THR   113     -12.084 -18.708  16.712  1.00  0.00      PAA1
ATOM   1769 HG22 THR   113     -13.765 -18.056  16.673  1.00  0.00      PAA1
ATOM   1770 HG23 THR   113     -13.459 -19.755  17.196  1.00  0.00      PAA1
ATOM   1771  C   THR   113     -12.522 -16.352  20.135  1.00  0.00      PAA1
ATOM   1772  O   THR   113     -13.629 -16.236  20.664  1.00  0.00      PAA1
ATOM   1773  N   GLU   114     -11.389 -16.090  20.782  1.00  0.00      PAA1
ATOM   1774  HN  GLU   114     -10.492 -16.103  20.336  1.00  0.00      PAA1
ATOM   1775  CA  GLU   114     -11.422 -15.613  22.155  1.00  0.00      PAA1
ATOM   1776  HA  GLU   114     -12.010 -16.299  22.748  1.00  0.00      PAA1
ATOM   1777  CB  GLU   114     -10.004 -15.557  22.721  1.00  0.00      PAA1
ATOM   1778  HB1 GLU   114      -9.993 -15.101  23.739  1.00  0.00      PAA1
ATOM   1779  HB2 GLU   114      -9.372 -14.915  22.063  1.00  0.00      PAA1
ATOM   1780  CG  GLU   114      -9.375 -16.960  22.812  1.00  0.00      PAA1
ATOM   1781  HG1 GLU   114      -9.418 -17.477  21.832  1.00  0.00      PAA1
ATOM   1782  HG2 GLU   114      -9.932 -17.566  23.557  1.00  0.00      PAA1
ATOM   1783  CD  GLU   114      -7.939 -16.930  23.245  1.00  0.00      PAA1
ATOM   1784  OE1 GLU   114      -7.131 -17.683  22.646  1.00  0.00      PAA1
ATOM   1785  OE2 GLU   114      -7.602 -16.158  24.175  1.00  0.00      PAA1
ATOM   1786  C   GLU   114     -12.099 -14.242  22.218  1.00  0.00      PAA1
ATOM   1787  O   GLU   114     -12.013 -13.442  21.281  1.00  0.00      PAA1
ATOM   1788  N   THR   115     -12.753 -13.961  23.344  1.00  0.00      PAA1
ATOM   1789  HN  THR   115     -12.736 -14.551  24.145  1.00  0.00      PAA1
ATOM   1790  CA  THR   115     -13.624 -12.786  23.399  1.00  0.00      PAA1
ATOM   1791  HA  THR   115     -14.269 -12.804  22.533  1.00  0.00      PAA1
ATOM   1792  CB  THR   115     -14.507 -12.796  24.655  1.00  0.00      PAA1
ATOM   1793  HB  THR   115     -15.270 -11.984  24.576  1.00  0.00      PAA1
ATOM   1794  OG1 THR   115     -13.664 -12.552  25.786  1.00  0.00      PAA1
ATOM   1795  HG1 THR   115     -14.232 -12.254  26.503  1.00  0.00      PAA1
ATOM   1796  CG2 THR   115     -15.179 -14.133  24.808  1.00  0.00      PAA1
ATOM   1797 HG21 THR   115     -14.452 -14.945  25.023  1.00  0.00      PAA1
ATOM   1798 HG22 THR   115     -15.739 -14.398  23.885  1.00  0.00      PAA1
ATOM   1799 HG23 THR   115     -15.901 -14.107  25.653  1.00  0.00      PAA1
ATOM   1800  C   THR   115     -12.860 -11.478  23.357  1.00  0.00      PAA1
ATOM   1801  O   THR   115     -13.424 -10.472  22.912  1.00  0.00      PAA1
ATOM   1802  N   ILE   116     -11.586 -11.459  23.773  1.00  0.00      PAA1
ATOM   1803  HN  ILE   116     -11.152 -12.254  24.184  1.00  0.00      PAA1
ATOM   1804  CA  ILE   116     -10.788 -10.246  23.623  1.00  0.00      PAA1
ATOM   1805  HA  ILE   116     -11.276  -9.457  24.179  1.00  0.00      PAA1
ATOM   1806  CB  ILE   116      -9.379 -10.465  24.206  1.00  0.00      PAA1
ATOM   1807  HB  ILE   116      -9.491 -10.926  25.216  1.00  0.00      PAA1
ATOM   1808  CG2 ILE   116      -8.570 -11.401  23.305  1.00  0.00      PAA1
ATOM   1809 HG21 ILE   116      -8.275 -10.909  22.354  1.00  0.00      PAA1
ATOM   1810 HG22 ILE   116      -9.120 -12.335  23.075  1.00  0.00      PAA1
ATOM   1811 HG23 ILE   116      -7.632 -11.695  23.823  1.00  0.00      PAA1
ATOM   1812  CG1 ILE   116      -8.668  -9.115  24.371  1.00  0.00      PAA1
ATOM   1813 HG11 ILE   116      -9.382  -8.378  24.809  1.00  0.00      PAA1
ATOM   1814 HG12 ILE   116      -8.377  -8.725  23.367  1.00  0.00      PAA1
ATOM   1815  CD  ILE   116      -7.463  -9.182  25.236  1.00  0.00      PAA1
ATOM   1816  HD1 ILE   116      -6.726  -9.923  24.855  1.00  0.00      PAA1
ATOM   1817  HD2 ILE   116      -7.731  -9.485  26.273  1.00  0.00      PAA1
ATOM   1818  HD3 ILE   116      -6.952  -8.194  25.288  1.00  0.00      PAA1
ATOM   1819  C   ILE   116     -10.706  -9.785  22.172  1.00  0.00      PAA1
ATOM   1820  O   ILE   116     -10.478  -8.593  21.913  1.00  0.00      PAA1
ATOM   1821  N   CYS   117     -10.907 -10.691  21.204  1.00  0.00      PAA1
ATOM   1822  HN  CYS   117     -11.105 -11.648  21.416  1.00  0.00      PAA1
ATOM   1823  CA  CYS   117     -10.777 -10.337  19.791  1.00  0.00      PAA1
ATOM   1824  HA  CYS   117     -10.009  -9.580  19.676  1.00  0.00      PAA1
ATOM   1825  CB  CYS   117     -10.395 -11.552  18.946  1.00  0.00      PAA1
ATOM   1826  HB1 CYS   117     -10.363 -11.267  17.869  1.00  0.00      PAA1
ATOM   1827  HB2 CYS   117     -11.165 -12.348  19.053  1.00  0.00      PAA1
ATOM   1828  SG  CYS   117      -8.751 -12.214  19.402  1.00  0.00      PAA1
ATOM   1829  HG1 CYS   117      -9.122 -12.730  20.566  1.00  0.00      PAA1
ATOM   1830  C   CYS   117     -12.047  -9.766  19.189  1.00  0.00      PAA1
ATOM   1831  O   CYS   117     -11.979  -9.137  18.122  1.00  0.00      PAA1
ATOM   1832  N   ALA   118     -13.192  -9.992  19.833  1.00  0.00      PAA1
ATOM   1833  HN  ALA   118     -13.185 -10.430  20.731  1.00  0.00      PAA1
ATOM   1834  CA  ALA   118     -14.466  -9.551  19.272  1.00  0.00      PAA1
ATOM   1835  HA  ALA   118     -14.618 -10.103  18.355  1.00  0.00      PAA1
ATOM   1836  CB  ALA   118     -15.587  -9.896  20.271  1.00  0.00      PAA1
ATOM   1837  HB1 ALA   118     -15.421  -9.394  21.248  1.00  0.00      PAA1
ATOM   1838  HB2 ALA   118     -15.593 -10.992  20.456  1.00  0.00      PAA1
ATOM   1839  HB3 ALA   118     -16.579  -9.600  19.874  1.00  0.00      PAA1
ATOM   1840  C   ALA   118     -14.494  -8.069  18.885  1.00  0.00      PAA1
ATOM   1841  O   ALA   118     -14.929  -7.766  17.763  1.00  0.00      PAA1
ATOM   1842  N   PRO   119     -14.033  -7.116  19.697  1.00  0.00      PAA1
ATOM   1843  CD  PRO   119     -13.549  -7.219  21.085  1.00  0.00      PAA1
ATOM   1844  HD1 PRO   119     -12.737  -7.962  21.204  1.00  0.00      PAA1
ATOM   1845  HD2 PRO   119     -14.398  -7.468  21.757  1.00  0.00      PAA1
ATOM   1846  CA  PRO   119     -14.082  -5.706  19.244  1.00  0.00      PAA1
ATOM   1847  HA  PRO   119     -15.051  -5.490  18.819  1.00  0.00      PAA1
ATOM   1848  CB  PRO   119     -13.829  -4.914  20.529  1.00  0.00      PAA1
ATOM   1849  HB1 PRO   119     -14.806  -4.710  21.023  1.00  0.00      PAA1
ATOM   1850  HB2 PRO   119     -13.323  -3.938  20.353  1.00  0.00      PAA1
ATOM   1851  CG  PRO   119     -13.025  -5.845  21.368  1.00  0.00      PAA1
ATOM   1852  HG1 PRO   119     -11.955  -5.798  21.041  1.00  0.00      PAA1
ATOM   1853  HG2 PRO   119     -13.058  -5.590  22.450  1.00  0.00      PAA1
ATOM   1854  C   PRO   119     -13.062  -5.349  18.163  1.00  0.00      PAA1
ATOM   1855  O   PRO   119     -13.139  -4.240  17.624  1.00  0.00      PAA1
ATOM   1856  N   LEU   120     -12.132  -6.232  17.807  1.00  0.00      PAA1
ATOM   1857  HN  LEU   120     -12.112  -7.170  18.149  1.00  0.00      PAA1
ATOM   1858  CA  LEU   120     -11.086  -5.894  16.847  1.00  0.00      PAA1
ATOM   1859  HA  LEU   120     -10.974  -4.818  16.767  1.00  0.00      PAA1
ATOM   1860  CB  LEU   120      -9.750  -6.501  17.269  1.00  0.00      PAA1
ATOM   1861  HB1 LEU   120      -8.969  -6.239  16.517  1.00  0.00      PAA1
ATOM   1862  HB2 LEU   120      -9.846  -7.611  17.280  1.00  0.00      PAA1
ATOM   1863  CG  LEU   120      -9.218  -6.065  18.644  1.00  0.00      PAA1
ATOM   1864  HG  LEU   120      -9.966  -6.312  19.433  1.00  0.00      PAA1
ATOM   1865  CD1 LEU   120      -7.925  -6.836  18.948  1.00  0.00      PAA1
ATOM   1866 HD11 LEU   120      -7.150  -6.601  18.186  1.00  0.00      PAA1
ATOM   1867 HD12 LEU   120      -8.117  -7.928  18.938  1.00  0.00      PAA1
ATOM   1868 HD13 LEU   120      -7.534  -6.548  19.947  1.00  0.00      PAA1
ATOM   1869  CD2 LEU   120      -8.981  -4.552  18.634  1.00  0.00      PAA1
ATOM   1870 HD21 LEU   120      -9.933  -3.996  18.503  1.00  0.00      PAA1
ATOM   1871 HD22 LEU   120      -8.303  -4.268  17.799  1.00  0.00      PAA1
ATOM   1872 HD23 LEU   120      -8.515  -4.222  19.587  1.00  0.00      PAA1
ATOM   1873  C   LEU   120     -11.422  -6.407  15.453  1.00  0.00      PAA1
ATOM   1874  O   LEU   120     -11.911  -7.516  15.300  1.00  0.00      PAA1
ATOM   1875  N   THR   121     -11.093  -5.632  14.428  1.00  0.00      PAA1
ATOM   1876  HN  THR   121     -10.664  -4.719  14.560  1.00  0.00      PAA1
ATOM   1877  CA  THR   121     -11.210  -6.147  13.060  1.00  0.00      PAA1
ATOM   1878  HA  THR   121     -12.109  -6.734  12.969  1.00  0.00      PAA1
ATOM   1879  CB  THR   121     -11.313  -4.980  12.081  1.00  0.00      PAA1
ATOM   1880  HB  THR   121     -10.440  -4.298  12.227  1.00  0.00      PAA1
ATOM   1881  OG1 THR   121     -12.511  -4.273  12.376  1.00  0.00      PAA1
ATOM   1882  HG1 THR   121     -12.225  -3.599  13.013  1.00  0.00      PAA1
ATOM   1883  CG2 THR   121     -11.367  -5.461  10.631  1.00  0.00      PAA1
ATOM   1884 HG21 THR   121     -12.253  -6.106  10.471  1.00  0.00      PAA1
ATOM   1885 HG22 THR   121     -10.449  -6.011  10.342  1.00  0.00      PAA1
ATOM   1886 HG23 THR   121     -11.452  -4.577   9.961  1.00  0.00      PAA1
ATOM   1887  C   THR   121     -10.017  -7.054  12.742  1.00  0.00      PAA1
ATOM   1888  O   THR   121      -8.889  -6.583  12.521  1.00  0.00      PAA1
ATOM   1889  N   VAL   122     -10.276  -8.361  12.718  1.00  0.00      PAA1
ATOM   1890  HN  VAL   122     -11.186  -8.679  12.982  1.00  0.00      PAA1
ATOM   1891  CA  VAL   122      -9.255  -9.376  12.539  1.00  0.00      PAA1
ATOM   1892  HA  VAL   122      -8.306  -8.998  12.891  1.00  0.00      PAA1
ATOM   1893  CB  VAL   122      -9.624 -10.637  13.342  1.00  0.00      PAA1
ATOM   1894  HB  VAL   122     -10.615 -11.012  13.009  1.00  0.00      PAA1
ATOM   1895  CG1 VAL   122      -8.548 -11.770  13.153  1.00  0.00      PAA1
ATOM   1896 HG11 VAL   122      -7.545 -11.393  13.444  1.00  0.00      PAA1
ATOM   1897 HG12 VAL   122      -8.514 -12.114  12.099  1.00  0.00      PAA1
ATOM   1898 HG13 VAL   122      -8.802 -12.636  13.795  1.00  0.00      PAA1
ATOM   1899  CG2 VAL   122      -9.721 -10.243  14.811  1.00  0.00      PAA1
ATOM   1900 HG21 VAL   122     -10.555  -9.535  14.999  1.00  0.00      PAA1
ATOM   1901 HG22 VAL   122      -8.788  -9.776  15.171  1.00  0.00      PAA1
ATOM   1902 HG23 VAL   122      -9.909 -11.142  15.436  1.00  0.00      PAA1
ATOM   1903  C   VAL   122      -9.140  -9.674  11.050  1.00  0.00      PAA1
ATOM   1904  O   VAL   122     -10.157  -9.857  10.378  1.00  0.00      PAA1
ATOM   1905  N   PHE   123      -7.902  -9.753  10.538  1.00  0.00      PAA1
ATOM   1906  HN  PHE   123      -7.115  -9.457  11.092  1.00  0.00      PAA1
ATOM   1907  CA  PHE   123      -7.666 -10.207   9.172  1.00  0.00      PAA1
ATOM   1908  HA  PHE   123      -8.483  -9.883   8.543  1.00  0.00      PAA1
ATOM   1909  CB  PHE   123      -6.379  -9.577   8.646  1.00  0.00      PAA1
ATOM   1910  HB1 PHE   123      -5.553  -9.714   9.376  1.00  0.00      PAA1
ATOM   1911  HB2 PHE   123      -6.535  -8.482   8.533  1.00  0.00      PAA1
ATOM   1912  CG  PHE   123      -5.939 -10.113   7.308  1.00  0.00      PAA1
ATOM   1913  CD1 PHE   123      -6.638  -9.788   6.153  1.00  0.00      PAA1
ATOM   1914  HD1 PHE   123      -7.497  -9.135   6.217  1.00  0.00      PAA1
ATOM   1915  CE1 PHE   123      -6.229 -10.272   4.906  1.00  0.00      PAA1
ATOM   1916  HE1 PHE   123      -6.768  -9.983   4.017  1.00  0.00      PAA1
ATOM   1917  CZ  PHE   123      -5.121 -11.095   4.814  1.00  0.00      PAA1
ATOM   1918  HZ  PHE   123      -4.797 -11.468   3.856  1.00  0.00      PAA1
ATOM   1919  CD2 PHE   123      -4.856 -10.958   7.219  1.00  0.00      PAA1
ATOM   1920  HD2 PHE   123      -4.321 -11.244   8.114  1.00  0.00      PAA1
ATOM   1921  CE2 PHE   123      -4.446 -11.476   5.972  1.00  0.00      PAA1
ATOM   1922  HE2 PHE   123      -3.595 -12.138   5.917  1.00  0.00      PAA1
ATOM   1923  C   PHE   123      -7.595 -11.742   9.094  1.00  0.00      PAA1
ATOM   1924  O   PHE   123      -6.810 -12.381   9.814  1.00  0.00      PAA1
ATOM   1925  N   PHE   124      -8.417 -12.327   8.208  1.00  0.00      PAA1
ATOM   1926  HN  PHE   124      -9.046 -11.756   7.670  1.00  0.00      PAA1
ATOM   1927  CA  PHE   124      -8.492 -13.777   7.977  1.00  0.00      PAA1
ATOM   1928  HA  PHE   124      -7.800 -14.286   8.637  1.00  0.00      PAA1
ATOM   1929  CB  PHE   124      -9.925 -14.311   8.210  1.00  0.00      PAA1
ATOM   1930  HB1 PHE   124      -9.983 -15.394   7.974  1.00  0.00      PAA1
ATOM   1931  HB2 PHE   124     -10.627 -13.776   7.532  1.00  0.00      PAA1
ATOM   1932  CG  PHE   124     -10.423 -14.133   9.629  1.00  0.00      PAA1
ATOM   1933  CD1 PHE   124     -10.098 -15.045  10.627  1.00  0.00      PAA1
ATOM   1934  HD1 PHE   124      -9.481 -15.898  10.382  1.00  0.00      PAA1
ATOM   1935  CE1 PHE   124     -10.558 -14.871  11.924  1.00  0.00      PAA1
ATOM   1936  HE1 PHE   124     -10.281 -15.573  12.694  1.00  0.00      PAA1
ATOM   1937  CZ  PHE   124     -11.337 -13.750  12.242  1.00  0.00      PAA1
ATOM   1938  HZ  PHE   124     -11.661 -13.591  13.261  1.00  0.00      PAA1
ATOM   1939  CD2 PHE   124     -11.176 -13.011   9.970  1.00  0.00      PAA1
ATOM   1940  HD2 PHE   124     -11.368 -12.254   9.223  1.00  0.00      PAA1
ATOM   1941  CE2 PHE   124     -11.654 -12.852  11.262  1.00  0.00      PAA1
ATOM   1942  HE2 PHE   124     -12.223 -11.964  11.511  1.00  0.00      PAA1
ATOM   1943  C   PHE   124      -8.072 -14.094   6.543  1.00  0.00      PAA1
ATOM   1944  O   PHE   124      -8.414 -13.367   5.598  1.00  0.00      PAA1
ATOM   1945  N   ASP   125      -7.363 -15.204   6.368  1.00  0.00      PAA1
ATOM   1946  HN  ASP   125      -7.088 -15.766   7.158  1.00  0.00      PAA1
ATOM   1947  CA  ASP   125      -6.774 -15.573   5.082  1.00  0.00      PAA1
ATOM   1948  HA  ASP   125      -7.064 -14.866   4.315  1.00  0.00      PAA1
ATOM   1949  CB  ASP   125      -5.246 -15.591   5.192  1.00  0.00      PAA1
ATOM   1950  HB1 ASP   125      -4.920 -16.326   5.958  1.00  0.00      PAA1
ATOM   1951  HB2 ASP   125      -4.904 -14.583   5.514  1.00  0.00      PAA1
ATOM   1952  CG  ASP   125      -4.558 -15.916   3.882  1.00  0.00      PAA1
ATOM   1953  OD1 ASP   125      -5.268 -16.251   2.889  1.00  0.00      PAA1
ATOM   1954  OD2 ASP   125      -3.310 -15.835   3.842  1.00  0.00      PAA1
ATOM   1955  C   ASP   125      -7.375 -16.921   4.714  1.00  0.00      PAA1
ATOM   1956  O   ASP   125      -7.002 -17.961   5.272  1.00  0.00      PAA1
ATOM   1957  N   GLY   126      -8.314 -16.893   3.767  1.00  0.00      PAA1
ATOM   1958  HN  GLY   126      -8.542 -16.023   3.315  1.00  0.00      PAA1
ATOM   1959  CA  GLY   126      -9.052 -18.051   3.324  1.00  0.00      PAA1
ATOM   1960  HA1 GLY   126      -9.766 -17.719   2.600  1.00  0.00      PAA1
ATOM   1961  HA2 GLY   126      -9.501 -18.518   4.188  1.00  0.00      PAA1
ATOM   1962  C   GLY   126      -8.216 -19.092   2.656  1.00  0.00      PAA1
ATOM   1963  O   GLY   126      -8.687 -20.224   2.486  1.00  0.00      PAA1
ATOM   1964  N   ARG   127      -6.967 -18.774   2.319  1.00  0.00      PAA1
ATOM   1965  HN  ARG   127      -6.588 -17.860   2.498  1.00  0.00      PAA1
ATOM   1966  CA  ARG   127      -6.051 -19.801   1.866  1.00  0.00      PAA1
ATOM   1967  HA  ARG   127      -6.553 -20.444   1.155  1.00  0.00      PAA1
ATOM   1968  CB  ARG   127      -4.844 -19.167   1.185  1.00  0.00      PAA1
ATOM   1969  HB1 ARG   127      -4.128 -19.957   0.856  1.00  0.00      PAA1
ATOM   1970  HB2 ARG   127      -4.333 -18.532   1.943  1.00  0.00      PAA1
ATOM   1971  CG  ARG   127      -5.228 -18.329  -0.038  1.00  0.00      PAA1
ATOM   1972  HG1 ARG   127      -6.087 -17.658   0.175  1.00  0.00      PAA1
ATOM   1973  HG2 ARG   127      -5.507 -18.997  -0.883  1.00  0.00      PAA1
ATOM   1974  CD  ARG   127      -4.026 -17.428  -0.462  1.00  0.00      PAA1
ATOM   1975  HD1 ARG   127      -4.330 -16.860  -1.373  1.00  0.00      PAA1
ATOM   1976  HD2 ARG   127      -3.169 -18.091  -0.729  1.00  0.00      PAA1
ATOM   1977  NE  ARG   127      -3.612 -16.482   0.591  1.00  0.00      PAA1
ATOM   1978  HE  ARG   127      -4.208 -16.373   1.415  1.00  0.00      PAA1
ATOM   1979  CZ  ARG   127      -2.625 -15.587   0.436  1.00  0.00      PAA1
ATOM   1980  NH1 ARG   127      -1.959 -15.529  -0.722  1.00  0.00      PAA1
ATOM   1981 HH11 ARG   127      -2.316 -16.029  -1.503  1.00  0.00      PAA1
ATOM   1982 HH12 ARG   127      -1.357 -14.732  -0.826  1.00  0.00      PAA1
ATOM   1983  NH2 ARG   127      -2.302 -14.767   1.433  1.00  0.00      PAA1
ATOM   1984 HH21 ARG   127      -2.826 -14.852   2.295  1.00  0.00      PAA1
ATOM   1985 HH22 ARG   127      -1.666 -14.019   1.216  1.00  0.00      PAA1
ATOM   1986  C   ARG   127      -5.562 -20.692   2.996  1.00  0.00      PAA1
ATOM   1987  O   ARG   127      -4.982 -21.735   2.716  1.00  0.00      PAA1
ATOM   1988  N   VAL   128      -5.789 -20.342   4.255  1.00  0.00      PAA1
ATOM   1989  HN  VAL   128      -6.297 -19.510   4.493  1.00  0.00      PAA1
ATOM   1990  CA  VAL   128      -5.375 -21.186   5.365  1.00  0.00      PAA1
ATOM   1991  HA  VAL   128      -4.638 -21.907   5.039  1.00  0.00      PAA1
ATOM   1992  CB  VAL   128      -4.756 -20.354   6.498  1.00  0.00      PAA1
ATOM   1993  HB  VAL   128      -5.489 -19.634   6.864  1.00  0.00      PAA1
ATOM   1994  CG1 VAL   128      -4.221 -21.287   7.602  1.00  0.00      PAA1
ATOM   1995 HG11 VAL   128      -3.500 -22.019   7.180  1.00  0.00      PAA1
ATOM   1996 HG12 VAL   128      -5.045 -21.846   8.095  1.00  0.00      PAA1
ATOM   1997 HG13 VAL   128      -3.698 -20.693   8.382  1.00  0.00      PAA1
ATOM   1998  CG2 VAL   128      -3.654 -19.392   5.931  1.00  0.00      PAA1
ATOM   1999 HG21 VAL   128      -4.098 -18.649   5.237  1.00  0.00      PAA1
ATOM   2000 HG22 VAL   128      -2.881 -19.985   5.402  1.00  0.00      PAA1
ATOM   2001 HG23 VAL   128      -3.178 -18.842   6.770  1.00  0.00      PAA1
ATOM   2002  C   VAL   128      -6.591 -21.959   5.864  1.00  0.00      PAA1
ATOM   2003  O   VAL   128      -7.654 -21.366   6.106  1.00  0.00      PAA1
ATOM   2004  N   ASP   129      -6.428 -23.277   6.039  1.00  0.00      PAA1
ATOM   2005  HN  ASP   129      -5.615 -23.763   5.734  1.00  0.00      PAA1
ATOM   2006  CA  ASP   129      -7.500 -24.138   6.521  1.00  0.00      PAA1
ATOM   2007  HA  ASP   129      -8.254 -24.194   5.747  1.00  0.00      PAA1
ATOM   2008  CB  ASP   129      -6.954 -25.534   6.851  1.00  0.00      PAA1
ATOM   2009  HB1 ASP   129      -7.642 -26.102   7.514  1.00  0.00      PAA1
ATOM   2010  HB2 ASP   129      -5.975 -25.435   7.364  1.00  0.00      PAA1
ATOM   2011  CG  ASP   129      -6.772 -26.399   5.627  1.00  0.00      PAA1
ATOM   2012  OD1 ASP   129      -7.170 -25.960   4.522  1.00  0.00      PAA1
ATOM   2013  OD2 ASP   129      -6.234 -27.528   5.778  1.00  0.00      PAA1
ATOM   2014  C   ASP   129      -8.163 -23.560   7.760  1.00  0.00      PAA1
ATOM   2015  O   ASP   129      -7.490 -23.172   8.714  1.00  0.00      PAA1
ATOM   2016  N   GLY   130      -9.490 -23.490   7.736  1.00  0.00      PAA1
ATOM   2017  HN  GLY   130      -9.981 -23.817   6.934  1.00  0.00      PAA1
ATOM   2018  CA  GLY   130     -10.229 -23.071   8.896  1.00  0.00      PAA1
ATOM   2019  HA1 GLY   130      -9.701 -23.353   9.798  1.00  0.00      PAA1
ATOM   2020  HA2 GLY   130     -11.194 -23.554   8.840  1.00  0.00      PAA1
ATOM   2021  C   GLY   130     -10.511 -21.588   9.000  1.00  0.00      PAA1
ATOM   2022  O   GLY   130     -11.351 -21.203   9.814  1.00  0.00      PAA1
ATOM   2023  N   GLN   131      -9.832 -20.723   8.241  1.00  0.00      PAA1
ATOM   2024  HN  GLN   131      -9.106 -21.017   7.609  1.00  0.00      PAA1
ATOM   2025  CA  GLN   131      -9.999 -19.303   8.530  1.00  0.00      PAA1
ATOM   2026  HA  GLN   131     -10.011 -19.150   9.601  1.00  0.00      PAA1
ATOM   2027  CB  GLN   131      -8.827 -18.501   7.973  1.00  0.00      PAA1
ATOM   2028  HB1 GLN   131      -9.012 -17.415   8.122  1.00  0.00      PAA1
ATOM   2029  HB2 GLN   131      -8.729 -18.679   6.881  1.00  0.00      PAA1
ATOM   2030  CG  GLN   131      -7.463 -18.917   8.668  1.00  0.00      PAA1
ATOM   2031  HG1 GLN   131      -6.902 -19.578   8.027  1.00  0.00      PAA1
ATOM   2032  HG2 GLN   131      -7.765 -19.586   9.511  1.00  0.00      PAA1
ATOM   2033  CD  GLN   131      -6.730 -17.775   9.250  1.00  0.00      PAA1
ATOM   2034  OE1 GLN   131      -6.681 -16.670   8.674  1.00  0.00      PAA1
ATOM   2035  NE2 GLN   131      -6.076 -18.027  10.376  1.00  0.00      PAA1
ATOM   2036 HE21 GLN   131      -5.495 -17.288  10.722  1.00  0.00      PAA1
ATOM   2037 HE22 GLN   131      -6.056 -18.947  10.750  1.00  0.00      PAA1
ATOM   2038  C   GLN   131     -11.325 -18.733   8.001  1.00  0.00      PAA1
ATOM   2039  O   GLN   131     -11.843 -17.760   8.575  1.00  0.00      PAA1
ATOM   2040  N   VAL   132     -11.870 -19.261   6.907  1.00  0.00      PAA1
ATOM   2041  HN  VAL   132     -11.415 -19.991   6.404  1.00  0.00      PAA1
ATOM   2042  CA  VAL   132     -13.195 -18.792   6.484  1.00  0.00      PAA1
ATOM   2043  HA  VAL   132     -13.146 -17.723   6.326  1.00  0.00      PAA1
ATOM   2044  CB  VAL   132     -13.635 -19.466   5.169  1.00  0.00      PAA1
ATOM   2045  HB  VAL   132     -13.542 -20.572   5.271  1.00  0.00      PAA1
ATOM   2046  CG1 VAL   132     -15.149 -19.120   4.865  1.00  0.00      PAA1
ATOM   2047 HG11 VAL   132     -15.285 -18.019   4.845  1.00  0.00      PAA1
ATOM   2048 HG12 VAL   132     -15.820 -19.567   5.626  1.00  0.00      PAA1
ATOM   2049 HG13 VAL   132     -15.414 -19.537   3.873  1.00  0.00      PAA1
ATOM   2050  CG2 VAL   132     -12.792 -18.995   3.998  1.00  0.00      PAA1
ATOM   2051 HG21 VAL   132     -11.728 -19.292   4.131  1.00  0.00      PAA1
ATOM   2052 HG22 VAL   132     -12.828 -17.891   3.898  1.00  0.00      PAA1
ATOM   2053 HG23 VAL   132     -13.148 -19.446   3.047  1.00  0.00      PAA1
ATOM   2054  C   VAL   132     -14.208 -19.026   7.603  1.00  0.00      PAA1
ATOM   2055  O   VAL   132     -15.005 -18.142   7.940  1.00  0.00      PAA1
ATOM   2056  N   ASP   133     -14.177 -20.209   8.219  1.00  0.00      PAA1
ATOM   2057  HN  ASP   133     -13.561 -20.951   7.970  1.00  0.00      PAA1
ATOM   2058  CA  ASP   133     -15.113 -20.482   9.315  1.00  0.00      PAA1
ATOM   2059  HA  ASP   133     -16.122 -20.318   8.963  1.00  0.00      PAA1
ATOM   2060  CB  ASP   133     -14.974 -21.926   9.810  1.00  0.00      PAA1
ATOM   2061  HB1 ASP   133     -15.585 -22.091  10.725  1.00  0.00      PAA1
ATOM   2062  HB2 ASP   133     -13.915 -22.153  10.062  1.00  0.00      PAA1
ATOM   2063  CG  ASP   133     -15.447 -22.940   8.803  1.00  0.00      PAA1
ATOM   2064  OD1 ASP   133     -16.346 -22.607   7.989  1.00  0.00      PAA1
ATOM   2065  OD2 ASP   133     -14.914 -24.077   8.834  1.00  0.00      PAA1
ATOM   2066  C   ASP   133     -14.897 -19.520  10.479  1.00  0.00      PAA1
ATOM   2067  O   ASP   133     -15.864 -19.051  11.099  1.00  0.00      PAA1
ATOM   2068  N   LEU   134     -13.633 -19.194  10.778  1.00  0.00      PAA1
ATOM   2069  HN  LEU   134     -12.862 -19.636  10.319  1.00  0.00      PAA1
ATOM   2070  CA  LEU   134     -13.352 -18.227  11.843  1.00  0.00      PAA1
ATOM   2071  HA  LEU   134     -13.874 -18.541  12.735  1.00  0.00      PAA1
ATOM   2072  CB  LEU   134     -11.831 -18.138  12.119  1.00  0.00      PAA1
ATOM   2073  HB1 LEU   134     -11.626 -17.333  12.858  1.00  0.00      PAA1
ATOM   2074  HB2 LEU   134     -11.300 -17.887  11.175  1.00  0.00      PAA1
ATOM   2075  CG  LEU   134     -11.262 -19.458  12.685  1.00  0.00      PAA1
ATOM   2076  HG  LEU   134     -11.598 -20.317  12.064  1.00  0.00      PAA1
ATOM   2077  CD1 LEU   134      -9.709 -19.473  12.704  1.00  0.00      PAA1
ATOM   2078 HD11 LEU   134      -9.306 -18.635  13.300  1.00  0.00      PAA1
ATOM   2079 HD12 LEU   134      -9.314 -19.384  11.671  1.00  0.00      PAA1
ATOM   2080 HD13 LEU   134      -9.340 -20.428  13.134  1.00  0.00      PAA1
ATOM   2081  CD2 LEU   134     -11.787 -19.649  14.098  1.00  0.00      PAA1
ATOM   2082 HD21 LEU   134     -12.890 -19.764  14.115  1.00  0.00      PAA1
ATOM   2083 HD22 LEU   134     -11.505 -18.772  14.717  1.00  0.00      PAA1
ATOM   2084 HD23 LEU   134     -11.343 -20.560  14.554  1.00  0.00      PAA1
ATOM   2085  C   LEU   134     -13.911 -16.848  11.496  1.00  0.00      PAA1
ATOM   2086  O   LEU   134     -14.474 -16.167  12.358  1.00  0.00      PAA1
ATOM   2087  N   PHE   135     -13.785 -16.434  10.237  1.00  0.00      PAA1
ATOM   2088  HN  PHE   135     -13.249 -16.958   9.569  1.00  0.00      PAA1
ATOM   2089  CA  PHE   135     -14.386 -15.177   9.822  1.00  0.00      PAA1
ATOM   2090  HA  PHE   135     -13.959 -14.381  10.420  1.00  0.00      PAA1
ATOM   2091  CB  PHE   135     -14.078 -14.919   8.340  1.00  0.00      PAA1
ATOM   2092  HB1 PHE   135     -14.340 -15.804   7.727  1.00  0.00      PAA1
ATOM   2093  HB2 PHE   135     -12.982 -14.761   8.222  1.00  0.00      PAA1
ATOM   2094  CG  PHE   135     -14.789 -13.705   7.759  1.00  0.00      PAA1
ATOM   2095  CD1 PHE   135     -14.338 -12.415   8.029  1.00  0.00      PAA1
ATOM   2096  HD1 PHE   135     -13.483 -12.262   8.667  1.00  0.00      PAA1
ATOM   2097  CE1 PHE   135     -14.987 -11.288   7.462  1.00  0.00      PAA1
ATOM   2098  HE1 PHE   135     -14.626 -10.293   7.649  1.00  0.00      PAA1
ATOM   2099  CZ  PHE   135     -16.087 -11.485   6.641  1.00  0.00      PAA1
ATOM   2100  HZ  PHE   135     -16.563 -10.638   6.168  1.00  0.00      PAA1
ATOM   2101  CD2 PHE   135     -15.891 -13.865   6.924  1.00  0.00      PAA1
ATOM   2102  HD2 PHE   135     -16.230 -14.867   6.700  1.00  0.00      PAA1
ATOM   2103  CE2 PHE   135     -16.525 -12.792   6.360  1.00  0.00      PAA1
ATOM   2104  HE2 PHE   135     -17.365 -12.934   5.696  1.00  0.00      PAA1
ATOM   2105  C   PHE   135     -15.895 -15.177  10.085  1.00  0.00      PAA1
ATOM   2106  O   PHE   135     -16.457 -14.182  10.596  1.00  0.00      PAA1
ATOM   2107  N   ARG   136     -16.565 -16.278   9.755  1.00  0.00      PAA1
ATOM   2108  HN  ARG   136     -16.078 -17.069   9.373  1.00  0.00      PAA1
ATOM   2109  CA  ARG   136     -18.000 -16.343   9.966  1.00  0.00      PAA1
ATOM   2110  HA  ARG   136     -18.458 -15.512   9.450  1.00  0.00      PAA1
ATOM   2111  CB  ARG   136     -18.551 -17.652   9.401  1.00  0.00      PAA1
ATOM   2112  HB1 ARG   136     -19.624 -17.728   9.701  1.00  0.00      PAA1
ATOM   2113  HB2 ARG   136     -18.018 -18.507   9.885  1.00  0.00      PAA1
ATOM   2114  CG  ARG   136     -18.452 -17.780   7.904  1.00  0.00      PAA1
ATOM   2115  HG1 ARG   136     -17.400 -17.935   7.581  1.00  0.00      PAA1
ATOM   2116  HG2 ARG   136     -18.844 -16.874   7.395  1.00  0.00      PAA1
ATOM   2117  CD  ARG   136     -19.302 -19.006   7.557  1.00  0.00      PAA1
ATOM   2118  HD1 ARG   136     -20.346 -18.879   7.927  1.00  0.00      PAA1
ATOM   2119  HD2 ARG   136     -18.878 -19.868   8.134  1.00  0.00      PAA1
ATOM   2120  NE  ARG   136     -19.320 -19.422   6.162  1.00  0.00      PAA1
ATOM   2121  HE  ARG   136     -18.641 -20.108   5.908  1.00  0.00      PAA1
ATOM   2122  CZ  ARG   136     -20.177 -18.986   5.231  1.00  0.00      PAA1
ATOM   2123  NH1 ARG   136     -21.063 -18.016   5.494  1.00  0.00      PAA1
ATOM   2124 HH11 ARG   136     -21.025 -17.584   6.386  1.00  0.00      PAA1
ATOM   2125 HH12 ARG   136     -21.641 -17.660   4.768  1.00  0.00      PAA1
ATOM   2126  NH2 ARG   136     -20.124 -19.532   4.014  1.00  0.00      PAA1
ATOM   2127 HH21 ARG   136     -19.232 -19.885   3.762  1.00  0.00      PAA1
ATOM   2128 HH22 ARG   136     -20.673 -19.089   3.295  1.00  0.00      PAA1
ATOM   2129  C   ARG   136     -18.373 -16.221  11.443  1.00  0.00      PAA1
ATOM   2130  O   ARG   136     -19.438 -15.682  11.767  1.00  0.00      PAA1
ATOM   2131  N   ASN   137     -17.549 -16.745  12.340  1.00  0.00      PAA1
ATOM   2132  HN  ASN   137     -16.729 -17.251  12.054  1.00  0.00      PAA1
ATOM   2133  CA  ASN   137     -17.798 -16.630  13.769  1.00  0.00      PAA1
ATOM   2134  HA  ASN   137     -18.864 -16.618  13.948  1.00  0.00      PAA1
ATOM   2135  CB  ASN   137     -17.178 -17.848  14.483  1.00  0.00      PAA1
ATOM   2136  HB1 ASN   137     -17.178 -17.714  15.585  1.00  0.00      PAA1
ATOM   2137  HB2 ASN   137     -16.133 -18.007  14.146  1.00  0.00      PAA1
ATOM   2138  CG  ASN   137     -17.972 -19.167  14.190  1.00  0.00      PAA1
ATOM   2139  OD1 ASN   137     -17.401 -20.189  13.793  1.00  0.00      PAA1
ATOM   2140  ND2 ASN   137     -19.291 -19.117  14.364  1.00  0.00      PAA1
ATOM   2141 HD21 ASN   137     -19.785 -19.961  14.177  1.00  0.00      PAA1
ATOM   2142 HD22 ASN   137     -19.713 -18.313  14.769  1.00  0.00      PAA1
ATOM   2143  C   ASN   137     -17.302 -15.302  14.377  1.00  0.00      PAA1
ATOM   2144  O   ASN   137     -17.736 -14.950  15.480  1.00  0.00      PAA1
ATOM   2145  N   ALA   138     -16.461 -14.533  13.687  1.00  0.00      PAA1
ATOM   2146  HN  ALA   138     -16.052 -14.844  12.828  1.00  0.00      PAA1
ATOM   2147  CA  ALA   138     -15.898 -13.313  14.271  1.00  0.00      PAA1
ATOM   2148  HA  ALA   138     -15.657 -13.504  15.310  1.00  0.00      PAA1
ATOM   2149  CB  ALA   138     -14.595 -12.914  13.530  1.00  0.00      PAA1
ATOM   2150  HB1 ALA   138     -14.800 -12.692  12.462  1.00  0.00      PAA1
ATOM   2151  HB2 ALA   138     -13.879 -13.761  13.573  1.00  0.00      PAA1
ATOM   2152  HB3 ALA   138     -14.114 -12.025  13.994  1.00  0.00      PAA1
ATOM   2153  C   ALA   138     -16.906 -12.154  14.223  1.00  0.00      PAA1
ATOM   2154  O   ALA   138     -17.695 -12.033  13.286  1.00  0.00      PAA1
ATOM   2155  N   ARG   139     -16.881 -11.293  15.244  1.00  0.00      PAA1
ATOM   2156  HN  ARG   139     -16.246 -11.392  16.004  1.00  0.00      PAA1
ATOM   2157  CA  ARG   139     -17.775 -10.130  15.209  1.00  0.00      PAA1
ATOM   2158  HA  ARG   139     -18.761 -10.459  14.911  1.00  0.00      PAA1
ATOM   2159  CB  ARG   139     -17.867  -9.489  16.601  1.00  0.00      PAA1
ATOM   2160  HB1 ARG   139     -17.013  -8.787  16.740  1.00  0.00      PAA1
ATOM   2161  HB2 ARG   139     -17.711 -10.296  17.357  1.00  0.00      PAA1
ATOM   2162  CG  ARG   139     -19.197  -8.814  16.945  1.00  0.00      PAA1
ATOM   2163  HG1 ARG   139     -19.790  -9.500  17.590  1.00  0.00      PAA1
ATOM   2164  HG2 ARG   139     -19.789  -8.630  16.027  1.00  0.00      PAA1
ATOM   2165  CD  ARG   139     -18.978  -7.459  17.660  1.00  0.00      PAA1
ATOM   2166  HD1 ARG   139     -18.898  -6.596  16.971  1.00  0.00      PAA1
ATOM   2167  HD2 ARG   139     -17.971  -7.507  18.142  1.00  0.00      PAA1
ATOM   2168  NE  ARG   139     -19.895  -7.170  18.761  1.00  0.00      PAA1
ATOM   2169  HE  ARG   139     -19.536  -7.183  19.686  1.00  0.00      PAA1
ATOM   2170  CZ  ARG   139     -21.169  -6.796  18.632  1.00  0.00      PAA1
ATOM   2171  NH1 ARG   139     -21.897  -6.551  19.708  1.00  0.00      PAA1
ATOM   2172 HH11 ARG   139     -21.445  -6.476  20.586  1.00  0.00      PAA1
ATOM   2173 HH12 ARG   139     -22.794  -6.153  19.568  1.00  0.00      PAA1
ATOM   2174  NH2 ARG   139     -21.725  -6.667  17.448  1.00  0.00      PAA1
ATOM   2175 HH21 ARG   139     -21.123  -6.620  16.666  1.00  0.00      PAA1
ATOM   2176 HH22 ARG   139     -22.641  -6.305  17.340  1.00  0.00      PAA1
ATOM   2177  C   ARG   139     -17.294  -9.099  14.184  1.00  0.00      PAA1
ATOM   2178  O   ARG   139     -18.102  -8.510  13.455  1.00  0.00      PAA1
ATOM   2179  N   ASN   140     -15.983  -8.846  14.135  1.00  0.00      PAA1
ATOM   2180  HN  ASN   140     -15.321  -9.301  14.725  1.00  0.00      PAA1
ATOM   2181  CA  ASN   140     -15.396  -7.844  13.250  1.00  0.00      PAA1
ATOM   2182  HA  ASN   140     -16.115  -7.503  12.517  1.00  0.00      PAA1
ATOM   2183  CB  ASN   140     -14.870  -6.656  14.060  1.00  0.00      PAA1
ATOM   2184  HB1 ASN   140     -14.322  -5.946  13.397  1.00  0.00      PAA1
ATOM   2185  HB2 ASN   140     -14.161  -7.008  14.836  1.00  0.00      PAA1
ATOM   2186  CG  ASN   140     -15.979  -5.877  14.690  1.00  0.00      PAA1
ATOM   2187  OD1 ASN   140     -16.711  -5.148  14.000  1.00  0.00      PAA1
ATOM   2188  ND2 ASN   140     -16.134  -6.029  16.005  1.00  0.00      PAA1
ATOM   2189 HD21 ASN   140     -15.456  -6.567  16.515  1.00  0.00      PAA1
ATOM   2190 HD22 ASN   140     -16.690  -5.323  16.437  1.00  0.00      PAA1
ATOM   2191  C   ASN   140     -14.239  -8.491  12.493  1.00  0.00      PAA1
ATOM   2192  O   ASN   140     -13.379  -9.112  13.115  1.00  0.00      PAA1
ATOM   2193  N   GLY   141     -14.194  -8.326  11.178  1.00  0.00      PAA1
ATOM   2194  HN  GLY   141     -14.835  -7.724  10.693  1.00  0.00      PAA1
ATOM   2195  CA  GLY   141     -13.098  -8.939  10.453  1.00  0.00      PAA1
ATOM   2196  HA1 GLY   141     -13.178 -10.013  10.529  1.00  0.00      PAA1
ATOM   2197  HA2 GLY   141     -12.176  -8.542  10.852  1.00  0.00      PAA1
ATOM   2198  C   GLY   141     -13.104  -8.584   8.984  1.00  0.00      PAA1
ATOM   2199  O   GLY   141     -14.067  -8.018   8.444  1.00  0.00      PAA1
ATOM   2200  N   VAL   142     -11.982  -8.917   8.356  1.00  0.00      PAA1
ATOM   2201  HN  VAL   142     -11.215  -9.299   8.886  1.00  0.00      PAA1
ATOM   2202  CA  VAL   142     -11.772  -8.809   6.916  1.00  0.00      PAA1
ATOM   2203  HA  VAL   142     -12.714  -8.639   6.423  1.00  0.00      PAA1
ATOM   2204  CB  VAL   142     -10.801  -7.668   6.563  1.00  0.00      PAA1
ATOM   2205  HB  VAL   142      -9.906  -7.742   7.224  1.00  0.00      PAA1
ATOM   2206  CG1 VAL   142     -10.315  -7.754   5.082  1.00  0.00      PAA1
ATOM   2207 HG11 VAL   142     -11.183  -7.748   4.390  1.00  0.00      PAA1
ATOM   2208 HG12 VAL   142      -9.705  -8.661   4.897  1.00  0.00      PAA1
ATOM   2209 HG13 VAL   142      -9.682  -6.870   4.851  1.00  0.00      PAA1
ATOM   2210  CG2 VAL   142     -11.522  -6.331   6.858  1.00  0.00      PAA1
ATOM   2211 HG21 VAL   142     -11.835  -6.262   7.919  1.00  0.00      PAA1
ATOM   2212 HG22 VAL   142     -12.416  -6.224   6.211  1.00  0.00      PAA1
ATOM   2213 HG23 VAL   142     -10.836  -5.480   6.653  1.00  0.00      PAA1
ATOM   2214  C   VAL   142     -11.235 -10.151   6.456  1.00  0.00      PAA1
ATOM   2215  O   VAL   142     -10.332 -10.724   7.096  1.00  0.00      PAA1
ATOM   2216  N   LEU   143     -11.836 -10.694   5.395  1.00  0.00      PAA1
ATOM   2217  HN  LEU   143     -12.532 -10.175   4.893  1.00  0.00      PAA1
ATOM   2218  CA  LEU   143     -11.425 -11.984   4.863  1.00  0.00      PAA1
ATOM   2219  HA  LEU   143     -10.586 -12.375   5.420  1.00  0.00      PAA1
ATOM   2220  CB  LEU   143     -12.599 -13.007   4.951  1.00  0.00      PAA1
ATOM   2221  HB1 LEU   143     -13.508 -12.482   4.594  1.00  0.00      PAA1
ATOM   2222  HB2 LEU   143     -12.749 -13.221   6.029  1.00  0.00      PAA1
ATOM   2223  CG  LEU   143     -12.517 -14.351   4.207  1.00  0.00      PAA1
ATOM   2224  HG  LEU   143     -12.233 -14.150   3.147  1.00  0.00      PAA1
ATOM   2225  CD1 LEU   143     -11.403 -15.212   4.839  1.00  0.00      PAA1
ATOM   2226 HD11 LEU   143     -11.642 -15.448   5.897  1.00  0.00      PAA1
ATOM   2227 HD12 LEU   143     -10.430 -14.679   4.807  1.00  0.00      PAA1
ATOM   2228 HD13 LEU   143     -11.285 -16.162   4.279  1.00  0.00      PAA1
ATOM   2229  CD2 LEU   143     -13.891 -15.112   4.142  1.00  0.00      PAA1
ATOM   2230 HD21 LEU   143     -14.666 -14.448   3.707  1.00  0.00      PAA1
ATOM   2231 HD22 LEU   143     -14.198 -15.414   5.163  1.00  0.00      PAA1
ATOM   2232 HD23 LEU   143     -13.793 -16.012   3.505  1.00  0.00      PAA1
ATOM   2233  C   LEU   143     -10.952 -11.820   3.426  1.00  0.00      PAA1
ATOM   2234  O   LEU   143     -11.597 -11.105   2.649  1.00  0.00      PAA1
ATOM   2235  N   ILE   144      -9.822 -12.487   3.054  1.00  0.00      PAA1
ATOM   2236  HN  ILE   144      -9.244 -12.955   3.725  1.00  0.00      PAA1
ATOM   2237  CA  ILE   144      -9.484 -12.626   1.636  1.00  0.00      PAA1
ATOM   2238  HA  ILE   144     -10.213 -12.105   1.044  1.00  0.00      PAA1
ATOM   2239  CB  ILE   144      -8.106 -12.070   1.250  1.00  0.00      PAA1
ATOM   2240  HB  ILE   144      -7.943 -12.253   0.163  1.00  0.00      PAA1
ATOM   2241  CG2 ILE   144      -8.119 -10.552   1.435  1.00  0.00      PAA1
ATOM   2242 HG21 ILE   144      -8.288 -10.280   2.497  1.00  0.00      PAA1
ATOM   2243 HG22 ILE   144      -8.938 -10.099   0.834  1.00  0.00      PAA1
ATOM   2244 HG23 ILE   144      -7.163 -10.098   1.100  1.00  0.00      PAA1
ATOM   2245  CG1 ILE   144      -6.970 -12.829   1.993  1.00  0.00      PAA1
ATOM   2246 HG11 ILE   144      -7.090 -13.929   1.936  1.00  0.00      PAA1
ATOM   2247 HG12 ILE   144      -6.998 -12.547   3.067  1.00  0.00      PAA1
ATOM   2248  CD  ILE   144      -5.512 -12.528   1.422  1.00  0.00      PAA1
ATOM   2249  HD1 ILE   144      -5.340 -11.436   1.425  1.00  0.00      PAA1
ATOM   2250  HD2 ILE   144      -5.434 -12.898   0.380  1.00  0.00      PAA1
ATOM   2251  HD3 ILE   144      -4.748 -13.033   2.047  1.00  0.00      PAA1
ATOM   2252  C   ILE   144      -9.571 -14.089   1.251  1.00  0.00      PAA1
ATOM   2253  O   ILE   144      -9.331 -14.966   2.079  1.00  0.00      PAA1
ATOM   2254  N   THR   145      -9.969 -14.354  -0.010  1.00  0.00      PAA1
ATOM   2255  HN  THR   145     -10.262 -13.611  -0.616  1.00  0.00      PAA1
ATOM   2256  CA  THR   145      -9.984 -15.704  -0.563  1.00  0.00      PAA1
ATOM   2257  HA  THR   145      -9.292 -16.328  -0.014  1.00  0.00      PAA1
ATOM   2258  CB  THR   145     -11.383 -16.362  -0.594  1.00  0.00      PAA1
ATOM   2259  HB  THR   145     -11.336 -17.376  -1.053  1.00  0.00      PAA1
ATOM   2260  OG1 THR   145     -12.254 -15.511  -1.354  1.00  0.00      PAA1
ATOM   2261  HG1 THR   145     -12.909 -16.086  -1.785  1.00  0.00      PAA1
ATOM   2262  CG2 THR   145     -11.973 -16.517   0.824  1.00  0.00      PAA1
ATOM   2263 HG21 THR   145     -12.246 -15.524   1.240  1.00  0.00      PAA1
ATOM   2264 HG22 THR   145     -11.236 -16.983   1.499  1.00  0.00      PAA1
ATOM   2265 HG23 THR   145     -12.866 -17.160   0.796  1.00  0.00      PAA1
ATOM   2266  C   THR   145      -9.523 -15.668  -2.009  1.00  0.00      PAA1
ATOM   2267  O   THR   145      -9.569 -14.631  -2.660  1.00  0.00      PAA1
ATOM   2268  N   GLU   146      -9.163 -16.847  -2.534  1.00  0.00      PAA1
ATOM   2269  HN  GLU   146      -8.989 -17.654  -1.977  1.00  0.00      PAA1
ATOM   2270  CA  GLU   146      -8.920 -16.982  -3.963  1.00  0.00      PAA1
ATOM   2271  HA  GLU   146      -8.552 -16.043  -4.358  1.00  0.00      PAA1
ATOM   2272  CB  GLU   146      -7.833 -18.048  -4.230  1.00  0.00      PAA1
ATOM   2273  HB1 GLU   146      -7.708 -18.243  -5.315  1.00  0.00      PAA1
ATOM   2274  HB2 GLU   146      -8.118 -19.010  -3.747  1.00  0.00      PAA1
ATOM   2275  CG  GLU   146      -6.477 -17.573  -3.650  1.00  0.00      PAA1
ATOM   2276  HG1 GLU   146      -6.567 -17.362  -2.566  1.00  0.00      PAA1
ATOM   2277  HG2 GLU   146      -6.131 -16.649  -4.155  1.00  0.00      PAA1
ATOM   2278  CD  GLU   146      -5.361 -18.627  -3.780  1.00  0.00      PAA1
ATOM   2279  OE1 GLU   146      -5.644 -19.838  -3.616  1.00  0.00      PAA1
ATOM   2280  OE2 GLU   146      -4.208 -18.232  -4.066  1.00  0.00      PAA1
ATOM   2281  C   GLU   146     -10.181 -17.318  -4.745  1.00  0.00      PAA1
ATOM   2282  O   GLU   146     -10.208 -17.103  -5.957  1.00  0.00      PAA1
ATOM   2283  N   GLY   147     -11.238 -17.781  -4.082  1.00  0.00      PAA1
ATOM   2284  HN  GLY   147     -11.228 -17.821  -3.088  1.00  0.00      PAA1
ATOM   2285  CA  GLY   147     -12.407 -18.273  -4.786  1.00  0.00      PAA1
ATOM   2286  HA1 GLY   147     -12.357 -19.352  -4.789  1.00  0.00      PAA1
ATOM   2287  HA2 GLY   147     -12.480 -17.839  -5.774  1.00  0.00      PAA1
ATOM   2288  C   GLY   147     -13.668 -17.870  -4.050  1.00  0.00      PAA1
ATOM   2289  O   GLY   147     -13.611 -17.138  -3.045  1.00  0.00      PAA1
ATOM   2290  N   SER   148     -14.812 -18.317  -4.546  1.00  0.00      PAA1
ATOM   2291  HN  SER   148     -14.868 -18.945  -5.318  1.00  0.00      PAA1
ATOM   2292  CA  SER   148     -16.075 -17.925  -3.928  1.00  0.00      PAA1
ATOM   2293  HA  SER   148     -16.069 -16.854  -3.772  1.00  0.00      PAA1
ATOM   2294  CB  SER   148     -17.253 -18.291  -4.835  1.00  0.00      PAA1
ATOM   2295  HB1 SER   148     -16.889 -17.782  -5.747  1.00  0.00      PAA1
ATOM   2296  HB2 SER   148     -18.237 -17.912  -4.487  1.00  0.00      PAA1
ATOM   2297  OG  SER   148     -17.254 -19.675  -5.145  1.00  0.00      PAA1
ATOM   2298  HG1 SER   148     -17.199 -20.168  -4.317  1.00  0.00      PAA1
ATOM   2299  C   SER   148     -16.244 -18.600  -2.572  1.00  0.00      PAA1
ATOM   2300  O   SER   148     -15.724 -19.691  -2.331  1.00  0.00      PAA1
ATOM   2301  N   VAL   149     -16.969 -17.925  -1.682  1.00  0.00      PAA1
ATOM   2302  HN  VAL   149     -17.286 -17.000  -1.875  1.00  0.00      PAA1
ATOM   2303  CA  VAL   149     -17.375 -18.470  -0.392  1.00  0.00      PAA1
ATOM   2304  HA  VAL   149     -16.971 -19.465  -0.265  1.00  0.00      PAA1
ATOM   2305  CB  VAL   149     -16.906 -17.586   0.775  1.00  0.00      PAA1
ATOM   2306  HB  VAL   149     -17.399 -16.585   0.678  1.00  0.00      PAA1
ATOM   2307  CG1 VAL   149     -17.358 -18.207   2.097  1.00  0.00      PAA1
ATOM   2308 HG11 VAL   149     -16.941 -19.231   2.201  1.00  0.00      PAA1
ATOM   2309 HG12 VAL   149     -18.462 -18.232   2.179  1.00  0.00      PAA1
ATOM   2310 HG13 VAL   149     -16.970 -17.590   2.939  1.00  0.00      PAA1
ATOM   2311  CG2 VAL   149     -15.395 -17.293   0.724  1.00  0.00      PAA1
ATOM   2312 HG21 VAL   149     -15.117 -16.750  -0.205  1.00  0.00      PAA1
ATOM   2313 HG22 VAL   149     -14.816 -18.240   0.763  1.00  0.00      PAA1
ATOM   2314 HG23 VAL   149     -15.094 -16.656   1.584  1.00  0.00      PAA1
ATOM   2315  C   VAL   149     -18.895 -18.551  -0.400  1.00  0.00      PAA1
ATOM   2316  O   VAL   149     -19.570 -17.544  -0.663  1.00  0.00      PAA1
ATOM   2317  N   LYS   150     -19.444 -19.719  -0.087  1.00  0.00      PAA1
ATOM   2318  HN  LYS   150     -18.881 -20.513   0.109  1.00  0.00      PAA1
ATOM   2319  CA  LYS   150     -20.847 -19.921  -0.402  1.00  0.00      PAA1
ATOM   2320  HA  LYS   150     -20.973 -19.769  -1.467  1.00  0.00      PAA1
ATOM   2321  CB  LYS   150     -21.293 -21.346  -0.063  1.00  0.00      PAA1
ATOM   2322  HB1 LYS   150     -20.745 -22.014  -0.773  1.00  0.00      PAA1
ATOM   2323  HB2 LYS   150     -22.376 -21.452  -0.313  1.00  0.00      PAA1
ATOM   2324  CG  LYS   150     -21.050 -21.852   1.346  1.00  0.00      PAA1
ATOM   2325  HG1 LYS   150     -21.567 -21.211   2.093  1.00  0.00      PAA1
ATOM   2326  HG2 LYS   150     -19.954 -21.849   1.549  1.00  0.00      PAA1
ATOM   2327  CD  LYS   150     -21.599 -23.284   1.376  1.00  0.00      PAA1
ATOM   2328  HD1 LYS   150     -21.402 -23.776   0.392  1.00  0.00      PAA1
ATOM   2329  HD2 LYS   150     -22.708 -23.250   1.490  1.00  0.00      PAA1
ATOM   2330  CE  LYS   150     -20.973 -24.159   2.424  1.00  0.00      PAA1
ATOM   2331  HE1 LYS   150     -19.894 -24.324   2.194  1.00  0.00      PAA1
ATOM   2332  HE2 LYS   150     -21.477 -25.150   2.477  1.00  0.00      PAA1
ATOM   2333  NZ  LYS   150     -21.056 -23.520   3.751  1.00  0.00      PAA1
ATOM   2334  HZ1 LYS   150     -22.048 -23.494   4.063  1.00  0.00      PAA1
ATOM   2335  HZ2 LYS   150     -20.681 -22.555   3.704  1.00  0.00      PAA1
ATOM   2336  HZ3 LYS   150     -20.501 -24.075   4.440  1.00  0.00      PAA1
ATOM   2337  C   LYS   150     -21.733 -18.902   0.307  1.00  0.00      PAA1
ATOM   2338  O   LYS   150     -21.634 -18.699   1.520  1.00  0.00      PAA1
ATOM   2339  N   GLY   151     -22.599 -18.249  -0.468  1.00  0.00      PAA1
ATOM   2340  HN  GLY   151     -22.619 -18.374  -1.457  1.00  0.00      PAA1
ATOM   2341  CA  GLY   151     -23.504 -17.277   0.093  1.00  0.00      PAA1
ATOM   2342  HA1 GLY   151     -23.895 -17.641   1.032  1.00  0.00      PAA1
ATOM   2343  HA2 GLY   151     -24.291 -17.130  -0.632  1.00  0.00      PAA1
ATOM   2344  C   GLY   151     -22.940 -15.884   0.371  1.00  0.00      PAA1
ATOM   2345  O   GLY   151     -23.733 -14.960   0.578  1.00  0.00      PAA1
ATOM   2346  N   LEU   152     -21.624 -15.692   0.382  1.00  0.00      PAA1
ATOM   2347  HN  LEU   152     -20.976 -16.404   0.106  1.00  0.00      PAA1
ATOM   2348  CA  LEU   152     -21.059 -14.356   0.649  1.00  0.00      PAA1
ATOM   2349  HA  LEU   152     -21.750 -13.779   1.249  1.00  0.00      PAA1
ATOM   2350  CB  LEU   152     -19.715 -14.436   1.402  1.00  0.00      PAA1
ATOM   2351  HB1 LEU   152     -19.363 -13.391   1.576  1.00  0.00      PAA1
ATOM   2352  HB2 LEU   152     -18.958 -14.932   0.754  1.00  0.00      PAA1
ATOM   2353  CG  LEU   152     -19.715 -15.137   2.777  1.00  0.00      PAA1
ATOM   2354  HG  LEU   152     -19.786 -16.234   2.583  1.00  0.00      PAA1
ATOM   2355  CD1 LEU   152     -18.418 -14.867   3.510  1.00  0.00      PAA1
ATOM   2356 HD11 LEU   152     -18.320 -13.780   3.729  1.00  0.00      PAA1
ATOM   2357 HD12 LEU   152     -17.544 -15.158   2.885  1.00  0.00      PAA1
ATOM   2358 HD13 LEU   152     -18.367 -15.423   4.469  1.00  0.00      PAA1
ATOM   2359  CD2 LEU   152     -20.946 -14.749   3.652  1.00  0.00      PAA1
ATOM   2360 HD21 LEU   152     -21.892 -15.066   3.169  1.00  0.00      PAA1
ATOM   2361 HD22 LEU   152     -20.973 -13.645   3.782  1.00  0.00      PAA1
ATOM   2362 HD23 LEU   152     -20.872 -15.214   4.654  1.00  0.00      PAA1
ATOM   2363  C   LEU   152     -20.863 -13.589  -0.657  1.00  0.00      PAA1
ATOM   2364  O   LEU   152     -20.330 -14.140  -1.628  1.00  0.00      PAA1
ATOM   2365  N   GLN   153     -21.287 -12.318  -0.683  1.00  0.00      PAA1
ATOM   2366  HN  GLN   153     -21.686 -11.855   0.101  1.00  0.00      PAA1
ATOM   2367  CA  GLN   153     -21.097 -11.475  -1.881  1.00  0.00      PAA1
ATOM   2368  HA  GLN   153     -21.268 -12.081  -2.755  1.00  0.00      PAA1
ATOM   2369  CB  GLN   153     -22.105 -10.344  -1.905  1.00  0.00      PAA1
ATOM   2370  HB1 GLN   153     -22.084  -9.844  -2.901  1.00  0.00      PAA1
ATOM   2371  HB2 GLN   153     -21.867  -9.566  -1.142  1.00  0.00      PAA1
ATOM   2372  CG  GLN   153     -23.565 -10.856  -1.621  1.00  0.00      PAA1
ATOM   2373  HG1 GLN   153     -24.270 -10.026  -1.841  1.00  0.00      PAA1
ATOM   2374  HG2 GLN   153     -23.692 -11.130  -0.557  1.00  0.00      PAA1
ATOM   2375  CD  GLN   153     -23.949 -12.032  -2.537  1.00  0.00      PAA1
ATOM   2376  OE1 GLN   153     -24.188 -11.840  -3.726  1.00  0.00      PAA1
ATOM   2377  NE2 GLN   153     -24.033 -13.243  -1.972  1.00  0.00      PAA1
ATOM   2378 HE21 GLN   153     -24.305 -13.981  -2.577  1.00  0.00      PAA1
ATOM   2379 HE22 GLN   153     -23.883 -13.364  -0.994  1.00  0.00      PAA1
ATOM   2380  C   GLN   153     -19.678 -10.909  -1.885  1.00  0.00      PAA1
ATOM   2381  O   GLN   153     -19.306 -10.220  -0.942  1.00  0.00      PAA1
ATOM   2382  N   PRO   154     -18.848 -11.215  -2.884  1.00  0.00      PAA1
ATOM   2383  CD  PRO   154     -19.140 -12.013  -4.098  1.00  0.00      PAA1
ATOM   2384  HD1 PRO   154     -19.874 -11.480  -4.740  1.00  0.00      PAA1
ATOM   2385  HD2 PRO   154     -19.514 -13.017  -3.809  1.00  0.00      PAA1
ATOM   2386  CA  PRO   154     -17.454 -10.763  -2.858  1.00  0.00      PAA1
ATOM   2387  HA  PRO   154     -17.075 -10.732  -1.845  1.00  0.00      PAA1
ATOM   2388  CB  PRO   154     -16.743 -11.810  -3.732  1.00  0.00      PAA1
ATOM   2389  HB1 PRO   154     -16.546 -12.709  -3.129  1.00  0.00      PAA1
ATOM   2390  HB2 PRO   154     -15.779 -11.441  -4.149  1.00  0.00      PAA1
ATOM   2391  CG  PRO   154     -17.753 -12.118  -4.792  1.00  0.00      PAA1
ATOM   2392  HG1 PRO   154     -17.705 -11.343  -5.593  1.00  0.00      PAA1
ATOM   2393  HG2 PRO   154     -17.516 -13.102  -5.229  1.00  0.00      PAA1
ATOM   2394  C   PRO   154     -17.287  -9.362  -3.445  1.00  0.00      PAA1
ATOM   2395  O   PRO   154     -18.142  -8.857  -4.185  1.00  0.00      PAA1
ATOM   2396  N   SER   155     -16.147  -8.760  -3.101  1.00  0.00      PAA1
ATOM   2397  HN  SER   155     -15.588  -9.131  -2.360  1.00  0.00      PAA1
ATOM   2398  CA  SER   155     -15.582  -7.595  -3.774  1.00  0.00      PAA1
ATOM   2399  HA  SER   155     -16.227  -7.268  -4.579  1.00  0.00      PAA1
ATOM   2400  CB  SER   155     -15.370  -6.418  -2.801  1.00  0.00      PAA1
ATOM   2401  HB1 SER   155     -14.882  -6.788  -1.872  1.00  0.00      PAA1
ATOM   2402  HB2 SER   155     -16.359  -5.980  -2.540  1.00  0.00      PAA1
ATOM   2403  OG  SER   155     -14.542  -5.414  -3.409  1.00  0.00      PAA1
ATOM   2404  HG1 SER   155     -13.836  -5.216  -2.774  1.00  0.00      PAA1
ATOM   2405  C   SER   155     -14.232  -7.994  -4.380  1.00  0.00      PAA1
ATOM   2406  O   SER   155     -13.367  -8.528  -3.684  1.00  0.00      PAA1
ATOM   2407  N   VAL   156     -14.076  -7.777  -5.676  1.00  0.00      PAA1
ATOM   2408  HN  VAL   156     -14.755  -7.266  -6.196  1.00  0.00      PAA1
ATOM   2409  CA  VAL   156     -12.850  -8.130  -6.363  1.00  0.00      PAA1
ATOM   2410  HA  VAL   156     -12.509  -9.095  -6.013  1.00  0.00      PAA1
ATOM   2411  CB  VAL   156     -13.068  -8.208  -7.878  1.00  0.00      PAA1
ATOM   2412  HB  VAL   156     -13.495  -7.235  -8.221  1.00  0.00      PAA1
ATOM   2413  CG1 VAL   156     -11.727  -8.404  -8.559  1.00  0.00      PAA1
ATOM   2414 HG11 VAL   156     -11.201  -9.295  -8.154  1.00  0.00      PAA1
ATOM   2415 HG12 VAL   156     -11.068  -7.515  -8.444  1.00  0.00      PAA1
ATOM   2416 HG13 VAL   156     -11.876  -8.554  -9.650  1.00  0.00      PAA1
ATOM   2417  CG2 VAL   156     -14.008  -9.374  -8.252  1.00  0.00      PAA1
ATOM   2418 HG21 VAL   156     -15.049  -9.192  -7.913  1.00  0.00      PAA1
ATOM   2419 HG22 VAL   156     -13.659 -10.288  -7.722  1.00  0.00      PAA1
ATOM   2420 HG23 VAL   156     -13.965  -9.609  -9.334  1.00  0.00      PAA1
ATOM   2421  C   VAL   156     -11.779  -7.097  -6.003  1.00  0.00      PAA1
ATOM   2422  O   VAL   156     -11.941  -5.904  -6.253  1.00  0.00      PAA1
ATOM   2423  N   GLY   157     -10.671  -7.556  -5.406  1.00  0.00      PAA1
ATOM   2424  HN  GLY   157     -10.562  -8.528  -5.184  1.00  0.00      PAA1
ATOM   2425  CA  GLY   157      -9.622  -6.659  -4.964  1.00  0.00      PAA1
ATOM   2426  HA1 GLY   157      -9.034  -7.241  -4.275  1.00  0.00      PAA1
ATOM   2427  HA2 GLY   157     -10.071  -5.786  -4.509  1.00  0.00      PAA1
ATOM   2428  C   GLY   157      -8.680  -6.185  -6.059  1.00  0.00      PAA1
ATOM   2429  O   GLY   157      -8.885  -6.417  -7.263  1.00  0.00      PAA1
ATOM   2430  N   PRO   158      -7.654  -5.458  -5.648  1.00  0.00      PAA1
ATOM   2431  CD  PRO   158      -7.376  -5.052  -4.256  1.00  0.00      PAA1
ATOM   2432  HD1 PRO   158      -7.478  -5.893  -3.540  1.00  0.00      PAA1
ATOM   2433  HD2 PRO   158      -8.045  -4.218  -3.967  1.00  0.00      PAA1
ATOM   2434  CA  PRO   158      -6.611  -5.029  -6.602  1.00  0.00      PAA1
ATOM   2435  HA  PRO   158      -7.076  -4.427  -7.370  1.00  0.00      PAA1
ATOM   2436  CB  PRO   158      -5.620  -4.246  -5.730  1.00  0.00      PAA1
ATOM   2437  HB1 PRO   158      -5.816  -3.156  -5.887  1.00  0.00      PAA1
ATOM   2438  HB2 PRO   158      -4.553  -4.427  -5.987  1.00  0.00      PAA1
ATOM   2439  CG  PRO   158      -5.923  -4.589  -4.335  1.00  0.00      PAA1
ATOM   2440  HG1 PRO   158      -5.266  -5.440  -4.027  1.00  0.00      PAA1
ATOM   2441  HG2 PRO   158      -5.730  -3.738  -3.643  1.00  0.00      PAA1
ATOM   2442  C   PRO   158      -5.941  -6.222  -7.287  1.00  0.00      PAA1
ATOM   2443  O   PRO   158      -5.944  -7.349  -6.787  1.00  0.00      PAA1
ATOM   2444  N   LYS   159      -5.449  -5.986  -8.496  1.00  0.00      PAA1
ATOM   2445  HN  LYS   159      -5.455  -5.067  -8.877  1.00  0.00      PAA1
ATOM   2446  CA  LYS   159      -4.722  -7.045  -9.197  1.00  0.00      PAA1
ATOM   2447  HA  LYS   159      -5.334  -7.935  -9.228  1.00  0.00      PAA1
ATOM   2448  CB  LYS   159      -4.392  -6.586 -10.618  1.00  0.00      PAA1
ATOM   2449  HB1 LYS   159      -3.698  -7.323 -11.089  1.00  0.00      PAA1
ATOM   2450  HB2 LYS   159      -3.840  -5.618 -10.547  1.00  0.00      PAA1
ATOM   2451  CG  LYS   159      -5.584  -6.398 -11.596  1.00  0.00      PAA1
ATOM   2452  HG1 LYS   159      -6.329  -5.703 -11.147  1.00  0.00      PAA1
ATOM   2453  HG2 LYS   159      -6.050  -7.397 -11.717  1.00  0.00      PAA1
ATOM   2454  CD  LYS   159      -5.019  -5.798 -12.907  1.00  0.00      PAA1
ATOM   2455  HD1 LYS   159      -4.170  -6.435 -13.249  1.00  0.00      PAA1
ATOM   2456  HD2 LYS   159      -4.597  -4.787 -12.694  1.00  0.00      PAA1
ATOM   2457  CE  LYS   159      -6.042  -5.689 -14.009  1.00  0.00      PAA1
ATOM   2458  HE1 LYS   159      -5.567  -5.469 -14.989  1.00  0.00      PAA1
ATOM   2459  HE2 LYS   159      -6.776  -4.883 -13.778  1.00  0.00      PAA1
ATOM   2460  NZ  LYS   159      -6.802  -6.968 -14.121  1.00  0.00      PAA1
ATOM   2461  HZ1 LYS   159      -7.255  -7.161 -13.206  1.00  0.00      PAA1
ATOM   2462  HZ2 LYS   159      -6.158  -7.744 -14.363  1.00  0.00      PAA1
ATOM   2463  HZ3 LYS   159      -7.533  -6.858 -14.853  1.00  0.00      PAA1
ATOM   2464  C   LYS   159      -3.413  -7.425  -8.489  1.00  0.00      PAA1
ATOM   2465  O   LYS   159      -2.954  -8.571  -8.603  1.00  0.00      PAA1
ATOM   2466  N   GLN   160      -2.786  -6.486  -7.781  1.00  0.00      PAA1
ATOM   2467  HN  GLN   160      -3.155  -5.557  -7.687  1.00  0.00      PAA1
ATOM   2468  CA  GLN   160      -1.463  -6.671  -7.212  1.00  0.00      PAA1
ATOM   2469  HA  GLN   160      -0.972  -7.495  -7.712  1.00  0.00      PAA1
ATOM   2470  CB  GLN   160      -0.577  -5.412  -7.383  1.00  0.00      PAA1
ATOM   2471  HB1 GLN   160      -0.578  -5.098  -8.448  1.00  0.00      PAA1
ATOM   2472  HB2 GLN   160       0.471  -5.711  -7.140  1.00  0.00      PAA1
ATOM   2473  CG  GLN   160      -0.933  -4.223  -6.456  1.00  0.00      PAA1
ATOM   2474  HG1 GLN   160      -0.009  -3.623  -6.304  1.00  0.00      PAA1
ATOM   2475  HG2 GLN   160      -1.294  -4.494  -5.447  1.00  0.00      PAA1
ATOM   2476  CD  GLN   160      -1.973  -3.286  -7.108  1.00  0.00      PAA1
ATOM   2477  OE1 GLN   160      -2.852  -3.741  -7.852  1.00  0.00      PAA1
ATOM   2478  NE2 GLN   160      -1.895  -2.001  -6.804  1.00  0.00      PAA1
ATOM   2479 HE21 GLN   160      -2.630  -1.385  -7.102  1.00  0.00      PAA1
ATOM   2480 HE22 GLN   160      -1.248  -1.682  -6.108  1.00  0.00      PAA1
ATOM   2481  C   GLN   160      -1.526  -7.016  -5.729  1.00  0.00      PAA1
ATOM   2482  O   GLN   160      -2.490  -6.715  -5.029  1.00  0.00      PAA1
ATOM   2483  N   ALA   161      -0.438  -7.625  -5.245  1.00  0.00      PAA1
ATOM   2484  HN  ALA   161       0.341  -7.843  -5.838  1.00  0.00      PAA1
ATOM   2485  CA  ALA   161      -0.292  -7.936  -3.829  1.00  0.00      PAA1
ATOM   2486  HA  ALA   161      -0.774  -7.159  -3.248  1.00  0.00      PAA1
ATOM   2487  CB  ALA   161      -0.914  -9.313  -3.475  1.00  0.00      PAA1
ATOM   2488  HB1 ALA   161      -0.378 -10.128  -3.999  1.00  0.00      PAA1
ATOM   2489  HB2 ALA   161      -1.982  -9.323  -3.781  1.00  0.00      PAA1
ATOM   2490  HB3 ALA   161      -0.866  -9.507  -2.386  1.00  0.00      PAA1
ATOM   2491  C   ALA   161       1.193  -7.859  -3.505  1.00  0.00      PAA1
ATOM   2492  O   ALA   161       2.037  -7.629  -4.379  1.00  0.00      PAA1
ATOM   2493  N   SER   162       1.523  -8.027  -2.238  1.00  0.00      PAA1
ATOM   2494  HN  SER   162       0.832  -8.215  -1.532  1.00  0.00      PAA1
ATOM   2495  CA  SER   162       2.894  -7.858  -1.774  1.00  0.00      PAA1
ATOM   2496  HA  SER   162       3.519  -7.415  -2.537  1.00  0.00      PAA1
ATOM   2497  CB  SER   162       2.940  -6.969  -0.532  1.00  0.00      PAA1
ATOM   2498  HB1 SER   162       2.207  -7.338   0.223  1.00  0.00      PAA1
ATOM   2499  HB2 SER   162       2.654  -5.926  -0.800  1.00  0.00      PAA1
ATOM   2500  OG  SER   162       4.242  -6.992   0.049  1.00  0.00      PAA1
ATOM   2501  HG1 SER   162       4.771  -6.370  -0.467  1.00  0.00      PAA1
ATOM   2502  C   SER   162       3.455  -9.224  -1.441  1.00  0.00      PAA1
ATOM   2503  O   SER   162       2.873  -9.938  -0.627  1.00  0.00      PAA1
ATOM   2504  N   LEU   163       4.619  -9.554  -1.997  1.00  0.00      PAA1
ATOM   2505  HN  LEU   163       5.064  -8.947  -2.668  1.00  0.00      PAA1
ATOM   2506  CA  LEU   163       5.279 -10.820  -1.703  1.00  0.00      PAA1
ATOM   2507  HA  LEU   163       4.758 -11.342  -0.912  1.00  0.00      PAA1
ATOM   2508  CB  LEU   163       5.351 -11.703  -2.950  1.00  0.00      PAA1
ATOM   2509  HB1 LEU   163       5.861 -11.127  -3.757  1.00  0.00      PAA1
ATOM   2510  HB2 LEU   163       4.306 -11.875  -3.294  1.00  0.00      PAA1
ATOM   2511  CG  LEU   163       6.040 -13.064  -2.820  1.00  0.00      PAA1
ATOM   2512  HG  LEU   163       7.117 -12.900  -2.571  1.00  0.00      PAA1
ATOM   2513  CD1 LEU   163       5.388 -13.857  -1.739  1.00  0.00      PAA1
ATOM   2514 HD11 LEU   163       4.316 -13.984  -1.963  1.00  0.00      PAA1
ATOM   2515 HD12 LEU   163       5.491 -13.376  -0.742  1.00  0.00      PAA1
ATOM   2516 HD13 LEU   163       5.846 -14.868  -1.663  1.00  0.00      PAA1
ATOM   2517  CD2 LEU   163       5.978 -13.873  -4.135  1.00  0.00      PAA1
ATOM   2518 HD21 LEU   163       6.480 -13.312  -4.952  1.00  0.00      PAA1
ATOM   2519 HD22 LEU   163       4.925 -14.057  -4.428  1.00  0.00      PAA1
ATOM   2520 HD23 LEU   163       6.491 -14.850  -4.013  1.00  0.00      PAA1
ATOM   2521  C   LEU   163       6.677 -10.488  -1.192  1.00  0.00      PAA1
ATOM   2522  O   LEU   163       7.516 -10.018  -1.957  1.00  0.00      PAA1
ATOM   2523  N   ASN   164       6.921 -10.712   0.095  1.00  0.00      PAA1
ATOM   2524  HN  ASN   164       6.244 -11.157   0.675  1.00  0.00      PAA1
ATOM   2525  CA  ASN   164       8.214 -10.355   0.714  1.00  0.00      PAA1
ATOM   2526  HA  ASN   164       8.089 -10.430   1.783  1.00  0.00      PAA1
ATOM   2527  CB  ASN   164       9.290 -11.335   0.245  1.00  0.00      PAA1
ATOM   2528  HB1 ASN   164      10.218 -11.202   0.846  1.00  0.00      PAA1
ATOM   2529  HB2 ASN   164       9.549 -11.137  -0.821  1.00  0.00      PAA1
ATOM   2530  CG  ASN   164       8.806 -12.726   0.408  1.00  0.00      PAA1
ATOM   2531  OD1 ASN   164       8.212 -13.001   1.440  1.00  0.00      PAA1
ATOM   2532  ND2 ASN   164       8.954 -13.592  -0.611  1.00  0.00      PAA1
ATOM   2533 HD21 ASN   164       8.553 -14.496  -0.494  1.00  0.00      PAA1
ATOM   2534 HD22 ASN   164       9.416 -13.302  -1.444  1.00  0.00      PAA1
ATOM   2535  C   ASN   164       8.632  -8.927   0.417  1.00  0.00      PAA1
ATOM   2536  O   ASN   164       9.808  -8.654   0.114  1.00  0.00      PAA1
ATOM   2537  N   GLY   165       7.682  -8.015   0.522  1.00  0.00      PAA1
ATOM   2538  HN  GLY   165       6.751  -8.287   0.746  1.00  0.00      PAA1
ATOM   2539  CA  GLY   165       7.909  -6.601   0.290  1.00  0.00      PAA1
ATOM   2540  HA1 GLY   165       8.848  -6.318   0.749  1.00  0.00      PAA1
ATOM   2541  HA2 GLY   165       7.074  -6.064   0.711  1.00  0.00      PAA1
ATOM   2542  C   GLY   165       8.008  -6.180  -1.153  1.00  0.00      PAA1
ATOM   2543  O   GLY   165       8.250  -5.001  -1.410  1.00  0.00      PAA1
ATOM   2544  N   VAL   166       7.860  -7.099  -2.103  1.00  0.00      PAA1
ATOM   2545  HN  VAL   166       7.807  -8.073  -1.878  1.00  0.00      PAA1
ATOM   2546  CA  VAL   166       7.806  -6.773  -3.521  1.00  0.00      PAA1
ATOM   2547  HA  VAL   166       8.259  -5.807  -3.703  1.00  0.00      PAA1
ATOM   2548  CB  VAL   166       8.542  -7.835  -4.354  1.00  0.00      PAA1
ATOM   2549  HB  VAL   166       7.989  -8.804  -4.253  1.00  0.00      PAA1
ATOM   2550  CG1 VAL   166       8.538  -7.469  -5.846  1.00  0.00      PAA1
ATOM   2551 HG11 VAL   166       9.070  -6.506  -6.007  1.00  0.00      PAA1
ATOM   2552 HG12 VAL   166       7.509  -7.373  -6.250  1.00  0.00      PAA1
ATOM   2553 HG13 VAL   166       9.065  -8.252  -6.431  1.00  0.00      PAA1
ATOM   2554  CG2 VAL   166       9.940  -8.106  -3.814  1.00  0.00      PAA1
ATOM   2555 HG21 VAL   166       9.913  -8.526  -2.785  1.00  0.00      PAA1
ATOM   2556 HG22 VAL   166      10.536  -7.167  -3.790  1.00  0.00      PAA1
ATOM   2557 HG23 VAL   166      10.472  -8.834  -4.463  1.00  0.00      PAA1
ATOM   2558  C   VAL   166       6.336  -6.722  -3.932  1.00  0.00      PAA1
ATOM   2559  O   VAL   166       5.643  -7.744  -3.863  1.00  0.00      PAA1
ATOM   2560  N   THR   167       5.865  -5.572  -4.427  1.00  0.00      PAA1
ATOM   2561  HN  THR   167       6.432  -4.754  -4.467  1.00  0.00      PAA1
ATOM   2562  CA  THR   167       4.497  -5.464  -4.929  1.00  0.00      PAA1
ATOM   2563  HA  THR   167       3.854  -6.118  -4.364  1.00  0.00      PAA1
ATOM   2564  CB  THR   167       3.963  -4.043  -4.794  1.00  0.00      PAA1
ATOM   2565  HB  THR   167       4.658  -3.306  -5.262  1.00  0.00      PAA1
ATOM   2566  OG1 THR   167       3.848  -3.759  -3.400  1.00  0.00      PAA1
ATOM   2567  HG1 THR   167       3.139  -3.090  -3.290  1.00  0.00      PAA1
ATOM   2568  CG2 THR   167       2.579  -3.936  -5.429  1.00  0.00      PAA1
ATOM   2569 HG21 THR   167       1.931  -4.771  -5.085  1.00  0.00      PAA1
ATOM   2570 HG22 THR   167       2.634  -3.943  -6.536  1.00  0.00      PAA1
ATOM   2571 HG23 THR   167       2.088  -2.994  -5.115  1.00  0.00      PAA1
ATOM   2572  C   THR   167       4.467  -5.895  -6.386  1.00  0.00      PAA1
ATOM   2573  O   THR   167       5.265  -5.410  -7.201  1.00  0.00      PAA1
ATOM   2574  N   LEU   168       3.566  -6.820  -6.707  1.00  0.00      PAA1
ATOM   2575  HN  LEU   168       2.956  -7.211  -6.011  1.00  0.00      PAA1
ATOM   2576  CA  LEU   168       3.611  -7.450  -8.021  1.00  0.00      PAA1
ATOM   2577  HA  LEU   168       3.857  -6.702  -8.763  1.00  0.00      PAA1
ATOM   2578  CB  LEU   168       4.668  -8.558  -8.031  1.00  0.00      PAA1
ATOM   2579  HB1 LEU   168       5.628  -8.065  -7.741  1.00  0.00      PAA1
ATOM   2580  HB2 LEU   168       4.822  -8.926  -9.069  1.00  0.00      PAA1
ATOM   2581  CG  LEU   168       4.501  -9.781  -7.104  1.00  0.00      PAA1
ATOM   2582  HG  LEU   168       3.968  -9.477  -6.173  1.00  0.00      PAA1
ATOM   2583  CD1 LEU   168       3.755 -10.877  -7.793  1.00  0.00      PAA1
ATOM   2584 HD11 LEU   168       4.256 -11.158  -8.745  1.00  0.00      PAA1
ATOM   2585 HD12 LEU   168       2.713 -10.582  -8.019  1.00  0.00      PAA1
ATOM   2586 HD13 LEU   168       3.713 -11.781  -7.146  1.00  0.00      PAA1
ATOM   2587  CD2 LEU   168       5.947 -10.296  -6.657  1.00  0.00      PAA1
ATOM   2588 HD21 LEU   168       6.448  -9.516  -6.048  1.00  0.00      PAA1
ATOM   2589 HD22 LEU   168       6.564 -10.513  -7.551  1.00  0.00      PAA1
ATOM   2590 HD23 LEU   168       5.848 -11.216  -6.050  1.00  0.00      PAA1
ATOM   2591  C   LEU   168       2.235  -8.010  -8.380  1.00  0.00      PAA1
ATOM   2592  O   LEU   168       1.429  -8.330  -7.500  1.00  0.00      PAA1
ATOM   2593  N   ILE   169       1.969  -8.109  -9.678  1.00  0.00      PAA1
ATOM   2594  HN  ILE   169       2.646  -7.857 -10.361  1.00  0.00      PAA1
ATOM   2595  CA  ILE   169       0.798  -8.818 -10.187  1.00  0.00      PAA1
ATOM   2596  HA  ILE   169       0.042  -8.897  -9.417  1.00  0.00      PAA1
ATOM   2597  CB  ILE   169       0.178  -8.085 -11.389  1.00  0.00      PAA1
ATOM   2598  HB  ILE   169       0.978  -7.932 -12.152  1.00  0.00      PAA1
ATOM   2599  CG2 ILE   169      -0.940  -8.932 -12.034  1.00  0.00      PAA1
ATOM   2600 HG21 ILE   169      -1.723  -9.172 -11.283  1.00  0.00      PAA1
ATOM   2601 HG22 ILE   169      -0.538  -9.885 -12.442  1.00  0.00      PAA1
ATOM   2602 HG23 ILE   169      -1.408  -8.383 -12.876  1.00  0.00      PAA1
ATOM   2603  CG1 ILE   169      -0.316  -6.687 -10.927  1.00  0.00      PAA1
ATOM   2604 HG11 ILE   169       0.471  -6.189 -10.317  1.00  0.00      PAA1
ATOM   2605 HG12 ILE   169      -1.186  -6.847 -10.251  1.00  0.00      PAA1
ATOM   2606  CD  ILE   169      -0.707  -5.718 -12.030  1.00  0.00      PAA1
ATOM   2607  HD1 ILE   169      -1.507  -6.142 -12.672  1.00  0.00      PAA1
ATOM   2608  HD2 ILE   169       0.172  -5.483 -12.668  1.00  0.00      PAA1
ATOM   2609  HD3 ILE   169      -1.082  -4.765 -11.594  1.00  0.00      PAA1
ATOM   2610  C   ILE   169       1.256 -10.236 -10.531  1.00  0.00      PAA1
ATOM   2611  O   ILE   169       2.095 -10.436 -11.409  1.00  0.00      PAA1
ATOM   2612  N   GLY   170       0.758 -11.221  -9.798  1.00  0.00      PAA1
ATOM   2613  HN  GLY   170       0.033 -11.051  -9.121  1.00  0.00      PAA1
ATOM   2614  CA  GLY   170       1.331 -12.562  -9.872  1.00  0.00      PAA1
ATOM   2615  HA1 GLY   170       0.867 -13.136  -9.092  1.00  0.00      PAA1
ATOM   2616  HA2 GLY   170       2.404 -12.491  -9.762  1.00  0.00      PAA1
ATOM   2617  C   GLY   170       1.036 -13.258 -11.188  1.00  0.00      PAA1
ATOM   2618  O   GLY   170      -0.057 -13.145 -11.757  1.00  0.00      PAA1
ATOM   2619  N   GLU   171       2.045 -13.990 -11.682  1.00  0.00      PAA1
ATOM   2620  HN  GLU   171       2.964 -13.832 -11.347  1.00  0.00      PAA1
ATOM   2621  CA  GLU   171       1.913 -14.916 -12.796  1.00  0.00      PAA1
ATOM   2622  HA  GLU   171       0.903 -14.879 -13.182  1.00  0.00      PAA1
ATOM   2623  CB  GLU   171       2.866 -14.534 -13.926  1.00  0.00      PAA1
ATOM   2624  HB1 GLU   171       2.661 -15.173 -14.820  1.00  0.00      PAA1
ATOM   2625  HB2 GLU   171       3.918 -14.750 -13.611  1.00  0.00      PAA1
ATOM   2626  CG  GLU   171       2.778 -13.105 -14.304  1.00  0.00      PAA1
ATOM   2627  HG1 GLU   171       2.960 -12.417 -13.447  1.00  0.00      PAA1
ATOM   2628  HG2 GLU   171       1.778 -12.861 -14.724  1.00  0.00      PAA1
ATOM   2629  CD  GLU   171       3.810 -12.728 -15.341  1.00  0.00      PAA1
ATOM   2630  OE1 GLU   171       4.558 -13.619 -15.795  1.00  0.00      PAA1
ATOM   2631  OE2 GLU   171       3.893 -11.533 -15.689  1.00  0.00      PAA1
ATOM   2632  C   GLU   171       2.172 -16.351 -12.379  1.00  0.00      PAA1
ATOM   2633  O   GLU   171       1.474 -17.241 -12.822  1.00  0.00      PAA1
ATOM   2634  N   ALA   172       3.144 -16.590 -11.492  1.00  0.00      PAA1
ATOM   2635  HN  ALA   172       3.777 -15.869 -11.238  1.00  0.00      PAA1
ATOM   2636  CA  ALA   172       3.371 -17.907 -10.927  1.00  0.00      PAA1
ATOM   2637  HA  ALA   172       3.075 -18.666 -11.640  1.00  0.00      PAA1
ATOM   2638  CB  ALA   172       4.874 -18.078 -10.625  1.00  0.00      PAA1
ATOM   2639  HB1 ALA   172       5.217 -17.338  -9.871  1.00  0.00      PAA1
ATOM   2640  HB2 ALA   172       5.463 -17.931 -11.556  1.00  0.00      PAA1
ATOM   2641  HB3 ALA   172       5.083 -19.100 -10.240  1.00  0.00      PAA1
ATOM   2642  C   ALA   172       2.555 -18.145  -9.662  1.00  0.00      PAA1
ATOM   2643  O   ALA   172       2.495 -19.284  -9.172  1.00  0.00      PAA1
ATOM   2644  N   VAL   173       1.933 -17.098  -9.130  1.00  0.00      PAA1
ATOM   2645  HN  VAL   173       1.929 -16.229  -9.615  1.00  0.00      PAA1
ATOM   2646  CA  VAL   173       1.155 -17.142  -7.901  1.00  0.00      PAA1
ATOM   2647  HA  VAL   173       0.788 -18.146  -7.738  1.00  0.00      PAA1
ATOM   2648  CB  VAL   173       1.955 -16.650  -6.657  1.00  0.00      PAA1
ATOM   2649  HB  VAL   173       1.267 -16.587  -5.778  1.00  0.00      PAA1
ATOM   2650  CG1 VAL   173       3.070 -17.590  -6.310  1.00  0.00      PAA1
ATOM   2651 HG11 VAL   173       3.829 -17.635  -7.122  1.00  0.00      PAA1
ATOM   2652 HG12 VAL   173       2.687 -18.623  -6.155  1.00  0.00      PAA1
ATOM   2653 HG13 VAL   173       3.590 -17.271  -5.380  1.00  0.00      PAA1
ATOM   2654  CG2 VAL   173       2.563 -15.303  -6.923  1.00  0.00      PAA1
ATOM   2655 HG21 VAL   173       1.796 -14.532  -7.149  1.00  0.00      PAA1
ATOM   2656 HG22 VAL   173       3.286 -15.336  -7.766  1.00  0.00      PAA1
ATOM   2657 HG23 VAL   173       3.125 -14.953  -6.028  1.00  0.00      PAA1
ATOM   2658  C   VAL   173      -0.053 -16.231  -8.107  1.00  0.00      PAA1
ATOM   2659  O   VAL   173      -0.021 -15.301  -8.908  1.00  0.00      PAA1
ATOM   2660  N   LYS   174      -1.095 -16.455  -7.329  1.00  0.00      PAA1
ATOM   2661  HN  LYS   174      -1.106 -17.185  -6.652  1.00  0.00      PAA1
ATOM   2662  CA  LYS   174      -2.291 -15.618  -7.411  1.00  0.00      PAA1
ATOM   2663  HA  LYS   174      -2.249 -15.288  -8.372  1.00  0.00      PAA1
ATOM   2664  CB  LYS   174      -3.535 -16.440  -7.068  1.00  0.00      PAA1
ATOM   2665  HB1 LYS   174      -3.433 -16.881  -6.048  1.00  0.00      PAA1
ATOM   2666  HB2 LYS   174      -3.560 -17.299  -7.776  1.00  0.00      PAA1
ATOM   2667  CG  LYS   174      -4.835 -15.654  -7.163  1.00  0.00      PAA1
ATOM   2668  HG1 LYS   174      -4.831 -14.688  -7.672  1.00  0.00      PAA1
ATOM   2669  HG2 LYS   174      -4.999 -15.292  -6.110  1.00  0.00      PAA1
ATOM   2670  CD  LYS   174      -6.022 -16.588  -7.417  1.00  0.00      PAA1
ATOM   2671  HD1 LYS   174      -6.141 -17.273  -6.549  1.00  0.00      PAA1
ATOM   2672  HD2 LYS   174      -5.742 -17.216  -8.296  1.00  0.00      PAA1
ATOM   2673  CE  LYS   174      -7.306 -15.824  -7.726  1.00  0.00      PAA1
ATOM   2674  HE1 LYS   174      -7.174 -14.965  -8.403  1.00  0.00      PAA1
ATOM   2675  HE2 LYS   174      -7.744 -15.434  -6.781  1.00  0.00      PAA1
ATOM   2676  NZ  LYS   174      -8.328 -16.757  -8.343  1.00  0.00      PAA1
ATOM   2677  HZ1 LYS   174      -8.885 -17.170  -7.558  1.00  0.00      PAA1
ATOM   2678  HZ2 LYS   174      -7.845 -17.505  -8.874  1.00  0.00      PAA1
ATOM   2679  HZ3 LYS   174      -8.964 -16.212  -8.953  1.00  0.00      PAA1
ATOM   2680  C   LYS   174      -2.148 -14.436  -6.460  1.00  0.00      PAA1
ATOM   2681  O   LYS   174      -1.817 -14.618  -5.281  1.00  0.00      PAA1
ATOM   2682  N   THR   175      -2.363 -13.218  -6.968  1.00  0.00      PAA1
ATOM   2683  HN  THR   175      -2.455 -13.066  -7.950  1.00  0.00      PAA1
ATOM   2684  CA  THR   175      -2.353 -12.023  -6.122  1.00  0.00      PAA1
ATOM   2685  HA  THR   175      -2.163 -12.286  -5.091  1.00  0.00      PAA1
ATOM   2686  CB  THR   175      -1.251 -11.030  -6.549  1.00  0.00      PAA1
ATOM   2687  HB  THR   175      -1.303 -10.090  -5.967  1.00  0.00      PAA1
ATOM   2688  OG1 THR   175      -1.444 -10.713  -7.930  1.00  0.00      PAA1
ATOM   2689  HG1 THR   175      -2.068  -9.960  -7.977  1.00  0.00      PAA1
ATOM   2690  CG2 THR   175       0.164 -11.671  -6.365  1.00  0.00      PAA1
ATOM   2691 HG21 THR   175       0.279 -12.552  -7.025  1.00  0.00      PAA1
ATOM   2692 HG22 THR   175       0.299 -11.996  -5.322  1.00  0.00      PAA1
ATOM   2693 HG23 THR   175       0.946 -10.925  -6.619  1.00  0.00      PAA1
ATOM   2694  C   THR   175      -3.686 -11.288  -6.113  1.00  0.00      PAA1
ATOM   2695  O   THR   175      -3.825 -10.311  -5.366  1.00  0.00      PAA1
ATOM   2696  N   GLN   176      -4.677 -11.729  -6.884  1.00  0.00      PAA1
ATOM   2697  HN  GLN   176      -4.559 -12.507  -7.488  1.00  0.00      PAA1
ATOM   2698  CA  GLN   176      -5.962 -11.035  -6.895  1.00  0.00      PAA1
ATOM   2699  HA  GLN   176      -5.859 -10.041  -6.472  1.00  0.00      PAA1
ATOM   2700  CB  GLN   176      -6.518 -10.857  -8.305  1.00  0.00      PAA1
ATOM   2701  HB1 GLN   176      -6.767 -11.830  -8.758  1.00  0.00      PAA1
ATOM   2702  HB2 GLN   176      -5.730 -10.338  -8.894  1.00  0.00      PAA1
ATOM   2703  CG  GLN   176      -7.863  -9.956  -8.346  1.00  0.00      PAA1
ATOM   2704  HG1 GLN   176      -7.752  -9.155  -7.580  1.00  0.00      PAA1
ATOM   2705  HG2 GLN   176      -8.738 -10.579  -8.078  1.00  0.00      PAA1
ATOM   2706  CD  GLN   176      -8.046  -9.369  -9.696  1.00  0.00      PAA1
ATOM   2707  OE1 GLN   176      -7.898 -10.067 -10.705  1.00  0.00      PAA1
ATOM   2708  NE2 GLN   176      -8.357  -8.087  -9.758  1.00  0.00      PAA1
ATOM   2709 HE21 GLN   176      -8.464  -7.566  -8.902  1.00  0.00      PAA1
ATOM   2710 HE22 GLN   176      -8.686  -7.720 -10.617  1.00  0.00      PAA1
ATOM   2711  C   GLN   176      -6.923 -11.818  -6.019  1.00  0.00      PAA1
ATOM   2712  O   GLN   176      -7.168 -13.007  -6.255  1.00  0.00      PAA1
ATOM   2713  N   PHE   177      -7.437 -11.167  -4.994  1.00  0.00      PAA1
ATOM   2714  HN  PHE   177      -7.201 -10.214  -4.820  1.00  0.00      PAA1
ATOM   2715  CA  PHE   177      -8.308 -11.823  -4.037  1.00  0.00      PAA1
ATOM   2716  HA  PHE   177      -8.391 -12.879  -4.255  1.00  0.00      PAA1
ATOM   2717  CB  PHE   177      -7.787 -11.657  -2.614  1.00  0.00      PAA1
ATOM   2718  HB1 PHE   177      -8.329 -12.352  -1.937  1.00  0.00      PAA1
ATOM   2719  HB2 PHE   177      -7.973 -10.620  -2.248  1.00  0.00      PAA1
ATOM   2720  CG  PHE   177      -6.311 -11.935  -2.461  1.00  0.00      PAA1
ATOM   2721  CD1 PHE   177      -5.800 -13.190  -2.755  1.00  0.00      PAA1
ATOM   2722  HD1 PHE   177      -6.462 -13.961  -3.125  1.00  0.00      PAA1
ATOM   2723  CE1 PHE   177      -4.467 -13.445  -2.604  1.00  0.00      PAA1
ATOM   2724  HE1 PHE   177      -4.069 -14.416  -2.870  1.00  0.00      PAA1
ATOM   2725  CZ  PHE   177      -3.612 -12.454  -2.136  1.00  0.00      PAA1
ATOM   2726  HZ  PHE   177      -2.554 -12.654  -2.039  1.00  0.00      PAA1
ATOM   2727  CD2 PHE   177      -5.456 -10.951  -1.978  1.00  0.00      PAA1
ATOM   2728  HD2 PHE   177      -5.844  -9.971  -1.736  1.00  0.00      PAA1
ATOM   2729  CE2 PHE   177      -4.099 -11.203  -1.830  1.00  0.00      PAA1
ATOM   2730  HE2 PHE   177      -3.435 -10.421  -1.483  1.00  0.00      PAA1
ATOM   2731  C   PHE   177      -9.710 -11.231  -4.088  1.00  0.00      PAA1
ATOM   2732  O   PHE   177      -9.907 -10.074  -4.465  1.00  0.00      PAA1
ATOM   2733  N   ASN   178     -10.667 -12.044  -3.680  1.00  0.00      PAA1
ATOM   2734  HN  ASN   178     -10.433 -12.984  -3.431  1.00  0.00      PAA1
ATOM   2735  CA  ASN   178     -11.959 -11.564  -3.211  1.00  0.00      PAA1
ATOM   2736  HA  ASN   178     -12.299 -10.759  -3.851  1.00  0.00      PAA1
ATOM   2737  CB  ASN   178     -12.994 -12.712  -3.175  1.00  0.00      PAA1
ATOM   2738  HB1 ASN   178     -13.890 -12.392  -2.598  1.00  0.00      PAA1
ATOM   2739  HB2 ASN   178     -12.526 -13.567  -2.657  1.00  0.00      PAA1
ATOM   2740  CG  ASN   178     -13.478 -13.128  -4.542  1.00  0.00      PAA1
ATOM   2741  OD1 ASN   178     -13.463 -12.346  -5.482  1.00  0.00      PAA1
ATOM   2742  ND2 ASN   178     -13.953 -14.364  -4.649  1.00  0.00      PAA1
ATOM   2743 HD21 ASN   178     -13.900 -14.971  -3.858  1.00  0.00      PAA1
ATOM   2744 HD22 ASN   178     -14.265 -14.637  -5.552  1.00  0.00      PAA1
ATOM   2745  C   ASN   178     -11.795 -11.006  -1.807  1.00  0.00      PAA1
ATOM   2746  O   ASN   178     -11.119 -11.617  -0.975  1.00  0.00      PAA1
ATOM   2747  N   TYR   179     -12.504  -9.901  -1.512  1.00  0.00      PAA1
ATOM   2748  HN  TYR   179     -12.962  -9.381  -2.243  1.00  0.00      PAA1
ATOM   2749  CA  TYR   179     -12.542  -9.322  -0.181  1.00  0.00      PAA1
ATOM   2750  HA  TYR   179     -11.888  -9.869   0.487  1.00  0.00      PAA1
ATOM   2751  CB  TYR   179     -12.128  -7.853  -0.206  1.00  0.00      PAA1
ATOM   2752  HB1 TYR   179     -12.496  -7.291   0.682  1.00  0.00      PAA1
ATOM   2753  HB2 TYR   179     -12.554  -7.349  -1.104  1.00  0.00      PAA1
ATOM   2754  CG  TYR   179     -10.655  -7.676  -0.250  1.00  0.00      PAA1
ATOM   2755  CD1 TYR   179      -9.926  -7.893  -1.423  1.00  0.00      PAA1
ATOM   2756  HD1 TYR   179     -10.432  -8.196  -2.327  1.00  0.00      PAA1
ATOM   2757  CE1 TYR   179      -8.522  -7.642  -1.443  1.00  0.00      PAA1
ATOM   2758  HE1 TYR   179      -7.957  -7.809  -2.345  1.00  0.00      PAA1
ATOM   2759  CZ  TYR   179      -7.910  -7.249  -0.273  1.00  0.00      PAA1
ATOM   2760  OH  TYR   179      -6.583  -7.001  -0.224  1.00  0.00      PAA1
ATOM   2761  HH  TYR   179      -6.287  -6.822  -1.119  1.00  0.00      PAA1
ATOM   2762  CD2 TYR   179      -9.983  -7.264   0.888  1.00  0.00      PAA1
ATOM   2763  HD2 TYR   179     -10.538  -7.094   1.801  1.00  0.00      PAA1
ATOM   2764  CE2 TYR   179      -8.630  -7.031   0.874  1.00  0.00      PAA1
ATOM   2765  HE2 TYR   179      -8.128  -6.693   1.773  1.00  0.00      PAA1
ATOM   2766  C   TYR   179     -13.923  -9.379   0.421  1.00  0.00      PAA1
ATOM   2767  O   TYR   179     -14.916  -9.191  -0.287  1.00  0.00      PAA1
ATOM   2768  N   TYR   180     -13.966  -9.593   1.743  1.00  0.00      PAA1
ATOM   2769  HN  TYR   180     -13.115  -9.787   2.238  1.00  0.00      PAA1
ATOM   2770  CA  TYR   180     -15.200  -9.590   2.520  1.00  0.00      PAA1
ATOM   2771  HA  TYR   180     -15.953  -9.030   1.979  1.00  0.00      PAA1
ATOM   2772  CB  TYR   180     -15.704 -11.037   2.800  1.00  0.00      PAA1
ATOM   2773  HB1 TYR   180     -16.729 -11.001   3.226  1.00  0.00      PAA1
ATOM   2774  HB2 TYR   180     -15.043 -11.521   3.548  1.00  0.00      PAA1
ATOM   2775  CG  TYR   180     -15.719 -11.952   1.575  1.00  0.00      PAA1
ATOM   2776  CD1 TYR   180     -14.577 -12.635   1.183  1.00  0.00      PAA1
ATOM   2777  HD1 TYR   180     -13.653 -12.503   1.730  1.00  0.00      PAA1
ATOM   2778  CE1 TYR   180     -14.598 -13.498   0.055  1.00  0.00      PAA1
ATOM   2779  HE1 TYR   180     -13.679 -13.986  -0.217  1.00  0.00      PAA1
ATOM   2780  CZ  TYR   180     -15.724 -13.671  -0.670  1.00  0.00      PAA1
ATOM   2781  OH  TYR   180     -15.715 -14.534  -1.747  1.00  0.00      PAA1
ATOM   2782  HH  TYR   180     -16.466 -14.279  -2.287  1.00  0.00      PAA1
ATOM   2783  CD2 TYR   180     -16.872 -12.135   0.837  1.00  0.00      PAA1
ATOM   2784  HD2 TYR   180     -17.768 -11.591   1.100  1.00  0.00      PAA1
ATOM   2785  CE2 TYR   180     -16.906 -13.016  -0.293  1.00  0.00      PAA1
ATOM   2786  HE2 TYR   180     -17.819 -13.139  -0.851  1.00  0.00      PAA1
ATOM   2787  C   TYR   180     -14.944  -8.869   3.843  1.00  0.00      PAA1
ATOM   2788  O   TYR   180     -13.816  -8.851   4.351  1.00  0.00      PAA1
ATOM   2789  N   LYS   181     -15.987  -8.250   4.395  1.00  0.00      PAA1
ATOM   2790  HN  LYS   181     -16.885  -8.189   3.966  1.00  0.00      PAA1
ATOM   2791  CA  LYS   181     -15.782  -7.468   5.616  1.00  0.00      PAA1
ATOM   2792  HA  LYS   181     -14.963  -7.878   6.190  1.00  0.00      PAA1
ATOM   2793  CB  LYS   181     -15.491  -5.989   5.315  1.00  0.00      PAA1
ATOM   2794  HB1 LYS   181     -16.314  -5.560   4.700  1.00  0.00      PAA1
ATOM   2795  HB2 LYS   181     -14.561  -5.939   4.704  1.00  0.00      PAA1
ATOM   2796  CG  LYS   181     -15.294  -5.119   6.588  1.00  0.00      PAA1
ATOM   2797  HG1 LYS   181     -14.507  -5.585   7.227  1.00  0.00      PAA1
ATOM   2798  HG2 LYS   181     -16.239  -5.089   7.177  1.00  0.00      PAA1
ATOM   2799  CD  LYS   181     -14.907  -3.697   6.236  1.00  0.00      PAA1
ATOM   2800  HD1 LYS   181     -15.673  -3.229   5.578  1.00  0.00      PAA1
ATOM   2801  HD2 LYS   181     -13.935  -3.720   5.690  1.00  0.00      PAA1
ATOM   2802  CE  LYS   181     -14.770  -2.896   7.555  1.00  0.00      PAA1
ATOM   2803  HE1 LYS   181     -14.222  -3.504   8.316  1.00  0.00      PAA1
ATOM   2804  HE2 LYS   181     -15.788  -2.673   7.947  1.00  0.00      PAA1
ATOM   2805  NZ  LYS   181     -14.072  -1.683   7.372  1.00  0.00      PAA1
ATOM   2806  HZ1 LYS   181     -14.376  -1.178   6.516  1.00  0.00      PAA1
ATOM   2807  HZ2 LYS   181     -13.041  -1.905   7.298  1.00  0.00      PAA1
ATOM   2808  HZ3 LYS   181     -14.183  -1.058   8.197  1.00  0.00      PAA1
ATOM   2809  C   LYS   181     -17.023  -7.579   6.483  1.00  0.00      PAA1
ATOM   2810  O   LYS   181     -18.148  -7.552   5.962  1.00  0.00      PAA1
ATOM   2811  N   LYS   182     -16.824  -7.694   7.802  1.00  0.00      PAA1
ATOM   2812  HN  LYS   182     -15.889  -7.682   8.176  1.00  0.00      PAA1
ATOM   2813  CA  LYS   182     -17.920  -7.745   8.768  1.00  0.00      PAA1
ATOM   2814  HA  LYS   182     -18.855  -7.525   8.278  1.00  0.00      PAA1
ATOM   2815  CB  LYS   182     -17.999  -9.097   9.507  1.00  0.00      PAA1
ATOM   2816  HB1 LYS   182     -18.643  -8.971  10.414  1.00  0.00      PAA1
ATOM   2817  HB2 LYS   182     -16.967  -9.329   9.875  1.00  0.00      PAA1
ATOM   2818  CG  LYS   182     -18.510 -10.216   8.728  1.00  0.00      PAA1
ATOM   2819  HG1 LYS   182     -18.000 -10.260   7.746  1.00  0.00      PAA1
ATOM   2820  HG2 LYS   182     -19.590 -10.043   8.516  1.00  0.00      PAA1
ATOM   2821  CD  LYS   182     -18.349 -11.567   9.480  1.00  0.00      PAA1
ATOM   2822  HD1 LYS   182     -17.271 -11.719   9.726  1.00  0.00      PAA1
ATOM   2823  HD2 LYS   182     -18.642 -12.366   8.762  1.00  0.00      PAA1
ATOM   2824  CE  LYS   182     -19.187 -11.627  10.721  1.00  0.00      PAA1
ATOM   2825  HE1 LYS   182     -20.215 -11.254  10.510  1.00  0.00      PAA1
ATOM   2826  HE2 LYS   182     -18.763 -10.994  11.524  1.00  0.00      PAA1
ATOM   2827  NZ  LYS   182     -19.339 -13.045  11.209  1.00  0.00      PAA1
ATOM   2828  HZ1 LYS   182     -18.372 -13.450  11.236  1.00  0.00      PAA1
ATOM   2829  HZ2 LYS   182     -19.953 -13.633  10.628  1.00  0.00      PAA1
ATOM   2830  HZ3 LYS   182     -19.670 -13.033  12.194  1.00  0.00      PAA1
ATOM   2831  C   LYS   182     -17.699  -6.675   9.812  1.00  0.00      PAA1
ATOM   2832  O   LYS   182     -16.570  -6.482  10.260  1.00  0.00      PAA1
ATOM   2833  N   VAL   183     -18.783  -6.036  10.246  1.00  0.00      PAA1
ATOM   2834  HN  VAL   183     -19.686  -6.214   9.846  1.00  0.00      PAA1
ATOM   2835  CA  VAL   183     -18.738  -5.041  11.314  1.00  0.00      PAA1
ATOM   2836  HA  VAL   183     -17.805  -5.112  11.856  1.00  0.00      PAA1
ATOM   2837  CB  VAL   183     -18.879  -3.609  10.770  1.00  0.00      PAA1
ATOM   2838  HB  VAL   183     -19.830  -3.543  10.190  1.00  0.00      PAA1
ATOM   2839  CG1 VAL   183     -18.972  -2.618  11.928  1.00  0.00      PAA1
ATOM   2840 HG11 VAL   183     -18.098  -2.721  12.610  1.00  0.00      PAA1
ATOM   2841 HG12 VAL   183     -19.895  -2.744  12.534  1.00  0.00      PAA1
ATOM   2842 HG13 VAL   183     -18.978  -1.575  11.545  1.00  0.00      PAA1
ATOM   2843  CG2 VAL   183     -17.718  -3.222   9.788  1.00  0.00      PAA1
ATOM   2844 HG21 VAL   183     -17.724  -3.879   8.896  1.00  0.00      PAA1
ATOM   2845 HG22 VAL   183     -16.743  -3.324  10.311  1.00  0.00      PAA1
ATOM   2846 HG23 VAL   183     -17.842  -2.170   9.457  1.00  0.00      PAA1
ATOM   2847  C   VAL   183     -19.869  -5.346  12.293  1.00  0.00      PAA1
ATOM   2848  O   VAL   183     -21.033  -5.445  11.889  1.00  0.00      PAA1
ATOM   2849  N   ASP   184     -19.532  -5.496  13.580  1.00  0.00      PAA1
ATOM   2850  HN  ASP   184     -18.601  -5.237  13.875  1.00  0.00      PAA1
ATOM   2851  CA  ASP   184     -20.532  -5.742  14.624  1.00  0.00      PAA1
ATOM   2852  HA  ASP   184     -19.975  -5.957  15.508  1.00  0.00      PAA1
ATOM   2853  CB  ASP   184     -21.415  -4.507  14.879  1.00  0.00      PAA1
ATOM   2854  HB1 ASP   184     -22.194  -4.671  15.644  1.00  0.00      PAA1
ATOM   2855  HB2 ASP   184     -21.929  -4.207  13.941  1.00  0.00      PAA1
ATOM   2856  CG  ASP   184     -20.613  -3.275  15.338  1.00  0.00      PAA1
ATOM   2857  OD1 ASP   184     -19.447  -3.420  15.801  1.00  0.00      PAA1
ATOM   2858  OD2 ASP   184     -21.170  -2.147  15.226  1.00  0.00      PAA1
ATOM   2859  C   ASP   184     -21.395  -6.952  14.280  1.00  0.00      PAA1
ATOM   2860  O   ASP   184     -22.603  -6.981  14.539  1.00  0.00      PAA1
ATOM   2861  N   GLY   185     -20.787  -7.948  13.658  1.00  0.00      PAA1
ATOM   2862  HN  GLY   185     -19.812  -7.857  13.415  1.00  0.00      PAA1
ATOM   2863  CA  GLY   185     -21.450  -9.197  13.416  1.00  0.00      PAA1
ATOM   2864  HA1 GLY   185     -22.196  -9.392  14.176  1.00  0.00      PAA1
ATOM   2865  HA2 GLY   185     -20.684  -9.956  13.388  1.00  0.00      PAA1
ATOM   2866  C   GLY   185     -22.146  -9.243  12.093  1.00  0.00      PAA1
ATOM   2867  O   GLY   185     -22.714 -10.276  11.754  1.00  0.00      PAA1
ATOM   2868  N   VAL   186     -22.091  -8.167  11.317  1.00  0.00      PAA1
ATOM   2869  HN  VAL   186     -21.652  -7.316  11.625  1.00  0.00      PAA1
ATOM   2870  CA  VAL   186     -22.910  -8.058  10.121  1.00  0.00      PAA1
ATOM   2871  HA  VAL   186     -23.502  -8.949   9.975  1.00  0.00      PAA1
ATOM   2872  CB  VAL   186     -23.880  -6.862  10.194  1.00  0.00      PAA1
ATOM   2873  HB  VAL   186     -23.294  -5.915  10.308  1.00  0.00      PAA1
ATOM   2874  CG1 VAL   186     -24.708  -6.789   8.916  1.00  0.00      PAA1
ATOM   2875 HG11 VAL   186     -25.189  -7.760   8.683  1.00  0.00      PAA1
ATOM   2876 HG12 VAL   186     -24.093  -6.465   8.055  1.00  0.00      PAA1
ATOM   2877 HG13 VAL   186     -25.510  -6.027   9.033  1.00  0.00      PAA1
ATOM   2878  CG2 VAL   186     -24.796  -6.998  11.395  1.00  0.00      PAA1
ATOM   2879 HG21 VAL   186     -24.221  -6.944  12.346  1.00  0.00      PAA1
ATOM   2880 HG22 VAL   186     -25.349  -7.960  11.370  1.00  0.00      PAA1
ATOM   2881 HG23 VAL   186     -25.536  -6.168  11.410  1.00  0.00      PAA1
ATOM   2882  C   VAL   186     -21.989  -7.919   8.926  1.00  0.00      PAA1
ATOM   2883  O   VAL   186     -21.072  -7.089   8.931  1.00  0.00      PAA1
ATOM   2884  N   VAL   187     -22.231  -8.718   7.895  1.00  0.00      PAA1
ATOM   2885  HN  VAL   187     -23.017  -9.321   7.866  1.00  0.00      PAA1
ATOM   2886  CA  VAL   187     -21.443  -8.570   6.686  1.00  0.00      PAA1
ATOM   2887  HA  VAL   187     -20.392  -8.556   6.942  1.00  0.00      PAA1
ATOM   2888  CB  VAL   187     -21.704  -9.750   5.739  1.00  0.00      PAA1
ATOM   2889  HB  VAL   187     -22.798  -9.830   5.535  1.00  0.00      PAA1
ATOM   2890  CG1 VAL   187     -20.953  -9.570   4.443  1.00  0.00      PAA1
ATOM   2891 HG11 VAL   187     -19.868  -9.401   4.627  1.00  0.00      PAA1
ATOM   2892 HG12 VAL   187     -21.337  -8.703   3.860  1.00  0.00      PAA1
ATOM   2893 HG13 VAL   187     -21.058 -10.468   3.797  1.00  0.00      PAA1
ATOM   2894  CG2 VAL   187     -21.196 -11.007   6.409  1.00  0.00      PAA1
ATOM   2895 HG21 VAL   187     -21.674 -11.183   7.395  1.00  0.00      PAA1
ATOM   2896 HG22 VAL   187     -20.094 -10.951   6.546  1.00  0.00      PAA1
ATOM   2897 HG23 VAL   187     -21.410 -11.888   5.765  1.00  0.00      PAA1
ATOM   2898  C   VAL   187     -21.771  -7.229   6.058  1.00  0.00      PAA1
ATOM   2899  O   VAL   187     -22.936  -6.796   6.052  1.00  0.00      PAA1
ATOM   2900  N   GLN   188     -20.734  -6.524   5.609  1.00  0.00      PAA1
ATOM   2901  HN  GLN   188     -19.796  -6.882   5.653  1.00  0.00      PAA1
ATOM   2902  CA  GLN   188     -20.856  -5.179   5.055  1.00  0.00      PAA1
ATOM   2903  HA  GLN   188     -21.865  -4.811   5.179  1.00  0.00      PAA1
ATOM   2904  CB  GLN   188     -19.860  -4.207   5.732  1.00  0.00      PAA1
ATOM   2905  HB1 GLN   188     -19.606  -3.393   5.005  1.00  0.00      PAA1
ATOM   2906  HB2 GLN   188     -18.905  -4.724   5.971  1.00  0.00      PAA1
ATOM   2907  CG  GLN   188     -20.473  -3.568   6.951  1.00  0.00      PAA1
ATOM   2908  HG1 GLN   188     -20.287  -4.200   7.847  1.00  0.00      PAA1
ATOM   2909  HG2 GLN   188     -21.576  -3.496   6.815  1.00  0.00      PAA1
ATOM   2910  CD  GLN   188     -19.963  -2.160   7.222  1.00  0.00      PAA1
ATOM   2911  OE1 GLN   188     -18.913  -1.714   6.697  1.00  0.00      PAA1
ATOM   2912  NE2 GLN   188     -20.660  -1.474   8.101  1.00  0.00      PAA1
ATOM   2913 HE21 GLN   188     -20.438  -0.505   8.188  1.00  0.00      PAA1
ATOM   2914 HE22 GLN   188     -21.456  -1.876   8.539  1.00  0.00      PAA1
ATOM   2915  C   GLN   188     -20.582  -5.185   3.562  1.00  0.00      PAA1
ATOM   2916  O   GLN   188     -19.539  -5.693   3.123  1.00  0.00      PAA1
ATOM   2917  N   GLN   189     -21.424  -4.487   2.810  1.00  0.00      PAA1
ATOM   2918  HN  GLN   189     -22.213  -4.023   3.194  1.00  0.00      PAA1
ATOM   2919  CA  GLN   189     -21.189  -4.275   1.384  1.00  0.00      PAA1
ATOM   2920  HA  GLN   189     -20.978  -5.228   0.917  1.00  0.00      PAA1
ATOM   2921  CB  GLN   189     -22.415  -3.653   0.754  1.00  0.00      PAA1
ATOM   2922  HB1 GLN   189     -22.603  -2.666   1.246  1.00  0.00      PAA1
ATOM   2923  HB2 GLN   189     -23.305  -4.286   0.979  1.00  0.00      PAA1
ATOM   2924  CG  GLN   189     -22.306  -3.416  -0.736  1.00  0.00      PAA1
ATOM   2925  HG1 GLN   189     -21.365  -2.892  -1.015  1.00  0.00      PAA1
ATOM   2926  HG2 GLN   189     -23.145  -2.756  -1.054  1.00  0.00      PAA1
ATOM   2927  CD  GLN   189     -22.424  -4.699  -1.535  1.00  0.00      PAA1
ATOM   2928  OE1 GLN   189     -22.666  -5.782  -0.976  1.00  0.00      PAA1
ATOM   2929  NE2 GLN   189     -22.225  -4.595  -2.846  1.00  0.00      PAA1
ATOM   2930 HE21 GLN   189     -22.191  -5.432  -3.381  1.00  0.00      PAA1
ATOM   2931 HE22 GLN   189     -21.894  -3.734  -3.233  1.00  0.00      PAA1
ATOM   2932  C   GLN   189     -19.981  -3.352   1.168  1.00  0.00      PAA1
ATOM   2933  O   GLN   189     -20.045  -2.168   1.511  1.00  0.00      PAA1
ATOM   2934  N   LEU   190     -18.907  -3.874   0.576  1.00  0.00      PAA1
ATOM   2935  HN  LEU   190     -18.873  -4.819   0.278  1.00  0.00      PAA1
ATOM   2936  CA  LEU   190     -17.755  -3.030   0.253  1.00  0.00      PAA1
ATOM   2937  HA  LEU   190     -17.577  -2.400   1.107  1.00  0.00      PAA1
ATOM   2938  CB  LEU   190     -16.528  -3.886  -0.033  1.00  0.00      PAA1
ATOM   2939  HB1 LEU   190     -15.720  -3.275  -0.499  1.00  0.00      PAA1
ATOM   2940  HB2 LEU   190     -16.804  -4.678  -0.761  1.00  0.00      PAA1
ATOM   2941  CG  LEU   190     -15.945  -4.529   1.245  1.00  0.00      PAA1
ATOM   2942  HG  LEU   190     -16.764  -5.071   1.776  1.00  0.00      PAA1
ATOM   2943  CD1 LEU   190     -14.846  -5.579   0.905  1.00  0.00      PAA1
ATOM   2944 HD11 LEU   190     -14.028  -5.096   0.327  1.00  0.00      PAA1
ATOM   2945 HD12 LEU   190     -15.278  -6.401   0.299  1.00  0.00      PAA1
ATOM   2946 HD13 LEU   190     -14.419  -6.007   1.835  1.00  0.00      PAA1
ATOM   2947  CD2 LEU   190     -15.369  -3.484   2.196  1.00  0.00      PAA1
ATOM   2948 HD21 LEU   190     -16.160  -2.811   2.587  1.00  0.00      PAA1
ATOM   2949 HD22 LEU   190     -14.610  -2.865   1.668  1.00  0.00      PAA1
ATOM   2950 HD23 LEU   190     -14.876  -3.977   3.060  1.00  0.00      PAA1
ATOM   2951  C   LEU   190     -18.084  -2.151  -0.951  1.00  0.00      PAA1
ATOM   2952  O   LEU   190     -18.803  -2.592  -1.866  1.00  0.00      PAA1
ATOM   2953  N   PRO   191     -17.607  -0.902  -0.970  1.00  0.00      PAA1
ATOM   2954  CD  PRO   191     -16.746  -0.269   0.057  1.00  0.00      PAA1
ATOM   2955  HD1 PRO   191     -15.833  -0.881   0.232  1.00  0.00      PAA1
ATOM   2956  HD2 PRO   191     -17.356  -0.252   0.956  1.00  0.00      PAA1
ATOM   2957  CA  PRO   191     -18.012   0.028  -2.025  1.00  0.00      PAA1
ATOM   2958  HA  PRO   191     -19.081  -0.025  -2.169  1.00  0.00      PAA1
ATOM   2959  CB  PRO   191     -17.549   1.394  -1.488  1.00  0.00      PAA1
ATOM   2960  HB1 PRO   191     -18.373   1.847  -0.891  1.00  0.00      PAA1
ATOM   2961  HB2 PRO   191     -17.268   2.117  -2.283  1.00  0.00      PAA1
ATOM   2962  CG  PRO   191     -16.394   1.063  -0.544  1.00  0.00      PAA1
ATOM   2963  HG1 PRO   191     -15.474   0.946  -1.166  1.00  0.00      PAA1
ATOM   2964  HG2 PRO   191     -16.198   1.868   0.191  1.00  0.00      PAA1
ATOM   2965  C   PRO   191     -17.356  -0.298  -3.361  1.00  0.00      PAA1
ATOM   2966  O   PRO   191     -16.315  -0.941  -3.426  1.00  0.00      PAA1
ATOM   2967  N   GLU   192     -18.006   0.137  -4.447  1.00  0.00      PAA1
ATOM   2968  HN  GLU   192     -18.901   0.556  -4.401  1.00  0.00      PAA1
ATOM   2969  CA  GLU   192     -17.332   0.224  -5.739  1.00  0.00      PAA1
ATOM   2970  HA  GLU   192     -16.943  -0.752  -6.000  1.00  0.00      PAA1
ATOM   2971  CB  GLU   192     -18.266   0.748  -6.831  1.00  0.00      PAA1
ATOM   2972  HB1 GLU   192     -17.723   0.995  -7.770  1.00  0.00      PAA1
ATOM   2973  HB2 GLU   192     -18.609   1.625  -6.294  1.00  0.00      PAA1
ATOM   2974  CG  GLU   192     -19.447  -0.173  -7.105  1.00  0.00      PAA1
ATOM   2975  HG1 GLU   192     -20.013   0.169  -7.995  1.00  0.00      PAA1
ATOM   2976  HG2 GLU   192     -20.134  -0.205  -6.234  1.00  0.00      PAA1
ATOM   2977  CD  GLU   192     -18.982  -1.601  -7.369  1.00  0.00      PAA1
ATOM   2978  OE1 GLU   192     -19.313  -2.519  -6.562  1.00  0.00      PAA1
ATOM   2979  OE2 GLU   192     -18.264  -1.797  -8.381  1.00  0.00      PAA1
ATOM   2980  C   GLU   192     -16.168   1.176  -5.594  1.00  0.00      PAA1
ATOM   2981  O   GLU   192     -16.292   2.202  -4.933  1.00  0.00      PAA1
ATOM   2982  N   THR   193     -15.023   0.816  -6.170  1.00  0.00      PAA1
ATOM   2983  HN  THR   193     -14.959   0.014  -6.759  1.00  0.00      PAA1
ATOM   2984  CA  THR   193     -13.790   1.535  -5.869  1.00  0.00      PAA1
ATOM   2985  HA  THR   193     -14.016   2.578  -5.689  1.00  0.00      PAA1
ATOM   2986  CB  THR   193     -13.096   0.936  -4.609  1.00  0.00      PAA1
ATOM   2987  HB  THR   193     -13.829   0.918  -3.772  1.00  0.00      PAA1
ATOM   2988  OG1 THR   193     -11.986   1.756  -4.252  1.00  0.00      PAA1
ATOM   2989  HG1 THR   193     -11.370   1.723  -5.008  1.00  0.00      PAA1
ATOM   2990  CG2 THR   193     -12.559  -0.522  -4.859  1.00  0.00      PAA1
ATOM   2991 HG21 THR   193     -11.773  -0.532  -5.641  1.00  0.00      PAA1
ATOM   2992 HG22 THR   193     -13.391  -1.184  -5.171  1.00  0.00      PAA1
ATOM   2993 HG23 THR   193     -12.122  -0.917  -3.920  1.00  0.00      PAA1
ATOM   2994  C   THR   193     -12.840   1.485  -7.062  1.00  0.00      PAA1
ATOM   2995  O   THR   193     -12.806   0.498  -7.810  1.00  0.00      PAA1
ATOM   2996  N   TYR   194     -12.073   2.566  -7.239  1.00  0.00      PAA1
ATOM   2997  HN  TYR   194     -12.230   3.411  -6.722  1.00  0.00      PAA1
ATOM   2998  CA  TYR   194     -10.853   2.472  -8.028  1.00  0.00      PAA1
ATOM   2999  HA  TYR   194     -11.014   1.818  -8.876  1.00  0.00      PAA1
ATOM   3000  CB  TYR   194     -10.398   3.851  -8.535  1.00  0.00      PAA1
ATOM   3001  HB1 TYR   194      -9.427   3.770  -9.074  1.00  0.00      PAA1
ATOM   3002  HB2 TYR   194     -10.244   4.528  -7.672  1.00  0.00      PAA1
ATOM   3003  CG  TYR   194     -11.348   4.529  -9.497  1.00  0.00      PAA1
ATOM   3004  CD1 TYR   194     -11.358   4.196 -10.846  1.00  0.00      PAA1
ATOM   3005  HD1 TYR   194     -10.692   3.430 -11.221  1.00  0.00      PAA1
ATOM   3006  CE1 TYR   194     -12.233   4.820 -11.742  1.00  0.00      PAA1
ATOM   3007  HE1 TYR   194     -12.225   4.546 -12.790  1.00  0.00      PAA1
ATOM   3008  CZ  TYR   194     -13.080   5.823 -11.277  1.00  0.00      PAA1
ATOM   3009  OH  TYR   194     -13.943   6.491 -12.137  1.00  0.00      PAA1
ATOM   3010  HH  TYR   194     -13.892   6.048 -13.023  1.00  0.00      PAA1
ATOM   3011  CD2 TYR   194     -12.210   5.535  -9.056  1.00  0.00      PAA1
ATOM   3012  HD2 TYR   194     -12.212   5.804  -8.010  1.00  0.00      PAA1
ATOM   3013  CE2 TYR   194     -13.062   6.185  -9.933  1.00  0.00      PAA1
ATOM   3014  HE2 TYR   194     -13.724   6.963  -9.586  1.00  0.00      PAA1
ATOM   3015  C   TYR   194      -9.754   1.868  -7.157  1.00  0.00      PAA1
ATOM   3016  O   TYR   194      -9.878   1.812  -5.937  1.00  0.00      PAA1
ATOM   3017  N   PHE   195      -8.673   1.417  -7.784  1.00  0.00      PAA1
ATOM   3018  HN  PHE   195      -8.593   1.473  -8.777  1.00  0.00      PAA1
ATOM   3019  CA  PHE   195      -7.484   1.005  -7.050  1.00  0.00      PAA1
ATOM   3020  HA  PHE   195      -7.589   1.235  -5.999  1.00  0.00      PAA1
ATOM   3021  CB  PHE   195      -7.214  -0.509  -7.220  1.00  0.00      PAA1
ATOM   3022  HB1 PHE   195      -6.235  -0.773  -6.759  1.00  0.00      PAA1
ATOM   3023  HB2 PHE   195      -7.170  -0.760  -8.301  1.00  0.00      PAA1
ATOM   3024  CG  PHE   195      -8.246  -1.364  -6.551  1.00  0.00      PAA1
ATOM   3025  CD1 PHE   195      -8.376  -1.327  -5.168  1.00  0.00      PAA1
ATOM   3026  HD1 PHE   195      -7.724  -0.688  -4.589  1.00  0.00      PAA1
ATOM   3027  CE1 PHE   195      -9.373  -2.096  -4.521  1.00  0.00      PAA1
ATOM   3028  HE1 PHE   195      -9.486  -2.031  -3.449  1.00  0.00      PAA1
ATOM   3029  CZ  PHE   195     -10.198  -2.930  -5.275  1.00  0.00      PAA1
ATOM   3030  HZ  PHE   195     -10.971  -3.512  -4.801  1.00  0.00      PAA1
ATOM   3031  CD2 PHE   195      -9.112  -2.184  -7.304  1.00  0.00      PAA1
ATOM   3032  HD2 PHE   195      -9.035  -2.186  -8.381  1.00  0.00      PAA1
ATOM   3033  CE2 PHE   195     -10.070  -2.969  -6.682  1.00  0.00      PAA1
ATOM   3034  HE2 PHE   195     -10.737  -3.591  -7.262  1.00  0.00      PAA1
ATOM   3035  C   PHE   195      -6.264   1.786  -7.528  1.00  0.00      PAA1
ATOM   3036  O   PHE   195      -6.116   2.035  -8.727  1.00  0.00      PAA1
ATOM   3037  N   THR   196      -5.369   2.145  -6.601  1.00  0.00      PAA1
ATOM   3038  HN  THR   196      -5.513   1.902  -5.630  1.00  0.00      PAA1
ATOM   3039  CA  THR   196      -4.086   2.684  -7.034  1.00  0.00      PAA1
ATOM   3040  HA  THR   196      -4.245   3.379  -7.846  1.00  0.00      PAA1
ATOM   3041  CB  THR   196      -3.370   3.429  -5.895  1.00  0.00      PAA1
ATOM   3042  HB  THR   196      -2.350   3.740  -6.217  1.00  0.00      PAA1
ATOM   3043  OG1 THR   196      -3.279   2.567  -4.748  1.00  0.00      PAA1
ATOM   3044  HG1 THR   196      -4.123   2.618  -4.230  1.00  0.00      PAA1
ATOM   3045  CG2 THR   196      -4.165   4.717  -5.500  1.00  0.00      PAA1
ATOM   3046 HG21 THR   196      -5.153   4.431  -5.090  1.00  0.00      PAA1
ATOM   3047 HG22 THR   196      -4.318   5.362  -6.389  1.00  0.00      PAA1
ATOM   3048 HG23 THR   196      -3.612   5.287  -4.724  1.00  0.00      PAA1
ATOM   3049  C   THR   196      -3.223   1.533  -7.559  1.00  0.00      PAA1
ATOM   3050  O   THR   196      -3.507   0.364  -7.295  1.00  0.00      PAA1
ATOM   3051  N   GLN   197      -2.180   1.879  -8.337  1.00  0.00      PAA1
ATOM   3052  HN  GLN   197      -2.046   2.849  -8.569  1.00  0.00      PAA1
ATOM   3053  CA  GLN   197      -1.391   0.909  -9.103  1.00  0.00      PAA1
ATOM   3054  HA  GLN   197      -1.955  -0.009  -9.193  1.00  0.00      PAA1
ATOM   3055  CB  GLN   197      -1.113   1.440 -10.521  1.00  0.00      PAA1
ATOM   3056  HB1 GLN   197      -0.395   0.828 -11.091  1.00  0.00      PAA1
ATOM   3057  HB2 GLN   197      -0.619   2.431 -10.397  1.00  0.00      PAA1
ATOM   3058  CG  GLN   197      -2.354   1.726 -11.336  1.00  0.00      PAA1
ATOM   3059  HG1 GLN   197      -2.074   2.270 -12.267  1.00  0.00      PAA1
ATOM   3060  HG2 GLN   197      -3.057   2.382 -10.780  1.00  0.00      PAA1
ATOM   3061  CD  GLN   197      -3.053   0.434 -11.775  1.00  0.00      PAA1
ATOM   3062  OE1 GLN   197      -2.395  -0.491 -12.251  1.00  0.00      PAA1
ATOM   3063  NE2 GLN   197      -4.376   0.368 -11.601  1.00  0.00      PAA1
ATOM   3064 HE21 GLN   197      -4.869   1.124 -11.168  1.00  0.00      PAA1
ATOM   3065 HE22 GLN   197      -4.870  -0.414 -11.961  1.00  0.00      PAA1
ATOM   3066  C   GLN   197      -0.067   0.524  -8.446  1.00  0.00      PAA1
ATOM   3067  O   GLN   197       0.576  -0.421  -8.911  1.00  0.00      PAA1
ATOM   3068  N   SER   198       0.350   1.211  -7.388  1.00  0.00      PAA1
ATOM   3069  HN  SER   198      -0.174   2.005  -7.101  1.00  0.00      PAA1
ATOM   3070  CA  SER   198       1.477   0.773  -6.560  1.00  0.00      PAA1
ATOM   3071  HA  SER   198       1.616   1.507  -5.780  1.00  0.00      PAA1
ATOM   3072  CB  SER   198       1.185  -0.589  -5.920  1.00  0.00      PAA1
ATOM   3073  HB1 SER   198       2.052  -0.882  -5.282  1.00  0.00      PAA1
ATOM   3074  HB2 SER   198       1.014  -1.389  -6.669  1.00  0.00      PAA1
ATOM   3075  OG  SER   198       0.059  -0.457  -5.060  1.00  0.00      PAA1
ATOM   3076  HG1 SER   198       0.051  -1.232  -4.432  1.00  0.00      PAA1
ATOM   3077  C   SER   198       2.791   0.730  -7.345  1.00  0.00      PAA1
ATOM   3078  O   SER   198       3.611  -0.154  -7.136  1.00  0.00      PAA1
ATOM   3079  N   ARG   199       2.989   1.682  -8.256  1.00  0.00      PAA1
ATOM   3080  HN  ARG   199       2.309   2.391  -8.483  1.00  0.00      PAA1
ATOM   3081  CA  ARG   199       4.216   1.690  -9.044  1.00  0.00      PAA1
ATOM   3082  HA  ARG   199       4.657   0.703  -9.074  1.00  0.00      PAA1
ATOM   3083  CB  ARG   199       3.920   2.119 -10.491  1.00  0.00      PAA1
ATOM   3084  HB1 ARG   199       4.869   2.329 -11.037  1.00  0.00      PAA1
ATOM   3085  HB2 ARG   199       3.358   3.076 -10.474  1.00  0.00      PAA1
ATOM   3086  CG  ARG   199       3.170   1.041 -11.256  1.00  0.00      PAA1
ATOM   3087  HG1 ARG   199       2.310   0.693 -10.637  1.00  0.00      PAA1
ATOM   3088  HG2 ARG   199       3.845   0.169 -11.402  1.00  0.00      PAA1
ATOM   3089  CD  ARG   199       2.610   1.476 -12.610  1.00  0.00      PAA1
ATOM   3090  HD1 ARG   199       2.156   0.600 -13.124  1.00  0.00      PAA1
ATOM   3091  HD2 ARG   199       3.437   1.879 -13.242  1.00  0.00      PAA1
ATOM   3092  NE  ARG   199       1.600   2.518 -12.462  1.00  0.00      PAA1
ATOM   3093  HE  ARG   199       1.464   2.991 -11.573  1.00  0.00      PAA1
ATOM   3094  CZ  ARG   199       0.840   2.969 -13.457  1.00  0.00      PAA1
ATOM   3095  NH1 ARG   199       0.983   2.472 -14.682  1.00  0.00      PAA1
ATOM   3096 HH11 ARG   199       1.863   2.088 -14.925  1.00  0.00      PAA1
ATOM   3097 HH12 ARG   199       0.463   2.933 -15.438  1.00  0.00      PAA1
ATOM   3098  NH2 ARG   199      -0.053   3.929 -13.225  1.00  0.00      PAA1
ATOM   3099 HH21 ARG   199       0.001   4.442 -12.343  1.00  0.00      PAA1
ATOM   3100 HH22 ARG   199      -0.527   4.344 -14.014  1.00  0.00      PAA1
ATOM   3101  C   ARG   199       5.231   2.595  -8.368  1.00  0.00      PAA1
ATOM   3102  O   ARG   199       4.921   3.330  -7.429  1.00  0.00      PAA1
ATOM   3103  N   ASN   200       6.473   2.524  -8.808  1.00  0.00      PAA1
ATOM   3104  HN  ASN   200       6.778   1.945  -9.558  1.00  0.00      PAA1
ATOM   3105  CA  ASN   200       7.419   3.470  -8.256  1.00  0.00      PAA1
ATOM   3106  HA  ASN   200       6.945   4.223  -7.637  1.00  0.00      PAA1
ATOM   3107  CB  ASN   200       8.458   2.776  -7.387  1.00  0.00      PAA1
ATOM   3108  HB1 ASN   200       7.944   2.360  -6.489  1.00  0.00      PAA1
ATOM   3109  HB2 ASN   200       9.224   3.487  -7.004  1.00  0.00      PAA1
ATOM   3110  CG  ASN   200       9.161   1.697  -8.117  1.00  0.00      PAA1
ATOM   3111  OD1 ASN   200      10.178   1.937  -8.770  1.00  0.00      PAA1
ATOM   3112  ND2 ASN   200       8.619   0.488  -8.037  1.00  0.00      PAA1
ATOM   3113 HD21 ASN   200       9.158  -0.246  -8.467  1.00  0.00      PAA1
ATOM   3114 HD22 ASN   200       7.841   0.314  -7.445  1.00  0.00      PAA1
ATOM   3115  C   ASN   200       8.077   4.271  -9.365  1.00  0.00      PAA1
ATOM   3116  O   ASN   200       8.010   3.931 -10.556  1.00  0.00      PAA1
ATOM   3117  N   LEU   201       8.749   5.324  -8.909  1.00  0.00      PAA1
ATOM   3118  HN  LEU   201       8.834   5.489  -7.933  1.00  0.00      PAA1
ATOM   3119  CA  LEU   201       9.151   6.427  -9.770  1.00  0.00      PAA1
ATOM   3120  HA  LEU   201       8.252   6.824 -10.217  1.00  0.00      PAA1
ATOM   3121  CB  LEU   201       9.872   7.472  -8.936  1.00  0.00      PAA1
ATOM   3122  HB1 LEU   201      10.961   7.489  -9.191  1.00  0.00      PAA1
ATOM   3123  HB2 LEU   201       9.855   7.154  -7.866  1.00  0.00      PAA1
ATOM   3124  CG  LEU   201       9.404   8.916  -8.945  1.00  0.00      PAA1
ATOM   3125  HG  LEU   201       8.583   9.052  -8.196  1.00  0.00      PAA1
ATOM   3126  CD1 LEU   201      10.589   9.729  -8.543  1.00  0.00      PAA1
ATOM   3127 HD11 LEU   201      11.404   9.661  -9.298  1.00  0.00      PAA1
ATOM   3128 HD12 LEU   201      10.996   9.406  -7.560  1.00  0.00      PAA1
ATOM   3129 HD13 LEU   201      10.315  10.803  -8.455  1.00  0.00      PAA1
ATOM   3130  CD2 LEU   201       8.889   9.335 -10.295  1.00  0.00      PAA1
ATOM   3131 HD21 LEU   201       7.905   8.882 -10.536  1.00  0.00      PAA1
ATOM   3132 HD22 LEU   201       9.617   9.058 -11.089  1.00  0.00      PAA1
ATOM   3133 HD23 LEU   201       8.784  10.437 -10.332  1.00  0.00      PAA1
ATOM   3134  C   LEU   201      10.040   5.959 -10.903  1.00  0.00      PAA1
ATOM   3135  O   LEU   201       9.823   6.324 -12.063  1.00  0.00      PAA1
ATOM   3136  N   GLN   202      11.030   5.126 -10.592  1.00  0.00      PAA1
ATOM   3137  HN  GLN   202      11.116   4.755  -9.674  1.00  0.00      PAA1
ATOM   3138  CA  GLN   202      12.101   4.839 -11.534  1.00  0.00      PAA1
ATOM   3139  HA  GLN   202      12.223   5.686 -12.199  1.00  0.00      PAA1
ATOM   3140  CB  GLN   202      13.419   4.648 -10.775  1.00  0.00      PAA1
ATOM   3141  HB1 GLN   202      14.250   4.732 -11.514  1.00  0.00      PAA1
ATOM   3142  HB2 GLN   202      13.479   3.630 -10.324  1.00  0.00      PAA1
ATOM   3143  CG  GLN   202      13.608   5.674  -9.642  1.00  0.00      PAA1
ATOM   3144  HG1 GLN   202      13.007   5.379  -8.758  1.00  0.00      PAA1
ATOM   3145  HG2 GLN   202      13.252   6.669  -9.995  1.00  0.00      PAA1
ATOM   3146  CD  GLN   202      15.072   5.894  -9.224  1.00  0.00      PAA1
ATOM   3147  OE1 GLN   202      15.999   5.824 -10.046  1.00  0.00      PAA1
ATOM   3148  NE2 GLN   202      15.277   6.188  -7.938  1.00  0.00      PAA1
ATOM   3149 HE21 GLN   202      16.220   6.375  -7.674  1.00  0.00      PAA1
ATOM   3150 HE22 GLN   202      14.512   6.281  -7.310  1.00  0.00      PAA1
ATOM   3151  C   GLN   202      11.819   3.626 -12.407  1.00  0.00      PAA1
ATOM   3152  O   GLN   202      12.247   3.595 -13.566  1.00  0.00      PAA1
ATOM   3153  N   GLU   203      11.101   2.635 -11.884  1.00  0.00      PAA1
ATOM   3154  HN  GLU   203      10.818   2.637 -10.924  1.00  0.00      PAA1
ATOM   3155  CA  GLU   203      10.721   1.459 -12.644  1.00  0.00      PAA1
ATOM   3156  HA  GLU   203      11.419   1.303 -13.454  1.00  0.00      PAA1
ATOM   3157  CB  GLU   203      10.755   0.223 -11.750  1.00  0.00      PAA1
ATOM   3158  HB1 GLU   203      10.446  -0.686 -12.317  1.00  0.00      PAA1
ATOM   3159  HB2 GLU   203      10.004   0.374 -10.935  1.00  0.00      PAA1
ATOM   3160  CG  GLU   203      12.098  -0.071 -11.117  1.00  0.00      PAA1
ATOM   3161  HG1 GLU   203      12.478   0.794 -10.532  1.00  0.00      PAA1
ATOM   3162  HG2 GLU   203      12.853  -0.329 -11.888  1.00  0.00      PAA1
ATOM   3163  CD  GLU   203      12.016  -1.235 -10.141  1.00  0.00      PAA1
ATOM   3164  OE1 GLU   203      10.880  -1.560  -9.716  1.00  0.00      PAA1
ATOM   3165  OE2 GLU   203      13.072  -1.825  -9.805  1.00  0.00      PAA1
ATOM   3166  C   GLU   203       9.339   1.590 -13.253  1.00  0.00      PAA1
ATOM   3167  O   GLU   203       8.698   0.572 -13.521  1.00  0.00      PAA1
ATOM   3168  N   PHE   204       8.858   2.812 -13.449  1.00  0.00      PAA1
ATOM   3169  HN  PHE   204       9.391   3.620 -13.208  1.00  0.00      PAA1
ATOM   3170  CA  PHE   204       7.472   3.007 -13.836  1.00  0.00      PAA1
ATOM   3171  HA  PHE   204       6.852   2.476 -13.127  1.00  0.00      PAA1
ATOM   3172  CB  PHE   204       7.096   4.483 -13.818  1.00  0.00      PAA1
ATOM   3173  HB1 PHE   204       7.684   5.051 -14.574  1.00  0.00      PAA1
ATOM   3174  HB2 PHE   204       7.353   4.920 -12.825  1.00  0.00      PAA1
ATOM   3175  CG  PHE   204       5.647   4.718 -14.080  1.00  0.00      PAA1
ATOM   3176  CD1 PHE   204       5.137   4.636 -15.382  1.00  0.00      PAA1
ATOM   3177  HD1 PHE   204       5.802   4.471 -16.217  1.00  0.00      PAA1
ATOM   3178  CE1 PHE   204       3.770   4.818 -15.640  1.00  0.00      PAA1
ATOM   3179  HE1 PHE   204       3.393   4.780 -16.653  1.00  0.00      PAA1
ATOM   3180  CZ  PHE   204       2.913   5.089 -14.590  1.00  0.00      PAA1
ATOM   3181  HZ  PHE   204       1.865   5.273 -14.791  1.00  0.00      PAA1
ATOM   3182  CD2 PHE   204       4.776   4.998 -13.038  1.00  0.00      PAA1
ATOM   3183  HD2 PHE   204       5.148   5.076 -12.025  1.00  0.00      PAA1
ATOM   3184  CE2 PHE   204       3.407   5.181 -13.291  1.00  0.00      PAA1
ATOM   3185  HE2 PHE   204       2.734   5.411 -12.474  1.00  0.00      PAA1
ATOM   3186  C   PHE   204       7.230   2.438 -15.223  1.00  0.00      PAA1
ATOM   3187  O   PHE   204       7.887   2.839 -16.187  1.00  0.00      PAA1
ATOM   3188  N   LYS   205       6.251   1.543 -15.328  1.00  0.00      PAA1
ATOM   3189  HN  LYS   205       5.741   1.270 -14.523  1.00  0.00      PAA1
ATOM   3190  CA  LYS   205       5.854   0.978 -16.603  1.00  0.00      PAA1
ATOM   3191  HA  LYS   205       6.454   1.421 -17.381  1.00  0.00      PAA1
ATOM   3192  CB  LYS   205       6.111  -0.547 -16.631  1.00  0.00      PAA1
ATOM   3193  HB1 LYS   205       5.588  -1.016 -17.494  1.00  0.00      PAA1
ATOM   3194  HB2 LYS   205       5.685  -0.971 -15.694  1.00  0.00      PAA1
ATOM   3195  CG  LYS   205       7.600  -0.859 -16.720  1.00  0.00      PAA1
ATOM   3196  HG1 LYS   205       8.164  -0.065 -16.167  1.00  0.00      PAA1
ATOM   3197  HG2 LYS   205       7.943  -0.796 -17.777  1.00  0.00      PAA1
ATOM   3198  CD  LYS   205       7.984  -2.175 -16.072  1.00  0.00      PAA1
ATOM   3199  HD1 LYS   205       7.615  -2.197 -15.020  1.00  0.00      PAA1
ATOM   3200  HD2 LYS   205       9.101  -2.192 -16.024  1.00  0.00      PAA1
ATOM   3201  CE  LYS   205       7.472  -3.350 -16.868  1.00  0.00      PAA1
ATOM   3202  HE1 LYS   205       7.667  -3.190 -17.953  1.00  0.00      PAA1
ATOM   3203  HE2 LYS   205       6.377  -3.480 -16.723  1.00  0.00      PAA1
ATOM   3204  NZ  LYS   205       8.149  -4.621 -16.486  1.00  0.00      PAA1
ATOM   3205  HZ1 LYS   205       8.010  -4.790 -15.468  1.00  0.00      PAA1
ATOM   3206  HZ2 LYS   205       9.169  -4.537 -16.670  1.00  0.00      PAA1
ATOM   3207  HZ3 LYS   205       7.759  -5.420 -17.025  1.00  0.00      PAA1
ATOM   3208  C   LYS   205       4.383   1.274 -16.866  1.00  0.00      PAA1
ATOM   3209  O   LYS   205       3.551   1.122 -15.960  1.00  0.00      PAA1
ATOM   3210  N   PRO   206       4.025   1.711 -18.067  1.00  0.00      PAA1
ATOM   3211  CD  PRO   206       4.899   1.925 -19.233  1.00  0.00      PAA1
ATOM   3212  HD1 PRO   206       5.461   1.001 -19.492  1.00  0.00      PAA1
ATOM   3213  HD2 PRO   206       5.601   2.763 -19.011  1.00  0.00      PAA1
ATOM   3214  CA  PRO   206       2.625   2.051 -18.335  1.00  0.00      PAA1
ATOM   3215  HA  PRO   206       2.222   2.643 -17.525  1.00  0.00      PAA1
ATOM   3216  CB  PRO   206       2.695   2.841 -19.642  1.00  0.00      PAA1
ATOM   3217  HB1 PRO   206       2.843   3.920 -19.398  1.00  0.00      PAA1
ATOM   3218  HB2 PRO   206       1.786   2.756 -20.273  1.00  0.00      PAA1
ATOM   3219  CG  PRO   206       3.935   2.325 -20.327  1.00  0.00      PAA1
ATOM   3220  HG1 PRO   206       3.662   1.416 -20.913  1.00  0.00      PAA1
ATOM   3221  HG2 PRO   206       4.367   3.070 -21.031  1.00  0.00      PAA1
ATOM   3222  C   PRO   206       1.766   0.800 -18.477  1.00  0.00      PAA1
ATOM   3223  O   PRO   206       2.235  -0.299 -18.810  1.00  0.00      PAA1
ATOM   3224  N   ARG   207       0.473   0.978 -18.209  1.00  0.00      PAA1
ATOM   3225  HN  ARG   207       0.129   1.877 -17.884  1.00  0.00      PAA1
ATOM   3226  CA  ARG   207      -0.424  -0.167 -18.181  1.00  0.00      PAA1
ATOM   3227  HA  ARG   207       0.057  -1.050 -18.579  1.00  0.00      PAA1
ATOM   3228  CB  ARG   207      -0.840  -0.473 -16.736  1.00  0.00      PAA1
ATOM   3229  HB1 ARG   207      -1.649  -1.237 -16.711  1.00  0.00      PAA1
ATOM   3230  HB2 ARG   207      -1.238   0.463 -16.279  1.00  0.00      PAA1
ATOM   3231  CG  ARG   207       0.345  -0.997 -15.888  1.00  0.00      PAA1
ATOM   3232  HG1 ARG   207       1.181  -0.261 -15.931  1.00  0.00      PAA1
ATOM   3233  HG2 ARG   207       0.696  -1.918 -16.371  1.00  0.00      PAA1
ATOM   3234  CD  ARG   207      -0.012  -1.217 -14.432  1.00  0.00      PAA1
ATOM   3235  HD1 ARG   207      -0.961  -1.801 -14.366  1.00  0.00      PAA1
ATOM   3236  HD2 ARG   207      -0.187  -0.218 -13.957  1.00  0.00      PAA1
ATOM   3237  NE  ARG   207       1.034  -1.948 -13.708  1.00  0.00      PAA1
ATOM   3238  HE  ARG   207       1.800  -2.299 -14.228  1.00  0.00      PAA1
ATOM   3239  CZ  ARG   207       1.085  -2.071 -12.380  1.00  0.00      PAA1
ATOM   3240  NH1 ARG   207       0.144  -1.521 -11.623  1.00  0.00      PAA1
ATOM   3241 HH11 ARG   207      -0.671  -1.097 -12.039  1.00  0.00      PAA1
ATOM   3242 HH12 ARG   207       0.272  -1.414 -10.633  1.00  0.00      PAA1
ATOM   3243  NH2 ARG   207       2.060  -2.767 -11.810  1.00  0.00      PAA1
ATOM   3244 HH21 ARG   207       2.766  -3.186 -12.360  1.00  0.00      PAA1
ATOM   3245 HH22 ARG   207       2.078  -2.788 -10.815  1.00  0.00      PAA1
ATOM   3246  C   ARG   207      -1.639   0.033 -19.080  1.00  0.00      PAA1
ATOM   3247  O   ARG   207      -2.658  -0.649 -18.895  1.00  0.00      PAA1
ATOM   3248  N   SER   208      -1.541   0.926 -20.063  1.00  0.00      PAA1
ATOM   3249  HN  SER   208      -0.744   1.517 -20.162  1.00  0.00      PAA1
ATOM   3250  CA  SER   208      -2.632   1.173 -21.000  1.00  0.00      PAA1
ATOM   3251  HA  SER   208      -2.975   0.223 -21.380  1.00  0.00      PAA1
ATOM   3252  CB  SER   208      -3.796   1.925 -20.347  1.00  0.00      PAA1
ATOM   3253  HB1 SER   208      -4.054   1.479 -19.361  1.00  0.00      PAA1
ATOM   3254  HB2 SER   208      -4.707   1.858 -20.982  1.00  0.00      PAA1
ATOM   3255  OG  SER   208      -3.504   3.287 -20.170  1.00  0.00      PAA1
ATOM   3256  HG1 SER   208      -4.307   3.731 -19.776  1.00  0.00      PAA1
ATOM   3257  C   SER   208      -2.091   1.981 -22.161  1.00  0.00      PAA1
ATOM   3258  O   SER   208      -1.023   2.596 -22.066  1.00  0.00      PAA1
ATOM   3259  N   GLN   209      -2.855   1.986 -23.256  1.00  0.00      PAA1
ATOM   3260  HN  GLN   209      -3.727   1.515 -23.297  1.00  0.00      PAA1
ATOM   3261  CA  GLN   209      -2.448   2.754 -24.425  1.00  0.00      PAA1
ATOM   3262  HA  GLN   209      -1.446   2.442 -24.691  1.00  0.00      PAA1
ATOM   3263  CB  GLN   209      -3.414   2.500 -25.577  1.00  0.00      PAA1
ATOM   3264  HB1 GLN   209      -4.436   2.852 -25.304  1.00  0.00      PAA1
ATOM   3265  HB2 GLN   209      -3.475   1.396 -25.732  1.00  0.00      PAA1
ATOM   3266  CG  GLN   209      -2.981   3.149 -26.863  1.00  0.00      PAA1
ATOM   3267  HG1 GLN   209      -3.060   4.259 -26.775  1.00  0.00      PAA1
ATOM   3268  HG2 GLN   209      -3.650   2.837 -27.693  1.00  0.00      PAA1
ATOM   3269  CD  GLN   209      -1.566   2.759 -27.246  1.00  0.00      PAA1
ATOM   3270  OE1 GLN   209      -1.180   1.599 -27.156  1.00  0.00      PAA1
ATOM   3271  NE2 GLN   209      -0.784   3.735 -27.662  1.00  0.00      PAA1
ATOM   3272 HE21 GLN   209      -1.024   4.706 -27.521  1.00  0.00      PAA1
ATOM   3273 HE22 GLN   209       0.167   3.517 -27.850  1.00  0.00      PAA1
ATOM   3274  C   GLN   209      -2.375   4.240 -24.101  1.00  0.00      PAA1
ATOM   3275  O   GLN   209      -1.466   4.942 -24.555  1.00  0.00      PAA1
ATOM   3276  N   MET   210      -3.318   4.735 -23.302  1.00  0.00      PAA1
ATOM   3277  HN  MET   210      -4.043   4.188 -22.895  1.00  0.00      PAA1
ATOM   3278  CA  MET   210      -3.266   6.131 -22.904  1.00  0.00      PAA1
ATOM   3279  HA  MET   210      -3.264   6.746 -23.792  1.00  0.00      PAA1
ATOM   3280  CB  MET   210      -4.484   6.475 -22.049  1.00  0.00      PAA1
ATOM   3281  HB1 MET   210      -4.478   5.858 -21.119  1.00  0.00      PAA1
ATOM   3282  HB2 MET   210      -5.399   6.190 -22.616  1.00  0.00      PAA1
ATOM   3283  CG  MET   210      -4.531   7.941 -21.700  1.00  0.00      PAA1
ATOM   3284  HG1 MET   210      -4.657   8.545 -22.626  1.00  0.00      PAA1
ATOM   3285  HG2 MET   210      -3.575   8.253 -21.228  1.00  0.00      PAA1
ATOM   3286  SD  MET   210      -5.828   8.326 -20.527  1.00  0.00      PAA1
ATOM   3287  CE  MET   210      -7.322   7.979 -21.502  1.00  0.00      PAA1
ATOM   3288  HE1 MET   210      -7.356   6.908 -21.800  1.00  0.00      PAA1
ATOM   3289  HE2 MET   210      -7.357   8.605 -22.411  1.00  0.00      PAA1
ATOM   3290  HE3 MET   210      -8.232   8.181 -20.899  1.00  0.00      PAA1
ATOM   3291  C   MET   210      -1.980   6.439 -22.144  1.00  0.00      PAA1
ATOM   3292  O   MET   210      -1.383   7.510 -22.325  1.00  0.00      PAA1
ATOM   3293  N   GLU   211      -1.541   5.510 -21.287  1.00  0.00      PAA1
ATOM   3294  HN  GLU   211      -2.077   4.688 -21.086  1.00  0.00      PAA1
ATOM   3295  CA  GLU   211      -0.331   5.740 -20.505  1.00  0.00      PAA1
ATOM   3296  HA  GLU   211      -0.361   6.742 -20.096  1.00  0.00      PAA1
ATOM   3297  CB  GLU   211      -0.230   4.748 -19.355  1.00  0.00      PAA1
ATOM   3298  HB1 GLU   211       0.778   4.883 -18.888  1.00  0.00      PAA1
ATOM   3299  HB2 GLU   211      -0.300   3.705 -19.734  1.00  0.00      PAA1
ATOM   3300  CG  GLU   211      -1.266   4.969 -18.283  1.00  0.00      PAA1
ATOM   3301  HG1 GLU   211      -2.269   4.591 -18.548  1.00  0.00      PAA1
ATOM   3302  HG2 GLU   211      -1.358   6.065 -18.118  1.00  0.00      PAA1
ATOM   3303  CD  GLU   211      -0.861   4.373 -16.946  1.00  0.00      PAA1
ATOM   3304  OE1 GLU   211      -0.084   3.384 -16.936  1.00  0.00      PAA1
ATOM   3305  OE2 GLU   211      -1.304   4.917 -15.895  1.00  0.00      PAA1
ATOM   3306  C   GLU   211       0.904   5.667 -21.385  1.00  0.00      PAA1
ATOM   3307  O   GLU   211       1.842   6.452 -21.203  1.00  0.00      PAA1
ATOM   3308  N   ILE   212       0.913   4.753 -22.361  1.00  0.00      PAA1
ATOM   3309  HN  ILE   212       0.144   4.124 -22.483  1.00  0.00      PAA1
ATOM   3310  CA  ILE   212       1.987   4.757 -23.347  1.00  0.00      PAA1
ATOM   3311  HA  ILE   212       2.934   4.663 -22.833  1.00  0.00      PAA1
ATOM   3312  CB  ILE   212       1.830   3.595 -24.336  1.00  0.00      PAA1
ATOM   3313  HB  ILE   212       0.829   3.673 -24.824  1.00  0.00      PAA1
ATOM   3314  CG2 ILE   212       2.903   3.686 -25.432  1.00  0.00      PAA1
ATOM   3315 HG21 ILE   212       3.922   3.666 -24.987  1.00  0.00      PAA1
ATOM   3316 HG22 ILE   212       2.809   4.621 -26.026  1.00  0.00      PAA1
ATOM   3317 HG23 ILE   212       2.819   2.852 -26.156  1.00  0.00      PAA1
ATOM   3318  CG1 ILE   212       1.889   2.251 -23.602  1.00  0.00      PAA1
ATOM   3319 HG11 ILE   212       1.149   2.207 -22.783  1.00  0.00      PAA1
ATOM   3320 HG12 ILE   212       2.895   2.163 -23.131  1.00  0.00      PAA1
ATOM   3321  CD  ILE   212       1.673   1.068 -24.530  1.00  0.00      PAA1
ATOM   3322  HD1 ILE   212       2.517   0.950 -25.243  1.00  0.00      PAA1
ATOM   3323  HD2 ILE   212       0.736   1.200 -25.116  1.00  0.00      PAA1
ATOM   3324  HD3 ILE   212       1.587   0.127 -23.946  1.00  0.00      PAA1
ATOM   3325  C   ILE   212       2.017   6.091 -24.074  1.00  0.00      PAA1
ATOM   3326  O   ILE   212       3.072   6.728 -24.189  1.00  0.00      PAA1
ATOM   3327  N   ASP   213       0.855   6.535 -24.572  1.00  0.00      PAA1
ATOM   3328  HN  ASP   213       0.011   5.994 -24.531  1.00  0.00      PAA1
ATOM   3329  CA  ASP   213       0.783   7.811 -25.288  1.00  0.00      PAA1
ATOM   3330  HA  ASP   213       1.428   7.752 -26.156  1.00  0.00      PAA1
ATOM   3331  CB  ASP   213      -0.661   8.105 -25.713  1.00  0.00      PAA1
ATOM   3332  HB1 ASP   213      -0.753   9.139 -26.105  1.00  0.00      PAA1
ATOM   3333  HB2 ASP   213      -1.342   7.990 -24.845  1.00  0.00      PAA1
ATOM   3334  CG  ASP   213      -1.151   7.186 -26.817  1.00  0.00      PAA1
ATOM   3335  OD1 ASP   213      -0.318   6.576 -27.516  1.00  0.00      PAA1
ATOM   3336  OD2 ASP   213      -2.384   7.076 -26.986  1.00  0.00      PAA1
ATOM   3337  C   ASP   213       1.321   8.957 -24.432  1.00  0.00      PAA1
ATOM   3338  O   ASP   213       2.148   9.752 -24.883  1.00  0.00      PAA1
ATOM   3339  N   PHE   214       0.860   9.054 -23.187  1.00  0.00      PAA1
ATOM   3340  HN  PHE   214       0.162   8.423 -22.838  1.00  0.00      PAA1
ATOM   3341  CA  PHE   214       1.334  10.126 -22.317  1.00  0.00      PAA1
ATOM   3342  HA  PHE   214       1.073  11.074 -22.769  1.00  0.00      PAA1
ATOM   3343  CB  PHE   214       0.682  10.019 -20.940  1.00  0.00      PAA1
ATOM   3344  HB1 PHE   214       0.854   9.005 -20.513  1.00  0.00      PAA1
ATOM   3345  HB2 PHE   214      -0.415  10.154 -21.039  1.00  0.00      PAA1
ATOM   3346  CG  PHE   214       1.194  11.044 -19.969  1.00  0.00      PAA1
ATOM   3347  CD1 PHE   214       0.706  12.350 -19.997  1.00  0.00      PAA1
ATOM   3348  HD1 PHE   214      -0.053  12.614 -20.721  1.00  0.00      PAA1
ATOM   3349  CE1 PHE   214       1.189  13.307 -19.122  1.00  0.00      PAA1
ATOM   3350  HE1 PHE   214       0.800  14.313 -19.125  1.00  0.00      PAA1
ATOM   3351  CZ  PHE   214       2.173  12.968 -18.199  1.00  0.00      PAA1
ATOM   3352  HZ  PHE   214       2.563  13.726 -17.531  1.00  0.00      PAA1
ATOM   3353  CD2 PHE   214       2.188  10.716 -19.048  1.00  0.00      PAA1
ATOM   3354  HD2 PHE   214       2.593   9.716 -19.044  1.00  0.00      PAA1
ATOM   3355  CE2 PHE   214       2.689  11.684 -18.172  1.00  0.00      PAA1
ATOM   3356  HE2 PHE   214       3.474  11.427 -17.474  1.00  0.00      PAA1
ATOM   3357  C   PHE   214       2.856  10.118 -22.180  1.00  0.00      PAA1
ATOM   3358  O   PHE   214       3.492  11.175 -22.170  1.00  0.00      PAA1
ATOM   3359  N   LEU   215       3.465   8.944 -22.049  1.00  0.00      PAA1
ATOM   3360  HN  LEU   215       2.970   8.075 -22.064  1.00  0.00      PAA1
ATOM   3361  CA  LEU   215       4.916   8.933 -21.943  1.00  0.00      PAA1
ATOM   3362  HA  LEU   215       5.234   9.710 -21.265  1.00  0.00      PAA1
ATOM   3363  CB  LEU   215       5.408   7.587 -21.434  1.00  0.00      PAA1
ATOM   3364  HB1 LEU   215       6.523   7.569 -21.429  1.00  0.00      PAA1
ATOM   3365  HB2 LEU   215       5.065   6.790 -22.134  1.00  0.00      PAA1
ATOM   3366  CG  LEU   215       4.907   7.266 -20.026  1.00  0.00      PAA1
ATOM   3367  HG  LEU   215       3.793   7.249 -20.027  1.00  0.00      PAA1
ATOM   3368  CD1 LEU   215       5.385   5.872 -19.585  1.00  0.00      PAA1
ATOM   3369 HD11 LEU   215       6.494   5.849 -19.531  1.00  0.00      PAA1
ATOM   3370 HD12 LEU   215       5.048   5.116 -20.322  1.00  0.00      PAA1
ATOM   3371 HD13 LEU   215       4.968   5.619 -18.588  1.00  0.00      PAA1
ATOM   3372  CD2 LEU   215       5.346   8.335 -19.039  1.00  0.00      PAA1
ATOM   3373 HD21 LEU   215       4.889   9.320 -19.269  1.00  0.00      PAA1
ATOM   3374 HD22 LEU   215       6.452   8.448 -19.050  1.00  0.00      PAA1
ATOM   3375 HD23 LEU   215       5.036   8.060 -18.008  1.00  0.00      PAA1
ATOM   3376  C   LEU   215       5.576   9.269 -23.270  1.00  0.00      PAA1
ATOM   3377  O   LEU   215       6.673   9.836 -23.278  1.00  0.00      PAA1
ATOM   3378  N   GLU   216       4.924   8.962 -24.394  1.00  0.00      PAA1
ATOM   3379  HN  GLU   216       4.045   8.489 -24.365  1.00  0.00      PAA1
ATOM   3380  CA  GLU   216       5.561   9.089 -25.703  1.00  0.00      PAA1
ATOM   3381  HA  GLU   216       6.633   9.136 -25.577  1.00  0.00      PAA1
ATOM   3382  CB  GLU   216       5.141   7.932 -26.615  1.00  0.00      PAA1
ATOM   3383  HB1 GLU   216       5.297   8.236 -27.681  1.00  0.00      PAA1
ATOM   3384  HB2 GLU   216       4.061   7.706 -26.489  1.00  0.00      PAA1
ATOM   3385  CG  GLU   216       5.994   6.689 -26.436  1.00  0.00      PAA1
ATOM   3386  HG1 GLU   216       5.935   6.018 -27.314  1.00  0.00      PAA1
ATOM   3387  HG2 GLU   216       5.634   6.137 -25.540  1.00  0.00      PAA1
ATOM   3388  CD  GLU   216       7.463   7.027 -26.184  1.00  0.00      PAA1
ATOM   3389  OE1 GLU   216       8.159   7.449 -27.143  1.00  0.00      PAA1
ATOM   3390  OE2 GLU   216       7.911   6.882 -25.018  1.00  0.00      PAA1
ATOM   3391  C   GLU   216       5.268  10.415 -26.396  1.00  0.00      PAA1
ATOM   3392  O   GLU   216       6.174  11.031 -26.959  1.00  0.00      PAA1
ATOM   3393  N   LEU   217       4.020  10.858 -26.392  1.00  0.00      PAA1
ATOM   3394  HN  LEU   217       3.306  10.412 -25.848  1.00  0.00      PAA1
ATOM   3395  CA  LEU   217       3.672  12.050 -27.144  1.00  0.00      PAA1
ATOM   3396  HA  LEU   217       4.179  12.036 -28.101  1.00  0.00      PAA1
ATOM   3397  CB  LEU   217       2.170  12.124 -27.370  1.00  0.00      PAA1
ATOM   3398  HB1 LEU   217       1.944  13.035 -27.957  1.00  0.00      PAA1
ATOM   3399  HB2 LEU   217       1.685  12.240 -26.371  1.00  0.00      PAA1
ATOM   3400  CG  LEU   217       1.503  10.965 -28.075  1.00  0.00      PAA1
ATOM   3401  HG  LEU   217       1.731  10.007 -27.549  1.00  0.00      PAA1
ATOM   3402  CD1 LEU   217       0.016  11.223 -28.028  1.00  0.00      PAA1
ATOM   3403 HD11 LEU   217      -0.230  12.170 -28.557  1.00  0.00      PAA1
ATOM   3404 HD12 LEU   217      -0.326  11.318 -26.975  1.00  0.00      PAA1
ATOM   3405 HD13 LEU   217      -0.540  10.390 -28.501  1.00  0.00      PAA1
ATOM   3406  CD2 LEU   217       1.999  10.906 -29.494  1.00  0.00      PAA1
ATOM   3407 HD21 LEU   217       3.089  10.679 -29.518  1.00  0.00      PAA1
ATOM   3408 HD22 LEU   217       1.855  11.887 -30.003  1.00  0.00      PAA1
ATOM   3409 HD23 LEU   217       1.471  10.121 -30.070  1.00  0.00      PAA1
ATOM   3410  C   LEU   217       4.121  13.312 -26.418  1.00  0.00      PAA1
ATOM   3411  O   LEU   217       4.447  13.304 -25.229  1.00  0.00      PAA1
ATOM   3412  N   ALA   218       4.130  14.418 -27.158  1.00  0.00      PAA1
ATOM   3413  HN  ALA   218       3.935  14.404 -28.147  1.00  0.00      PAA1
ATOM   3414  CA  ALA   218       4.267  15.720 -26.529  1.00  0.00      PAA1
ATOM   3415  HA  ALA   218       5.016  15.668 -25.749  1.00  0.00      PAA1
ATOM   3416  CB  ALA   218       4.681  16.785 -27.548  1.00  0.00      PAA1
ATOM   3417  HB1 ALA   218       4.132  16.671 -28.496  1.00  0.00      PAA1
ATOM   3418  HB2 ALA   218       5.755  16.645 -27.801  1.00  0.00      PAA1
ATOM   3419  HB3 ALA   218       4.550  17.821 -27.166  1.00  0.00      PAA1
ATOM   3420  C   ALA   218       2.946  16.095 -25.871  1.00  0.00      PAA1
ATOM   3421  O   ALA   218       1.878  15.595 -26.244  1.00  0.00      PAA1
ATOM   3422  N   MET   219       3.027  16.980 -24.872  1.00  0.00      PAA1
ATOM   3423  HN  MET   219       3.870  17.442 -24.616  1.00  0.00      PAA1
ATOM   3424  CA  MET   219       1.845  17.257 -24.066  1.00  0.00      PAA1
ATOM   3425  HA  MET   219       1.502  16.318 -23.661  1.00  0.00      PAA1
ATOM   3426  CB  MET   219       2.187  18.207 -22.916  1.00  0.00      PAA1
ATOM   3427  HB1 MET   219       2.280  19.259 -23.278  1.00  0.00      PAA1
ATOM   3428  HB2 MET   219       3.184  17.940 -22.497  1.00  0.00      PAA1
ATOM   3429  CG  MET   219       1.178  18.177 -21.741  1.00  0.00      PAA1
ATOM   3430  HG1 MET   219       0.152  18.319 -22.140  1.00  0.00      PAA1
ATOM   3431  HG2 MET   219       1.365  19.049 -21.115  1.00  0.00      PAA1
ATOM   3432  SD  MET   219       1.270  16.744 -20.619  1.00  0.00      PAA1
ATOM   3433  CE  MET   219       0.110  15.650 -21.426  1.00  0.00      PAA1
ATOM   3434  HE1 MET   219       0.650  14.882 -22.020  1.00  0.00      PAA1
ATOM   3435  HE2 MET   219      -0.547  16.209 -22.122  1.00  0.00      PAA1
ATOM   3436  HE3 MET   219      -0.537  15.129 -20.692  1.00  0.00      PAA1
ATOM   3437  C   MET   219       0.727  17.816 -24.928  1.00  0.00      PAA1
ATOM   3438  O   MET   219      -0.422  17.386 -24.819  1.00  0.00      PAA1
ATOM   3439  N   ASP   220       1.055  18.741 -25.831  1.00  0.00      PAA1
ATOM   3440  HN  ASP   220       1.941  19.214 -25.861  1.00  0.00      PAA1
ATOM   3441  CA  ASP   220       0.038  19.299 -26.714  1.00  0.00      PAA1
ATOM   3442  HA  ASP   220      -0.739  19.739 -26.101  1.00  0.00      PAA1
ATOM   3443  CB  ASP   220       0.666  20.383 -27.574  1.00  0.00      PAA1
ATOM   3444  HB1 ASP   220      -0.114  20.973 -28.098  1.00  0.00      PAA1
ATOM   3445  HB2 ASP   220       1.341  19.939 -28.339  1.00  0.00      PAA1
ATOM   3446  CG  ASP   220       1.502  21.334 -26.752  1.00  0.00      PAA1
ATOM   3447  OD1 ASP   220       0.929  22.270 -26.147  1.00  0.00      PAA1
ATOM   3448  OD2 ASP   220       2.728  21.108 -26.667  1.00  0.00      PAA1
ATOM   3449  C   ASP   220      -0.600  18.219 -27.574  1.00  0.00      PAA1
ATOM   3450  O   ASP   220      -1.807  18.258 -27.832  1.00  0.00      PAA1
ATOM   3451  N   GLU   221       0.192  17.241 -28.015  1.00  0.00      PAA1
ATOM   3452  HN  GLU   221       1.161  17.218 -27.787  1.00  0.00      PAA1
ATOM   3453  CA  GLU   221      -0.352  16.153 -28.819  1.00  0.00      PAA1
ATOM   3454  HA  GLU   221      -0.959  16.579 -29.609  1.00  0.00      PAA1
ATOM   3455  CB  GLU   221       0.779  15.340 -29.437  1.00  0.00      PAA1
ATOM   3456  HB1 GLU   221       0.349  14.625 -30.177  1.00  0.00      PAA1
ATOM   3457  HB2 GLU   221       1.277  14.753 -28.637  1.00  0.00      PAA1
ATOM   3458  CG  GLU   221       1.859  16.156 -30.073  1.00  0.00      PAA1
ATOM   3459  HG1 GLU   221       2.406  16.779 -29.351  1.00  0.00      PAA1
ATOM   3460  HG2 GLU   221       1.390  16.860 -30.801  1.00  0.00      PAA1
ATOM   3461  CD  GLU   221       2.825  15.298 -30.858  1.00  0.00      PAA1
ATOM   3462  OE1 GLU   221       3.538  14.481 -30.230  1.00  0.00      PAA1
ATOM   3463  OE2 GLU   221       2.855  15.431 -32.104  1.00  0.00      PAA1
ATOM   3464  C   GLU   221      -1.240  15.243 -27.980  1.00  0.00      PAA1
ATOM   3465  O   GLU   221      -2.354  14.891 -28.388  1.00  0.00      PAA1
ATOM   3466  N   PHE   222      -0.753  14.839 -26.809  1.00  0.00      PAA1
ATOM   3467  HN  PHE   222       0.159  15.146 -26.506  1.00  0.00      PAA1
ATOM   3468  CA  PHE   222      -1.556  13.978 -25.954  1.00  0.00      PAA1
ATOM   3469  HA  PHE   222      -1.786  13.076 -26.502  1.00  0.00      PAA1
ATOM   3470  CB  PHE   222      -0.779  13.629 -24.686  1.00  0.00      PAA1
ATOM   3471  HB1 PHE   222      -0.495  14.562 -24.146  1.00  0.00      PAA1
ATOM   3472  HB2 PHE   222       0.173  13.121 -24.959  1.00  0.00      PAA1
ATOM   3473  CG  PHE   222      -1.532  12.745 -23.765  1.00  0.00      PAA1
ATOM   3474  CD1 PHE   222      -2.286  13.276 -22.730  1.00  0.00      PAA1
ATOM   3475  HD1 PHE   222      -2.322  14.349 -22.594  1.00  0.00      PAA1
ATOM   3476  CE1 PHE   222      -3.007  12.453 -21.889  1.00  0.00      PAA1
ATOM   3477  HE1 PHE   222      -3.616  12.882 -21.108  1.00  0.00      PAA1
ATOM   3478  CZ  PHE   222      -2.981  11.076 -22.061  1.00  0.00      PAA1
ATOM   3479  HZ  PHE   222      -3.551  10.448 -21.394  1.00  0.00      PAA1
ATOM   3480  CD2 PHE   222      -1.529  11.374 -23.951  1.00  0.00      PAA1
ATOM   3481  HD2 PHE   222      -0.950  10.953 -24.759  1.00  0.00      PAA1
ATOM   3482  CE2 PHE   222      -2.243  10.531 -23.098  1.00  0.00      PAA1
ATOM   3483  HE2 PHE   222      -2.252   9.470 -23.276  1.00  0.00      PAA1
ATOM   3484  C   PHE   222      -2.887  14.640 -25.607  1.00  0.00      PAA1
ATOM   3485  O   PHE   222      -3.945  13.999 -25.657  1.00  0.00      PAA1
ATOM   3486  N   ILE   223      -2.849  15.923 -25.241  1.00  0.00      PAA1
ATOM   3487  HN  ILE   223      -1.986  16.444 -25.231  1.00  0.00      PAA1
ATOM   3488  CA  ILE   223      -4.064  16.626 -24.829  1.00  0.00      PAA1
ATOM   3489  HA  ILE   223      -4.535  16.069 -24.033  1.00  0.00      PAA1
ATOM   3490  CB  ILE   223      -3.713  18.038 -24.312  1.00  0.00      PAA1
ATOM   3491  HB  ILE   223      -2.972  18.502 -25.010  1.00  0.00      PAA1
ATOM   3492  CG2 ILE   223      -4.940  18.930 -24.253  1.00  0.00      PAA1
ATOM   3493 HG21 ILE   223      -5.717  18.506 -23.585  1.00  0.00      PAA1
ATOM   3494 HG22 ILE   223      -5.390  19.088 -25.258  1.00  0.00      PAA1
ATOM   3495 HG23 ILE   223      -4.682  19.948 -23.892  1.00  0.00      PAA1
ATOM   3496  CG1 ILE   223      -3.088  17.941 -22.915  1.00  0.00      PAA1
ATOM   3497 HG11 ILE   223      -2.166  17.323 -22.993  1.00  0.00      PAA1
ATOM   3498 HG12 ILE   223      -3.790  17.404 -22.239  1.00  0.00      PAA1
ATOM   3499  CD  ILE   223      -2.717  19.274 -22.295  1.00  0.00      PAA1
ATOM   3500  HD1 ILE   223      -3.608  19.881 -22.037  1.00  0.00      PAA1
ATOM   3501  HD2 ILE   223      -2.082  19.862 -22.999  1.00  0.00      PAA1
ATOM   3502  HD3 ILE   223      -2.121  19.120 -21.369  1.00  0.00      PAA1
ATOM   3503  C   ILE   223      -5.072  16.670 -25.972  1.00  0.00      PAA1
ATOM   3504  O   ILE   223      -6.281  16.497 -25.763  1.00  0.00      PAA1
ATOM   3505  N   GLU   224      -4.590  16.887 -27.197  1.00  0.00      PAA1
ATOM   3506  HN  GLU   224      -3.626  17.104 -27.368  1.00  0.00      PAA1
ATOM   3507  CA  GLU   224      -5.489  16.934 -28.346  1.00  0.00      PAA1
ATOM   3508  HA  GLU   224      -6.270  17.663 -28.158  1.00  0.00      PAA1
ATOM   3509  CB  GLU   224      -4.726  17.346 -29.603  1.00  0.00      PAA1
ATOM   3510  HB1 GLU   224      -3.724  16.852 -29.600  1.00  0.00      PAA1
ATOM   3511  HB2 GLU   224      -4.532  18.444 -29.565  1.00  0.00      PAA1
ATOM   3512  CG  GLU   224      -5.453  16.971 -30.877  1.00  0.00      PAA1
ATOM   3513  HG1 GLU   224      -6.422  17.508 -30.945  1.00  0.00      PAA1
ATOM   3514  HG2 GLU   224      -5.641  15.882 -30.973  1.00  0.00      PAA1
ATOM   3515  CD  GLU   224      -4.658  17.305 -32.125  1.00  0.00      PAA1
ATOM   3516  OE1 GLU   224      -3.719  18.131 -32.033  1.00  0.00      PAA1
ATOM   3517  OE2 GLU   224      -4.973  16.740 -33.196  1.00  0.00      PAA1
ATOM   3518  C   GLU   224      -6.177  15.593 -28.567  1.00  0.00      PAA1
ATOM   3519  O   GLU   224      -7.406  15.531 -28.696  1.00  0.00      PAA1
ATOM   3520  N   ARG   225      -5.396  14.508 -28.617  1.00  0.00      PAA1
ATOM   3521  HN  ARG   225      -4.402  14.622 -28.514  1.00  0.00      PAA1
ATOM   3522  CA  ARG   225      -5.971  13.199 -28.911  1.00  0.00      PAA1
ATOM   3523  HA  ARG   225      -6.471  13.261 -29.867  1.00  0.00      PAA1
ATOM   3524  CB  ARG   225      -4.874  12.135 -28.971  1.00  0.00      PAA1
ATOM   3525  HB1 ARG   225      -4.226  12.249 -28.067  1.00  0.00      PAA1
ATOM   3526  HB2 ARG   225      -4.248  12.388 -29.854  1.00  0.00      PAA1
ATOM   3527  CG  ARG   225      -5.423  10.707 -29.015  1.00  0.00      PAA1
ATOM   3528  HG1 ARG   225      -6.086  10.604 -29.903  1.00  0.00      PAA1
ATOM   3529  HG2 ARG   225      -6.026  10.468 -28.109  1.00  0.00      PAA1
ATOM   3530  CD  ARG   225      -4.322   9.672 -29.079  1.00  0.00      PAA1
ATOM   3531  HD1 ARG   225      -4.761   8.664 -29.270  1.00  0.00      PAA1
ATOM   3532  HD2 ARG   225      -3.784   9.643 -28.104  1.00  0.00      PAA1
ATOM   3533  NE  ARG   225      -3.335   9.996 -30.105  1.00  0.00      PAA1
ATOM   3534  HE  ARG   225      -3.342  10.910 -30.496  1.00  0.00      PAA1
ATOM   3535  CZ  ARG   225      -2.351   9.184 -30.474  1.00  0.00      PAA1
ATOM   3536  NH1 ARG   225      -2.217   7.989 -29.907  1.00  0.00      PAA1
ATOM   3537 HH11 ARG   225      -1.329   7.540 -29.933  1.00  0.00      PAA1
ATOM   3538 HH12 ARG   225      -2.644   7.835 -29.010  1.00  0.00      PAA1
ATOM   3539  NH2 ARG   225      -1.501   9.569 -31.410  1.00  0.00      PAA1
ATOM   3540 HH21 ARG   225      -1.488  10.528 -31.673  1.00  0.00      PAA1
ATOM   3541 HH22 ARG   225      -0.702   9.005 -31.567  1.00  0.00      PAA1
ATOM   3542  C   ARG   225      -7.028  12.810 -27.887  1.00  0.00      PAA1
ATOM   3543  O   ARG   225      -8.108  12.334 -28.246  1.00  0.00      PAA1
ATOM   3544  N   TYR   226      -6.751  13.007 -26.609  1.00  0.00      PAA1
ATOM   3545  HN  TYR   226      -5.887  13.435 -26.324  1.00  0.00      PAA1
ATOM   3546  CA  TYR   226      -7.691  12.572 -25.591  1.00  0.00      PAA1
ATOM   3547  HA  TYR   226      -8.302  11.764 -25.970  1.00  0.00      PAA1
ATOM   3548  CB  TYR   226      -6.906  12.022 -24.392  1.00  0.00      PAA1
ATOM   3549  HB1 TYR   226      -7.556  11.830 -23.513  1.00  0.00      PAA1
ATOM   3550  HB2 TYR   226      -6.111  12.740 -24.084  1.00  0.00      PAA1
ATOM   3551  CG  TYR   226      -6.263  10.702 -24.770  1.00  0.00      PAA1
ATOM   3552  CD1 TYR   226      -7.018   9.528 -24.801  1.00  0.00      PAA1
ATOM   3553  HD1 TYR   226      -8.055   9.560 -24.501  1.00  0.00      PAA1
ATOM   3554  CE1 TYR   226      -6.458   8.337 -25.195  1.00  0.00      PAA1
ATOM   3555  HE1 TYR   226      -7.037   7.424 -25.191  1.00  0.00      PAA1
ATOM   3556  CZ  TYR   226      -5.129   8.301 -25.578  1.00  0.00      PAA1
ATOM   3557  OH  TYR   226      -4.568   7.100 -25.960  1.00  0.00      PAA1
ATOM   3558  HH  TYR   226      -3.637   7.218 -26.258  1.00  0.00      PAA1
ATOM   3559  CD2 TYR   226      -4.935  10.642 -25.188  1.00  0.00      PAA1
ATOM   3560  HD2 TYR   226      -4.336  11.544 -25.180  1.00  0.00      PAA1
ATOM   3561  CE2 TYR   226      -4.365   9.451 -25.576  1.00  0.00      PAA1
ATOM   3562  HE2 TYR   226      -3.320   9.416 -25.855  1.00  0.00      PAA1
ATOM   3563  C   TYR   226      -8.685  13.660 -25.197  1.00  0.00      PAA1
ATOM   3564  O   TYR   226      -9.375  13.520 -24.183  1.00  0.00      PAA1
ATOM   3565  N   LYS   227      -8.789  14.721 -25.994  1.00  0.00      PAA1
ATOM   3566  HN  LYS   227      -8.145  14.869 -26.752  1.00  0.00      PAA1
ATOM   3567  CA  LYS   227      -9.819  15.747 -25.834  1.00  0.00      PAA1
ATOM   3568  HA  LYS   227      -9.534  16.588 -26.457  1.00  0.00      PAA1
ATOM   3569  CB  LYS   227     -11.181  15.207 -26.275  1.00  0.00      PAA1
ATOM   3570  HB1 LYS   227     -11.938  16.014 -26.132  1.00  0.00      PAA1
ATOM   3571  HB2 LYS   227     -11.462  14.350 -25.628  1.00  0.00      PAA1
ATOM   3572  CG  LYS   227     -11.221  14.769 -27.740  1.00  0.00      PAA1
ATOM   3573  HG1 LYS   227     -10.421  14.015 -27.934  1.00  0.00      PAA1
ATOM   3574  HG2 LYS   227     -10.976  15.661 -28.366  1.00  0.00      PAA1
ATOM   3575  CD  LYS   227     -12.581  14.193 -28.125  1.00  0.00      PAA1
ATOM   3576  HD1 LYS   227     -13.364  14.924 -27.818  1.00  0.00      PAA1
ATOM   3577  HD2 LYS   227     -12.729  13.253 -27.548  1.00  0.00      PAA1
ATOM   3578  CE  LYS   227     -12.675  13.929 -29.630  1.00  0.00      PAA1
ATOM   3579  HE1 LYS   227     -11.856  13.245 -29.946  1.00  0.00      PAA1
ATOM   3580  HE2 LYS   227     -12.576  14.883 -30.193  1.00  0.00      PAA1
ATOM   3581  NZ  LYS   227     -13.974  13.296 -30.004  1.00  0.00      PAA1
ATOM   3582  HZ1 LYS   227     -14.748  13.933 -29.734  1.00  0.00      PAA1
ATOM   3583  HZ2 LYS   227     -14.062  12.391 -29.501  1.00  0.00      PAA1
ATOM   3584  HZ3 LYS   227     -13.984  13.133 -31.030  1.00  0.00      PAA1
ATOM   3585  C   LYS   227      -9.864  16.271 -24.399  1.00  0.00      PAA1
ATOM   3586  O   LYS   227     -10.908  16.300 -23.749  1.00  0.00      PAA1
ATOM   3587  N   LEU   228      -8.707  16.700 -23.903  1.00  0.00      PAA1
ATOM   3588  HN  LEU   228      -7.898  16.749 -24.500  1.00  0.00      PAA1
ATOM   3589  CA  LEU   228      -8.578  17.128 -22.517  1.00  0.00      PAA1
ATOM   3590  HA  LEU   228      -9.457  16.851 -21.958  1.00  0.00      PAA1
ATOM   3591  CB  LEU   228      -7.363  16.447 -21.885  1.00  0.00      PAA1
ATOM   3592  HB1 LEU   228      -7.045  16.954 -20.945  1.00  0.00      PAA1
ATOM   3593  HB2 LEU   228      -6.513  16.537 -22.601  1.00  0.00      PAA1
ATOM   3594  CG  LEU   228      -7.551  14.966 -21.537  1.00  0.00      PAA1
ATOM   3595  HG  LEU   228      -8.027  14.450 -22.398  1.00  0.00      PAA1
ATOM   3596  CD1 LEU   228      -6.212  14.290 -21.262  1.00  0.00      PAA1
ATOM   3597 HD11 LEU   228      -5.696  14.793 -20.421  1.00  0.00      PAA1
ATOM   3598 HD12 LEU   228      -5.554  14.346 -22.157  1.00  0.00      PAA1
ATOM   3599 HD13 LEU   228      -6.352  13.221 -20.996  1.00  0.00      PAA1
ATOM   3600  CD2 LEU   228      -8.439  14.871 -20.318  1.00  0.00      PAA1
ATOM   3601 HD21 LEU   228      -9.401  15.400 -20.462  1.00  0.00      PAA1
ATOM   3602 HD22 LEU   228      -7.931  15.339 -19.445  1.00  0.00      PAA1
ATOM   3603 HD23 LEU   228      -8.635  13.809 -20.060  1.00  0.00      PAA1
ATOM   3604  C   LEU   228      -8.489  18.647 -22.358  1.00  0.00      PAA1
ATOM   3605  O   LEU   228      -8.151  19.122 -21.268  1.00  0.00      PAA1
ATOM   3606  N   GLU   229      -8.781  19.426 -23.406  1.00  0.00      PAA1
ATOM   3607  HN  GLU   229      -9.013  19.097 -24.339  1.00  0.00      PAA1
ATOM   3608  CA  GLU   229      -8.680  20.877 -23.279  1.00  0.00      PAA1
ATOM   3609  HA  GLU   229      -7.662  21.118 -23.005  1.00  0.00      PAA1
ATOM   3610  CB  GLU   229      -9.013  21.573 -24.604  1.00  0.00      PAA1
ATOM   3611  HB1 GLU   229      -8.958  22.676 -24.436  1.00  0.00      PAA1
ATOM   3612  HB2 GLU   229     -10.065  21.345 -24.898  1.00  0.00      PAA1
ATOM   3613  CG  GLU   229      -8.068  21.263 -25.749  1.00  0.00      PAA1
ATOM   3614  HG1 GLU   229      -7.028  21.095 -25.404  1.00  0.00      PAA1
ATOM   3615  HG2 GLU   229      -8.053  22.118 -26.462  1.00  0.00      PAA1
ATOM   3616  CD  GLU   229      -8.495  20.048 -26.573  1.00  0.00      PAA1
ATOM   3617  OE1 GLU   229      -9.230  19.182 -26.043  1.00  0.00      PAA1
ATOM   3618  OE2 GLU   229      -8.098  19.967 -27.759  1.00  0.00      PAA1
ATOM   3619  C   GLU   229      -9.611  21.385 -22.184  1.00  0.00      PAA1
ATOM   3620  O   GLU   229     -10.750  20.932 -22.058  1.00  0.00      PAA1
ATOM   3621  N   GLY   230      -9.123  22.332 -21.385  1.00  0.00      PAA1
ATOM   3622  HN  GLY   230      -8.212  22.699 -21.556  1.00  0.00      PAA1
ATOM   3623  CA  GLY   230      -9.909  22.892 -20.310  1.00  0.00      PAA1
ATOM   3624  HA1 GLY   230     -10.954  22.922 -20.591  1.00  0.00      PAA1
ATOM   3625  HA2 GLY   230      -9.521  23.882 -20.122  1.00  0.00      PAA1
ATOM   3626  C   GLY   230      -9.830  22.145 -18.993  1.00  0.00      PAA1
ATOM   3627  O   GLY   230     -10.360  22.642 -17.990  1.00  0.00      PAA1
ATOM   3628  N   TYR   231      -9.166  20.989 -18.950  1.00  0.00      PAA1
ATOM   3629  HN  TYR   231      -8.859  20.556 -19.800  1.00  0.00      PAA1
ATOM   3630  CA  TYR   231      -8.999  20.231 -17.717  1.00  0.00      PAA1
ATOM   3631  HA  TYR   231      -9.728  20.554 -16.987  1.00  0.00      PAA1
ATOM   3632  CB  TYR   231      -9.251  18.741 -17.988  1.00  0.00      PAA1
ATOM   3633  HB1 TYR   231      -9.000  18.124 -17.096  1.00  0.00      PAA1
ATOM   3634  HB2 TYR   231      -8.616  18.385 -18.829  1.00  0.00      PAA1
ATOM   3635  CG  TYR   231     -10.693  18.454 -18.303  1.00  0.00      PAA1
ATOM   3636  CD1 TYR   231     -11.649  18.391 -17.285  1.00  0.00      PAA1
ATOM   3637  HD1 TYR   231     -11.349  18.591 -16.269  1.00  0.00      PAA1
ATOM   3638  CE1 TYR   231     -12.987  18.140 -17.573  1.00  0.00      PAA1
ATOM   3639  HE1 TYR   231     -13.707  18.099 -16.766  1.00  0.00      PAA1
ATOM   3640  CZ  TYR   231     -13.372  17.957 -18.878  1.00  0.00      PAA1
ATOM   3641  OH  TYR   231     -14.686  17.714 -19.170  1.00  0.00      PAA1
ATOM   3642  HH  TYR   231     -15.169  17.690 -18.338  1.00  0.00      PAA1
ATOM   3643  CD2 TYR   231     -11.111  18.281 -19.609  1.00  0.00      PAA1
ATOM   3644  HD2 TYR   231     -10.404  18.367 -20.418  1.00  0.00      PAA1
ATOM   3645  CE2 TYR   231     -12.451  18.029 -19.903  1.00  0.00      PAA1
ATOM   3646  HE2 TYR   231     -12.765  17.918 -20.931  1.00  0.00      PAA1
ATOM   3647  C   TYR   231      -7.640  20.440 -17.060  1.00  0.00      PAA1
ATOM   3648  O   TYR   231      -7.291  19.691 -16.139  1.00  0.00      PAA1
ATOM   3649  N   ALA   232      -6.871  21.443 -17.504  1.00  0.00      PAA1
ATOM   3650  HN  ALA   232      -7.220  22.041 -18.217  1.00  0.00      PAA1
ATOM   3651  CA  ALA   232      -5.598  21.814 -16.869  1.00  0.00      PAA1
ATOM   3652  HA  ALA   232      -5.090  22.505 -17.527  1.00  0.00      PAA1
ATOM   3653  CB  ALA   232      -5.832  22.494 -15.517  1.00  0.00      PAA1
ATOM   3654  HB1 ALA   232      -6.386  21.831 -14.822  1.00  0.00      PAA1
ATOM   3655  HB2 ALA   232      -6.416  23.420 -15.669  1.00  0.00      PAA1
ATOM   3656  HB3 ALA   232      -4.876  22.788 -15.033  1.00  0.00      PAA1
ATOM   3657  C   ALA   232      -4.683  20.604 -16.708  1.00  0.00      PAA1
ATOM   3658  O   ALA   232      -3.933  20.483 -15.742  1.00  0.00      PAA1
ATOM   3659  N   PHE   233      -4.764  19.688 -17.664  1.00  0.00      PAA1
ATOM   3660  HN  PHE   233      -5.382  19.808 -18.431  1.00  0.00      PAA1
ATOM   3661  CA  PHE   233      -4.127  18.395 -17.498  1.00  0.00      PAA1
ATOM   3662  HA  PHE   233      -4.510  17.956 -16.585  1.00  0.00      PAA1
ATOM   3663  CB  PHE   233      -4.414  17.529 -18.697  1.00  0.00      PAA1
ATOM   3664  HB1 PHE   233      -3.730  17.718 -19.557  1.00  0.00      PAA1
ATOM   3665  HB2 PHE   233      -5.435  17.774 -19.072  1.00  0.00      PAA1
ATOM   3666  CG  PHE   233      -4.455  16.100 -18.391  1.00  0.00      PAA1
ATOM   3667  CD1 PHE   233      -5.475  15.591 -17.603  1.00  0.00      PAA1
ATOM   3668  HD1 PHE   233      -6.229  16.260 -17.208  1.00  0.00      PAA1
ATOM   3669  CE1 PHE   233      -5.551  14.241 -17.336  1.00  0.00      PAA1
ATOM   3670  HE1 PHE   233      -6.368  13.846 -16.747  1.00  0.00      PAA1
ATOM   3671  CZ  PHE   233      -4.592  13.397 -17.852  1.00  0.00      PAA1
ATOM   3672  HZ  PHE   233      -4.669  12.335 -17.677  1.00  0.00      PAA1
ATOM   3673  CD2 PHE   233      -3.504  15.245 -18.911  1.00  0.00      PAA1
ATOM   3674  HD2 PHE   233      -2.702  15.636 -19.525  1.00  0.00      PAA1
ATOM   3675  CE2 PHE   233      -3.562  13.899 -18.636  1.00  0.00      PAA1
ATOM   3676  HE2 PHE   233      -2.802  13.231 -19.023  1.00  0.00      PAA1
ATOM   3677  C   PHE   233      -2.641  18.547 -17.343  1.00  0.00      PAA1
ATOM   3678  O   PHE   233      -2.024  17.877 -16.507  1.00  0.00      PAA1
ATOM   3679  N   GLU   234      -2.045  19.410 -18.154  1.00  0.00      PAA1
ATOM   3680  HN  GLU   234      -2.526  19.909 -18.865  1.00  0.00      PAA1
ATOM   3681  CA  GLU   234      -0.621  19.650 -18.027  1.00  0.00      PAA1
ATOM   3682  HA  GLU   234      -0.094  18.728 -18.235  1.00  0.00      PAA1
ATOM   3683  CB  GLU   234      -0.177  20.704 -19.030  1.00  0.00      PAA1
ATOM   3684  HB1 GLU   234      -0.673  21.688 -18.883  1.00  0.00      PAA1
ATOM   3685  HB2 GLU   234      -0.517  20.335 -20.031  1.00  0.00      PAA1
ATOM   3686  CG  GLU   234       1.319  20.885 -19.075  1.00  0.00      PAA1
ATOM   3687  HG1 GLU   234       1.835  19.926 -18.853  1.00  0.00      PAA1
ATOM   3688  HG2 GLU   234       1.665  21.638 -18.334  1.00  0.00      PAA1
ATOM   3689  CD  GLU   234       1.798  21.318 -20.431  1.00  0.00      PAA1
ATOM   3690  OE1 GLU   234       2.830  20.787 -20.882  1.00  0.00      PAA1
ATOM   3691  OE2 GLU   234       1.131  22.158 -21.055  1.00  0.00      PAA1
ATOM   3692  C   GLU   234      -0.269  20.065 -16.612  1.00  0.00      PAA1
ATOM   3693  O   GLU   234       0.467  19.348 -15.927  1.00  0.00      PAA1
ATOM   3694  N   HSD   235      -0.808  21.209 -16.152  1.00  0.00      PAA1
ATOM   3695  HN  HSD   235      -1.335  21.788 -16.763  1.00  0.00      PAA1
ATOM   3696  CA  HSD   235      -0.602  21.644 -14.771  1.00  0.00      PAA1
ATOM   3697  HA  HSD   235       0.418  21.999 -14.689  1.00  0.00      PAA1
ATOM   3698  CB  HSD   235      -1.571  22.765 -14.405  1.00  0.00      PAA1
ATOM   3699  HB1 HSD   235      -2.627  22.423 -14.440  1.00  0.00      PAA1
ATOM   3700  HB2 HSD   235      -1.467  23.562 -15.176  1.00  0.00      PAA1
ATOM   3701  ND1 HSD   235      -1.860  23.008 -11.905  1.00  0.00      PAA1
ATOM   3702  HD1 HSD   235      -2.592  22.328 -11.858  1.00  0.00      PAA1
ATOM   3703  CG  HSD   235      -1.280  23.421 -13.087  1.00  0.00      PAA1
ATOM   3704  CE1 HSD   235      -1.428  23.767 -10.911  1.00  0.00      PAA1
ATOM   3705  HE1 HSD   235      -1.757  23.703  -9.876  1.00  0.00      PAA1
ATOM   3706  NE2 HSD   235      -0.606  24.675 -11.409  1.00  0.00      PAA1
ATOM   3707  CD2 HSD   235      -0.497  24.480 -12.767  1.00  0.00      PAA1
ATOM   3708  HD2 HSD   235       0.133  25.115 -13.381  1.00  0.00      PAA1
ATOM   3709  C   HSD   235      -0.754  20.477 -13.795  1.00  0.00      PAA1
ATOM   3710  O   HSD   235       0.172  20.172 -13.036  1.00  0.00      PAA1
ATOM   3711  N   ILE   236      -1.896  19.783 -13.837  1.00  0.00      PAA1
ATOM   3712  HN  ILE   236      -2.589  19.981 -14.537  1.00  0.00      PAA1
ATOM   3713  CA  ILE   236      -2.218  18.784 -12.815  1.00  0.00      PAA1
ATOM   3714  HA  ILE   236      -2.069  19.227 -11.840  1.00  0.00      PAA1
ATOM   3715  CB  ILE   236      -3.677  18.304 -12.927  1.00  0.00      PAA1
ATOM   3716  HB  ILE   236      -3.847  17.953 -13.975  1.00  0.00      PAA1
ATOM   3717  CG2 ILE   236      -3.908  17.156 -11.969  1.00  0.00      PAA1
ATOM   3718 HG21 ILE   236      -3.487  17.391 -10.966  1.00  0.00      PAA1
ATOM   3719 HG22 ILE   236      -3.454  16.208 -12.331  1.00  0.00      PAA1
ATOM   3720 HG23 ILE   236      -4.986  16.972 -11.815  1.00  0.00      PAA1
ATOM   3721  CG1 ILE   236      -4.673  19.411 -12.640  1.00  0.00      PAA1
ATOM   3722 HG11 ILE   236      -4.354  20.359 -13.131  1.00  0.00      PAA1
ATOM   3723 HG12 ILE   236      -4.724  19.601 -11.545  1.00  0.00      PAA1
ATOM   3724  CD  ILE   236      -6.058  19.051 -13.189  1.00  0.00      PAA1
ATOM   3725  HD1 ILE   236      -6.471  18.134 -12.730  1.00  0.00      PAA1
ATOM   3726  HD2 ILE   236      -5.989  18.878 -14.284  1.00  0.00      PAA1
ATOM   3727  HD3 ILE   236      -6.766  19.886 -13.019  1.00  0.00      PAA1
ATOM   3728  C   ILE   236      -1.291  17.580 -12.896  1.00  0.00      PAA1
ATOM   3729  O   ILE   236      -0.820  17.076 -11.873  1.00  0.00      PAA1
ATOM   3730  N   VAL   237      -1.071  17.046 -14.089  1.00  0.00      PAA1
ATOM   3731  HN  VAL   237      -1.431  17.460 -14.933  1.00  0.00      PAA1
ATOM   3732  CA  VAL   237      -0.357  15.793 -14.220  1.00  0.00      PAA1
ATOM   3733  HA  VAL   237      -0.477  15.199 -13.325  1.00  0.00      PAA1
ATOM   3734  CB  VAL   237      -0.918  14.961 -15.392  1.00  0.00      PAA1
ATOM   3735  HB  VAL   237      -0.854  15.554 -16.337  1.00  0.00      PAA1
ATOM   3736  CG1 VAL   237      -0.107  13.701 -15.547  1.00  0.00      PAA1
ATOM   3737 HG11 VAL   237      -0.095  13.110 -14.607  1.00  0.00      PAA1
ATOM   3738 HG12 VAL   237       0.943  13.905 -15.845  1.00  0.00      PAA1
ATOM   3739 HG13 VAL   237      -0.546  13.062 -16.345  1.00  0.00      PAA1
ATOM   3740  CG2 VAL   237      -2.389  14.619 -15.130  1.00  0.00      PAA1
ATOM   3741 HG21 VAL   237      -3.017  15.535 -15.119  1.00  0.00      PAA1
ATOM   3742 HG22 VAL   237      -2.504  14.092 -14.161  1.00  0.00      PAA1
ATOM   3743 HG23 VAL   237      -2.770  13.954 -15.931  1.00  0.00      PAA1
ATOM   3744  C   VAL   237       1.135  16.020 -14.385  1.00  0.00      PAA1
ATOM   3745  O   VAL   237       1.932  15.359 -13.722  1.00  0.00      PAA1
ATOM   3746  N   TYR   238       1.492  16.938 -15.276  1.00  0.00      PAA1
ATOM   3747  HN  TYR   238       0.822  17.554 -15.697  1.00  0.00      PAA1
ATOM   3748  CA  TYR   238       2.858  17.149 -15.706  1.00  0.00      PAA1
ATOM   3749  HA  TYR   238       3.378  16.222 -15.540  1.00  0.00      PAA1
ATOM   3750  CB  TYR   238       2.883  17.577 -17.169  1.00  0.00      PAA1
ATOM   3751  HB1 TYR   238       2.573  18.639 -17.282  1.00  0.00      PAA1
ATOM   3752  HB2 TYR   238       2.176  16.950 -17.751  1.00  0.00      PAA1
ATOM   3753  CG  TYR   238       4.227  17.392 -17.815  1.00  0.00      PAA1
ATOM   3754  CD1 TYR   238       5.049  16.315 -17.468  1.00  0.00      PAA1
ATOM   3755  HD1 TYR   238       4.742  15.567 -16.758  1.00  0.00      PAA1
ATOM   3756  CE1 TYR   238       6.291  16.143 -18.065  1.00  0.00      PAA1
ATOM   3757  HE1 TYR   238       6.924  15.312 -17.790  1.00  0.00      PAA1
ATOM   3758  CZ  TYR   238       6.722  17.059 -19.006  1.00  0.00      PAA1
ATOM   3759  OH  TYR   238       7.942  16.906 -19.602  1.00  0.00      PAA1
ATOM   3760  HH  TYR   238       8.525  16.230 -19.205  1.00  0.00      PAA1
ATOM   3761  CD2 TYR   238       4.699  18.301 -18.760  1.00  0.00      PAA1
ATOM   3762  HD2 TYR   238       4.086  19.148 -19.049  1.00  0.00      PAA1
ATOM   3763  CE2 TYR   238       5.937  18.135 -19.360  1.00  0.00      PAA1
ATOM   3764  HE2 TYR   238       6.281  18.846 -20.099  1.00  0.00      PAA1
ATOM   3765  C   TYR   238       3.588  18.193 -14.879  1.00  0.00      PAA1
ATOM   3766  O   TYR   238       4.821  18.175 -14.859  1.00  0.00      PAA1
ATOM   3767  N   GLY   239       2.873  19.106 -14.234  1.00  0.00      PAA1
ATOM   3768  HN  GLY   239       1.892  19.194 -14.408  1.00  0.00      PAA1
ATOM   3769  CA  GLY   239       3.540  20.070 -13.356  1.00  0.00      PAA1
ATOM   3770  HA1 GLY   239       4.412  19.628 -12.894  1.00  0.00      PAA1
ATOM   3771  HA2 GLY   239       2.802  20.373 -12.632  1.00  0.00      PAA1
ATOM   3772  C   GLY   239       4.000  21.328 -14.073  1.00  0.00      PAA1
ATOM   3773  O   GLY   239       4.280  21.340 -15.270  1.00  0.00      PAA1
ATOM   3774  N   ASP   240       4.079  22.413 -13.308  1.00  0.00      PAA1
ATOM   3775  HN  ASP   240       3.788  22.374 -12.351  1.00  0.00      PAA1
ATOM   3776  CA  ASP   240       4.552  23.710 -13.783  1.00  0.00      PAA1
ATOM   3777  HA  ASP   240       4.868  23.649 -14.817  1.00  0.00      PAA1
ATOM   3778  CB  ASP   240       3.440  24.755 -13.654  1.00  0.00      PAA1
ATOM   3779  HB1 ASP   240       3.032  24.760 -12.623  1.00  0.00      PAA1
ATOM   3780  HB2 ASP   240       2.618  24.523 -14.359  1.00  0.00      PAA1
ATOM   3781  CG  ASP   240       3.922  26.176 -13.956  1.00  0.00      PAA1
ATOM   3782  OD1 ASP   240       5.075  26.344 -14.399  1.00  0.00      PAA1
ATOM   3783  OD2 ASP   240       3.137  27.137 -13.769  1.00  0.00      PAA1
ATOM   3784  C   ASP   240       5.784  24.060 -12.936  1.00  0.00      PAA1
ATOM   3785  O   ASP   240       5.663  24.271 -11.727  1.00  0.00      PAA1
ATOM   3786  N   PHE   241       6.967  24.123 -13.559  1.00  0.00      PAA1
ATOM   3787  HN  PHE   241       7.000  24.000 -14.545  1.00  0.00      PAA1
ATOM   3788  CA  PHE   241       8.216  24.373 -12.843  1.00  0.00      PAA1
ATOM   3789  HA  PHE   241       8.066  24.248 -11.777  1.00  0.00      PAA1
ATOM   3790  CB  PHE   241       9.293  23.373 -13.289  1.00  0.00      PAA1
ATOM   3791  HB1 PHE   241      10.270  23.628 -12.818  1.00  0.00      PAA1
ATOM   3792  HB2 PHE   241       9.424  23.424 -14.391  1.00  0.00      PAA1
ATOM   3793  CG  PHE   241       8.983  21.915 -12.940  1.00  0.00      PAA1
ATOM   3794  CD1 PHE   241       7.884  21.241 -13.496  1.00  0.00      PAA1
ATOM   3795  HD1 PHE   241       7.236  21.715 -14.214  1.00  0.00      PAA1
ATOM   3796  CE1 PHE   241       7.616  19.894 -13.164  1.00  0.00      PAA1
ATOM   3797  HE1 PHE   241       6.765  19.401 -13.614  1.00  0.00      PAA1
ATOM   3798  CZ  PHE   241       8.438  19.202 -12.287  1.00  0.00      PAA1
ATOM   3799  HZ  PHE   241       8.216  18.181 -12.018  1.00  0.00      PAA1
ATOM   3800  CD2 PHE   241       9.809  21.207 -12.097  1.00  0.00      PAA1
ATOM   3801  HD2 PHE   241      10.650  21.720 -11.660  1.00  0.00      PAA1
ATOM   3802  CE2 PHE   241       9.548  19.864 -11.756  1.00  0.00      PAA1
ATOM   3803  HE2 PHE   241      10.208  19.342 -11.078  1.00  0.00      PAA1
ATOM   3804  C   PHE   241       8.728  25.810 -13.031  1.00  0.00      PAA1
ATOM   3805  O   PHE   241       9.893  26.093 -12.721  1.00  0.00      PAA1
ATOM   3806  N   SER   242       7.880  26.731 -13.508  1.00  0.00      PAA1
ATOM   3807  HN  SER   242       6.918  26.505 -13.724  1.00  0.00      PAA1
ATOM   3808  CA  SER   242       8.359  28.042 -13.908  1.00  0.00      PAA1
ATOM   3809  HA  SER   242       9.360  27.948 -14.305  1.00  0.00      PAA1
ATOM   3810  CB  SER   242       7.477  28.611 -15.023  1.00  0.00      PAA1
ATOM   3811  HB1 SER   242       7.487  27.928 -15.901  1.00  0.00      PAA1
ATOM   3812  HB2 SER   242       7.882  29.605 -15.317  1.00  0.00      PAA1
ATOM   3813  OG  SER   242       6.158  28.767 -14.573  1.00  0.00      PAA1
ATOM   3814  HG1 SER   242       5.678  27.899 -14.563  1.00  0.00      PAA1
ATOM   3815  C   SER   242       8.446  29.031 -12.757  1.00  0.00      PAA1
ATOM   3816  O   SER   242       9.158  30.029 -12.881  1.00  0.00      PAA1
ATOM   3817  N   HSD   243       7.765  28.770 -11.648  1.00  0.00      PAA1
ATOM   3818  HN  HSD   243       7.200  27.948 -11.629  1.00  0.00      PAA1
ATOM   3819  CA  HSD   243       7.753  29.652 -10.494  1.00  0.00      PAA1
ATOM   3820  HA  HSD   243       8.283  30.564 -10.731  1.00  0.00      PAA1
ATOM   3821  CB  HSD   243       6.330  30.006 -10.051  1.00  0.00      PAA1
ATOM   3822  HB1 HSD   243       6.318  30.756  -9.234  1.00  0.00      PAA1
ATOM   3823  HB2 HSD   243       5.830  29.082  -9.675  1.00  0.00      PAA1
ATOM   3824  ND1 HSD   243       5.611  31.747 -11.720  1.00  0.00      PAA1
ATOM   3825  HD1 HSD   243       6.424  32.316 -11.617  1.00  0.00      PAA1
ATOM   3826  CG  HSD   243       5.450  30.507 -11.149  1.00  0.00      PAA1
ATOM   3827  CE1 HSD   243       4.690  31.923 -12.649  1.00  0.00      PAA1
ATOM   3828  HE1 HSD   243       4.610  32.777 -13.322  1.00  0.00      PAA1
ATOM   3829  NE2 HSD   243       3.923  30.849 -12.688  1.00  0.00      PAA1
ATOM   3830  CD2 HSD   243       4.372  29.947 -11.755  1.00  0.00      PAA1
ATOM   3831  HD2 HSD   243       3.910  28.972 -11.656  1.00  0.00      PAA1
ATOM   3832  C   HSD   243       8.451  29.005  -9.311  1.00  0.00      PAA1
ATOM   3833  O   HSD   243       8.681  27.792  -9.255  1.00  0.00      PAA1
ATOM   3834  N   SER   244       8.734  29.867  -8.339  1.00  0.00      PAA1
ATOM   3835  HN  SER   244       8.561  30.832  -8.488  1.00  0.00      PAA1
ATOM   3836  CA  SER   244       9.297  29.472  -7.047  1.00  0.00      PAA1
ATOM   3837  HA  SER   244      10.332  29.189  -7.187  1.00  0.00      PAA1
ATOM   3838  CB  SER   244       9.189  30.711  -6.146  1.00  0.00      PAA1
ATOM   3839  HB1 SER   244       8.139  31.082  -6.157  1.00  0.00      PAA1
ATOM   3840  HB2 SER   244       9.833  31.526  -6.545  1.00  0.00      PAA1
ATOM   3841  OG  SER   244       9.514  30.451  -4.831  1.00  0.00      PAA1
ATOM   3842  HG1 SER   244      10.448  30.201  -4.781  1.00  0.00      PAA1
ATOM   3843  C   SER   244       8.582  28.250  -6.442  1.00  0.00      PAA1
ATOM   3844  O   SER   244       9.213  27.262  -6.001  1.00  0.00      PAA1
ATOM   3845  N   GLN   245       7.264  28.341  -6.348  1.00  0.00      PAA1
ATOM   3846  HN  GLN   245       6.783  29.124  -6.714  1.00  0.00      PAA1
ATOM   3847  CA  GLN   245       6.436  27.252  -5.855  1.00  0.00      PAA1
ATOM   3848  HA  GLN   245       6.991  26.645  -5.154  1.00  0.00      PAA1
ATOM   3849  CB  GLN   245       5.222  27.855  -5.134  1.00  0.00      PAA1
ATOM   3850  HB1 GLN   245       4.936  28.749  -5.745  1.00  0.00      PAA1
ATOM   3851  HB2 GLN   245       5.547  28.258  -4.147  1.00  0.00      PAA1
ATOM   3852  CG  GLN   245       3.991  26.999  -5.056  1.00  0.00      PAA1
ATOM   3853  HG1 GLN   245       3.880  26.233  -5.846  1.00  0.00      PAA1
ATOM   3854  HG2 GLN   245       3.118  27.684  -5.180  1.00  0.00      PAA1
ATOM   3855  CD  GLN   245       3.814  26.316  -3.705  1.00  0.00      PAA1
ATOM   3856  OE1 GLN   245       4.768  26.220  -2.896  1.00  0.00      PAA1
ATOM   3857  NE2 GLN   245       2.586  25.839  -3.446  1.00  0.00      PAA1
ATOM   3858 HE21 GLN   245       2.472  25.385  -2.570  1.00  0.00      PAA1
ATOM   3859 HE22 GLN   245       1.863  25.971  -4.115  1.00  0.00      PAA1
ATOM   3860  C   GLN   245       6.028  26.371  -7.040  1.00  0.00      PAA1
ATOM   3861  O   GLN   245       5.467  26.873  -8.014  1.00  0.00      PAA1
ATOM   3862  N   LEU   246       6.321  25.063  -6.945  1.00  0.00      PAA1
ATOM   3863  HN  LEU   246       6.841  24.733  -6.152  1.00  0.00      PAA1
ATOM   3864  CA  LEU   246       6.013  24.096  -7.989  1.00  0.00      PAA1
ATOM   3865  HA  LEU   246       6.388  24.471  -8.933  1.00  0.00      PAA1
ATOM   3866  CB  LEU   246       6.696  22.759  -7.638  1.00  0.00      PAA1
ATOM   3867  HB1 LEU   246       6.142  22.216  -6.845  1.00  0.00      PAA1
ATOM   3868  HB2 LEU   246       7.669  23.066  -7.176  1.00  0.00      PAA1
ATOM   3869  CG  LEU   246       7.122  21.799  -8.742  1.00  0.00      PAA1
ATOM   3870  HG  LEU   246       7.619  22.370  -9.567  1.00  0.00      PAA1
ATOM   3871  CD1 LEU   246       8.088  20.759  -8.205  1.00  0.00      PAA1
ATOM   3872 HD11 LEU   246       7.608  20.151  -7.414  1.00  0.00      PAA1
ATOM   3873 HD12 LEU   246       8.999  21.242  -7.788  1.00  0.00      PAA1
ATOM   3874 HD13 LEU   246       8.408  20.075  -9.021  1.00  0.00      PAA1
ATOM   3875  CD2 LEU   246       5.889  21.128  -9.240  1.00  0.00      PAA1
ATOM   3876 HD21 LEU   246       5.221  21.840  -9.766  1.00  0.00      PAA1
ATOM   3877 HD22 LEU   246       5.325  20.632  -8.423  1.00  0.00      PAA1
ATOM   3878 HD23 LEU   246       6.161  20.349  -9.989  1.00  0.00      PAA1
ATOM   3879  C   LEU   246       4.498  23.907  -8.105  1.00  0.00      PAA1
ATOM   3880  O   LEU   246       3.832  23.580  -7.129  1.00  0.00      PAA1
ATOM   3881  N   GLY   247       3.946  24.104  -9.293  1.00  0.00      PAA1
ATOM   3882  HN  GLY   247       4.519  24.324 -10.095  1.00  0.00      PAA1
ATOM   3883  CA  GLY   247       2.513  24.016  -9.491  1.00  0.00      PAA1
ATOM   3884  HA1 GLY   247       2.274  24.679 -10.312  1.00  0.00      PAA1
ATOM   3885  HA2 GLY   247       1.974  24.268  -8.591  1.00  0.00      PAA1
ATOM   3886  C   GLY   247       2.139  22.618  -9.950  1.00  0.00      PAA1
ATOM   3887  O   GLY   247       2.814  22.024 -10.788  1.00  0.00      PAA1
ATOM   3888  N   GLY   248       1.077  22.090  -9.382  1.00  0.00      PAA1
ATOM   3889  HN  GLY   248       0.511  22.641  -8.787  1.00  0.00      PAA1
ATOM   3890  CA  GLY   248       0.523  20.848  -9.931  1.00  0.00      PAA1
ATOM   3891  HA1 GLY   248       0.523  20.944 -10.996  1.00  0.00      PAA1
ATOM   3892  HA2 GLY   248      -0.471  20.726  -9.533  1.00  0.00      PAA1
ATOM   3893  C   GLY   248       1.297  19.590  -9.560  1.00  0.00      PAA1
ATOM   3894  O   GLY   248       1.737  19.428  -8.421  1.00  0.00      PAA1
ATOM   3895  N   LEU   249       1.419  18.662 -10.512  1.00  0.00      PAA1
ATOM   3896  HN  LEU   249       1.040  18.842 -11.421  1.00  0.00      PAA1
ATOM   3897  CA  LEU   249       2.204  17.422 -10.380  1.00  0.00      PAA1
ATOM   3898  HA  LEU   249       2.133  16.925 -11.336  1.00  0.00      PAA1
ATOM   3899  CB  LEU   249       3.681  17.750 -10.088  1.00  0.00      PAA1
ATOM   3900  HB1 LEU   249       3.811  18.006  -9.013  1.00  0.00      PAA1
ATOM   3901  HB2 LEU   249       3.935  18.677 -10.655  1.00  0.00      PAA1
ATOM   3902  CG  LEU   249       4.734  16.711 -10.488  1.00  0.00      PAA1
ATOM   3903  HG  LEU   249       4.409  15.748 -10.053  1.00  0.00      PAA1
ATOM   3904  CD1 LEU   249       4.815  16.551 -12.021  1.00  0.00      PAA1
ATOM   3905 HD11 LEU   249       5.192  17.490 -12.478  1.00  0.00      PAA1
ATOM   3906 HD12 LEU   249       3.829  16.314 -12.463  1.00  0.00      PAA1
ATOM   3907 HD13 LEU   249       5.520  15.737 -12.289  1.00  0.00      PAA1
ATOM   3908  CD2 LEU   249       6.106  17.050  -9.863  1.00  0.00      PAA1
ATOM   3909 HD21 LEU   249       6.022  17.087  -8.757  1.00  0.00      PAA1
ATOM   3910 HD22 LEU   249       6.457  18.039 -10.228  1.00  0.00      PAA1
ATOM   3911 HD23 LEU   249       6.863  16.287 -10.142  1.00  0.00      PAA1
ATOM   3912  C   LEU   249       1.645  16.444  -9.321  1.00  0.00      PAA1
ATOM   3913  O   LEU   249       2.299  16.133  -8.319  1.00  0.00      PAA1
ATOM   3914  N   HSD   250       0.445  15.894  -9.572  1.00  0.00      PAA1
ATOM   3915  HN  HSD   250      -0.059  16.188 -10.390  1.00  0.00      PAA1
ATOM   3916  CA  HSD   250      -0.240  15.076  -8.558  1.00  0.00      PAA1
ATOM   3917  HA  HSD   250       0.355  15.028  -7.656  1.00  0.00      PAA1
ATOM   3918  CB  HSD   250      -1.584  15.715  -8.201  1.00  0.00      PAA1
ATOM   3919  HB1 HSD   250      -2.105  15.115  -7.425  1.00  0.00      PAA1
ATOM   3920  HB2 HSD   250      -2.232  15.756  -9.104  1.00  0.00      PAA1
ATOM   3921  ND1 HSD   250      -0.801  17.374  -6.482  1.00  0.00      PAA1
ATOM   3922  HD1 HSD   250      -0.361  16.646  -5.933  1.00  0.00      PAA1
ATOM   3923  CG  HSD   250      -1.429  17.108  -7.678  1.00  0.00      PAA1
ATOM   3924  CE1 HSD   250      -0.762  18.685  -6.289  1.00  0.00      PAA1
ATOM   3925  HE1 HSD   250      -0.318  19.169  -5.420  1.00  0.00      PAA1
ATOM   3926  NE2 HSD   250      -1.324  19.273  -7.327  1.00  0.00      PAA1
ATOM   3927  CD2 HSD   250      -1.744  18.311  -8.216  1.00  0.00      PAA1
ATOM   3928  HD2 HSD   250      -2.231  18.561  -9.150  1.00  0.00      PAA1
ATOM   3929  C   HSD   250      -0.465  13.629  -8.966  1.00  0.00      PAA1
ATOM   3930  O   HSD   250      -1.081  12.875  -8.193  1.00  0.00      PAA1
ATOM   3931  N   LEU   251      -0.031  13.226 -10.157  1.00  0.00      PAA1
ATOM   3932  HN  LEU   251       0.474  13.849 -10.750  1.00  0.00      PAA1
ATOM   3933  CA  LEU   251      -0.179  11.845 -10.618  1.00  0.00      PAA1
ATOM   3934  HA  LEU   251      -0.698  11.252  -9.882  1.00  0.00      PAA1
ATOM   3935  CB  LEU   251      -0.901  11.781 -11.934  1.00  0.00      PAA1
ATOM   3936  HB1 LEU   251      -0.484  10.981 -12.588  1.00  0.00      PAA1
ATOM   3937  HB2 LEU   251      -0.805  12.737 -12.495  1.00  0.00      PAA1
ATOM   3938  CG  LEU   251      -2.364  11.426 -11.713  1.00  0.00      PAA1
ATOM   3939  HG  LEU   251      -2.462  10.647 -10.917  1.00  0.00      PAA1
ATOM   3940  CD1 LEU   251      -3.119  12.686 -11.295  1.00  0.00      PAA1
ATOM   3941 HD11 LEU   251      -3.029  13.480 -12.065  1.00  0.00      PAA1
ATOM   3942 HD12 LEU   251      -2.750  13.080 -10.328  1.00  0.00      PAA1
ATOM   3943 HD13 LEU   251      -4.192  12.448 -11.166  1.00  0.00      PAA1
ATOM   3944  CD2 LEU   251      -2.875  10.873 -12.982  1.00  0.00      PAA1
ATOM   3945 HD21 LEU   251      -2.304   9.973 -13.302  1.00  0.00      PAA1
ATOM   3946 HD22 LEU   251      -2.826  11.626 -13.800  1.00  0.00      PAA1
ATOM   3947 HD23 LEU   251      -3.930  10.560 -12.869  1.00  0.00      PAA1
ATOM   3948  C   LEU   251       1.209  11.240 -10.777  1.00  0.00      PAA1
ATOM   3949  O   LEU   251       2.097  11.869 -11.365  1.00  0.00      PAA1
ATOM   3950  N   LEU   252       1.398  10.020 -10.300  1.00  0.00      PAA1
ATOM   3951  HN  LEU   252       0.665   9.534  -9.821  1.00  0.00      PAA1
ATOM   3952  CA  LEU   252       2.741   9.436 -10.306  1.00  0.00      PAA1
ATOM   3953  HA  LEU   252       3.381  10.092  -9.734  1.00  0.00      PAA1
ATOM   3954  CB  LEU   252       2.727   8.046  -9.664  1.00  0.00      PAA1
ATOM   3955  HB1 LEU   252       2.087   7.361 -10.265  1.00  0.00      PAA1
ATOM   3956  HB2 LEU   252       2.280   8.117  -8.648  1.00  0.00      PAA1
ATOM   3957  CG  LEU   252       4.135   7.452  -9.546  1.00  0.00      PAA1
ATOM   3958  HG  LEU   252       4.644   7.457 -10.539  1.00  0.00      PAA1
ATOM   3959  CD1 LEU   252       5.010   8.250  -8.559  1.00  0.00      PAA1
ATOM   3960 HD11 LEU   252       4.528   8.293  -7.559  1.00  0.00      PAA1
ATOM   3961 HD12 LEU   252       5.180   9.286  -8.920  1.00  0.00      PAA1
ATOM   3962 HD13 LEU   252       6.002   7.763  -8.449  1.00  0.00      PAA1
ATOM   3963  CD2 LEU   252       4.100   5.979  -9.125  1.00  0.00      PAA1
ATOM   3964 HD21 LEU   252       3.479   5.387  -9.829  1.00  0.00      PAA1
ATOM   3965 HD22 LEU   252       3.671   5.871  -8.106  1.00  0.00      PAA1
ATOM   3966 HD23 LEU   252       5.125   5.552  -9.116  1.00  0.00      PAA1
ATOM   3967  C   LEU   252       3.335   9.357 -11.715  1.00  0.00      PAA1
ATOM   3968  O   LEU   252       4.550   9.554 -11.899  1.00  0.00      PAA1
ATOM   3969  N   ILE   253       2.503   9.076 -12.720  1.00  0.00      PAA1
ATOM   3970  HN  ILE   253       1.539   8.887 -12.568  1.00  0.00      PAA1
ATOM   3971  CA  ILE   253       3.011   8.992 -14.086  1.00  0.00      PAA1
ATOM   3972  HA  ILE   253       3.792   8.244 -14.104  1.00  0.00      PAA1
ATOM   3973  CB  ILE   253       1.888   8.543 -15.047  1.00  0.00      PAA1
ATOM   3974  HB  ILE   253       1.428   7.617 -14.629  1.00  0.00      PAA1
ATOM   3975  CG2 ILE   253       0.818   9.607 -15.194  1.00  0.00      PAA1
ATOM   3976 HG21 ILE   253       1.191  10.494 -15.752  1.00  0.00      PAA1
ATOM   3977 HG22 ILE   253       0.433   9.941 -14.211  1.00  0.00      PAA1
ATOM   3978 HG23 ILE   253      -0.049   9.206 -15.763  1.00  0.00      PAA1
ATOM   3979  CG1 ILE   253       2.469   8.228 -16.414  1.00  0.00      PAA1
ATOM   3980 HG11 ILE   253       3.336   7.542 -16.291  1.00  0.00      PAA1
ATOM   3981 HG12 ILE   253       2.855   9.150 -16.893  1.00  0.00      PAA1
ATOM   3982  CD  ILE   253       1.444   7.534 -17.401  1.00  0.00      PAA1
ATOM   3983  HD1 ILE   253       0.621   8.228 -17.662  1.00  0.00      PAA1
ATOM   3984  HD2 ILE   253       1.011   6.629 -16.929  1.00  0.00      PAA1
ATOM   3985  HD3 ILE   253       1.959   7.240 -18.339  1.00  0.00      PAA1
ATOM   3986  C   ILE   253       3.648  10.308 -14.534  1.00  0.00      PAA1
ATOM   3987  O   ILE   253       4.628  10.304 -15.306  1.00  0.00      PAA1
ATOM   3988  N   GLY   254       3.125  11.447 -14.058  1.00  0.00      PAA1
ATOM   3989  HN  GLY   254       2.387  11.447 -13.385  1.00  0.00      PAA1
ATOM   3990  CA  GLY   254       3.728  12.724 -14.417  1.00  0.00      PAA1
ATOM   3991  HA1 GLY   254       3.090  13.481 -14.021  1.00  0.00      PAA1
ATOM   3992  HA2 GLY   254       3.861  12.791 -15.488  1.00  0.00      PAA1
ATOM   3993  C   GLY   254       5.080  12.920 -13.761  1.00  0.00      PAA1
ATOM   3994  O   GLY   254       6.013  13.413 -14.385  1.00  0.00      PAA1
ATOM   3995  N   LEU   255       5.197  12.554 -12.489  1.00  0.00      PAA1
ATOM   3996  HN  LEU   255       4.415  12.221 -11.969  1.00  0.00      PAA1
ATOM   3997  CA  LEU   255       6.517  12.538 -11.855  1.00  0.00      PAA1
ATOM   3998  HA  LEU   255       6.953  13.526 -11.929  1.00  0.00      PAA1
ATOM   3999  CB  LEU   255       6.399  12.150 -10.391  1.00  0.00      PAA1
ATOM   4000  HB1 LEU   255       7.418  11.936 -10.003  1.00  0.00      PAA1
ATOM   4001  HB2 LEU   255       5.832  11.195 -10.311  1.00  0.00      PAA1
ATOM   4002  CG  LEU   255       5.816  13.139  -9.393  1.00  0.00      PAA1
ATOM   4003  HG  LEU   255       6.274  14.143  -9.563  1.00  0.00      PAA1
ATOM   4004  CD1 LEU   255       4.291  13.247  -9.540  1.00  0.00      PAA1
ATOM   4005 HD11 LEU   255       3.819  12.251  -9.424  1.00  0.00      PAA1
ATOM   4006 HD12 LEU   255       3.999  13.668 -10.522  1.00  0.00      PAA1
ATOM   4007 HD13 LEU   255       3.880  13.915  -8.751  1.00  0.00      PAA1
ATOM   4008  CD2 LEU   255       6.187  12.670  -7.996  1.00  0.00      PAA1
ATOM   4009 HD21 LEU   255       7.291  12.619  -7.875  1.00  0.00      PAA1
ATOM   4010 HD22 LEU   255       5.760  11.666  -7.789  1.00  0.00      PAA1
ATOM   4011 HD23 LEU   255       5.796  13.382  -7.237  1.00  0.00      PAA1
ATOM   4012  C   LEU   255       7.467  11.575 -12.568  1.00  0.00      PAA1
ATOM   4013  O   LEU   255       8.663  11.861 -12.697  1.00  0.00      PAA1
ATOM   4014  N   ALA   256       6.946  10.428 -13.038  1.00  0.00      PAA1
ATOM   4015  HN  ALA   256       5.986  10.190 -12.871  1.00  0.00      PAA1
ATOM   4016  CA  ALA   256       7.796   9.446 -13.711  1.00  0.00      PAA1
ATOM   4017  HA  ALA   256       8.633   9.205 -13.070  1.00  0.00      PAA1
ATOM   4018  CB  ALA   256       7.016   8.170 -14.041  1.00  0.00      PAA1
ATOM   4019  HB1 ALA   256       6.182   8.373 -14.745  1.00  0.00      PAA1
ATOM   4020  HB2 ALA   256       6.585   7.743 -13.110  1.00  0.00      PAA1
ATOM   4021  HB3 ALA   256       7.686   7.408 -14.493  1.00  0.00      PAA1
ATOM   4022  C   ALA   256       8.366  10.023 -14.980  1.00  0.00      PAA1
ATOM   4023  O   ALA   256       9.539   9.800 -15.295  1.00  0.00      PAA1
ATOM   4024  N   LYS   257       7.539  10.753 -15.733  1.00  0.00      PAA1
ATOM   4025  HN  LYS   257       6.578  10.869 -15.478  1.00  0.00      PAA1
ATOM   4026  CA  LYS   257       7.996  11.376 -16.960  1.00  0.00      PAA1
ATOM   4027  HA  LYS   257       8.509  10.638 -17.561  1.00  0.00      PAA1
ATOM   4028  CB  LYS   257       6.811  11.926 -17.740  1.00  0.00      PAA1
ATOM   4029  HB1 LYS   257       6.278  12.690 -17.124  1.00  0.00      PAA1
ATOM   4030  HB2 LYS   257       6.093  11.087 -17.894  1.00  0.00      PAA1
ATOM   4031  CG  LYS   257       7.164  12.516 -19.075  1.00  0.00      PAA1
ATOM   4032  HG1 LYS   257       7.728  11.771 -19.679  1.00  0.00      PAA1
ATOM   4033  HG2 LYS   257       7.824  13.410 -18.954  1.00  0.00      PAA1
ATOM   4034  CD  LYS   257       5.883  12.937 -19.793  1.00  0.00      PAA1
ATOM   4035  HD1 LYS   257       5.358  13.692 -19.162  1.00  0.00      PAA1
ATOM   4036  HD2 LYS   257       5.187  12.078 -19.915  1.00  0.00      PAA1
ATOM   4037  CE  LYS   257       6.170  13.593 -21.149  1.00  0.00      PAA1
ATOM   4038  HE1 LYS   257       6.978  14.353 -21.061  1.00  0.00      PAA1
ATOM   4039  HE2 LYS   257       5.251  14.088 -21.534  1.00  0.00      PAA1
ATOM   4040  NZ  LYS   257       6.579  12.574 -22.146  1.00  0.00      PAA1
ATOM   4041  HZ1 LYS   257       5.817  11.877 -22.289  1.00  0.00      PAA1
ATOM   4042  HZ2 LYS   257       7.447  12.088 -21.856  1.00  0.00      PAA1
ATOM   4043  HZ3 LYS   257       6.742  13.030 -23.066  1.00  0.00      PAA1
ATOM   4044  C   LYS   257       8.991  12.482 -16.667  1.00  0.00      PAA1
ATOM   4045  O   LYS   257      10.050  12.555 -17.296  1.00  0.00      PAA1
ATOM   4046  N   ARG   258       8.678  13.363 -15.713  1.00  0.00      PAA1
ATOM   4047  HN  ARG   258       7.796  13.350 -15.237  1.00  0.00      PAA1
ATOM   4048  CA  ARG   258       9.642  14.411 -15.373  1.00  0.00      PAA1
ATOM   4049  HA  ARG   258       9.846  14.986 -16.269  1.00  0.00      PAA1
ATOM   4050  CB  ARG   258       9.097  15.327 -14.282  1.00  0.00      PAA1
ATOM   4051  HB1 ARG   258       8.772  14.705 -13.418  1.00  0.00      PAA1
ATOM   4052  HB2 ARG   258       8.187  15.844 -14.663  1.00  0.00      PAA1
ATOM   4053  CG  ARG   258      10.125  16.375 -13.794  1.00  0.00      PAA1
ATOM   4054  HG1 ARG   258      11.095  15.925 -13.494  1.00  0.00      PAA1
ATOM   4055  HG2 ARG   258       9.712  16.842 -12.873  1.00  0.00      PAA1
ATOM   4056  CD  ARG   258      10.366  17.474 -14.821  1.00  0.00      PAA1
ATOM   4057  HD1 ARG   258       9.387  17.932 -15.105  1.00  0.00      PAA1
ATOM   4058  HD2 ARG   258      10.821  17.005 -15.729  1.00  0.00      PAA1
ATOM   4059  NE  ARG   258      11.250  18.533 -14.325  1.00  0.00      PAA1
ATOM   4060  HE  ARG   258      11.547  18.554 -13.364  1.00  0.00      PAA1
ATOM   4061  CZ  ARG   258      11.726  19.509 -15.087  1.00  0.00      PAA1
ATOM   4062  NH1 ARG   258      11.406  19.531 -16.368  1.00  0.00      PAA1
ATOM   4063 HH11 ARG   258      10.850  18.785 -16.724  1.00  0.00      PAA1
ATOM   4064 HH12 ARG   258      11.825  20.189 -16.971  1.00  0.00      PAA1
ATOM   4065  NH2 ARG   258      12.531  20.446 -14.583  1.00  0.00      PAA1
ATOM   4066 HH21 ARG   258      12.711  20.448 -13.581  1.00  0.00      PAA1
ATOM   4067 HH22 ARG   258      12.780  21.225 -15.128  1.00  0.00      PAA1
ATOM   4068  C   ARG   258      10.965  13.809 -14.922  1.00  0.00      PAA1
ATOM   4069  O   ARG   258      12.036  14.286 -15.318  1.00  0.00      PAA1
ATOM   4070  N   PHE   259      10.910  12.746 -14.107  1.00  0.00      PAA1
ATOM   4071  HN  PHE   259      10.034  12.379 -13.783  1.00  0.00      PAA1
ATOM   4072  CA  PHE   259      12.137  12.188 -13.538  1.00  0.00      PAA1
ATOM   4073  HA  PHE   259      12.688  12.999 -13.074  1.00  0.00      PAA1
ATOM   4074  CB  PHE   259      11.807  11.132 -12.497  1.00  0.00      PAA1
ATOM   4075  HB1 PHE   259      11.323  10.244 -12.960  1.00  0.00      PAA1
ATOM   4076  HB2 PHE   259      11.072  11.558 -11.778  1.00  0.00      PAA1
ATOM   4077  CG  PHE   259      12.993  10.694 -11.696  1.00  0.00      PAA1
ATOM   4078  CD1 PHE   259      13.421  11.444 -10.597  1.00  0.00      PAA1
ATOM   4079  HD1 PHE   259      12.891  12.347 -10.326  1.00  0.00      PAA1
ATOM   4080  CE1 PHE   259      14.521  11.033  -9.841  1.00  0.00      PAA1
ATOM   4081  HE1 PHE   259      14.844  11.612  -8.986  1.00  0.00      PAA1
ATOM   4082  CZ  PHE   259      15.206   9.855 -10.204  1.00  0.00      PAA1
ATOM   4083  HZ  PHE   259      16.063   9.534  -9.628  1.00  0.00      PAA1
ATOM   4084  CD2 PHE   259      13.685   9.536 -12.036  1.00  0.00      PAA1
ATOM   4085  HD2 PHE   259      13.365   8.962 -12.893  1.00  0.00      PAA1
ATOM   4086  CE2 PHE   259      14.784   9.118 -11.300  1.00  0.00      PAA1
ATOM   4087  HE2 PHE   259      15.316   8.218 -11.578  1.00  0.00      PAA1
ATOM   4088  C   PHE   259      13.041  11.594 -14.610  1.00  0.00      PAA1
ATOM   4089  O   PHE   259      14.278  11.705 -14.528  1.00  0.00      PAA1
ATOM   4090  N   LYS   260      12.443  10.954 -15.614  1.00  0.00      PAA1
ATOM   4091  HN  LYS   260      11.446  10.886 -15.650  1.00  0.00      PAA1
ATOM   4092  CA  LYS   260      13.216  10.468 -16.748  1.00  0.00      PAA1
ATOM   4093  HA  LYS   260      13.953   9.773 -16.373  1.00  0.00      PAA1
ATOM   4094  CB  LYS   260      12.285   9.779 -17.744  1.00  0.00      PAA1
ATOM   4095  HB1 LYS   260      11.773  10.556 -18.364  1.00  0.00      PAA1
ATOM   4096  HB2 LYS   260      11.467   9.283 -17.171  1.00  0.00      PAA1
ATOM   4097  CG  LYS   260      12.950   8.761 -18.640  1.00  0.00      PAA1
ATOM   4098  HG1 LYS   260      13.978   9.096 -18.910  1.00  0.00      PAA1
ATOM   4099  HG2 LYS   260      12.362   8.699 -19.587  1.00  0.00      PAA1
ATOM   4100  CD  LYS   260      12.960   7.385 -17.972  1.00  0.00      PAA1
ATOM   4101  HD1 LYS   260      11.910   7.147 -17.680  1.00  0.00      PAA1
ATOM   4102  HD2 LYS   260      13.559   7.454 -17.038  1.00  0.00      PAA1
ATOM   4103  CE  LYS   260      13.492   6.303 -18.906  1.00  0.00      PAA1
ATOM   4104  HE1 LYS   260      14.559   6.492 -19.157  1.00  0.00      PAA1
ATOM   4105  HE2 LYS   260      12.897   6.275 -19.845  1.00  0.00      PAA1
ATOM   4106  NZ  LYS   260      13.389   4.962 -18.254  1.00  0.00      PAA1
ATOM   4107  HZ1 LYS   260      12.392   4.796 -18.005  1.00  0.00      PAA1
ATOM   4108  HZ2 LYS   260      13.955   4.968 -17.382  1.00  0.00      PAA1
ATOM   4109  HZ3 LYS   260      13.725   4.227 -18.901  1.00  0.00      PAA1
ATOM   4110  C   LYS   260      13.965  11.609 -17.421  1.00  0.00      PAA1
ATOM   4111  O   LYS   260      15.104  11.436 -17.869  1.00  0.00      PAA1
ATOM   4112  N   GLU   261      13.334  12.782 -17.513  1.00  0.00      PAA1
ATOM   4113  HN  GLU   261      12.410  12.925 -17.156  1.00  0.00      PAA1
ATOM   4114  CA  GLU   261      13.939  13.916 -18.202  1.00  0.00      PAA1
ATOM   4115  HA  GLU   261      14.466  13.563 -19.077  1.00  0.00      PAA1
ATOM   4116  CB  GLU   261      12.859  14.903 -18.648  1.00  0.00      PAA1
ATOM   4117  HB1 GLU   261      13.303  15.753 -19.214  1.00  0.00      PAA1
ATOM   4118  HB2 GLU   261      12.411  15.330 -17.716  1.00  0.00      PAA1
ATOM   4119  CG  GLU   261      11.744  14.280 -19.466  1.00  0.00      PAA1
ATOM   4120  HG1 GLU   261      11.443  13.279 -19.108  1.00  0.00      PAA1
ATOM   4121  HG2 GLU   261      12.076  14.164 -20.520  1.00  0.00      PAA1
ATOM   4122  CD  GLU   261      10.471  15.121 -19.484  1.00  0.00      PAA1
ATOM   4123  OE1 GLU   261      10.375  16.121 -18.721  1.00  0.00      PAA1
ATOM   4124  OE2 GLU   261       9.563  14.766 -20.272  1.00  0.00      PAA1
ATOM   4125  C   GLU   261      14.950  14.640 -17.323  1.00  0.00      PAA1
ATOM   4126  O   GLU   261      16.013  15.051 -17.800  1.00  0.00      PAA1
ATOM   4127  N   SER   262      14.628  14.828 -16.044  1.00  0.00      PAA1
ATOM   4128  HN  SER   262      13.748  14.500 -15.680  1.00  0.00      PAA1
ATOM   4129  CA  SER   262      15.443  15.686 -15.206  1.00  0.00      PAA1
ATOM   4130  HA  SER   262      16.477  15.512 -15.459  1.00  0.00      PAA1
ATOM   4131  CB  SER   262      15.094  17.153 -15.476  1.00  0.00      PAA1
ATOM   4132  HB1 SER   262      14.091  17.421 -15.073  1.00  0.00      PAA1
ATOM   4133  HB2 SER   262      15.074  17.326 -16.576  1.00  0.00      PAA1
ATOM   4134  OG  SER   262      16.092  17.969 -14.943  1.00  0.00      PAA1
ATOM   4135  HG1 SER   262      15.936  17.993 -13.990  1.00  0.00      PAA1
ATOM   4136  C   SER   262      15.202  15.331 -13.749  1.00  0.00      PAA1
ATOM   4137  O   SER   262      14.064  15.427 -13.279  1.00  0.00      PAA1
ATOM   4138  N   PRO   263      16.229  14.938 -13.006  1.00  0.00      PAA1
ATOM   4139  CD  PRO   263      17.661  15.214 -13.230  1.00  0.00      PAA1
ATOM   4140  HD1 PRO   263      17.831  16.293 -13.440  1.00  0.00      PAA1
ATOM   4141  HD2 PRO   263      18.018  14.591 -14.079  1.00  0.00      PAA1
ATOM   4142  CA  PRO   263      15.999  14.382 -11.670  1.00  0.00      PAA1
ATOM   4143  HA  PRO   263      15.206  13.648 -11.716  1.00  0.00      PAA1
ATOM   4144  CB  PRO   263      17.361  13.782 -11.310  1.00  0.00      PAA1
ATOM   4145  HB1 PRO   263      17.461  12.798 -11.822  1.00  0.00      PAA1
ATOM   4146  HB2 PRO   263      17.506  13.635 -10.218  1.00  0.00      PAA1
ATOM   4147  CG  PRO   263      18.311  14.775 -11.915  1.00  0.00      PAA1
ATOM   4148  HG1 PRO   263      18.401  15.664 -11.247  1.00  0.00      PAA1
ATOM   4149  HG2 PRO   263      19.325  14.353 -12.075  1.00  0.00      PAA1
ATOM   4150  C   PRO   263      15.585  15.454 -10.669  1.00  0.00      PAA1
ATOM   4151  O   PRO   263      15.826  16.647 -10.849  1.00  0.00      PAA1
ATOM   4152  N   PHE   264      14.881  15.013  -9.630  1.00  0.00      PAA1
ATOM   4153  HN  PHE   264      14.666  14.050  -9.504  1.00  0.00      PAA1
ATOM   4154  CA  PHE   264      14.432  15.891  -8.560  1.00  0.00      PAA1
ATOM   4155  HA  PHE   264      15.136  16.704  -8.437  1.00  0.00      PAA1
ATOM   4156  CB  PHE   264      13.041  16.457  -8.839  1.00  0.00      PAA1
ATOM   4157  HB1 PHE   264      13.122  17.139  -9.718  1.00  0.00      PAA1
ATOM   4158  HB2 PHE   264      12.660  17.061  -7.989  1.00  0.00      PAA1
ATOM   4159  CG  PHE   264      11.991  15.416  -9.167  1.00  0.00      PAA1
ATOM   4160  CD1 PHE   264      11.444  14.624  -8.169  1.00  0.00      PAA1
ATOM   4161  HD1 PHE   264      11.759  14.747  -7.142  1.00  0.00      PAA1
ATOM   4162  CE1 PHE   264      10.471  13.677  -8.475  1.00  0.00      PAA1
ATOM   4163  HE1 PHE   264      10.017  13.056  -7.729  1.00  0.00      PAA1
ATOM   4164  CZ  PHE   264      10.021  13.524  -9.790  1.00  0.00      PAA1
ATOM   4165  HZ  PHE   264       9.292  12.772 -10.032  1.00  0.00      PAA1
ATOM   4166  CD2 PHE   264      11.527  15.258 -10.474  1.00  0.00      PAA1
ATOM   4167  HD2 PHE   264      11.954  15.868 -11.260  1.00  0.00      PAA1
ATOM   4168  CE2 PHE   264      10.548  14.306 -10.787  1.00  0.00      PAA1
ATOM   4169  HE2 PHE   264      10.224  14.181 -11.808  1.00  0.00      PAA1
ATOM   4170  C   PHE   264      14.477  15.088  -7.271  1.00  0.00      PAA1
ATOM   4171  O   PHE   264      14.591  13.853  -7.294  1.00  0.00      PAA1
ATOM   4172  N   GLU   265      14.416  15.790  -6.144  1.00  0.00      PAA1
ATOM   4173  HN  GLU   265      14.357  16.790  -6.152  1.00  0.00      PAA1
ATOM   4174  CA  GLU   265      14.411  15.137  -4.845  1.00  0.00      PAA1
ATOM   4175  HA  GLU   265      14.803  14.131  -4.924  1.00  0.00      PAA1
ATOM   4176  CB  GLU   265      15.304  15.899  -3.874  1.00  0.00      PAA1
ATOM   4177  HB1 GLU   265      15.221  15.456  -2.851  1.00  0.00      PAA1
ATOM   4178  HB2 GLU   265      14.959  16.956  -3.791  1.00  0.00      PAA1
ATOM   4179  CG  GLU   265      16.719  15.869  -4.364  1.00  0.00      PAA1
ATOM   4180  HG1 GLU   265      17.084  16.910  -4.517  1.00  0.00      PAA1
ATOM   4181  HG2 GLU   265      16.831  15.335  -5.332  1.00  0.00      PAA1
ATOM   4182  CD  GLU   265      17.690  15.229  -3.392  1.00  0.00      PAA1
ATOM   4183  OE1 GLU   265      18.484  14.388  -3.866  1.00  0.00      PAA1
ATOM   4184  OE2 GLU   265      17.666  15.566  -2.175  1.00  0.00      PAA1
ATOM   4185  C   GLU   265      12.992  15.044  -4.309  1.00  0.00      PAA1
ATOM   4186  O   GLU   265      12.220  15.994  -4.436  1.00  0.00      PAA1
ATOM   4187  N   LEU   266      12.642  13.891  -3.721  1.00  0.00      PAA1
ATOM   4188  HN  LEU   266      13.304  13.154  -3.617  1.00  0.00      PAA1
ATOM   4189  CA  LEU   266      11.321  13.682  -3.112  1.00  0.00      PAA1
ATOM   4190  HA  LEU   266      10.748  14.599  -3.109  1.00  0.00      PAA1
ATOM   4191  CB  LEU   266      10.540  12.554  -3.768  1.00  0.00      PAA1
ATOM   4192  HB1 LEU   266       9.788  12.198  -3.013  1.00  0.00      PAA1
ATOM   4193  HB2 LEU   266      11.251  11.701  -3.906  1.00  0.00      PAA1
ATOM   4194  CG  LEU   266       9.726  12.678  -5.015  1.00  0.00      PAA1
ATOM   4195  HG  LEU   266      10.455  12.818  -5.839  1.00  0.00      PAA1
ATOM   4196  CD1 LEU   266       8.956  11.396  -5.150  1.00  0.00      PAA1
ATOM   4197 HD11 LEU   266       8.240  11.268  -4.309  1.00  0.00      PAA1
ATOM   4198 HD12 LEU   266       9.642  10.521  -5.161  1.00  0.00      PAA1
ATOM   4199 HD13 LEU   266       8.375  11.390  -6.097  1.00  0.00      PAA1
ATOM   4200  CD2 LEU   266       8.779  13.867  -4.915  1.00  0.00      PAA1
ATOM   4201 HD21 LEU   266       9.349  14.806  -4.749  1.00  0.00      PAA1
ATOM   4202 HD22 LEU   266       8.061  13.720  -4.092  1.00  0.00      PAA1
ATOM   4203 HD23 LEU   266       8.203  13.974  -5.858  1.00  0.00      PAA1
ATOM   4204  C   LEU   266      11.552  13.310  -1.665  1.00  0.00      PAA1
ATOM   4205  O   LEU   266      12.080  12.223  -1.385  1.00  0.00      PAA1
ATOM   4206  N   GLU   267      11.218  14.197  -0.735  1.00  0.00      PAA1
ATOM   4207  HN  GLU   267      10.924  15.136  -0.942  1.00  0.00      PAA1
ATOM   4208  CA  GLU   267      11.375  13.824   0.660  1.00  0.00      PAA1
ATOM   4209  HA  GLU   267      12.036  12.996   0.723  1.00  0.00      PAA1
ATOM   4210  CB  GLU   267      11.770  15.010   1.512  1.00  0.00      PAA1
ATOM   4211  HB1 GLU   267      10.991  15.768   1.411  1.00  0.00      PAA1
ATOM   4212  HB2 GLU   267      12.712  15.454   1.105  1.00  0.00      PAA1
ATOM   4213  CG  GLU   267      11.959  14.637   2.933  1.00  0.00      PAA1
ATOM   4214  HG1 GLU   267      12.469  13.761   3.258  1.00  0.00      PAA1
ATOM   4215  HG2 GLU   267      10.924  14.351   3.265  1.00  0.00      PAA1
ATOM   4216  CD  GLU   267      12.154  15.869   3.812  1.00  0.00      PAA1
ATOM   4217  OE1 GLU   267      12.580  16.934   3.272  1.00  0.00      PAA1
ATOM   4218  OE2 GLU   267      11.862  15.763   5.028  1.00  0.00      PAA1
ATOM   4219  C   GLU   267      10.057  13.218   1.120  1.00  0.00      PAA1
ATOM   4220  O   GLU   267       9.015  13.883   1.084  1.00  0.00      PAA1
ATOM   4221  N   ASP   268      10.107  11.942   1.510  1.00  0.00      PAA1
ATOM   4222  HN  ASP   268      10.970  11.447   1.489  1.00  0.00      PAA1
ATOM   4223  CA  ASP   268       8.953  11.175   1.963  1.00  0.00      PAA1
ATOM   4224  HA  ASP   268       8.047  11.568   1.521  1.00  0.00      PAA1
ATOM   4225  CB  ASP   268       9.143   9.702   1.564  1.00  0.00      PAA1
ATOM   4226  HB1 ASP   268      10.035   9.279   2.076  1.00  0.00      PAA1
ATOM   4227  HB2 ASP   268       9.320   9.637   0.471  1.00  0.00      PAA1
ATOM   4228  CG  ASP   268       7.960   8.812   1.892  1.00  0.00      PAA1
ATOM   4229  OD1 ASP   268       6.888   9.290   2.353  1.00  0.00      PAA1
ATOM   4230  OD2 ASP   268       8.144   7.591   1.645  1.00  0.00      PAA1
ATOM   4231  C   ASP   268       8.864  11.372   3.472  1.00  0.00      PAA1
ATOM   4232  O   ASP   268       9.322  10.538   4.270  1.00  0.00      PAA1
ATOM   4233  N   PHE   269       8.264  12.513   3.879  1.00  0.00      PAA1
ATOM   4234  HN  PHE   269       7.925  13.193   3.235  1.00  0.00      PAA1
ATOM   4235  CA  PHE   269       8.432  12.884   5.285  1.00  0.00      PAA1
ATOM   4236  HA  PHE   269       9.428  12.605   5.612  1.00  0.00      PAA1
ATOM   4237  CB  PHE   269       8.331  14.406   5.486  1.00  0.00      PAA1
ATOM   4238  HB1 PHE   269       9.214  14.875   4.988  1.00  0.00      PAA1
ATOM   4239  HB2 PHE   269       8.405  14.681   6.561  1.00  0.00      PAA1
ATOM   4240  CG  PHE   269       7.081  15.048   4.900  1.00  0.00      PAA1
ATOM   4241  CD1 PHE   269       5.905  15.153   5.657  1.00  0.00      PAA1
ATOM   4242  HD1 PHE   269       5.890  14.758   6.661  1.00  0.00      PAA1
ATOM   4243  CE1 PHE   269       4.739  15.765   5.113  1.00  0.00      PAA1
ATOM   4244  HE1 PHE   269       3.845  15.818   5.714  1.00  0.00      PAA1
ATOM   4245  CZ  PHE   269       4.757  16.310   3.825  1.00  0.00      PAA1
ATOM   4246  HZ  PHE   269       3.885  16.795   3.420  1.00  0.00      PAA1
ATOM   4247  CD2 PHE   269       7.097  15.598   3.616  1.00  0.00      PAA1
ATOM   4248  HD2 PHE   269       8.007  15.560   3.034  1.00  0.00      PAA1
ATOM   4249  CE2 PHE   269       5.943  16.255   3.069  1.00  0.00      PAA1
ATOM   4250  HE2 PHE   269       5.991  16.698   2.089  1.00  0.00      PAA1
ATOM   4251  C   PHE   269       7.471  12.173   6.225  1.00  0.00      PAA1
ATOM   4252  O   PHE   269       7.663  12.281   7.438  1.00  0.00      PAA1
ATOM   4253  N   ILE   270       6.481  11.431   5.711  1.00  0.00      PAA1
ATOM   4254  HN  ILE   270       6.402  11.380   4.718  1.00  0.00      PAA1
ATOM   4255  CA  ILE   270       5.706  10.475   6.501  1.00  0.00      PAA1
ATOM   4256  HA  ILE   270       6.064  10.449   7.520  1.00  0.00      PAA1
ATOM   4257  CB  ILE   270       4.201  10.817   6.539  1.00  0.00      PAA1
ATOM   4258  HB  ILE   270       3.787  10.702   5.508  1.00  0.00      PAA1
ATOM   4259  CG2 ILE   270       3.447   9.853   7.482  1.00  0.00      PAA1
ATOM   4260 HG21 ILE   270       3.776  10.010   8.531  1.00  0.00      PAA1
ATOM   4261 HG22 ILE   270       3.632   8.794   7.218  1.00  0.00      PAA1
ATOM   4262 HG23 ILE   270       2.352  10.019   7.430  1.00  0.00      PAA1
ATOM   4263  CG1 ILE   270       3.935  12.270   6.925  1.00  0.00      PAA1
ATOM   4264 HG11 ILE   270       4.577  12.948   6.329  1.00  0.00      PAA1
ATOM   4265 HG12 ILE   270       4.162  12.437   7.999  1.00  0.00      PAA1
ATOM   4266  CD  ILE   270       2.449  12.657   6.604  1.00  0.00      PAA1
ATOM   4267  HD1 ILE   270       1.743  12.085   7.238  1.00  0.00      PAA1
ATOM   4268  HD2 ILE   270       2.222  12.451   5.538  1.00  0.00      PAA1
ATOM   4269  HD3 ILE   270       2.293  13.738   6.798  1.00  0.00      PAA1
ATOM   4270  C   ILE   270       5.879   9.090   5.858  1.00  0.00      PAA1
ATOM   4271  O   ILE   270       5.071   8.708   4.996  1.00  0.00      PAA1
ATOM   4272  N   PRO   271       6.929   8.360   6.161  1.00  0.00      PAA1
ATOM   4273  CD  PRO   271       7.977   8.684   7.140  1.00  0.00      PAA1
ATOM   4274  HD1 PRO   271       7.554   8.820   8.159  1.00  0.00      PAA1
ATOM   4275  HD2 PRO   271       8.502   9.612   6.811  1.00  0.00      PAA1
ATOM   4276  CA  PRO   271       7.229   7.148   5.384  1.00  0.00      PAA1
ATOM   4277  HA  PRO   271       7.102   7.317   4.323  1.00  0.00      PAA1
ATOM   4278  CB  PRO   271       8.709   6.898   5.681  1.00  0.00      PAA1
ATOM   4279  HB1 PRO   271       9.311   7.473   4.936  1.00  0.00      PAA1
ATOM   4280  HB2 PRO   271       9.011   5.832   5.621  1.00  0.00      PAA1
ATOM   4281  CG  PRO   271       8.920   7.511   7.056  1.00  0.00      PAA1
ATOM   4282  HG1 PRO   271       8.641   6.755   7.826  1.00  0.00      PAA1
ATOM   4283  HG2 PRO   271       9.979   7.808   7.216  1.00  0.00      PAA1
ATOM   4284  C   PRO   271       6.350   5.958   5.792  1.00  0.00      PAA1
ATOM   4285  O   PRO   271       6.693   5.166   6.655  1.00  0.00      PAA1
ATOM   4286  N   MET   272       5.213   5.808   5.163  1.00  0.00      PAA1
ATOM   4287  HN  MET   272       4.900   6.526   4.556  1.00  0.00      PAA1
ATOM   4288  CA  MET   272       4.346   4.640   5.396  1.00  0.00      PAA1
ATOM   4289  HA  MET   272       4.958   3.764   5.573  1.00  0.00      PAA1
ATOM   4290  CB  MET   272       3.374   4.862   6.547  1.00  0.00      PAA1
ATOM   4291  HB1 MET   272       3.970   5.011   7.479  1.00  0.00      PAA1
ATOM   4292  HB2 MET   272       2.713   3.982   6.704  1.00  0.00      PAA1
ATOM   4293  CG  MET   272       2.570   6.108   6.262  1.00  0.00      PAA1
ATOM   4294  HG1 MET   272       1.950   5.977   5.348  1.00  0.00      PAA1
ATOM   4295  HG2 MET   272       3.240   6.970   6.060  1.00  0.00      PAA1
ATOM   4296  SD  MET   272       1.457   6.644   7.573  1.00  0.00      PAA1
ATOM   4297  CE  MET   272       0.164   5.383   7.440  1.00  0.00      PAA1
ATOM   4298  HE1 MET   272       0.565   4.371   7.658  1.00  0.00      PAA1
ATOM   4299  HE2 MET   272      -0.265   5.363   6.415  1.00  0.00      PAA1
ATOM   4300  HE3 MET   272      -0.664   5.585   8.153  1.00  0.00      PAA1
ATOM   4301  C   MET   272       3.581   4.405   4.112  1.00  0.00      PAA1
ATOM   4302  O   MET   272       3.607   5.225   3.203  1.00  0.00      PAA1
ATOM   4303  N   ASP   273       2.893   3.286   4.048  1.00  0.00      PAA1
ATOM   4304  HN  ASP   273       2.866   2.631   4.797  1.00  0.00      PAA1
ATOM   4305  CA  ASP   273       2.093   2.939   2.866  1.00  0.00      PAA1
ATOM   4306  HA  ASP   273       2.611   3.288   1.981  1.00  0.00      PAA1
ATOM   4307  CB  ASP   273       1.908   1.430   2.833  1.00  0.00      PAA1
ATOM   4308  HB1 ASP   273       1.105   1.126   3.544  1.00  0.00      PAA1
ATOM   4309  HB2 ASP   273       2.796   0.876   3.177  1.00  0.00      PAA1
ATOM   4310  CG  ASP   273       1.520   0.906   1.470  1.00  0.00      PAA1
ATOM   4311  OD1 ASP   273       1.843   1.601   0.476  1.00  0.00      PAA1
ATOM   4312  OD2 ASP   273       0.927  -0.216   1.426  1.00  0.00      PAA1
ATOM   4313  C   ASP   273       0.733   3.632   2.948  1.00  0.00      PAA1
ATOM   4314  O   ASP   273       0.038   3.474   3.954  1.00  0.00      PAA1
ATOM   4315  N   SER   274       0.369   4.425   1.934  1.00  0.00      PAA1
ATOM   4316  HN  SER   274       0.951   4.569   1.139  1.00  0.00      PAA1
ATOM   4317  CA  SER   274      -0.962   5.045   1.913  1.00  0.00      PAA1
ATOM   4318  HA  SER   274      -1.669   4.345   2.337  1.00  0.00      PAA1
ATOM   4319  CB  SER   274      -1.028   6.357   2.738  1.00  0.00      PAA1
ATOM   4320  HB1 SER   274      -0.867   6.088   3.808  1.00  0.00      PAA1
ATOM   4321  HB2 SER   274      -2.018   6.857   2.664  1.00  0.00      PAA1
ATOM   4322  OG  SER   274       0.000   7.239   2.367  1.00  0.00      PAA1
ATOM   4323  HG1 SER   274      -0.364   7.874   1.718  1.00  0.00      PAA1
ATOM   4324  C   SER   274      -1.432   5.307   0.489  1.00  0.00      PAA1
ATOM   4325  O   SER   274      -0.639   5.495  -0.432  1.00  0.00      PAA1
ATOM   4326  N   THR   275      -2.758   5.317   0.324  1.00  0.00      PAA1
ATOM   4327  HN  THR   275      -3.398   5.064   1.046  1.00  0.00      PAA1
ATOM   4328  CA  THR   275      -3.347   5.569  -0.991  1.00  0.00      PAA1
ATOM   4329  HA  THR   275      -3.033   4.789  -1.670  1.00  0.00      PAA1
ATOM   4330  CB  THR   275      -4.888   5.539  -0.866  1.00  0.00      PAA1
ATOM   4331  HB  THR   275      -5.227   6.228  -0.059  1.00  0.00      PAA1
ATOM   4332  OG1 THR   275      -5.248   4.206  -0.527  1.00  0.00      PAA1
ATOM   4333  HG1 THR   275      -5.126   3.675  -1.348  1.00  0.00      PAA1
ATOM   4334  CG2 THR   275      -5.578   5.890  -2.180  1.00  0.00      PAA1
ATOM   4335 HG21 THR   275      -5.246   5.206  -2.986  1.00  0.00      PAA1
ATOM   4336 HG22 THR   275      -5.375   6.935  -2.492  1.00  0.00      PAA1
ATOM   4337 HG23 THR   275      -6.679   5.775  -2.069  1.00  0.00      PAA1
ATOM   4338  C   THR   275      -2.858   6.888  -1.582  1.00  0.00      PAA1
ATOM   4339  O   THR   275      -2.549   6.962  -2.776  1.00  0.00      PAA1
ATOM   4340  N   VAL   276      -2.806   7.952  -0.775  1.00  0.00      PAA1
ATOM   4341  HN  VAL   276      -3.058   7.886   0.184  1.00  0.00      PAA1
ATOM   4342  CA  VAL   276      -2.276   9.243  -1.221  1.00  0.00      PAA1
ATOM   4343  HA  VAL   276      -2.050   9.223  -2.279  1.00  0.00      PAA1
ATOM   4344  CB  VAL   276      -3.240  10.433  -0.950  1.00  0.00      PAA1
ATOM   4345  HB  VAL   276      -3.502  10.442   0.134  1.00  0.00      PAA1
ATOM   4346  CG1 VAL   276      -2.561  11.790  -1.298  1.00  0.00      PAA1
ATOM   4347 HG11 VAL   276      -2.226  11.793  -2.356  1.00  0.00      PAA1
ATOM   4348 HG12 VAL   276      -1.689  11.996  -0.643  1.00  0.00      PAA1
ATOM   4349 HG13 VAL   276      -3.290  12.616  -1.156  1.00  0.00      PAA1
ATOM   4350  CG2 VAL   276      -4.548  10.281  -1.748  1.00  0.00      PAA1
ATOM   4351 HG21 VAL   276      -5.030   9.304  -1.539  1.00  0.00      PAA1
ATOM   4352 HG22 VAL   276      -4.347  10.349  -2.837  1.00  0.00      PAA1
ATOM   4353 HG23 VAL   276      -5.261  11.082  -1.458  1.00  0.00      PAA1
ATOM   4354  C   VAL   276      -0.960   9.443  -0.475  1.00  0.00      PAA1
ATOM   4355  O   VAL   276      -0.886   9.179   0.736  1.00  0.00      PAA1
ATOM   4356  N   LYS   277       0.084   9.873  -1.185  1.00  0.00      PAA1
ATOM   4357  HN  LYS   277       0.014  10.053  -2.170  1.00  0.00      PAA1
ATOM   4358  CA  LYS   277       1.368  10.166  -0.541  1.00  0.00      PAA1
ATOM   4359  HA  LYS   277       1.325   9.936   0.514  1.00  0.00      PAA1
ATOM   4360  CB  LYS   277       2.518   9.354  -1.178  1.00  0.00      PAA1
ATOM   4361  HB1 LYS   277       3.515   9.771  -0.943  1.00  0.00      PAA1
ATOM   4362  HB2 LYS   277       2.416   9.507  -2.283  1.00  0.00      PAA1
ATOM   4363  CG  LYS   277       2.397   7.866  -0.942  1.00  0.00      PAA1
ATOM   4364  HG1 LYS   277       3.087   7.328  -1.633  1.00  0.00      PAA1
ATOM   4365  HG2 LYS   277       1.366   7.501  -1.150  1.00  0.00      PAA1
ATOM   4366  CD  LYS   277       2.789   7.525   0.516  1.00  0.00      PAA1
ATOM   4367  HD1 LYS   277       2.709   6.427   0.671  1.00  0.00      PAA1
ATOM   4368  HD2 LYS   277       2.075   8.019   1.207  1.00  0.00      PAA1
ATOM   4369  CE  LYS   277       4.227   8.010   0.819  1.00  0.00      PAA1
ATOM   4370  HE1 LYS   277       4.378   9.101   0.697  1.00  0.00      PAA1
ATOM   4371  HE2 LYS   277       4.971   7.467   0.200  1.00  0.00      PAA1
ATOM   4372  NZ  LYS   277       4.527   7.736   2.252  1.00  0.00      PAA1
ATOM   4373  HZ1 LYS   277       4.419   6.722   2.474  1.00  0.00      PAA1
ATOM   4374  HZ2 LYS   277       3.947   8.303   2.894  1.00  0.00      PAA1
ATOM   4375  HZ3 LYS   277       5.533   8.054   2.405  1.00  0.00      PAA1
ATOM   4376  C   LYS   277       1.696  11.647  -0.631  1.00  0.00      PAA1
ATOM   4377  O   LYS   277       1.410  12.290  -1.641  1.00  0.00      PAA1
ATOM   4378  N   ASN   278       2.308  12.194   0.422  1.00  0.00      PAA1
ATOM   4379  HN  ASN   278       2.584  11.653   1.210  1.00  0.00      PAA1
ATOM   4380  CA  ASN   278       2.710  13.596   0.436  1.00  0.00      PAA1
ATOM   4381  HA  ASN   278       2.381  14.102  -0.463  1.00  0.00      PAA1
ATOM   4382  CB  ASN   278       2.183  14.321   1.681  1.00  0.00      PAA1
ATOM   4383  HB1 ASN   278       2.817  15.208   1.907  1.00  0.00      PAA1
ATOM   4384  HB2 ASN   278       2.217  13.640   2.557  1.00  0.00      PAA1
ATOM   4385  CG  ASN   278       0.758  14.853   1.488  1.00  0.00      PAA1
ATOM   4386  OD1 ASN   278       0.207  14.786   0.390  1.00  0.00      PAA1
ATOM   4387  ND2 ASN   278       0.167  15.404   2.553  1.00  0.00      PAA1
ATOM   4388 HD21 ASN   278      -0.792  15.643   2.458  1.00  0.00      PAA1
ATOM   4389 HD22 ASN   278       0.630  15.378   3.435  1.00  0.00      PAA1
ATOM   4390  C   ASN   278       4.239  13.665   0.409  1.00  0.00      PAA1
ATOM   4391  O   ASN   278       4.893  13.063   1.258  1.00  0.00      PAA1
ATOM   4392  N   TYR   279       4.792  14.445  -0.519  1.00  0.00      PAA1
ATOM   4393  HN  TYR   279       4.233  14.877  -1.230  1.00  0.00      PAA1
ATOM   4394  CA  TYR   279       6.242  14.634  -0.623  1.00  0.00      PAA1
ATOM   4395  HA  TYR   279       6.743  14.159   0.211  1.00  0.00      PAA1
ATOM   4396  CB  TYR   279       6.786  14.084  -1.938  1.00  0.00      PAA1
ATOM   4397  HB1 TYR   279       7.896  14.192  -1.967  1.00  0.00      PAA1
ATOM   4398  HB2 TYR   279       6.358  14.638  -2.804  1.00  0.00      PAA1
ATOM   4399  CG  TYR   279       6.481  12.604  -2.122  1.00  0.00      PAA1
ATOM   4400  CD1 TYR   279       7.227  11.614  -1.421  1.00  0.00      PAA1
ATOM   4401  HD1 TYR   279       8.000  11.930  -0.734  1.00  0.00      PAA1
ATOM   4402  CE1 TYR   279       6.968  10.275  -1.611  1.00  0.00      PAA1
ATOM   4403  HE1 TYR   279       7.528   9.531  -1.062  1.00  0.00      PAA1
ATOM   4404  CZ  TYR   279       5.961   9.905  -2.514  1.00  0.00      PAA1
ATOM   4405  OH  TYR   279       5.682   8.563  -2.699  1.00  0.00      PAA1
ATOM   4406  HH  TYR   279       6.366   8.080  -2.227  1.00  0.00      PAA1
ATOM   4407  CD2 TYR   279       5.506  12.188  -3.026  1.00  0.00      PAA1
ATOM   4408  HD2 TYR   279       4.942  12.932  -3.570  1.00  0.00      PAA1
ATOM   4409  CE2 TYR   279       5.231  10.842  -3.219  1.00  0.00      PAA1
ATOM   4410  HE2 TYR   279       4.468  10.527  -3.914  1.00  0.00      PAA1
ATOM   4411  C   TYR   279       6.600  16.110  -0.593  1.00  0.00      PAA1
ATOM   4412  O   TYR   279       5.856  16.964  -1.111  1.00  0.00      PAA1
ATOM   4413  N   PHE   280       7.799  16.380  -0.070  1.00  0.00      PAA1
ATOM   4414  HN  PHE   280       8.349  15.652   0.351  1.00  0.00      PAA1
ATOM   4415  CA  PHE   280       8.444  17.691  -0.161  1.00  0.00      PAA1
ATOM   4416  HA  PHE   280       7.704  18.454  -0.350  1.00  0.00      PAA1
ATOM   4417  CB  PHE   280       9.182  17.986   1.141  1.00  0.00      PAA1
ATOM   4418  HB1 PHE   280      10.042  17.341   1.303  1.00  0.00      PAA1
ATOM   4419  HB2 PHE   280       8.474  17.837   1.987  1.00  0.00      PAA1
ATOM   4420  CG  PHE   280       9.757  19.393   1.266  1.00  0.00      PAA1
ATOM   4421  CD1 PHE   280      10.161  20.130   0.161  1.00  0.00      PAA1
ATOM   4422  HD1 PHE   280      10.130  19.796  -0.849  1.00  0.00      PAA1
ATOM   4423  CE1 PHE   280      10.721  21.456   0.284  1.00  0.00      PAA1
ATOM   4424  HE1 PHE   280      11.046  21.979  -0.604  1.00  0.00      PAA1
ATOM   4425  CZ  PHE   280      10.855  22.034   1.535  1.00  0.00      PAA1
ATOM   4426  HZ  PHE   280      11.306  23.006   1.616  1.00  0.00      PAA1
ATOM   4427  CD2 PHE   280       9.917  19.956   2.520  1.00  0.00      PAA1
ATOM   4428  HD2 PHE   280       9.651  19.385   3.398  1.00  0.00      PAA1
ATOM   4429  CE2 PHE   280      10.462  21.271   2.672  1.00  0.00      PAA1
ATOM   4430  HE2 PHE   280      10.529  21.659   3.662  1.00  0.00      PAA1
ATOM   4431  C   PHE   280       9.367  17.577  -1.376  1.00  0.00      PAA1
ATOM   4432  O   PHE   280      10.359  16.841  -1.351  1.00  0.00      PAA1
ATOM   4433  N   ILE   281       9.007  18.232  -2.470  1.00  0.00      PAA1
ATOM   4434  HN  ILE   281       8.251  18.886  -2.453  1.00  0.00      PAA1
ATOM   4435  CA  ILE   281       9.722  18.039  -3.715  1.00  0.00      PAA1
ATOM   4436  HA  ILE   281      10.404  17.208  -3.633  1.00  0.00      PAA1
ATOM   4437  CB  ILE   281       8.747  17.703  -4.855  1.00  0.00      PAA1
ATOM   4438  HB  ILE   281       8.250  16.738  -4.610  1.00  0.00      PAA1
ATOM   4439  CG2 ILE   281       7.676  18.793  -5.005  1.00  0.00      PAA1
ATOM   4440 HG21 ILE   281       8.132  19.765  -5.287  1.00  0.00      PAA1
ATOM   4441 HG22 ILE   281       7.109  18.934  -4.062  1.00  0.00      PAA1
ATOM   4442 HG23 ILE   281       6.943  18.515  -5.790  1.00  0.00      PAA1
ATOM   4443  CG1 ILE   281       9.513  17.584  -6.161  1.00  0.00      PAA1
ATOM   4444 HG11 ILE   281      10.421  16.954  -5.998  1.00  0.00      PAA1
ATOM   4445 HG12 ILE   281       9.856  18.580  -6.526  1.00  0.00      PAA1
ATOM   4446  CD  ILE   281       8.686  16.931  -7.236  1.00  0.00      PAA1
ATOM   4447  HD1 ILE   281       7.839  17.580  -7.541  1.00  0.00      PAA1
ATOM   4448  HD2 ILE   281       8.281  15.954  -6.901  1.00  0.00      PAA1
ATOM   4449  HD3 ILE   281       9.307  16.748  -8.143  1.00  0.00      PAA1
ATOM   4450  C   ILE   281      10.562  19.271  -4.041  1.00  0.00      PAA1
ATOM   4451  O   ILE   281      10.117  20.414  -3.840  1.00  0.00      PAA1
ATOM   4452  N   THR   282      11.787  19.025  -4.548  1.00  0.00      PAA1
ATOM   4453  HN  THR   282      12.103  18.077  -4.641  1.00  0.00      PAA1
ATOM   4454  CA  THR   282      12.684  20.080  -5.032  1.00  0.00      PAA1
ATOM   4455  HA  THR   282      12.142  21.009  -5.141  1.00  0.00      PAA1
ATOM   4456  CB  THR   282      13.873  20.303  -4.090  1.00  0.00      PAA1
ATOM   4457  HB  THR   282      14.519  19.393  -4.061  1.00  0.00      PAA1
ATOM   4458  OG1 THR   282      13.392  20.536  -2.778  1.00  0.00      PAA1
ATOM   4459  HG1 THR   282      13.049  19.697  -2.454  1.00  0.00      PAA1
ATOM   4460  CG2 THR   282      14.735  21.517  -4.556  1.00  0.00      PAA1
ATOM   4461 HG21 THR   282      14.192  22.470  -4.387  1.00  0.00      PAA1
ATOM   4462 HG22 THR   282      15.024  21.441  -5.622  1.00  0.00      PAA1
ATOM   4463 HG23 THR   282      15.664  21.502  -3.953  1.00  0.00      PAA1
ATOM   4464  C   THR   282      13.215  19.677  -6.398  1.00  0.00      PAA1
ATOM   4465  O   THR   282      13.931  18.658  -6.513  1.00  0.00      PAA1
ATOM   4466  N   ASP   283      12.902  20.485  -7.415  1.00  0.00      PAA1
ATOM   4467  HN  ASP   283      12.348  21.317  -7.298  1.00  0.00      PAA1
ATOM   4468  CA  ASP   283      13.393  20.233  -8.767  1.00  0.00      PAA1
ATOM   4469  HA  ASP   283      13.355  19.169  -8.950  1.00  0.00      PAA1
ATOM   4470  CB  ASP   283      12.531  20.936  -9.798  1.00  0.00      PAA1
ATOM   4471  HB1 ASP   283      12.596  22.039  -9.678  1.00  0.00      PAA1
ATOM   4472  HB2 ASP   283      11.471  20.646  -9.633  1.00  0.00      PAA1
ATOM   4473  CG  ASP   283      12.907  20.553 -11.192  1.00  0.00      PAA1
ATOM   4474  OD1 ASP   283      12.787  19.366 -11.502  1.00  0.00      PAA1
ATOM   4475  OD2 ASP   283      13.317  21.407 -11.986  1.00  0.00      PAA1
ATOM   4476  C   ASP   283      14.845  20.680  -8.909  1.00  0.00      PAA1
ATOM   4477  O   ASP   283      15.170  21.857  -8.686  1.00  0.00      PAA1
ATOM   4478  N   ALA   284      15.722  19.752  -9.318  1.00  0.00      PAA1
ATOM   4479  HN  ALA   284      15.450  18.824  -9.568  1.00  0.00      PAA1
ATOM   4480  CA  ALA   284      17.149  20.083  -9.342  1.00  0.00      PAA1
ATOM   4481  HA  ALA   284      17.402  20.587  -8.417  1.00  0.00      PAA1
ATOM   4482  CB  ALA   284      17.983  18.793  -9.430  1.00  0.00      PAA1
ATOM   4483  HB1 ALA   284      17.783  18.259 -10.383  1.00  0.00      PAA1
ATOM   4484  HB2 ALA   284      17.719  18.114  -8.591  1.00  0.00      PAA1
ATOM   4485  HB3 ALA   284      19.069  19.020  -9.368  1.00  0.00      PAA1
ATOM   4486  C   ALA   284      17.500  21.051 -10.476  1.00  0.00      PAA1
ATOM   4487  O   ALA   284      18.399  21.888 -10.323  1.00  0.00      PAA1
ATOM   4488  N   GLN   285      16.796  20.986 -11.601  1.00  0.00      PAA1
ATOM   4489  HN  GLN   285      16.022  20.364 -11.688  1.00  0.00      PAA1
ATOM   4490  CA  GLN   285      17.167  21.815 -12.739  1.00  0.00      PAA1
ATOM   4491  HA  GLN   285      18.247  21.840 -12.818  1.00  0.00      PAA1
ATOM   4492  CB  GLN   285      16.602  21.215 -14.028  1.00  0.00      PAA1
ATOM   4493  HB1 GLN   285      15.500  21.088 -13.924  1.00  0.00      PAA1
ATOM   4494  HB2 GLN   285      17.040  20.198 -14.149  1.00  0.00      PAA1
ATOM   4495  CG  GLN   285      16.906  22.045 -15.283  1.00  0.00      PAA1
ATOM   4496  HG1 GLN   285      16.433  23.046 -15.220  1.00  0.00      PAA1
ATOM   4497  HG2 GLN   285      16.456  21.520 -16.157  1.00  0.00      PAA1
ATOM   4498  CD  GLN   285      18.394  22.160 -15.569  1.00  0.00      PAA1
ATOM   4499  OE1 GLN   285      19.129  21.177 -15.483  1.00  0.00      PAA1
ATOM   4500  NE2 GLN   285      18.850  23.371 -15.895  1.00  0.00      PAA1
ATOM   4501 HE21 GLN   285      19.835  23.439 -16.014  1.00  0.00      PAA1
ATOM   4502 HE22 GLN   285      18.275  24.162 -15.710  1.00  0.00      PAA1
ATOM   4503  C   GLN   285      16.706  23.267 -12.560  1.00  0.00      PAA1
ATOM   4504  O   GLN   285      17.465  24.196 -12.861  1.00  0.00      PAA1
ATOM   4505  N   THR   286      15.488  23.495 -12.060  1.00  0.00      PAA1
ATOM   4506  HN  THR   286      14.879  22.727 -11.839  1.00  0.00      PAA1
ATOM   4507  CA  THR   286      14.959  24.855 -11.951  1.00  0.00      PAA1
ATOM   4508  HA  THR   286      15.520  25.524 -12.587  1.00  0.00      PAA1
ATOM   4509  CB  THR   286      13.510  24.912 -12.414  1.00  0.00      PAA1
ATOM   4510  HB  THR   286      13.144  25.968 -12.431  1.00  0.00      PAA1
ATOM   4511  OG1 THR   286      12.710  24.167 -11.484  1.00  0.00      PAA1
ATOM   4512  HG1 THR   286      12.870  23.224 -11.696  1.00  0.00      PAA1
ATOM   4513  CG2 THR   286      13.385  24.314 -13.821  1.00  0.00      PAA1
ATOM   4514 HG21 THR   286      13.620  23.230 -13.825  1.00  0.00      PAA1
ATOM   4515 HG22 THR   286      14.067  24.835 -14.525  1.00  0.00      PAA1
ATOM   4516 HG23 THR   286      12.340  24.441 -14.179  1.00  0.00      PAA1
ATOM   4517  C   THR   286      15.005  25.459 -10.553  1.00  0.00      PAA1
ATOM   4518  O   THR   286      15.021  26.705 -10.437  1.00  0.00      PAA1
ATOM   4519  N   GLY   287      15.012  24.639  -9.497  1.00  0.00      PAA1
ATOM   4520  HN  GLY   287      15.076  23.642  -9.590  1.00  0.00      PAA1
ATOM   4521  CA  GLY   287      14.832  25.170  -8.154  1.00  0.00      PAA1
ATOM   4522  HA1 GLY   287      15.345  26.116  -8.050  1.00  0.00      PAA1
ATOM   4523  HA2 GLY   287      15.217  24.421  -7.479  1.00  0.00      PAA1
ATOM   4524  C   GLY   287      13.383  25.386  -7.753  1.00  0.00      PAA1
ATOM   4525  O   GLY   287      13.118  25.845  -6.632  1.00  0.00      PAA1
ATOM   4526  N   SER   288      12.431  25.053  -8.610  1.00  0.00      PAA1
ATOM   4527  HN  SER   288      12.645  24.727  -9.534  1.00  0.00      PAA1
ATOM   4528  CA  SER   288      11.035  25.048  -8.180  1.00  0.00      PAA1
ATOM   4529  HA  SER   288      10.805  26.015  -7.754  1.00  0.00      PAA1
ATOM   4530  CB  SER   288      10.137  24.805  -9.393  1.00  0.00      PAA1
ATOM   4531  HB1 SER   288      10.235  23.759  -9.762  1.00  0.00      PAA1
ATOM   4532  HB2 SER   288      10.442  25.484 -10.223  1.00  0.00      PAA1
ATOM   4533  OG  SER   288       8.803  25.072  -9.054  1.00  0.00      PAA1
ATOM   4534  HG1 SER   288       8.688  26.040  -9.134  1.00  0.00      PAA1
ATOM   4535  C   SER   288      10.804  23.976  -7.106  1.00  0.00      PAA1
ATOM   4536  O   SER   288      11.388  22.877  -7.160  1.00  0.00      PAA1
ATOM   4537  N   SER   289       9.996  24.302  -6.090  1.00  0.00      PAA1
ATOM   4538  HN  SER   289       9.543  25.195  -6.035  1.00  0.00      PAA1
ATOM   4539  CA  SER   289       9.802  23.335  -5.010  1.00  0.00      PAA1
ATOM   4540  HA  SER   289       9.837  22.335  -5.419  1.00  0.00      PAA1
ATOM   4541  CB  SER   289      10.882  23.459  -3.905  1.00  0.00      PAA1
ATOM   4542  HB1 SER   289      11.887  23.356  -4.376  1.00  0.00      PAA1
ATOM   4543  HB2 SER   289      10.794  22.640  -3.159  1.00  0.00      PAA1
ATOM   4544  OG  SER   289      10.822  24.705  -3.199  1.00  0.00      PAA1
ATOM   4545  HG1 SER   289      11.078  25.381  -3.839  1.00  0.00      PAA1
ATOM   4546  C   SER   289       8.424  23.480  -4.389  1.00  0.00      PAA1
ATOM   4547  O   SER   289       7.724  24.464  -4.604  1.00  0.00      PAA1
ATOM   4548  N   LYS   290       8.049  22.479  -3.582  1.00  0.00      PAA1
ATOM   4549  HN  LYS   290       8.656  21.688  -3.445  1.00  0.00      PAA1
ATOM   4550  CA  LYS   290       6.780  22.523  -2.866  1.00  0.00      PAA1
ATOM   4551  HA  LYS   290       6.611  23.535  -2.518  1.00  0.00      PAA1
ATOM   4552  CB  LYS   290       5.617  22.086  -3.789  1.00  0.00      PAA1
ATOM   4553  HB1 LYS   290       5.881  21.124  -4.279  1.00  0.00      PAA1
ATOM   4554  HB2 LYS   290       5.551  22.857  -4.591  1.00  0.00      PAA1
ATOM   4555  CG  LYS   290       4.235  21.963  -3.096  1.00  0.00      PAA1
ATOM   4556  HG1 LYS   290       4.186  22.738  -2.296  1.00  0.00      PAA1
ATOM   4557  HG2 LYS   290       4.135  20.967  -2.621  1.00  0.00      PAA1
ATOM   4558  CD  LYS   290       3.060  22.250  -4.080  1.00  0.00      PAA1
ATOM   4559  HD1 LYS   290       3.285  23.204  -4.609  1.00  0.00      PAA1
ATOM   4560  HD2 LYS   290       2.126  22.384  -3.493  1.00  0.00      PAA1
ATOM   4561  CE  LYS   290       2.877  21.109  -5.079  1.00  0.00      PAA1
ATOM   4562  HE1 LYS   290       2.471  20.215  -4.569  1.00  0.00      PAA1
ATOM   4563  HE2 LYS   290       3.853  20.842  -5.542  1.00  0.00      PAA1
ATOM   4564  NZ  LYS   290       1.940  21.439  -6.229  1.00  0.00      PAA1
ATOM   4565  HZ1 LYS   290       2.387  22.243  -6.735  1.00  0.00      PAA1
ATOM   4566  HZ2 LYS   290       0.988  21.674  -5.915  1.00  0.00      PAA1
ATOM   4567  HZ3 LYS   290       1.911  20.629  -6.903  1.00  0.00      PAA1
ATOM   4568  C   LYS   290       6.868  21.624  -1.634  1.00  0.00      PAA1
ATOM   4569  O   LYS   290       7.242  20.446  -1.751  1.00  0.00      PAA1
ATOM   4570  N   CYS   291       6.525  22.183  -0.458  1.00  0.00      PAA1
ATOM   4571  HN  CYS   291       6.344  23.159  -0.385  1.00  0.00      PAA1
ATOM   4572  CA  CYS   291       6.656  21.431   0.794  1.00  0.00      PAA1
ATOM   4573  HA  CYS   291       7.656  21.024   0.850  1.00  0.00      PAA1
ATOM   4574  CB  CYS   291       6.405  22.332   1.997  1.00  0.00      PAA1
ATOM   4575  HB1 CYS   291       6.552  21.733   2.928  1.00  0.00      PAA1
ATOM   4576  HB2 CYS   291       5.346  22.674   1.995  1.00  0.00      PAA1
ATOM   4577  SG  CYS   291       7.453  23.767   2.084  1.00  0.00      PAA1
ATOM   4578  HG1 CYS   291       8.591  23.087   2.201  1.00  0.00      PAA1
ATOM   4579  C   CYS   291       5.691  20.267   0.874  1.00  0.00      PAA1
ATOM   4580  O   CYS   291       6.025  19.215   1.427  1.00  0.00      PAA1
ATOM   4581  N   VAL   292       4.464  20.441   0.410  1.00  0.00      PAA1
ATOM   4582  HN  VAL   292       4.205  21.291  -0.029  1.00  0.00      PAA1
ATOM   4583  CA  VAL   292       3.476  19.358   0.487  1.00  0.00      PAA1
ATOM   4584  HA  VAL   292       3.948  18.426   0.772  1.00  0.00      PAA1
ATOM   4585  CB  VAL   292       2.349  19.644   1.487  1.00  0.00      PAA1
ATOM   4586  HB  VAL   292       1.785  20.551   1.175  1.00  0.00      PAA1
ATOM   4587  CG1 VAL   292       1.351  18.425   1.548  1.00  0.00      PAA1
ATOM   4588 HG11 VAL   292       1.915  17.505   1.805  1.00  0.00      PAA1
ATOM   4589 HG12 VAL   292       0.840  18.273   0.576  1.00  0.00      PAA1
ATOM   4590 HG13 VAL   292       0.586  18.603   2.330  1.00  0.00      PAA1
ATOM   4591  CG2 VAL   292       2.977  19.934   2.895  1.00  0.00      PAA1
ATOM   4592 HG21 VAL   292       3.583  20.862   2.879  1.00  0.00      PAA1
ATOM   4593 HG22 VAL   292       3.638  19.094   3.198  1.00  0.00      PAA1
ATOM   4594 HG23 VAL   292       2.179  20.050   3.656  1.00  0.00      PAA1
ATOM   4595  C   VAL   292       2.935  19.156  -0.914  1.00  0.00      PAA1
ATOM   4596  O   VAL   292       2.020  19.866  -1.348  1.00  0.00      PAA1
ATOM   4597  N   CYS   293       3.482  18.186  -1.618  1.00  0.00      PAA1
ATOM   4598  HN  CYS   293       4.305  17.694  -1.296  1.00  0.00      PAA1
ATOM   4599  CA  CYS   293       2.990  17.832  -2.934  1.00  0.00      PAA1
ATOM   4600  HA  CYS   293       2.246  18.541  -3.262  1.00  0.00      PAA1
ATOM   4601  CB  CYS   293       4.120  17.835  -3.948  1.00  0.00      PAA1
ATOM   4602  HB1 CYS   293       4.872  17.055  -3.682  1.00  0.00      PAA1
ATOM   4603  HB2 CYS   293       4.651  18.811  -3.872  1.00  0.00      PAA1
ATOM   4604  SG  CYS   293       3.537  17.599  -5.629  1.00  0.00      PAA1
ATOM   4605  HG1 CYS   293       3.431  16.275  -5.609  1.00  0.00      PAA1
ATOM   4606  C   CYS   293       2.284  16.478  -2.813  1.00  0.00      PAA1
ATOM   4607  O   CYS   293       2.917  15.445  -2.518  1.00  0.00      PAA1
ATOM   4608  N   SER   294       0.967  16.498  -2.994  1.00  0.00      PAA1
ATOM   4609  HN  SER   294       0.474  17.345  -3.141  1.00  0.00      PAA1
ATOM   4610  CA  SER   294       0.155  15.291  -2.866  1.00  0.00      PAA1
ATOM   4611  HA  SER   294       0.571  14.648  -2.101  1.00  0.00      PAA1
ATOM   4612  CB  SER   294      -1.277  15.661  -2.504  1.00  0.00      PAA1
ATOM   4613  HB1 SER   294      -1.913  14.748  -2.444  1.00  0.00      PAA1
ATOM   4614  HB2 SER   294      -1.726  16.348  -3.255  1.00  0.00      PAA1
ATOM   4615  OG  SER   294      -1.284  16.291  -1.222  1.00  0.00      PAA1
ATOM   4616  HG1 SER   294      -0.790  15.683  -0.631  1.00  0.00      PAA1
ATOM   4617  C   SER   294       0.153  14.525  -4.175  1.00  0.00      PAA1
ATOM   4618  O   SER   294      -0.068  15.115  -5.244  1.00  0.00      PAA1
ATOM   4619  N   VAL   295       0.374  13.218  -4.089  1.00  0.00      PAA1
ATOM   4620  HN  VAL   295       0.592  12.793  -3.203  1.00  0.00      PAA1
ATOM   4621  CA  VAL   295       0.618  12.385  -5.258  1.00  0.00      PAA1
ATOM   4622  HA  VAL   295       0.284  12.897  -6.148  1.00  0.00      PAA1
ATOM   4623  CB  VAL   295       2.114  12.038  -5.430  1.00  0.00      PAA1
ATOM   4624  HB  VAL   295       2.486  11.540  -4.505  1.00  0.00      PAA1
ATOM   4625  CG1 VAL   295       2.319  11.101  -6.640  1.00  0.00      PAA1
ATOM   4626 HG11 VAL   295       1.883  11.551  -7.557  1.00  0.00      PAA1
ATOM   4627 HG12 VAL   295       1.869  10.101  -6.474  1.00  0.00      PAA1
ATOM   4628 HG13 VAL   295       3.407  10.952  -6.816  1.00  0.00      PAA1
ATOM   4629  CG2 VAL   295       2.912  13.329  -5.656  1.00  0.00      PAA1
ATOM   4630 HG21 VAL   295       2.894  13.976  -4.754  1.00  0.00      PAA1
ATOM   4631 HG22 VAL   295       2.501  13.904  -6.514  1.00  0.00      PAA1
ATOM   4632 HG23 VAL   295       3.974  13.090  -5.878  1.00  0.00      PAA1
ATOM   4633  C   VAL   295      -0.204  11.115  -5.136  1.00  0.00      PAA1
ATOM   4634  O   VAL   295      -0.219  10.464  -4.085  1.00  0.00      PAA1
ATOM   4635  N   ILE   296      -0.816  10.713  -6.228  1.00  0.00      PAA1
ATOM   4636  HN  ILE   296      -0.837  11.265  -7.066  1.00  0.00      PAA1
ATOM   4637  CA  ILE   296      -1.503   9.432  -6.241  1.00  0.00      PAA1
ATOM   4638  HA  ILE   296      -1.172   8.810  -5.419  1.00  0.00      PAA1
ATOM   4639  CB  ILE   296      -3.034   9.636  -6.112  1.00  0.00      PAA1
ATOM   4640  HB  ILE   296      -3.197  10.245  -5.191  1.00  0.00      PAA1
ATOM   4641  CG2 ILE   296      -3.625  10.438  -7.322  1.00  0.00      PAA1
ATOM   4642 HG21 ILE   296      -3.544   9.852  -8.260  1.00  0.00      PAA1
ATOM   4643 HG22 ILE   296      -3.090  11.400  -7.460  1.00  0.00      PAA1
ATOM   4644 HG23 ILE   296      -4.696  10.664  -7.148  1.00  0.00      PAA1
ATOM   4645  CG1 ILE   296      -3.742   8.285  -5.898  1.00  0.00      PAA1
ATOM   4646 HG11 ILE   296      -3.243   7.739  -5.069  1.00  0.00      PAA1
ATOM   4647 HG12 ILE   296      -3.687   7.661  -6.811  1.00  0.00      PAA1
ATOM   4648  CD  ILE   296      -5.288   8.466  -5.497  1.00  0.00      PAA1
ATOM   4649  HD1 ILE   296      -5.859   8.883  -6.348  1.00  0.00      PAA1
ATOM   4650  HD2 ILE   296      -5.376   9.145  -4.626  1.00  0.00      PAA1
ATOM   4651  HD3 ILE   296      -5.712   7.482  -5.224  1.00  0.00      PAA1
ATOM   4652  C   ILE   296      -1.133   8.686  -7.517  1.00  0.00      PAA1
ATOM   4653  O   ILE   296      -0.953   9.302  -8.575  1.00  0.00      PAA1
ATOM   4654  N   ASP   297      -1.023   7.359  -7.430  1.00  0.00      PAA1
ATOM   4655  HN  ASP   297      -1.143   6.877  -6.569  1.00  0.00      PAA1
ATOM   4656  CA  ASP   297      -0.777   6.553  -8.640  1.00  0.00      PAA1
ATOM   4657  HA  ASP   297      -0.458   7.189  -9.457  1.00  0.00      PAA1
ATOM   4658  CB  ASP   297       0.343   5.522  -8.416  1.00  0.00      PAA1
ATOM   4659  HB1 ASP   297       0.054   4.790  -7.637  1.00  0.00      PAA1
ATOM   4660  HB2 ASP   297       1.272   6.029  -8.091  1.00  0.00      PAA1
ATOM   4661  CG  ASP   297       0.680   4.729  -9.708  1.00  0.00      PAA1
ATOM   4662  OD1 ASP   297       0.339   5.216 -10.822  1.00  0.00      PAA1
ATOM   4663  OD2 ASP   297       1.239   3.608  -9.616  1.00  0.00      PAA1
ATOM   4664  C   ASP   297      -2.076   5.883  -9.103  1.00  0.00      PAA1
ATOM   4665  O   ASP   297      -2.342   4.714  -8.826  1.00  0.00      PAA1
ATOM   4666  N   LEU   298      -2.883   6.630  -9.851  1.00  0.00      PAA1
ATOM   4667  HN  LEU   298      -2.646   7.566 -10.091  1.00  0.00      PAA1
ATOM   4668  CA  LEU   298      -4.026   6.050 -10.545  1.00  0.00      PAA1
ATOM   4669  HA  LEU   298      -4.320   5.115 -10.091  1.00  0.00      PAA1
ATOM   4670  CB  LEU   298      -5.228   7.010 -10.560  1.00  0.00      PAA1
ATOM   4671  HB1 LEU   298      -6.003   6.642 -11.274  1.00  0.00      PAA1
ATOM   4672  HB2 LEU   298      -4.877   7.994 -10.948  1.00  0.00      PAA1
ATOM   4673  CG  LEU   298      -5.932   7.242  -9.218  1.00  0.00      PAA1
ATOM   4674  HG  LEU   298      -5.169   7.474  -8.440  1.00  0.00      PAA1
ATOM   4675  CD1 LEU   298      -6.892   8.412  -9.309  1.00  0.00      PAA1
ATOM   4676 HD11 LEU   298      -7.653   8.215 -10.095  1.00  0.00      PAA1
ATOM   4677 HD12 LEU   298      -6.353   9.348  -9.571  1.00  0.00      PAA1
ATOM   4678 HD13 LEU   298      -7.423   8.566  -8.346  1.00  0.00      PAA1
ATOM   4679  CD2 LEU   298      -6.653   5.926  -8.834  1.00  0.00      PAA1
ATOM   4680 HD21 LEU   298      -5.934   5.095  -8.684  1.00  0.00      PAA1
ATOM   4681 HD22 LEU   298      -7.369   5.633  -9.632  1.00  0.00      PAA1
ATOM   4682 HD23 LEU   298      -7.226   6.063  -7.894  1.00  0.00      PAA1
ATOM   4683  C   LEU   298      -3.616   5.744 -11.975  1.00  0.00      PAA1
ATOM   4684  O   LEU   298      -2.853   6.498 -12.584  1.00  0.00      PAA1
ATOM   4685  N   LEU   299      -4.151   4.652 -12.526  1.00  0.00      PAA1
ATOM   4686  HN  LEU   299      -4.818   4.095 -12.044  1.00  0.00      PAA1
ATOM   4687  CA  LEU   299      -4.093   4.473 -13.970  1.00  0.00      PAA1
ATOM   4688  HA  LEU   299      -3.060   4.322 -14.245  1.00  0.00      PAA1
ATOM   4689  CB  LEU   299      -4.957   3.279 -14.383  1.00  0.00      PAA1
ATOM   4690  HB1 LEU   299      -6.022   3.515 -14.136  1.00  0.00      PAA1
ATOM   4691  HB2 LEU   299      -4.684   2.399 -13.761  1.00  0.00      PAA1
ATOM   4692  CG  LEU   299      -4.880   2.878 -15.843  1.00  0.00      PAA1
ATOM   4693  HG  LEU   299      -4.920   3.782 -16.496  1.00  0.00      PAA1
ATOM   4694  CD1 LEU   299      -3.507   2.184 -16.054  1.00  0.00      PAA1
ATOM   4695 HD11 LEU   299      -3.476   1.225 -15.500  1.00  0.00      PAA1
ATOM   4696 HD12 LEU   299      -2.676   2.827 -15.706  1.00  0.00      PAA1
ATOM   4697 HD13 LEU   299      -3.357   1.981 -17.135  1.00  0.00      PAA1
ATOM   4698  CD2 LEU   299      -6.118   2.009 -16.222  1.00  0.00      PAA1
ATOM   4699 HD21 LEU   299      -7.055   2.570 -16.010  1.00  0.00      PAA1
ATOM   4700 HD22 LEU   299      -6.131   1.072 -15.631  1.00  0.00      PAA1
ATOM   4701 HD23 LEU   299      -6.093   1.766 -17.304  1.00  0.00      PAA1
ATOM   4702  C   LEU   299      -4.582   5.747 -14.641  1.00  0.00      PAA1
ATOM   4703  O   LEU   299      -5.621   6.300 -14.267  1.00  0.00      PAA1
ATOM   4704  N   LEU   300      -3.829   6.231 -15.628  1.00  0.00      PAA1
ATOM   4705  HN  LEU   300      -2.952   5.801 -15.884  1.00  0.00      PAA1
ATOM   4706  CA  LEU   300      -4.194   7.520 -16.205  1.00  0.00      PAA1
ATOM   4707  HA  LEU   300      -4.160   8.228 -15.391  1.00  0.00      PAA1
ATOM   4708  CB  LEU   300      -3.203   7.905 -17.300  1.00  0.00      PAA1
ATOM   4709  HB1 LEU   300      -3.325   7.238 -18.183  1.00  0.00      PAA1
ATOM   4710  HB2 LEU   300      -2.182   7.724 -16.886  1.00  0.00      PAA1
ATOM   4711  CG  LEU   300      -3.252   9.368 -17.747  1.00  0.00      PAA1
ATOM   4712  HG  LEU   300      -4.194   9.551 -18.316  1.00  0.00      PAA1
ATOM   4713  CD1 LEU   300      -3.220  10.293 -16.530  1.00  0.00      PAA1
ATOM   4714 HD11 LEU   300      -2.412   9.979 -15.835  1.00  0.00      PAA1
ATOM   4715 HD12 LEU   300      -4.187  10.279 -15.987  1.00  0.00      PAA1
ATOM   4716 HD13 LEU   300      -3.001  11.336 -16.837  1.00  0.00      PAA1
ATOM   4717  CD2 LEU   300      -2.063   9.685 -18.642  1.00  0.00      PAA1
ATOM   4718 HD21 LEU   300      -2.032   8.992 -19.511  1.00  0.00      PAA1
ATOM   4719 HD22 LEU   300      -1.109   9.585 -18.081  1.00  0.00      PAA1
ATOM   4720 HD23 LEU   300      -2.126  10.725 -19.029  1.00  0.00      PAA1
ATOM   4721  C   LEU   300      -5.638   7.508 -16.724  1.00  0.00      PAA1
ATOM   4722  O   LEU   300      -6.373   8.489 -16.550  1.00  0.00      PAA1
ATOM   4723  N   ASP   301      -6.084   6.392 -17.313  1.00  0.00      PAA1
ATOM   4724  HN  ASP   301      -5.500   5.629 -17.606  1.00  0.00      PAA1
ATOM   4725  CA  ASP   301      -7.461   6.333 -17.821  1.00  0.00      PAA1
ATOM   4726  HA  ASP   301      -7.594   7.127 -18.542  1.00  0.00      PAA1
ATOM   4727  CB  ASP   301      -7.720   4.986 -18.489  1.00  0.00      PAA1
ATOM   4728  HB1 ASP   301      -8.716   4.988 -18.981  1.00  0.00      PAA1
ATOM   4729  HB2 ASP   301      -7.712   4.170 -17.733  1.00  0.00      PAA1
ATOM   4730  CG  ASP   301      -6.674   4.644 -19.513  1.00  0.00      PAA1
ATOM   4731  OD1 ASP   301      -5.490   4.526 -19.155  1.00  0.00      PAA1
ATOM   4732  OD2 ASP   301      -7.046   4.475 -20.687  1.00  0.00      PAA1
ATOM   4733  C   ASP   301      -8.473   6.559 -16.709  1.00  0.00      PAA1
ATOM   4734  O   ASP   301      -9.517   7.198 -16.919  1.00  0.00      PAA1
ATOM   4735  N   ASP   302      -8.186   6.018 -15.524  1.00  0.00      PAA1
ATOM   4736  HN  ASP   302      -7.366   5.474 -15.382  1.00  0.00      PAA1
ATOM   4737  CA  ASP   302      -9.049   6.215 -14.364  1.00  0.00      PAA1
ATOM   4738  HA  ASP   302     -10.064   5.936 -14.626  1.00  0.00      PAA1
ATOM   4739  CB  ASP   302      -8.545   5.360 -13.187  1.00  0.00      PAA1
ATOM   4740  HB1 ASP   302      -9.039   5.676 -12.242  1.00  0.00      PAA1
ATOM   4741  HB2 ASP   302      -7.454   5.431 -13.048  1.00  0.00      PAA1
ATOM   4742  CG  ASP   302      -8.909   3.877 -13.341  1.00  0.00      PAA1
ATOM   4743  OD1 ASP   302      -9.699   3.561 -14.247  1.00  0.00      PAA1
ATOM   4744  OD2 ASP   302      -8.424   3.030 -12.566  1.00  0.00      PAA1
ATOM   4745  C   ASP   302      -9.097   7.681 -13.964  1.00  0.00      PAA1
ATOM   4746  O   ASP   302     -10.174   8.234 -13.737  1.00  0.00      PAA1
ATOM   4747  N   PHE   303      -7.924   8.314 -13.808  1.00  0.00      PAA1
ATOM   4748  HN  PHE   303      -7.074   7.819 -13.998  1.00  0.00      PAA1
ATOM   4749  CA  PHE   303      -7.901   9.746 -13.489  1.00  0.00      PAA1
ATOM   4750  HA  PHE   303      -8.406   9.881 -12.542  1.00  0.00      PAA1
ATOM   4751  CB  PHE   303      -6.458  10.257 -13.383  1.00  0.00      PAA1
ATOM   4752  HB1 PHE   303      -5.910  10.045 -14.329  1.00  0.00      PAA1
ATOM   4753  HB2 PHE   303      -5.945   9.702 -12.567  1.00  0.00      PAA1
ATOM   4754  CG  PHE   303      -6.367  11.734 -13.076  1.00  0.00      PAA1
ATOM   4755  CD1 PHE   303      -6.710  12.218 -11.821  1.00  0.00      PAA1
ATOM   4756  HD1 PHE   303      -7.017  11.523 -11.052  1.00  0.00      PAA1
ATOM   4757  CE1 PHE   303      -6.664  13.582 -11.543  1.00  0.00      PAA1
ATOM   4758  HE1 PHE   303      -6.918  13.932 -10.551  1.00  0.00      PAA1
ATOM   4759  CZ  PHE   303      -6.294  14.448 -12.518  1.00  0.00      PAA1
ATOM   4760  HZ  PHE   303      -6.294  15.511 -12.333  1.00  0.00      PAA1
ATOM   4761  CD2 PHE   303      -6.006  12.642 -14.054  1.00  0.00      PAA1
ATOM   4762  HD2 PHE   303      -5.753  12.283 -15.043  1.00  0.00      PAA1
ATOM   4763  CE2 PHE   303      -5.972  13.984 -13.780  1.00  0.00      PAA1
ATOM   4764  HE2 PHE   303      -5.682  14.690 -14.548  1.00  0.00      PAA1
ATOM   4765  C   PHE   303      -8.679  10.564 -14.522  1.00  0.00      PAA1
ATOM   4766  O   PHE   303      -9.431  11.481 -14.161  1.00  0.00      PAA1
ATOM   4767  N   VAL   304      -8.509  10.249 -15.809  1.00  0.00      PAA1
ATOM   4768  HN  VAL   304      -7.893   9.503 -16.085  1.00  0.00      PAA1
ATOM   4769  CA  VAL   304      -9.214  10.996 -16.856  1.00  0.00      PAA1
ATOM   4770  HA  VAL   304      -9.004  12.047 -16.732  1.00  0.00      PAA1
ATOM   4771  CB  VAL   304      -8.730  10.568 -18.254  1.00  0.00      PAA1
ATOM   4772  HB  VAL   304      -8.645   9.454 -18.286  1.00  0.00      PAA1
ATOM   4773  CG1 VAL   304      -9.737  11.016 -19.300  1.00  0.00      PAA1
ATOM   4774 HG11 VAL   304      -9.983  12.092 -19.175  1.00  0.00      PAA1
ATOM   4775 HG12 VAL   304     -10.671  10.415 -19.260  1.00  0.00      PAA1
ATOM   4776 HG13 VAL   304      -9.299  10.872 -20.312  1.00  0.00      PAA1
ATOM   4777  CG2 VAL   304      -7.345  11.172 -18.540  1.00  0.00      PAA1
ATOM   4778 HG21 VAL   304      -6.602  10.813 -17.795  1.00  0.00      PAA1
ATOM   4779 HG22 VAL   304      -7.382  12.280 -18.501  1.00  0.00      PAA1
ATOM   4780 HG23 VAL   304      -6.991  10.869 -19.547  1.00  0.00      PAA1
ATOM   4781  C   VAL   304     -10.719  10.822 -16.723  1.00  0.00      PAA1
ATOM   4782  O   VAL   304     -11.486  11.788 -16.841  1.00  0.00      PAA1
ATOM   4783  N   GLU   305     -11.165   9.593 -16.492  1.00  0.00      PAA1
ATOM   4784  HN  GLU   305     -10.561   8.790 -16.439  1.00  0.00      PAA1
ATOM   4785  CA  GLU   305     -12.580   9.368 -16.237  1.00  0.00      PAA1
ATOM   4786  HA  GLU   305     -13.149   9.665 -17.105  1.00  0.00      PAA1
ATOM   4787  CB  GLU   305     -12.815   7.888 -15.966  1.00  0.00      PAA1
ATOM   4788  HB1 GLU   305     -12.149   7.542 -15.139  1.00  0.00      PAA1
ATOM   4789  HB2 GLU   305     -12.505   7.314 -16.872  1.00  0.00      PAA1
ATOM   4790  CG  GLU   305     -14.244   7.547 -15.613  1.00  0.00      PAA1
ATOM   4791  HG1 GLU   305     -14.933   7.896 -16.412  1.00  0.00      PAA1
ATOM   4792  HG2 GLU   305     -14.561   8.008 -14.652  1.00  0.00      PAA1
ATOM   4793  CD  GLU   305     -14.418   6.062 -15.465  1.00  0.00      PAA1
ATOM   4794  OE1 GLU   305     -13.984   5.498 -14.453  1.00  0.00      PAA1
ATOM   4795  OE2 GLU   305     -14.971   5.433 -16.384  1.00  0.00      PAA1
ATOM   4796  C   GLU   305     -13.068  10.208 -15.062  1.00  0.00      PAA1
ATOM   4797  O   GLU   305     -14.168  10.775 -15.111  1.00  0.00      PAA1
ATOM   4798  N   ILE   306     -12.264  10.291 -13.993  1.00  0.00      PAA1
ATOM   4799  HN  ILE   306     -11.433   9.727 -13.947  1.00  0.00      PAA1
ATOM   4800  CA  ILE   306     -12.692  11.002 -12.792  1.00  0.00      PAA1
ATOM   4801  HA  ILE   306     -13.666  10.633 -12.501  1.00  0.00      PAA1
ATOM   4802  CB  ILE   306     -11.707  10.746 -11.635  1.00  0.00      PAA1
ATOM   4803  HB  ILE   306     -10.672  10.842 -12.042  1.00  0.00      PAA1
ATOM   4804  CG2 ILE   306     -11.881  11.770 -10.522  1.00  0.00      PAA1
ATOM   4805 HG21 ILE   306     -12.918  11.735 -10.123  1.00  0.00      PAA1
ATOM   4806 HG22 ILE   306     -11.657  12.805 -10.853  1.00  0.00      PAA1
ATOM   4807 HG23 ILE   306     -11.187  11.565  -9.680  1.00  0.00      PAA1
ATOM   4808  CG1 ILE   306     -11.852   9.342 -11.061  1.00  0.00      PAA1
ATOM   4809 HG11 ILE   306     -11.907   8.596 -11.887  1.00  0.00      PAA1
ATOM   4810 HG12 ILE   306     -12.796   9.251 -10.483  1.00  0.00      PAA1
ATOM   4811  CD  ILE   306     -10.634   8.967 -10.160  1.00  0.00      PAA1
ATOM   4812  HD1 ILE   306     -10.554   9.619  -9.270  1.00  0.00      PAA1
ATOM   4813  HD2 ILE   306      -9.699   9.041 -10.753  1.00  0.00      PAA1
ATOM   4814  HD3 ILE   306     -10.735   7.914  -9.820  1.00  0.00      PAA1
ATOM   4815  C   ILE   306     -12.845  12.498 -13.071  1.00  0.00      PAA1
ATOM   4816  O   ILE   306     -13.870  13.104 -12.730  1.00  0.00      PAA1
ATOM   4817  N   ILE   307     -11.820  13.123 -13.676  1.00  0.00      PAA1
ATOM   4818  HN  ILE   307     -11.002  12.606 -13.953  1.00  0.00      PAA1
ATOM   4819  CA  ILE   307     -11.843  14.575 -13.849  1.00  0.00      PAA1
ATOM   4820  HA  ILE   307     -12.145  15.017 -12.910  1.00  0.00      PAA1
ATOM   4821  CB  ILE   307     -10.431  15.108 -14.188  1.00  0.00      PAA1
ATOM   4822  HB  ILE   307      -9.734  14.703 -13.415  1.00  0.00      PAA1
ATOM   4823  CG2 ILE   307      -9.955  14.626 -15.580  1.00  0.00      PAA1
ATOM   4824 HG21 ILE   307     -10.547  15.086 -16.397  1.00  0.00      PAA1
ATOM   4825 HG22 ILE   307     -10.029  13.525 -15.653  1.00  0.00      PAA1
ATOM   4826 HG23 ILE   307      -8.891  14.907 -15.732  1.00  0.00      PAA1
ATOM   4827  CG1 ILE   307     -10.431  16.636 -14.092  1.00  0.00      PAA1
ATOM   4828 HG11 ILE   307     -11.096  16.937 -13.245  1.00  0.00      PAA1
ATOM   4829 HG12 ILE   307     -10.897  17.033 -15.017  1.00  0.00      PAA1
ATOM   4830  CD  ILE   307      -9.111  17.251 -13.871  1.00  0.00      PAA1
ATOM   4831  HD1 ILE   307      -8.412  17.022 -14.708  1.00  0.00      PAA1
ATOM   4832  HD2 ILE   307      -8.644  16.882 -12.931  1.00  0.00      PAA1
ATOM   4833  HD3 ILE   307      -9.189  18.360 -13.803  1.00  0.00      PAA1
ATOM   4834  C   ILE   307     -12.882  14.984 -14.891  1.00  0.00      PAA1
ATOM   4835  O   ILE   307     -13.561  16.014 -14.739  1.00  0.00      PAA1
ATOM   4836  N   LYS   308     -13.043  14.188 -15.953  1.00  0.00      PAA1
ATOM   4837  HN  LYS   308     -12.499  13.354 -16.091  1.00  0.00      PAA1
ATOM   4838  CA  LYS   308     -14.034  14.548 -16.961  1.00  0.00      PAA1
ATOM   4839  HA  LYS   308     -13.889  15.580 -17.245  1.00  0.00      PAA1
ATOM   4840  CB  LYS   308     -13.863  13.675 -18.203  1.00  0.00      PAA1
ATOM   4841  HB1 LYS   308     -14.807  13.714 -18.800  1.00  0.00      PAA1
ATOM   4842  HB2 LYS   308     -13.713  12.614 -17.897  1.00  0.00      PAA1
ATOM   4843  CG  LYS   308     -12.750  14.141 -19.109  1.00  0.00      PAA1
ATOM   4844  HG1 LYS   308     -11.765  13.995 -18.604  1.00  0.00      PAA1
ATOM   4845  HG2 LYS   308     -12.872  15.236 -19.287  1.00  0.00      PAA1
ATOM   4846  CD  LYS   308     -12.800  13.411 -20.422  1.00  0.00      PAA1
ATOM   4847  HD1 LYS   308     -13.845  13.453 -20.811  1.00  0.00      PAA1
ATOM   4848  HD2 LYS   308     -12.553  12.339 -20.226  1.00  0.00      PAA1
ATOM   4849  CE  LYS   308     -11.859  14.014 -21.420  1.00  0.00      PAA1
ATOM   4850  HE1 LYS   308     -10.819  13.943 -21.040  1.00  0.00      PAA1
ATOM   4851  HE2 LYS   308     -12.097  15.077 -21.642  1.00  0.00      PAA1
ATOM   4852  NZ  LYS   308     -11.913  13.237 -22.686  1.00  0.00      PAA1
ATOM   4853  HZ1 LYS   308     -12.798  13.430 -23.183  1.00  0.00      PAA1
ATOM   4854  HZ2 LYS   308     -11.799  12.227 -22.479  1.00  0.00      PAA1
ATOM   4855  HZ3 LYS   308     -11.094  13.555 -23.271  1.00  0.00      PAA1
ATOM   4856  C   LYS   308     -15.462  14.457 -16.427  1.00  0.00      PAA1
ATOM   4857  O   LYS   308     -16.363  15.077 -16.995  1.00  0.00      PAA1
ATOM   4858  N   SER   309     -15.679  13.733 -15.335  1.00  0.00      PAA1
ATOM   4859  HN  SER   309     -14.926  13.214 -14.932  1.00  0.00      PAA1
ATOM   4860  CA  SER   309     -16.985  13.586 -14.706  1.00  0.00      PAA1
ATOM   4861  HA  SER   309     -17.729  13.433 -15.475  1.00  0.00      PAA1
ATOM   4862  CB  SER   309     -16.964  12.374 -13.781  1.00  0.00      PAA1
ATOM   4863  HB1 SER   309     -17.965  12.229 -13.315  1.00  0.00      PAA1
ATOM   4864  HB2 SER   309     -16.220  12.483 -12.965  1.00  0.00      PAA1
ATOM   4865  OG  SER   309     -16.675  11.211 -14.523  1.00  0.00      PAA1
ATOM   4866  HG1 SER   309     -15.714  11.137 -14.696  1.00  0.00      PAA1
ATOM   4867  C   SER   309     -17.412  14.801 -13.896  1.00  0.00      PAA1
ATOM   4868  O   SER   309     -18.569  14.857 -13.470  1.00  0.00      PAA1
ATOM   4869  N   GLN   310     -16.513  15.756 -13.667  1.00  0.00      PAA1
ATOM   4870  HN  GLN   310     -15.625  15.728 -14.128  1.00  0.00      PAA1
ATOM   4871  CA  GLN   310     -16.739  16.858 -12.741  1.00  0.00      PAA1
ATOM   4872  HA  GLN   310     -17.386  16.507 -11.950  1.00  0.00      PAA1
ATOM   4873  CB  GLN   310     -15.413  17.348 -12.163  1.00  0.00      PAA1
ATOM   4874  HB1 GLN   310     -15.601  18.187 -11.452  1.00  0.00      PAA1
ATOM   4875  HB2 GLN   310     -14.772  17.750 -12.986  1.00  0.00      PAA1
ATOM   4876  CG  GLN   310     -14.667  16.254 -11.455  1.00  0.00      PAA1
ATOM   4877  HG1 GLN   310     -13.813  16.677 -10.880  1.00  0.00      PAA1
ATOM   4878  HG2 GLN   310     -14.242  15.550 -12.201  1.00  0.00      PAA1
ATOM   4879  CD  GLN   310     -15.567  15.507 -10.484  1.00  0.00      PAA1
ATOM   4880  OE1 GLN   310     -16.215  16.115  -9.640  1.00  0.00      PAA1
ATOM   4881  NE2 GLN   310     -15.604  14.187 -10.596  1.00  0.00      PAA1
ATOM   4882 HE21 GLN   310     -15.048  13.741 -11.305  1.00  0.00      PAA1
ATOM   4883 HE22 GLN   310     -16.185  13.670  -9.977  1.00  0.00      PAA1
ATOM   4884  C   GLN   310     -17.458  18.032 -13.394  1.00  0.00      PAA1
ATOM   4885  O   GLN   310     -17.193  18.382 -14.546  1.00  0.00      PAA1
ATOM   4886  N   ASP   311     -18.351  18.646 -12.622  1.00  0.00      PAA1
ATOM   4887  HN  ASP   311     -18.615  18.234 -11.766  1.00  0.00      PAA1
ATOM   4888  CA  ASP   311     -18.983  19.910 -12.975  1.00  0.00      PAA1
ATOM   4889  HA  ASP   311     -19.193  19.904 -14.039  1.00  0.00      PAA1
ATOM   4890  CB  ASP   311     -20.278  20.056 -12.186  1.00  0.00      PAA1
ATOM   4891  HB1 ASP   311     -20.086  20.298 -11.123  1.00  0.00      PAA1
ATOM   4892  HB2 ASP   311     -20.832  19.091 -12.234  1.00  0.00      PAA1
ATOM   4893  CG  ASP   311     -21.174  21.108 -12.747  1.00  0.00      PAA1
ATOM   4894  OD1 ASP   311     -20.685  22.233 -12.997  1.00  0.00      PAA1
ATOM   4895  OD2 ASP   311     -22.366  20.794 -12.962  1.00  0.00      PAA1
ATOM   4896  C   ASP   311     -18.033  21.069 -12.674  1.00  0.00      PAA1
ATOM   4897  O   ASP   311     -17.613  21.247 -11.524  1.00  0.00      PAA1
ATOM   4898  N   LEU   312     -17.726  21.880 -13.689  1.00  0.00      PAA1
ATOM   4899  HN  LEU   312     -18.147  21.755 -14.581  1.00  0.00      PAA1
ATOM   4900  CA  LEU   312     -16.687  22.902 -13.588  1.00  0.00      PAA1
ATOM   4901  HA  LEU   312     -16.027  22.662 -12.765  1.00  0.00      PAA1
ATOM   4902  CB  LEU   312     -15.846  22.941 -14.871  1.00  0.00      PAA1
ATOM   4903  HB1 LEU   312     -14.957  23.595 -14.700  1.00  0.00      PAA1
ATOM   4904  HB2 LEU   312     -16.437  23.408 -15.694  1.00  0.00      PAA1
ATOM   4905  CG  LEU   312     -15.336  21.600 -15.398  1.00  0.00      PAA1
ATOM   4906  HG  LEU   312     -16.210  20.980 -15.718  1.00  0.00      PAA1
ATOM   4907  CD1 LEU   312     -14.445  21.774 -16.616  1.00  0.00      PAA1
ATOM   4908 HD11 LEU   312     -13.545  22.373 -16.356  1.00  0.00      PAA1
ATOM   4909 HD12 LEU   312     -14.985  22.308 -17.427  1.00  0.00      PAA1
ATOM   4910 HD13 LEU   312     -14.108  20.791 -17.007  1.00  0.00      PAA1
ATOM   4911  CD2 LEU   312     -14.621  20.846 -14.281  1.00  0.00      PAA1
ATOM   4912 HD21 LEU   312     -15.320  20.555 -13.471  1.00  0.00      PAA1
ATOM   4913 HD22 LEU   312     -13.826  21.483 -13.844  1.00  0.00      PAA1
ATOM   4914 HD23 LEU   312     -14.158  19.917 -14.679  1.00  0.00      PAA1
ATOM   4915  C   LEU   312     -17.241  24.294 -13.299  1.00  0.00      PAA1
ATOM   4916  O   LEU   312     -16.561  25.289 -13.576  1.00  0.00      PAA1
ATOM   4917  N   SER   313     -18.437  24.394 -12.723  1.00  0.00      PAA1
ATOM   4918  HN  SER   313     -18.998  23.572 -12.587  1.00  0.00      PAA1
ATOM   4919  CA  SER   313     -19.102  25.684 -12.605  1.00  0.00      PAA1
ATOM   4920  HA  SER   313     -18.720  26.357 -13.361  1.00  0.00      PAA1
ATOM   4921  CB  SER   313     -20.607  25.535 -12.861  1.00  0.00      PAA1
ATOM   4922  HB1 SER   313     -20.786  24.858 -13.727  1.00  0.00      PAA1
ATOM   4923  HB2 SER   313     -21.041  26.531 -13.104  1.00  0.00      PAA1
ATOM   4924  OG  SER   313     -21.260  25.044 -11.708  1.00  0.00      PAA1
ATOM   4925  HG1 SER   313     -21.312  24.084 -11.869  1.00  0.00      PAA1
ATOM   4926  C   SER   313     -18.889  26.367 -11.261  1.00  0.00      PAA1
ATOM   4927  O   SER   313     -19.474  27.428 -11.033  1.00  0.00      PAA1
ATOM   4928  N   VAL   314     -18.073  25.811 -10.373  1.00  0.00      PAA1
ATOM   4929  HN  VAL   314     -17.555  24.996 -10.616  1.00  0.00      PAA1
ATOM   4930  CA  VAL   314     -17.848  26.393  -9.057  1.00  0.00      PAA1
ATOM   4931  HA  VAL   314     -18.331  27.357  -8.980  1.00  0.00      PAA1
ATOM   4932  CB  VAL   314     -18.417  25.466  -7.960  1.00  0.00      PAA1
ATOM   4933  HB  VAL   314     -19.527  25.450  -8.089  1.00  0.00      PAA1
ATOM   4934  CG1 VAL   314     -17.896  24.053  -8.147  1.00  0.00      PAA1
ATOM   4935 HG11 VAL   314     -16.786  24.010  -8.095  1.00  0.00      PAA1
ATOM   4936 HG12 VAL   314     -18.227  23.603  -9.107  1.00  0.00      PAA1
ATOM   4937 HG13 VAL   314     -18.306  23.440  -7.319  1.00  0.00      PAA1
ATOM   4938  CG2 VAL   314     -18.090  25.985  -6.576  1.00  0.00      PAA1
ATOM   4939 HG21 VAL   314     -18.450  27.028  -6.443  1.00  0.00      PAA1
ATOM   4940 HG22 VAL   314     -17.005  25.956  -6.400  1.00  0.00      PAA1
ATOM   4941 HG23 VAL   314     -18.571  25.351  -5.799  1.00  0.00      PAA1
ATOM   4942  C   VAL   314     -16.353  26.634  -8.881  1.00  0.00      PAA1
ATOM   4943  O   VAL   314     -15.532  25.833  -9.342  1.00  0.00      PAA1
ATOM   4944  N   VAL   315     -15.992  27.753  -8.239  1.00  0.00      PAA1
ATOM   4945  HN  VAL   315     -16.657  28.430  -7.950  1.00  0.00      PAA1
ATOM   4946  CA  VAL   315     -14.571  28.075  -8.078  1.00  0.00      PAA1
ATOM   4947  HA  VAL   315     -14.098  28.053  -9.049  1.00  0.00      PAA1
ATOM   4948  CB  VAL   315     -14.398  29.486  -7.478  1.00  0.00      PAA1
ATOM   4949  HB  VAL   315     -15.087  29.586  -6.606  1.00  0.00      PAA1
ATOM   4950  CG1 VAL   315     -12.963  29.699  -6.964  1.00  0.00      PAA1
ATOM   4951 HG11 VAL   315     -12.233  29.496  -7.782  1.00  0.00      PAA1
ATOM   4952 HG12 VAL   315     -12.711  29.049  -6.102  1.00  0.00      PAA1
ATOM   4953 HG13 VAL   315     -12.823  30.752  -6.641  1.00  0.00      PAA1
ATOM   4954  CG2 VAL   315     -14.753  30.576  -8.504  1.00  0.00      PAA1
ATOM   4955 HG21 VAL   315     -15.789  30.453  -8.880  1.00  0.00      PAA1
ATOM   4956 HG22 VAL   315     -14.059  30.509  -9.372  1.00  0.00      PAA1
ATOM   4957 HG23 VAL   315     -14.651  31.586  -8.054  1.00  0.00      PAA1
ATOM   4958  C   VAL   315     -13.860  27.015  -7.228  1.00  0.00      PAA1
ATOM   4959  O   VAL   315     -12.689  26.690  -7.465  1.00  0.00      PAA1
ATOM   4960  N   SER   316     -14.560  26.450  -6.241  1.00  0.00      PAA1
ATOM   4961  HN  SER   316     -15.533  26.629  -6.158  1.00  0.00      PAA1
ATOM   4962  CA  SER   316     -13.949  25.631  -5.201  1.00  0.00      PAA1
ATOM   4963  HA  SER   316     -13.096  25.117  -5.628  1.00  0.00      PAA1
ATOM   4964  CB  SER   316     -13.521  26.491  -4.012  1.00  0.00      PAA1
ATOM   4965  HB1 SER   316     -14.320  26.597  -3.244  1.00  0.00      PAA1
ATOM   4966  HB2 SER   316     -13.284  27.516  -4.379  1.00  0.00      PAA1
ATOM   4967  OG  SER   316     -12.353  25.981  -3.432  1.00  0.00      PAA1
ATOM   4968  HG1 SER   316     -11.605  26.248  -3.993  1.00  0.00      PAA1
ATOM   4969  C   SER   316     -14.948  24.576  -4.746  1.00  0.00      PAA1
ATOM   4970  O   SER   316     -16.126  24.872  -4.551  1.00  0.00      PAA1
ATOM   4971  N   LYS   317     -14.472  23.350  -4.551  1.00  0.00      PAA1
ATOM   4972  HN  LYS   317     -13.516  23.138  -4.757  1.00  0.00      PAA1
ATOM   4973  CA  LYS   317     -15.390  22.228  -4.362  1.00  0.00      PAA1
ATOM   4974  HA  LYS   317     -16.091  22.477  -3.577  1.00  0.00      PAA1
ATOM   4975  CB  LYS   317     -16.129  21.961  -5.677  1.00  0.00      PAA1
ATOM   4976  HB1 LYS   317     -15.358  21.785  -6.466  1.00  0.00      PAA1
ATOM   4977  HB2 LYS   317     -16.670  22.887  -5.968  1.00  0.00      PAA1
ATOM   4978  CG  LYS   317     -17.134  20.810  -5.696  1.00  0.00      PAA1
ATOM   4979  HG1 LYS   317     -17.991  21.053  -5.028  1.00  0.00      PAA1
ATOM   4980  HG2 LYS   317     -16.650  19.882  -5.310  1.00  0.00      PAA1
ATOM   4981  CD  LYS   317     -17.601  20.551  -7.119  1.00  0.00      PAA1
ATOM   4982  HD1 LYS   317     -16.714  20.361  -7.769  1.00  0.00      PAA1
ATOM   4983  HD2 LYS   317     -18.119  21.446  -7.513  1.00  0.00      PAA1
ATOM   4984  CE  LYS   317     -18.548  19.358  -7.178  1.00  0.00      PAA1
ATOM   4985  HE1 LYS   317     -19.379  19.495  -6.451  1.00  0.00      PAA1
ATOM   4986  HE2 LYS   317     -18.005  18.422  -6.922  1.00  0.00      PAA1
ATOM   4987  NZ  LYS   317     -19.164  19.178  -8.531  1.00  0.00      PAA1
ATOM   4988  HZ1 LYS   317     -18.392  19.070  -9.225  1.00  0.00      PAA1
ATOM   4989  HZ2 LYS   317     -19.713  20.021  -8.796  1.00  0.00      PAA1
ATOM   4990  HZ3 LYS   317     -19.767  18.334  -8.561  1.00  0.00      PAA1
ATOM   4991  C   LYS   317     -14.597  20.996  -3.918  1.00  0.00      PAA1
ATOM   4992  O   LYS   317     -13.552  20.714  -4.508  1.00  0.00      PAA1
ATOM   4993  N   VAL   318     -15.049  20.283  -2.871  1.00  0.00      PAA1
ATOM   4994  HN  VAL   318     -15.866  20.563  -2.384  1.00  0.00      PAA1
ATOM   4995  CA  VAL   318     -14.470  18.985  -2.494  1.00  0.00      PAA1
ATOM   4996  HA  VAL   318     -13.411  18.984  -2.718  1.00  0.00      PAA1
ATOM   4997  CB  VAL   318     -14.665  18.691  -0.995  1.00  0.00      PAA1
ATOM   4998  HB  VAL   318     -15.753  18.780  -0.759  1.00  0.00      PAA1
ATOM   4999  CG1 VAL   318     -14.203  17.269  -0.657  1.00  0.00      PAA1
ATOM   5000 HG11 VAL   318     -13.158  17.115  -1.009  1.00  0.00      PAA1
ATOM   5001 HG12 VAL   318     -14.844  16.496  -1.128  1.00  0.00      PAA1
ATOM   5002 HG13 VAL   318     -14.218  17.104   0.441  1.00  0.00      PAA1
ATOM   5003  CG2 VAL   318     -13.908  19.680  -0.139  1.00  0.00      PAA1
ATOM   5004 HG21 VAL   318     -14.134  20.732  -0.414  1.00  0.00      PAA1
ATOM   5005 HG22 VAL   318     -12.816  19.514  -0.252  1.00  0.00      PAA1
ATOM   5006 HG23 VAL   318     -14.155  19.541   0.936  1.00  0.00      PAA1
ATOM   5007  C   VAL   318     -15.141  17.911  -3.336  1.00  0.00      PAA1
ATOM   5008  O   VAL   318     -16.362  17.910  -3.489  1.00  0.00      PAA1
ATOM   5009  N   VAL   319     -14.352  17.001  -3.888  1.00  0.00      PAA1
ATOM   5010  HN  VAL   319     -13.351  17.073  -3.799  1.00  0.00      PAA1
ATOM   5011  CA  VAL   319     -14.850  15.924  -4.734  1.00  0.00      PAA1
ATOM   5012  HA  VAL   319     -15.929  15.926  -4.774  1.00  0.00      PAA1
ATOM   5013  CB  VAL   319     -14.303  16.062  -6.163  1.00  0.00      PAA1
ATOM   5014  HB  VAL   319     -13.205  16.259  -6.095  1.00  0.00      PAA1
ATOM   5015  CG1 VAL   319     -14.505  14.811  -6.979  1.00  0.00      PAA1
ATOM   5016 HG11 VAL   319     -15.579  14.530  -7.031  1.00  0.00      PAA1
ATOM   5017 HG12 VAL   319     -13.931  13.946  -6.579  1.00  0.00      PAA1
ATOM   5018 HG13 VAL   319     -14.151  14.976  -8.021  1.00  0.00      PAA1
ATOM   5019  CG2 VAL   319     -14.957  17.289  -6.850  1.00  0.00      PAA1
ATOM   5020 HG21 VAL   319     -14.758  18.222  -6.282  1.00  0.00      PAA1
ATOM   5021 HG22 VAL   319     -16.051  17.135  -6.938  1.00  0.00      PAA1
ATOM   5022 HG23 VAL   319     -14.541  17.410  -7.874  1.00  0.00      PAA1
ATOM   5023  C   VAL   319     -14.421  14.614  -4.075  1.00  0.00      PAA1
ATOM   5024  O   VAL   319     -13.233  14.420  -3.790  1.00  0.00      PAA1
ATOM   5025  N   LYS   320     -15.385  13.741  -3.775  1.00  0.00      PAA1
ATOM   5026  HN  LYS   320     -16.319  13.844  -4.095  1.00  0.00      PAA1
ATOM   5027  CA  LYS   320     -15.086  12.502  -3.063  1.00  0.00      PAA1
ATOM   5028  HA  LYS   320     -14.094  12.542  -2.631  1.00  0.00      PAA1
ATOM   5029  CB  LYS   320     -16.077  12.269  -1.926  1.00  0.00      PAA1
ATOM   5030  HB1 LYS   320     -15.969  11.227  -1.533  1.00  0.00      PAA1
ATOM   5031  HB2 LYS   320     -17.119  12.381  -2.294  1.00  0.00      PAA1
ATOM   5032  CG  LYS   320     -15.759  13.248  -0.814  1.00  0.00      PAA1
ATOM   5033  HG1 LYS   320     -15.819  14.288  -1.213  1.00  0.00      PAA1
ATOM   5034  HG2 LYS   320     -14.689  13.075  -0.528  1.00  0.00      PAA1
ATOM   5035  CD  LYS   320     -16.607  13.141   0.423  1.00  0.00      PAA1
ATOM   5036  HD1 LYS   320     -16.654  12.078   0.759  1.00  0.00      PAA1
ATOM   5037  HD2 LYS   320     -17.640  13.460   0.160  1.00  0.00      PAA1
ATOM   5038  CE  LYS   320     -15.991  14.011   1.537  1.00  0.00      PAA1
ATOM   5039  HE1 LYS   320     -15.421  14.852   1.083  1.00  0.00      PAA1
ATOM   5040  HE2 LYS   320     -15.289  13.411   2.155  1.00  0.00      PAA1
ATOM   5041  NZ  LYS   320     -17.019  14.633   2.445  1.00  0.00      PAA1
ATOM   5042  HZ1 LYS   320     -17.559  13.864   2.890  1.00  0.00      PAA1
ATOM   5043  HZ2 LYS   320     -17.652  15.229   1.879  1.00  0.00      PAA1
ATOM   5044  HZ3 LYS   320     -16.537  15.197   3.173  1.00  0.00      PAA1
ATOM   5045  C   LYS   320     -15.064  11.343  -4.042  1.00  0.00      PAA1
ATOM   5046  O   LYS   320     -15.976  11.207  -4.858  1.00  0.00      PAA1
ATOM   5047  N   VAL   321     -13.982  10.557  -4.001  1.00  0.00      PAA1
ATOM   5048  HN  VAL   321     -13.227  10.732  -3.365  1.00  0.00      PAA1
ATOM   5049  CA  VAL   321     -13.781   9.419  -4.889  1.00  0.00      PAA1
ATOM   5050  HA  VAL   321     -14.711   9.167  -5.378  1.00  0.00      PAA1
ATOM   5051  CB  VAL   321     -12.695   9.678  -5.951  1.00  0.00      PAA1
ATOM   5052  HB  VAL   321     -11.696   9.725  -5.452  1.00  0.00      PAA1
ATOM   5053  CG1 VAL   321     -12.675   8.525  -6.969  1.00  0.00      PAA1
ATOM   5054 HG11 VAL   321     -13.654   8.440  -7.486  1.00  0.00      PAA1
ATOM   5055 HG12 VAL   321     -12.446   7.552  -6.487  1.00  0.00      PAA1
ATOM   5056 HG13 VAL   321     -11.897   8.705  -7.737  1.00  0.00      PAA1
ATOM   5057  CG2 VAL   321     -12.918  10.991  -6.655  1.00  0.00      PAA1
ATOM   5058 HG21 VAL   321     -12.796  11.852  -5.963  1.00  0.00      PAA1
ATOM   5059 HG22 VAL   321     -13.939  11.030  -7.093  1.00  0.00      PAA1
ATOM   5060 HG23 VAL   321     -12.183  11.114  -7.481  1.00  0.00      PAA1
ATOM   5061  C   VAL   321     -13.365   8.235  -4.039  1.00  0.00      PAA1
ATOM   5062  O   VAL   321     -12.426   8.348  -3.237  1.00  0.00      PAA1
ATOM   5063  N   THR   322     -14.034   7.089  -4.235  1.00  0.00      PAA1
ATOM   5064  HN  THR   322     -14.852   7.021  -4.796  1.00  0.00      PAA1
ATOM   5065  CA  THR   322     -13.643   5.868  -3.525  1.00  0.00      PAA1
ATOM   5066  HA  THR   322     -13.350   6.125  -2.522  1.00  0.00      PAA1
ATOM   5067  CB  THR   322     -14.826   4.893  -3.426  1.00  0.00      PAA1
ATOM   5068  HB  THR   322     -15.166   4.590  -4.442  1.00  0.00      PAA1
ATOM   5069  OG1 THR   322     -15.911   5.554  -2.755  1.00  0.00      PAA1
ATOM   5070  HG1 THR   322     -15.795   5.603  -1.776  1.00  0.00      PAA1
ATOM   5071  CG2 THR   322     -14.413   3.649  -2.611  1.00  0.00      PAA1
ATOM   5072 HG21 THR   322     -14.197   3.937  -1.559  1.00  0.00      PAA1
ATOM   5073 HG22 THR   322     -13.522   3.159  -3.033  1.00  0.00      PAA1
ATOM   5074 HG23 THR   322     -15.248   2.921  -2.613  1.00  0.00      PAA1
ATOM   5075  C   THR   322     -12.465   5.247  -4.260  1.00  0.00      PAA1
ATOM   5076  O   THR   322     -12.597   4.907  -5.445  1.00  0.00      PAA1
ATOM   5077  N   ILE   323     -11.320   5.142  -3.561  1.00  0.00      PAA1
ATOM   5078  HN  ILE   323     -11.317   5.450  -2.603  1.00  0.00      PAA1
ATOM   5079  CA  ILE   323     -10.052   4.592  -4.063  1.00  0.00      PAA1
ATOM   5080  HA  ILE   323     -10.256   3.993  -4.936  1.00  0.00      PAA1
ATOM   5081  CB  ILE   323      -9.047   5.698  -4.425  1.00  0.00      PAA1
ATOM   5082  HB  ILE   323      -8.798   6.282  -3.509  1.00  0.00      PAA1
ATOM   5083  CG2 ILE   323      -7.787   5.102  -5.024  1.00  0.00      PAA1
ATOM   5084 HG21 ILE   323      -8.030   4.503  -5.929  1.00  0.00      PAA1
ATOM   5085 HG22 ILE   323      -7.269   4.435  -4.301  1.00  0.00      PAA1
ATOM   5086 HG23 ILE   323      -7.065   5.887  -5.319  1.00  0.00      PAA1
ATOM   5087  CG1 ILE   323      -9.688   6.646  -5.447  1.00  0.00      PAA1
ATOM   5088 HG11 ILE   323     -10.651   7.034  -5.047  1.00  0.00      PAA1
ATOM   5089 HG12 ILE   323      -9.924   6.095  -6.379  1.00  0.00      PAA1
ATOM   5090  CD  ILE   323      -8.873   7.884  -5.780  1.00  0.00      PAA1
ATOM   5091  HD1 ILE   323      -7.937   7.614  -6.310  1.00  0.00      PAA1
ATOM   5092  HD2 ILE   323      -8.611   8.442  -4.855  1.00  0.00      PAA1
ATOM   5093  HD3 ILE   323      -9.455   8.559  -6.445  1.00  0.00      PAA1
ATOM   5094  C   ILE   323      -9.463   3.680  -2.978  1.00  0.00      PAA1
ATOM   5095  O   ILE   323      -9.384   4.077  -1.812  1.00  0.00      PAA1
ATOM   5096  N   ASP   324      -9.102   2.444  -3.348  1.00  0.00      PAA1
ATOM   5097  HN  ASP   324      -9.184   2.150  -4.304  1.00  0.00      PAA1
ATOM   5098  CA  ASP   324      -8.514   1.485  -2.393  1.00  0.00      PAA1
ATOM   5099  HA  ASP   324      -8.421   0.535  -2.894  1.00  0.00      PAA1
ATOM   5100  CB  ASP   324      -7.125   1.954  -1.877  1.00  0.00      PAA1
ATOM   5101  HB1 ASP   324      -6.739   1.313  -1.068  1.00  0.00      PAA1
ATOM   5102  HB2 ASP   324      -7.218   2.984  -1.481  1.00  0.00      PAA1
ATOM   5103  CG  ASP   324      -6.064   1.984  -2.971  1.00  0.00      PAA1
ATOM   5104  OD1 ASP   324      -6.285   1.297  -4.006  1.00  0.00      PAA1
ATOM   5105  OD2 ASP   324      -4.969   2.647  -2.785  1.00  0.00      PAA1
ATOM   5106  C   ASP   324      -9.464   1.268  -1.224  1.00  0.00      PAA1
ATOM   5107  O   ASP   324      -9.028   1.152  -0.078  1.00  0.00      PAA1
ATOM   5108  N   TYR   325     -10.782   1.267  -1.516  1.00  0.00      PAA1
ATOM   5109  HN  TYR   325     -11.063   1.424  -2.468  1.00  0.00      PAA1
ATOM   5110  CA  TYR   325     -11.874   1.100  -0.561  1.00  0.00      PAA1
ATOM   5111  HA  TYR   325     -12.783   1.034  -1.142  1.00  0.00      PAA1
ATOM   5112  CB  TYR   325     -11.711  -0.168   0.302  1.00  0.00      PAA1
ATOM   5113  HB1 TYR   325     -12.552  -0.240   1.027  1.00  0.00      PAA1
ATOM   5114  HB2 TYR   325     -10.776  -0.147   0.900  1.00  0.00      PAA1
ATOM   5115  CG  TYR   325     -11.763  -1.417  -0.501  1.00  0.00      PAA1
ATOM   5116  CD1 TYR   325     -12.934  -1.778  -1.162  1.00  0.00      PAA1
ATOM   5117  HD1 TYR   325     -13.794  -1.122  -1.122  1.00  0.00      PAA1
ATOM   5118  CE1 TYR   325     -13.023  -2.967  -1.899  1.00  0.00      PAA1
ATOM   5119  HE1 TYR   325     -13.947  -3.178  -2.416  1.00  0.00      PAA1
ATOM   5120  CZ  TYR   325     -11.917  -3.797  -2.000  1.00  0.00      PAA1
ATOM   5121  OH  TYR   325     -12.028  -4.982  -2.722  1.00  0.00      PAA1
ATOM   5122  HH  TYR   325     -12.367  -4.756  -3.603  1.00  0.00      PAA1
ATOM   5123  CD2 TYR   325     -10.674  -2.285  -0.575  1.00  0.00      PAA1
ATOM   5124  HD2 TYR   325      -9.762  -2.025  -0.057  1.00  0.00      PAA1
ATOM   5125  CE2 TYR   325     -10.749  -3.474  -1.319  1.00  0.00      PAA1
ATOM   5126  HE2 TYR   325      -9.896  -4.135  -1.368  1.00  0.00      PAA1
ATOM   5127  C   TYR   325     -12.078   2.302   0.378  1.00  0.00      PAA1
ATOM   5128  O   TYR   325     -12.976   2.245   1.231  1.00  0.00      PAA1
ATOM   5129  N   THR   326     -11.333   3.397   0.235  1.00  0.00      PAA1
ATOM   5130  HN  THR   326     -10.650   3.496  -0.494  1.00  0.00      PAA1
ATOM   5131  CA  THR   326     -11.512   4.519   1.150  1.00  0.00      PAA1
ATOM   5132  HA  THR   326     -12.289   4.311   1.872  1.00  0.00      PAA1
ATOM   5133  CB  THR   326     -10.211   4.762   1.942  1.00  0.00      PAA1
ATOM   5134  HB  THR   326      -9.795   3.774   2.232  1.00  0.00      PAA1
ATOM   5135  OG1 THR   326     -10.501   5.494   3.139  1.00  0.00      PAA1
ATOM   5136  HG1 THR   326      -9.668   5.523   3.623  1.00  0.00      PAA1
ATOM   5137  CG2 THR   326      -9.168   5.549   1.108  1.00  0.00      PAA1
ATOM   5138 HG21 THR   326      -9.545   6.548   0.816  1.00  0.00      PAA1
ATOM   5139 HG22 THR   326      -8.874   4.989   0.206  1.00  0.00      PAA1
ATOM   5140 HG23 THR   326      -8.247   5.699   1.711  1.00  0.00      PAA1
ATOM   5141  C   THR   326     -11.970   5.772   0.384  1.00  0.00      PAA1
ATOM   5142  O   THR   326     -11.807   5.882  -0.838  1.00  0.00      PAA1
ATOM   5143  N   GLU   327     -12.582   6.713   1.098  1.00  0.00      PAA1
ATOM   5144  HN  GLU   327     -12.676   6.620   2.083  1.00  0.00      PAA1
ATOM   5145  CA  GLU   327     -13.105   7.924   0.461  1.00  0.00      PAA1
ATOM   5146  HA  GLU   327     -13.418   7.699  -0.552  1.00  0.00      PAA1
ATOM   5147  CB  GLU   327     -14.314   8.479   1.218  1.00  0.00      PAA1
ATOM   5148  HB1 GLU   327     -14.696   9.381   0.686  1.00  0.00      PAA1
ATOM   5149  HB2 GLU   327     -13.991   8.790   2.238  1.00  0.00      PAA1
ATOM   5150  CG  GLU   327     -15.466   7.476   1.373  1.00  0.00      PAA1
ATOM   5151  HG1 GLU   327     -16.275   7.930   1.981  1.00  0.00      PAA1
ATOM   5152  HG2 GLU   327     -15.131   6.550   1.885  1.00  0.00      PAA1
ATOM   5153  CD  GLU   327     -16.103   7.073   0.047  1.00  0.00      PAA1
ATOM   5154  OE1 GLU   327     -16.511   7.987  -0.715  1.00  0.00      PAA1
ATOM   5155  OE2 GLU   327     -16.208   5.847  -0.227  1.00  0.00      PAA1
ATOM   5156  C   GLU   327     -11.976   8.945   0.402  1.00  0.00      PAA1
ATOM   5157  O   GLU   327     -11.585   9.502   1.430  1.00  0.00      PAA1
ATOM   5158  N   ILE   328     -11.431   9.170  -0.787  1.00  0.00      PAA1
ATOM   5159  HN  ILE   328     -11.743   8.674  -1.607  1.00  0.00      PAA1
ATOM   5160  CA  ILE   328     -10.380  10.172  -0.977  1.00  0.00      PAA1
ATOM   5161  HA  ILE   328      -9.861  10.337  -0.044  1.00  0.00      PAA1
ATOM   5162  CB  ILE   328      -9.358   9.717  -2.022  1.00  0.00      PAA1
ATOM   5163  HB  ILE   328      -9.885   9.478  -2.975  1.00  0.00      PAA1
ATOM   5164  CG2 ILE   328      -8.349  10.878  -2.281  1.00  0.00      PAA1
ATOM   5165 HG21 ILE   328      -7.875  11.213  -1.335  1.00  0.00      PAA1
ATOM   5166 HG22 ILE   328      -8.831  11.750  -2.766  1.00  0.00      PAA1
ATOM   5167 HG23 ILE   328      -7.547  10.521  -2.962  1.00  0.00      PAA1
ATOM   5168  CG1 ILE   328      -8.641   8.437  -1.532  1.00  0.00      PAA1
ATOM   5169 HG11 ILE   328      -7.897   8.142  -2.305  1.00  0.00      PAA1
ATOM   5170 HG12 ILE   328      -9.374   7.603  -1.452  1.00  0.00      PAA1
ATOM   5171  CD  ILE   328      -7.902   8.593  -0.167  1.00  0.00      PAA1
ATOM   5172  HD1 ILE   328      -8.621   8.783   0.656  1.00  0.00      PAA1
ATOM   5173  HD2 ILE   328      -7.163   9.419  -0.200  1.00  0.00      PAA1
ATOM   5174  HD3 ILE   328      -7.359   7.654   0.070  1.00  0.00      PAA1
ATOM   5175  C   ILE   328     -11.014  11.515  -1.365  1.00  0.00      PAA1
ATOM   5176  O   ILE   328     -11.709  11.623  -2.377  1.00  0.00      PAA1
ATOM   5177  N   SER   329     -10.769  12.547  -0.572  1.00  0.00      PAA1
ATOM   5178  HN  SER   329     -10.161  12.429   0.209  1.00  0.00      PAA1
ATOM   5179  CA  SER   329     -11.226  13.890  -0.924  1.00  0.00      PAA1
ATOM   5180  HA  SER   329     -12.178  13.830  -1.436  1.00  0.00      PAA1
ATOM   5181  CB  SER   329     -11.410  14.717   0.349  1.00  0.00      PAA1
ATOM   5182  HB1 SER   329     -11.546  15.794   0.098  1.00  0.00      PAA1
ATOM   5183  HB2 SER   329     -10.506  14.630   0.997  1.00  0.00      PAA1
ATOM   5184  OG  SER   329     -12.568  14.290   1.057  1.00  0.00      PAA1
ATOM   5185  HG1 SER   329     -12.410  13.352   1.240  1.00  0.00      PAA1
ATOM   5186  C   SER   329     -10.245  14.579  -1.878  1.00  0.00      PAA1
ATOM   5187  O   SER   329      -9.034  14.638  -1.607  1.00  0.00      PAA1
ATOM   5188  N   PHE   330     -10.752  15.055  -3.017  1.00  0.00      PAA1
ATOM   5189  HN  PHE   330     -11.696  14.843  -3.294  1.00  0.00      PAA1
ATOM   5190  CA  PHE   330      -9.975  15.862  -3.953  1.00  0.00      PAA1
ATOM   5191  HA  PHE   330      -8.927  15.843  -3.689  1.00  0.00      PAA1
[truncated: 22,108 more chars]
