# Supplementary material for: Mapping major SARS-CoV-2 drug targets and assessment of druggability using computational fragment screening: Identification of an allosteric small-molecule binding site on the Nsp13 helicase
Source: PLoS One. 2021 Feb 17;16(2):e0246181. doi: 10.1371/journal.pone.0246181 (PMC7888625; doi:10.1371/journal.pone.0246181)
Supplement: S2 File — (ZIP) [file pone.0246181.s002.zip › SUPP_PDBs/Nsp15_endoRNase/TOP25/01.pdb]

REMARK  0001 RUN NUMBER      7                                                        
REMARK       ROTATION NUMBER 8  133.824 DEGREES                                       
REMARK                AXIS   5.72649 29.9346 17.7526 CENTER -16.2688 30.1416 -12.8072 
REMARK  0001 RMS 2.07342 DG -2.1924 -10.68 -1.88                                      
REMARK   DATE:     7/ 2/20     14:37:32      CREATED BY USER: rsa002                  
ATOM      1  C0  UNK     1     -17.606  29.369 -13.940  1.00  0.00      SEG2
ATOM      2  C1  UNK     1     -17.720  30.751 -13.968  1.00  0.00      SEG2
ATOM      3  C2  UNK     1     -16.994  31.526 -13.070  1.00  0.00      SEG2
ATOM      4  C3  UNK     1     -16.169  30.916 -12.135  1.00  0.00      SEG2
ATOM      5  C4  UNK     1     -16.040  29.531 -12.119  1.00  0.00      SEG2
ATOM      6  C   UNK     1     -16.750  28.760 -13.028  1.00  0.00      SEG2
ATOM      7  H0  UNK     1     -18.183  28.765 -14.626  1.00  0.00      SEG2
ATOM      8  H1  UNK     1     -18.372  31.228 -14.687  1.00  0.00      SEG2
ATOM      9  H2  UNK     1     -17.077  32.603 -13.102  1.00  0.00      SEG2
ATOM     10  H3  UNK     1     -15.628  31.517 -11.419  1.00  0.00      SEG2
ATOM     11  H4  UNK     1     -15.389  29.055 -11.399  1.00  0.00      SEG2
ATOM     12  H   UNK     1     -16.644  27.685 -13.025  1.00  0.00      SEG2
TER      13      UNK      1
END
