# Supplementary material for: Mapping major SARS-CoV-2 drug targets and assessment of druggability using computational fragment screening: Identification of an allosteric small-molecule binding site on the Nsp13 helicase
Source: PLoS One. 2021 Feb 17;16(2):e0246181. doi: 10.1371/journal.pone.0246181 (PMC7888625; doi:10.1371/journal.pone.0246181)
Supplement: S2 File — (ZIP) [file pone.0246181.s002.zip › SUPP_PDBs/Nsp15_endoRNase/TOP25/02.pdb]

REMARK  0001 RUN NUMBER      5                                                        
REMARK       ROTATION NUMBER 7  84.8435 DEGREES                                       
REMARK                AXIS   29.683 1.1433 9.89571 CENTER 4.52858 -1.32667 15.8653    
REMARK  0001 RMS 2.27836 DG -2.2177 -10.61 -3.19                                      
REMARK   DATE:     7/ 2/20     14:32:16      CREATED BY USER: rsa002                  
ATOM      1  C0  UNK     1       4.438  -1.810  15.510  1.00  0.00      SEG2
ATOM      2  C1  UNK     1       3.163  -1.783  14.953  1.00  0.00      SEG2
ATOM      3  C2  UNK     1       2.419  -0.614  14.982  1.00  0.00      SEG2
ATOM      4  C3  UNK     1       2.964   0.543  15.536  1.00  0.00      SEG2
ATOM      5  C4  UNK     1       4.221   0.507  16.118  1.00  0.00      SEG2
ATOM      6  C   UNK     1       4.954  -0.678  16.119  1.00  0.00      SEG2
ATOM      7  H0  UNK     1       5.014  -2.722  15.475  1.00  0.00      SEG2
ATOM      8  H1  UNK     1       2.757  -2.679  14.504  1.00  0.00      SEG2
ATOM      9  H2  UNK     1       1.416  -0.599  14.580  1.00  0.00      SEG2
ATOM     10  H3  UNK     1       2.399   1.465  15.517  1.00  0.00      SEG2
ATOM     11  H4  UNK     1       4.637   1.391  16.582  1.00  0.00      SEG2
ATOM     12  H   UNK     1       5.920  -0.708  16.600  1.00  0.00      SEG2
TER      13      UNK      1
END
