# Supplementary material for: Mapping major SARS-CoV-2 drug targets and assessment of druggability using computational fragment screening: Identification of an allosteric small-molecule binding site on the Nsp13 helicase
Source: PLoS One. 2021 Feb 17;16(2):e0246181. doi: 10.1371/journal.pone.0246181 (PMC7888625; doi:10.1371/journal.pone.0246181)
Supplement: S2 File — (ZIP) [file pone.0246181.s002.zip › SUPP_PDBs/Nsp15_endoRNase/TOP25/03.pdb]

REMARK  0001 RUN NUMBER      5                                                        
REMARK       ROTATION NUMBER 6  165.854 DEGREES                                       
REMARK                AXIS   5.17749 18.7048 28.7003 CENTER 1.51108 4.42967 -3.715    
REMARK  0001 RMS 2.87705 DG -3.0401 -15.25 0.33                                       
REMARK   DATE:     7/ 2/20     14:33:13      CREATED BY USER: rsa002                  
ATOM      1  C0  UNK     1       1.146   4.481  -4.788  1.00  0.00      SEG2
ATOM      2  C1  UNK     1       2.460   4.793  -5.129  1.00  0.00      SEG2
ATOM      3  C2  UNK     1       2.912   6.101  -5.025  1.00  0.00      SEG2
ATOM      4  C3  UNK     1       2.066   7.095  -4.542  1.00  0.00      SEG2
ATOM      5  C4  UNK     1       0.770   6.773  -4.150  1.00  0.00      SEG2
ATOM      6  C   UNK     1       0.307   5.472  -4.284  1.00  0.00      SEG2
ATOM      7  H0  UNK     1       0.789   3.478  -4.918  1.00  0.00      SEG2
ATOM      8  H1  UNK     1       3.133   4.022  -5.480  1.00  0.00      SEG2
ATOM      9  H2  UNK     1       3.921   6.346  -5.318  1.00  0.00      SEG2
ATOM     10  H3  UNK     1       2.417   8.111  -4.465  1.00  0.00      SEG2
ATOM     11  H4  UNK     1       0.123   7.535  -3.738  1.00  0.00      SEG2
ATOM     12  H   UNK     1      -0.708   5.241  -3.988  1.00  0.00      SEG2
TER      13      UNK      1
END
