# Supplementary material for: Mapping major SARS-CoV-2 drug targets and assessment of druggability using computational fragment screening: Identification of an allosteric small-molecule binding site on the Nsp13 helicase
Source: PLoS One. 2021 Feb 17;16(2):e0246181. doi: 10.1371/journal.pone.0246181 (PMC7888625; doi:10.1371/journal.pone.0246181)
Supplement: S2 File — (ZIP) [file pone.0246181.s002.zip › SUPP_PDBs/Nsp15_endoRNase/TOP25/04.pdb]

REMARK  0001 RUN NUMBER      8                                                        
REMARK       ROTATION NUMBER 3  104.705 DEGREES                                       
REMARK                AXIS   16.9525 25.859 14.8862 CENTER 9.25025 6.68475 -18.6877   
REMARK  0001 RMS 1.98399 DG -2.3596 -11.42 -2.52                                      
REMARK   DATE:     7/ 2/20     14:38:11      CREATED BY USER: rsa002                  
ATOM      1  C0  UNK     1       9.156   7.524 -19.280  1.00  0.00      SEG2
ATOM      2  C1  UNK     1       9.542   6.432 -20.055  1.00  0.00      SEG2
ATOM      3  C2  UNK     1       9.752   5.193 -19.450  1.00  0.00      SEG2
ATOM      4  C3  UNK     1       9.554   5.047 -18.083  1.00  0.00      SEG2
ATOM      5  C4  UNK     1       9.110   6.119 -17.327  1.00  0.00      SEG2
ATOM      6  C   UNK     1       8.884   7.353 -17.926  1.00  0.00      SEG2
ATOM      7  H0  UNK     1       9.062   8.489 -19.745  1.00  0.00      SEG2
ATOM      8  H1  UNK     1       9.659   6.568 -21.114  1.00  0.00      SEG2
ATOM      9  H2  UNK     1      10.055   4.353 -20.057  1.00  0.00      SEG2
ATOM     10  H3  UNK     1       9.719   4.094 -17.594  1.00  0.00      SEG2
ATOM     11  H4  UNK     1       8.934   5.997 -16.266  1.00  0.00      SEG2
ATOM     12  H   UNK     1       8.494   8.175 -17.349  1.00  0.00      SEG2
TER      13      UNK      1
END
