# Supplementary material for: Mapping major SARS-CoV-2 drug targets and assessment of druggability using computational fragment screening: Identification of an allosteric small-molecule binding site on the Nsp13 helicase
Source: PLoS One. 2021 Feb 17;16(2):e0246181. doi: 10.1371/journal.pone.0246181 (PMC7888625; doi:10.1371/journal.pone.0246181)
Supplement: S2 File — (ZIP) [file pone.0246181.s002.zip › SUPP_PDBs/Nsp15_endoRNase/TOP25/05.pdb]

REMARK  0001 RUN NUMBER      2                                                        
REMARK       ROTATION NUMBER 2  28.6025 DEGREES                                       
REMARK                AXIS   1.99821 0.429888 7.23102 CENTER -3.94975 -12.8387 -10.893
REMARK  0001 RMS 2.07106 DG -2.0598 -10.26 -0.26                                      
REMARK   DATE:     7/ 2/20     14:23:40      CREATED BY USER: rsa002                  
ATOM      1  C0  UNK     1      -5.526 -13.293 -11.768  1.00  0.00      SEG2
ATOM      2  C1  UNK     1      -4.488 -13.993 -11.166  1.00  0.00      SEG2
ATOM      3  C2  UNK     1      -3.365 -13.299 -10.711  1.00  0.00      SEG2
ATOM      4  C3  UNK     1      -3.343 -11.906 -10.758  1.00  0.00      SEG2
ATOM      5  C4  UNK     1      -4.414 -11.220 -11.310  1.00  0.00      SEG2
ATOM      6  C   UNK     1      -5.479 -11.912 -11.865  1.00  0.00      SEG2
ATOM      7  H0  UNK     1      -6.382 -13.833 -12.167  1.00  0.00      SEG2
ATOM      8  H1  UNK     1      -4.542 -15.062 -11.064  1.00  0.00      SEG2
ATOM      9  H2  UNK     1      -2.506 -13.833 -10.332  1.00  0.00      SEG2
ATOM     10  H3  UNK     1      -2.499 -11.359 -10.378  1.00  0.00      SEG2
ATOM     11  H4  UNK     1      -4.410 -10.137 -11.307  1.00  0.00      SEG2
ATOM     12  H   UNK     1      -6.269 -11.366 -12.360  1.00  0.00      SEG2
TER      13      UNK      1
END
