# Supplementary material for: Mapping major SARS-CoV-2 drug targets and assessment of druggability using computational fragment screening: Identification of an allosteric small-molecule binding site on the Nsp13 helicase
Source: PLoS One. 2021 Feb 17;16(2):e0246181. doi: 10.1371/journal.pone.0246181 (PMC7888625; doi:10.1371/journal.pone.0246181)
Supplement: S2 File — (ZIP) [file pone.0246181.s002.zip › SUPP_PDBs/Nsp15_endoRNase/TOP25/06.pdb]

REMARK  0001 RUN NUMBER      2                                                        
REMARK       ROTATION NUMBER 5  9.59029 DEGREES                                       
REMARK                AXIS   20.9052 20.9003 27.555 CENTER 17.6612 -6.14492 9.199     
REMARK  0001 RMS 1.13143 DG -1.9549 -9.35 -2.83                                       
REMARK   DATE:     7/ 2/20     14:24:23      CREATED BY USER: rsa002                  
ATOM      1  C0  UNK     1      18.410  -5.468   8.727  1.00  0.00      SEG2
ATOM      2  C1  UNK     1      17.202  -4.787   8.774  1.00  0.00      SEG2
ATOM      3  C2  UNK     1      16.004  -5.488   8.788  1.00  0.00      SEG2
ATOM      4  C3  UNK     1      16.014  -6.878   8.702  1.00  0.00      SEG2
ATOM      5  C4  UNK     1      17.225  -7.561   8.634  1.00  0.00      SEG2
ATOM      6  C   UNK     1      18.421  -6.854   8.676  1.00  0.00      SEG2
ATOM      7  H0  UNK     1      19.345  -4.920   8.734  1.00  0.00      SEG2
ATOM      8  H1  UNK     1      17.193  -3.703   8.804  1.00  0.00      SEG2
ATOM      9  H2  UNK     1      15.069  -4.955   8.864  1.00  0.00      SEG2
ATOM     10  H3  UNK     1      15.084  -7.424   8.688  1.00  0.00      SEG2
ATOM     11  H4  UNK     1      17.236  -8.636   8.551  1.00  0.00      SEG2
ATOM     12  H   UNK     1      19.366  -7.383   8.669  1.00  0.00      SEG2
TER      13      UNK      1
END
