# Supplementary material for: Mapping major SARS-CoV-2 drug targets and assessment of druggability using computational fragment screening: Identification of an allosteric small-molecule binding site on the Nsp13 helicase
Source: PLoS One. 2021 Feb 17;16(2):e0246181. doi: 10.1371/journal.pone.0246181 (PMC7888625; doi:10.1371/journal.pone.0246181)
Supplement: S2 File — (ZIP) [file pone.0246181.s002.zip › SUPP_PDBs/Nsp15_endoRNase/TOP25/07.pdb]

REMARK  0001 RUN NUMBER      1                                                        
REMARK       ROTATION NUMBER 4  163.029 DEGREES                                       
REMARK                AXIS   21.5627 4.21578 12.6085 CENTER -13.7071 -2.14692 13.622  
REMARK  0001 RMS 1.39044 DG -2.0343 -9.75 -2.81                                       
REMARK   DATE:     7/ 2/20     16:39:24      CREATED BY USER: rsa002                  
ATOM      1  C0  UNK     1     -14.258  -1.477  12.164  1.00  0.00      SEG2
ATOM      2  C1  UNK     1     -12.921  -1.103  12.273  1.00  0.00      SEG2
ATOM      3  C2  UNK     1     -12.218  -1.370  13.440  1.00  0.00      SEG2
ATOM      4  C3  UNK     1     -12.848  -2.015  14.499  1.00  0.00      SEG2
ATOM      5  C4  UNK     1     -14.184  -2.377  14.396  1.00  0.00      SEG2
ATOM      6  C   UNK     1     -14.889  -2.108  13.227  1.00  0.00      SEG2
ATOM      7  H0  UNK     1     -14.806  -1.278  11.256  1.00  0.00      SEG2
ATOM      8  H1  UNK     1     -12.419  -0.609  11.455  1.00  0.00      SEG2
ATOM      9  H2  UNK     1     -11.176  -1.086  13.528  1.00  0.00      SEG2
ATOM     10  H3  UNK     1     -12.289  -2.233  15.399  1.00  0.00      SEG2
ATOM     11  H4  UNK     1     -14.675  -2.867  15.224  1.00  0.00      SEG2
ATOM     12  H   UNK     1     -15.929  -2.394  13.151  1.00  0.00      SEG2
TER      13      UNK      1
END
