# Supplementary material for: Mapping major SARS-CoV-2 drug targets and assessment of druggability using computational fragment screening: Identification of an allosteric small-molecule binding site on the Nsp13 helicase
Source: PLoS One. 2021 Feb 17;16(2):e0246181. doi: 10.1371/journal.pone.0246181 (PMC7888625; doi:10.1371/journal.pone.0246181)
Supplement: S2 File — (ZIP) [file pone.0246181.s002.zip › SUPP_PDBs/Nsp15_endoRNase/TOP25/08.pdb]

REMARK  0001 RUN NUMBER      7                                                        
REMARK       ROTATION NUMBER 8  4.00679 DEGREES                                       
REMARK                AXIS   17.6912 7.8447 16.8532 CENTER -16.6125 6.32592 -6.8985   
REMARK  0001 RMS 2.04407 DG -1.7121 -8.25 -2.07                                       
REMARK   DATE:     7/ 2/20     14:38: 9      CREATED BY USER: rsa002                  
ATOM      1  C0  UNK     1     -17.063   5.540  -6.343  1.00  0.00      SEG2
ATOM      2  C1  UNK     1     -17.197   6.919  -6.227  1.00  0.00      SEG2
ATOM      3  C2  UNK     1     -16.951   7.735  -7.329  1.00  0.00      SEG2
ATOM      4  C3  UNK     1     -16.613   7.165  -8.552  1.00  0.00      SEG2
ATOM      5  C4  UNK     1     -16.466   5.788  -8.657  1.00  0.00      SEG2
ATOM      6  C   UNK     1     -16.677   4.977  -7.551  1.00  0.00      SEG2
ATOM      7  H0  UNK     1     -17.257   4.905  -5.487  1.00  0.00      SEG2
ATOM      8  H1  UNK     1     -17.492   7.349  -5.283  1.00  0.00      SEG2
ATOM      9  H2  UNK     1     -17.026   8.807  -7.241  1.00  0.00      SEG2
ATOM     10  H3  UNK     1     -16.462   7.790  -9.419  1.00  0.00      SEG2
ATOM     11  H4  UNK     1     -16.184   5.352  -9.609  1.00  0.00      SEG2
ATOM     12  H   UNK     1     -16.543   3.906  -7.625  1.00  0.00      SEG2
TER      13      UNK      1
END
