# Supplementary material for: Mapping major SARS-CoV-2 drug targets and assessment of druggability using computational fragment screening: Identification of an allosteric small-molecule binding site on the Nsp13 helicase
Source: PLoS One. 2021 Feb 17;16(2):e0246181. doi: 10.1371/journal.pone.0246181 (PMC7888625; doi:10.1371/journal.pone.0246181)
Supplement: S2 File — (ZIP) [file pone.0246181.s002.zip › SUPP_PDBs/Nsp15_endoRNase/TOP25/09.pdb]

REMARK  0001 RUN NUMBER      10                                                       
REMARK       ROTATION NUMBER 6  122 DEGREES                                           
REMARK                AXIS   11.5433 27.0678 28.8498 CENTER 3.26467 -17.8445 7.32042  
REMARK  0001 RMS 1.2534 DG -2.0192 -10.09 -4E-02                                      
REMARK   DATE:     7/ 2/20     14:45:41      CREATED BY USER: rsa002                  
ATOM      1  C0  UNK     1       1.969 -17.890   8.068  1.00  0.00      SEG2
ATOM      2  C1  UNK     1       2.488 -18.240   6.829  1.00  0.00      SEG2
ATOM      3  C2  UNK     1       3.864 -18.267   6.628  1.00  0.00      SEG2
ATOM      4  C3  UNK     1       4.719 -17.917   7.666  1.00  0.00      SEG2
ATOM      5  C4  UNK     1       4.204 -17.587   8.913  1.00  0.00      SEG2
ATOM      6  C   UNK     1       2.827 -17.579   9.117  1.00  0.00      SEG2
ATOM      7  H0  UNK     1       0.900 -17.876   8.216  1.00  0.00      SEG2
ATOM      8  H1  UNK     1       1.825 -18.505   6.020  1.00  0.00      SEG2
ATOM      9  H2  UNK     1       4.264 -18.566   5.673  1.00  0.00      SEG2
ATOM     10  H3  UNK     1       5.788 -17.907   7.498  1.00  0.00      SEG2
ATOM     11  H4  UNK     1       4.869 -17.340   9.728  1.00  0.00      SEG2
ATOM     12  H   UNK     1       2.434 -17.342  10.095  1.00  0.00      SEG2
TER      13      UNK      1
END
