# Supplementary material for: Mapping major SARS-CoV-2 drug targets and assessment of druggability using computational fragment screening: Identification of an allosteric small-molecule binding site on the Nsp13 helicase
Source: PLoS One. 2021 Feb 17;16(2):e0246181. doi: 10.1371/journal.pone.0246181 (PMC7888625; doi:10.1371/journal.pone.0246181)
Supplement: S2 File — (ZIP) [file pone.0246181.s002.zip › SUPP_PDBs/Nsp15_endoRNase/TOP25/10.pdb]

REMARK  0001 RUN NUMBER      1                                                        
REMARK       ROTATION NUMBER 10  41.6207 DEGREES                                      
REMARK                AXIS   5.40102 27.0647 17.0434 CENTER -4.89242 -3.09483 18.761  
REMARK  0001 RMS 1.0863 DG -1.6249 -8.06 -0.43                                        
REMARK   DATE:     7/ 2/20     16:39:54      CREATED BY USER: rsa002                  
ATOM      1  C0  UNK     1      -5.312  -2.393  20.600  1.00  0.00      SEG2
ATOM      2  C1  UNK     1      -5.211  -3.773  20.698  1.00  0.00      SEG2
ATOM      3  C2  UNK     1      -5.174  -4.552  19.549  1.00  0.00      SEG2
ATOM      4  C3  UNK     1      -5.236  -3.949  18.299  1.00  0.00      SEG2
ATOM      5  C4  UNK     1      -5.379  -2.569  18.200  1.00  0.00      SEG2
ATOM      6  C   UNK     1      -5.420  -1.793  19.354  1.00  0.00      SEG2
ATOM      7  H0  UNK     1      -5.310  -1.782  21.494  1.00  0.00      SEG2
ATOM      8  H1  UNK     1      -5.158  -4.246  21.670  1.00  0.00      SEG2
ATOM      9  H2  UNK     1      -5.097  -5.627  19.627  1.00  0.00      SEG2
ATOM     10  H3  UNK     1      -5.179  -4.545  17.399  1.00  0.00      SEG2
ATOM     11  H4  UNK     1      -5.462  -2.105  17.229  1.00  0.00      SEG2
ATOM     12  H   UNK     1      -5.538  -0.721  19.274  1.00  0.00      SEG2
TER      13      UNK      1
END
