# Supplementary material for: Mapping major SARS-CoV-2 drug targets and assessment of druggability using computational fragment screening: Identification of an allosteric small-molecule binding site on the Nsp13 helicase
Source: PLoS One. 2021 Feb 17;16(2):e0246181. doi: 10.1371/journal.pone.0246181 (PMC7888625; doi:10.1371/journal.pone.0246181)
Supplement: S2 File — (ZIP) [file pone.0246181.s002.zip › SUPP_PDBs/Nsp15_endoRNase/TOP25/11.pdb]

REMARK  0001 RUN NUMBER      4                                                        
REMARK       ROTATION NUMBER 4  146.158 DEGREES                                       
REMARK                AXIS   9.099 0.421833 15.6505 CENTER -16.5933 3.41533 -9.02925  
REMARK  0001 RMS 0.639414 DG -1.592 -8.05 0.6                                         
REMARK   DATE:     7/ 2/20     14:29:46      CREATED BY USER: rsa002                  
ATOM      1  C0  UNK     1     -15.124   2.981  -9.520  1.00  0.00      SEG2
ATOM      2  C1  UNK     1     -15.670   3.726  -8.483  1.00  0.00      SEG2
ATOM      3  C2  UNK     1     -17.039   3.962  -8.446  1.00  0.00      SEG2
ATOM      4  C3  UNK     1     -17.859   3.463  -9.451  1.00  0.00      SEG2
ATOM      5  C4  UNK     1     -17.314   2.697 -10.473  1.00  0.00      SEG2
ATOM      6  C   UNK     1     -15.947   2.451 -10.506  1.00  0.00      SEG2
ATOM      7  H0  UNK     1     -14.057   2.813  -9.565  1.00  0.00      SEG2
ATOM      8  H1  UNK     1     -15.030   4.123  -7.708  1.00  0.00      SEG2
ATOM      9  H2  UNK     1     -17.466   4.535  -7.635  1.00  0.00      SEG2
ATOM     10  H3  UNK     1     -18.918   3.668  -9.437  1.00  0.00      SEG2
ATOM     11  H4  UNK     1     -17.952   2.291 -11.246  1.00  0.00      SEG2
ATOM     12  H   UNK     1     -15.524   1.851 -11.297  1.00  0.00      SEG2
TER      13      UNK      1
END
