# Supplementary material for: Mapping major SARS-CoV-2 drug targets and assessment of druggability using computational fragment screening: Identification of an allosteric small-molecule binding site on the Nsp13 helicase
Source: PLoS One. 2021 Feb 17;16(2):e0246181. doi: 10.1371/journal.pone.0246181 (PMC7888625; doi:10.1371/journal.pone.0246181)
Supplement: S2 File — (ZIP) [file pone.0246181.s002.zip › SUPP_PDBs/Nsp15_endoRNase/TOP25/12.pdb]

REMARK  0001 RUN NUMBER      8                                                        
REMARK       ROTATION NUMBER 9  30.5872 DEGREES                                       
REMARK                AXIS   22.2697 27.8294 5.31549 CENTER 9.9295 10.1343 -21.6316   
REMARK  0001 RMS 1.85013 DG -2.0863 -10.13 -2.01                                      
REMARK   DATE:     7/ 2/20     14:40:29      CREATED BY USER: rsa002                  
ATOM      1  C0  UNK     1       9.556   7.594 -22.056  1.00  0.00      SEG2
ATOM      2  C1  UNK     1       9.494   7.543 -20.669  1.00  0.00      SEG2
ATOM      3  C2  UNK     1       9.506   8.726 -19.935  1.00  0.00      SEG2
ATOM      4  C3  UNK     1       9.678   9.941 -20.581  1.00  0.00      SEG2
ATOM      5  C4  UNK     1       9.778   9.983 -21.962  1.00  0.00      SEG2
ATOM      6  C   UNK     1       9.670   8.815 -22.704  1.00  0.00      SEG2
ATOM      7  H0  UNK     1       9.505   6.686 -22.648  1.00  0.00      SEG2
ATOM      8  H1  UNK     1       9.427   6.592 -20.167  1.00  0.00      SEG2
ATOM      9  H2  UNK     1       9.389   8.694 -18.859  1.00  0.00      SEG2
ATOM     10  H3  UNK     1       9.738  10.858 -20.004  1.00  0.00      SEG2
ATOM     11  H4  UNK     1       9.938  10.926 -22.475  1.00  0.00      SEG2
ATOM     12  H   UNK     1       9.664   8.844 -23.787  1.00  0.00      SEG2
TER      13      UNK      1
END
