# Supplementary material for: Mapping major SARS-CoV-2 drug targets and assessment of druggability using computational fragment screening: Identification of an allosteric small-molecule binding site on the Nsp13 helicase
Source: PLoS One. 2021 Feb 17;16(2):e0246181. doi: 10.1371/journal.pone.0246181 (PMC7888625; doi:10.1371/journal.pone.0246181)
Supplement: S2 File — (ZIP) [file pone.0246181.s002.zip › SUPP_PDBs/Nsp15_endoRNase/TOP25/13.pdb]

REMARK  0001 RUN NUMBER      1                                                        
REMARK       ROTATION NUMBER 1  40.5103 DEGREES                                       
REMARK                AXIS   19.9421 6.81144 14.3846 CENTER -19.1983 22.3593 -17.1922 
REMARK  0001 RMS 1.0891 DG -1.6206 -7.77 -2.22                                        
REMARK   DATE:     7/ 2/20     16:39: 8      CREATED BY USER: rsa002                  
ATOM      1  C0  UNK     1     -18.026  22.832 -18.408  1.00  0.00      SEG2
ATOM      2  C1  UNK     1     -18.515  21.622 -17.937  1.00  0.00      SEG2
ATOM      3  C2  UNK     1     -19.509  21.603 -16.967  1.00  0.00      SEG2
ATOM      4  C3  UNK     1     -19.984  22.796 -16.434  1.00  0.00      SEG2
ATOM      5  C4  UNK     1     -19.466  24.007 -16.881  1.00  0.00      SEG2
ATOM      6  C   UNK     1     -18.502  24.025 -17.882  1.00  0.00      SEG2
ATOM      7  H0  UNK     1     -17.273  22.850 -19.185  1.00  0.00      SEG2
ATOM      8  H1  UNK     1     -18.124  20.691 -18.328  1.00  0.00      SEG2
ATOM      9  H2  UNK     1     -19.917  20.661 -16.627  1.00  0.00      SEG2
ATOM     10  H3  UNK     1     -20.756  22.778 -15.677  1.00  0.00      SEG2
ATOM     11  H4  UNK     1     -19.815  24.935 -16.453  1.00  0.00      SEG2
ATOM     12  H   UNK     1     -18.121  24.967 -18.253  1.00  0.00      SEG2
TER      13      UNK      1
END
