# Supplementary material for: Mapping major SARS-CoV-2 drug targets and assessment of druggability using computational fragment screening: Identification of an allosteric small-molecule binding site on the Nsp13 helicase
Source: PLoS One. 2021 Feb 17;16(2):e0246181. doi: 10.1371/journal.pone.0246181 (PMC7888625; doi:10.1371/journal.pone.0246181)
Supplement: S2 File — (ZIP) [file pone.0246181.s002.zip › SUPP_PDBs/Nsp15_endoRNase/TOP25/14.pdb]

REMARK  0001 RUN NUMBER      10                                                       
REMARK       ROTATION NUMBER 9  50.9582 DEGREES                                       
REMARK                AXIS   3.61053 13.3663 21.7414 CENTER 7.28408 21.5761 -18.7045  
REMARK  0001 RMS 3.1136 DG -1.8449 -9.22 -3E-02                                       
REMARK   DATE:     7/ 2/20     14:45:18      CREATED BY USER: rsa002                  
ATOM      1  C0  UNK     1       8.126  22.462 -17.129  1.00  0.00      SEG2
ATOM      2  C1  UNK     1       7.915  23.835 -17.072  1.00  0.00      SEG2
ATOM      3  C2  UNK     1       6.684  24.363 -17.435  1.00  0.00      SEG2
ATOM      4  C3  UNK     1       5.668  23.520 -17.869  1.00  0.00      SEG2
ATOM      5  C4  UNK     1       5.871  22.147 -17.900  1.00  0.00      SEG2
ATOM      6  C   UNK     1       7.100  21.617 -17.534  1.00  0.00      SEG2
ATOM      7  H0  UNK     1       9.083  22.043 -16.857  1.00  0.00      SEG2
ATOM      8  H1  UNK     1       8.710  24.492 -16.748  1.00  0.00      SEG2
ATOM      9  H2  UNK     1       6.506  25.430 -17.383  1.00  0.00      SEG2
ATOM     10  H3  UNK     1       4.716  23.928 -18.180  1.00  0.00      SEG2
ATOM     11  H4  UNK     1       5.066  21.489 -18.202  1.00  0.00      SEG2
ATOM     12  H   UNK     1       7.251  20.547 -17.565  1.00  0.00      SEG2
TER      13      UNK      1
END
