# Supplementary material for: Mapping major SARS-CoV-2 drug targets and assessment of druggability using computational fragment screening: Identification of an allosteric small-molecule binding site on the Nsp13 helicase
Source: PLoS One. 2021 Feb 17;16(2):e0246181. doi: 10.1371/journal.pone.0246181 (PMC7888625; doi:10.1371/journal.pone.0246181)
Supplement: S2 File — (ZIP) [file pone.0246181.s002.zip › SUPP_PDBs/Nsp15_endoRNase/TOP25/15.pdb]

REMARK  0001 RUN NUMBER      3                                                        
REMARK       ROTATION NUMBER 9  134.618 DEGREES                                       
REMARK                AXIS   23.0602 18.0125 14.1543 CENTER 4.642 -18.8577 -1.17617   
REMARK  0001 RMS 1.96998 DG -1.4791 -7.28 -0.77                                       
REMARK   DATE:     7/ 2/20     14:28:56      CREATED BY USER: rsa002                  
ATOM      1  C0  UNK     1       5.533 -18.973  -0.319  1.00  0.00      SEG2
ATOM      2  C1  UNK     1       5.535 -17.968  -1.274  1.00  0.00      SEG2
ATOM      3  C2  UNK     1       4.555 -17.934  -2.253  1.00  0.00      SEG2
ATOM      4  C3  UNK     1       3.569 -18.910  -2.283  1.00  0.00      SEG2
ATOM      5  C4  UNK     1       3.598 -19.953  -1.363  1.00  0.00      SEG2
ATOM      6  C   UNK     1       4.578 -19.981  -0.374  1.00  0.00      SEG2
ATOM      7  H0  UNK     1       6.275 -18.974   0.467  1.00  0.00      SEG2
ATOM      8  H1  UNK     1       6.302 -17.203  -1.241  1.00  0.00      SEG2
ATOM      9  H2  UNK     1       4.559 -17.143  -2.993  1.00  0.00      SEG2
ATOM     10  H3  UNK     1       2.782 -18.866  -3.021  1.00  0.00      SEG2
ATOM     11  H4  UNK     1       2.860 -20.738  -1.409  1.00  0.00      SEG2
ATOM     12  H   UNK     1       4.594 -20.782   0.348  1.00  0.00      SEG2
TER      13      UNK      1
END
