# Supplementary material for: Mapping major SARS-CoV-2 drug targets and assessment of druggability using computational fragment screening: Identification of an allosteric small-molecule binding site on the Nsp13 helicase
Source: PLoS One. 2021 Feb 17;16(2):e0246181. doi: 10.1371/journal.pone.0246181 (PMC7888625; doi:10.1371/journal.pone.0246181)
Supplement: S2 File — (ZIP) [file pone.0246181.s002.zip › SUPP_PDBs/Nsp15_endoRNase/TOP25/16.pdb]

REMARK  0001 RUN NUMBER      10                                                       
REMARK       ROTATION NUMBER 8  156.994 DEGREES                                       
REMARK                AXIS   14.0197 8.56056 2.49056 CENTER -19.2951 23.955 -16.7665  
REMARK  0001 RMS 3.21466 DG -1.6949 -8.11 -2.43                                       
REMARK   DATE:     7/ 2/20     14:45:44      CREATED BY USER: rsa002                  
ATOM      1  C0  UNK     1     -20.591  21.361 -16.408  1.00  0.00      SEG2
ATOM      2  C1  UNK     1     -19.440  20.947 -17.065  1.00  0.00      SEG2
ATOM      3  C2  UNK     1     -18.508  21.886 -17.486  1.00  0.00      SEG2
ATOM      4  C3  UNK     1     -18.715  23.237 -17.234  1.00  0.00      SEG2
ATOM      5  C4  UNK     1     -19.855  23.646 -16.553  1.00  0.00      SEG2
ATOM      6  C   UNK     1     -20.797  22.710 -16.147  1.00  0.00      SEG2
ATOM      7  H0  UNK     1     -21.332  20.639 -16.089  1.00  0.00      SEG2
ATOM      8  H1  UNK     1     -19.272  19.895 -17.247  1.00  0.00      SEG2
ATOM      9  H2  UNK     1     -17.618  21.567 -18.013  1.00  0.00      SEG2
ATOM     10  H3  UNK     1     -17.991  23.966 -17.566  1.00  0.00      SEG2
ATOM     11  H4  UNK     1     -20.009  24.695 -16.339  1.00  0.00      SEG2
ATOM     12  H   UNK     1     -21.688  23.019 -15.620  1.00  0.00      SEG2
TER      13      UNK      1
END
