# Supplementary material for: Mapping major SARS-CoV-2 drug targets and assessment of druggability using computational fragment screening: Identification of an allosteric small-molecule binding site on the Nsp13 helicase
Source: PLoS One. 2021 Feb 17;16(2):e0246181. doi: 10.1371/journal.pone.0246181 (PMC7888625; doi:10.1371/journal.pone.0246181)
Supplement: S2 File — (ZIP) [file pone.0246181.s002.zip › SUPP_PDBs/Nsp15_endoRNase/TOP25/17.pdb]

REMARK  0001 RUN NUMBER      4                                                        
REMARK       ROTATION NUMBER 9  36.0594 DEGREES                                       
REMARK                AXIS   12.6566 8.00874 8.81046 CENTER -5.96233 -2.081 -11.7876  
REMARK  0001 RMS 4.58454 DG -1.7833 -8.63 -1.91                                       
REMARK   DATE:     7/ 2/20     14:31:27      CREATED BY USER: rsa002                  
ATOM      1  C0  UNK     1      -4.308  -2.763 -16.935  1.00  0.00      SEG2
ATOM      2  C1  UNK     1      -3.343  -3.391 -16.164  1.00  0.00      SEG2
ATOM      3  C2  UNK     1      -3.326  -3.206 -14.784  1.00  0.00      SEG2
ATOM      4  C3  UNK     1      -4.282  -2.401 -14.182  1.00  0.00      SEG2
ATOM      5  C4  UNK     1      -5.279  -1.811 -14.951  1.00  0.00      SEG2
ATOM      6  C   UNK     1      -5.296  -1.996 -16.324  1.00  0.00      SEG2
ATOM      7  H0  UNK     1      -4.294  -2.857 -18.012  1.00  0.00      SEG2
ATOM      8  H1  UNK     1      -2.599  -4.012 -16.642  1.00  0.00      SEG2
ATOM      9  H2  UNK     1      -2.565  -3.678 -14.181  1.00  0.00      SEG2
ATOM     10  H3  UNK     1      -4.245  -2.231 -13.116  1.00  0.00      SEG2
ATOM     11  H4  UNK     1      -6.042  -1.199 -14.489  1.00  0.00      SEG2
ATOM     12  H   UNK     1      -6.069  -1.536 -16.922  1.00  0.00      SEG2
TER      13      UNK      1
END
