# Supplementary material for: Mapping major SARS-CoV-2 drug targets and assessment of druggability using computational fragment screening: Identification of an allosteric small-molecule binding site on the Nsp13 helicase
Source: PLoS One. 2021 Feb 17;16(2):e0246181. doi: 10.1371/journal.pone.0246181 (PMC7888625; doi:10.1371/journal.pone.0246181)
Supplement: S2 File — (ZIP) [file pone.0246181.s002.zip › SUPP_PDBs/Nsp15_endoRNase/TOP25/18.pdb]

REMARK  0001 RUN NUMBER      3                                                        
REMARK       ROTATION NUMBER 7  52.6856 DEGREES                                       
REMARK                AXIS   26.9214 15.436 7.26354 CENTER 22.0735 -23.1303 22.1202   
REMARK  0001 RMS 2.25507 DG -1.4655 -7.41 0.55                                        
REMARK   DATE:     7/ 2/20     14:28:20      CREATED BY USER: rsa002                  
ATOM      1  C0  UNK     1      22.051 -24.637  22.834  1.00  0.00      SEG2
ATOM      2  C1  UNK     1      22.031 -23.249  22.783  1.00  0.00      SEG2
ATOM      3  C2  UNK     1      22.637 -22.583  21.725  1.00  0.00      SEG2
ATOM      4  C3  UNK     1      23.281 -23.307  20.725  1.00  0.00      SEG2
ATOM      5  C4  UNK     1      23.284 -24.695  20.769  1.00  0.00      SEG2
ATOM      6  C   UNK     1      22.659 -25.363  21.813  1.00  0.00      SEG2
ATOM      7  H0  UNK     1      21.585 -25.158  23.657  1.00  0.00      SEG2
ATOM      8  H1  UNK     1      21.538 -22.689  23.562  1.00  0.00      SEG2
ATOM      9  H2  UNK     1      22.600 -21.505  21.682  1.00  0.00      SEG2
ATOM     10  H3  UNK     1      23.770 -22.791  19.915  1.00  0.00      SEG2
ATOM     11  H4  UNK     1      23.768 -25.264  19.987  1.00  0.00      SEG2
ATOM     12  H   UNK     1      22.636 -26.440  21.836  1.00  0.00      SEG2
TER      13      UNK      1
END
