# Supplementary material for: Mapping major SARS-CoV-2 drug targets and assessment of druggability using computational fragment screening: Identification of an allosteric small-molecule binding site on the Nsp13 helicase
Source: PLoS One. 2021 Feb 17;16(2):e0246181. doi: 10.1371/journal.pone.0246181 (PMC7888625; doi:10.1371/journal.pone.0246181)
Supplement: S2 File — (ZIP) [file pone.0246181.s002.zip › SUPP_PDBs/Nsp15_endoRNase/TOP25/19.pdb]

REMARK  0001 RUN NUMBER      2                                                        
REMARK       ROTATION NUMBER 6  113.228 DEGREES                                       
REMARK                AXIS   29.0723 13.7626 28.9072 CENTER 7.28767 2.42058 13.4601   
REMARK  0001 RMS 0.312705 DG -1.7712 -8.07 -5.24                                      
REMARK   DATE:     7/ 2/20     16:40:34      CREATED BY USER: rsa002                  
ATOM      1  C0  UNK     1       6.331   3.564  13.653  1.00  0.00      SEG2
ATOM      2  C1  UNK     1       7.223   3.589  12.586  1.00  0.00      SEG2
ATOM      3  C2  UNK     1       8.128   2.551  12.414  1.00  0.00      SEG2
ATOM      4  C3  UNK     1       8.145   1.496  13.309  1.00  0.00      SEG2
ATOM      5  C4  UNK     1       7.242   1.454  14.364  1.00  0.00      SEG2
ATOM      6  C   UNK     1       6.332   2.490  14.535  1.00  0.00      SEG2
ATOM      7  H0  UNK     1       5.648   4.387  13.801  1.00  0.00      SEG2
ATOM      8  H1  UNK     1       7.227   4.419  11.895  1.00  0.00      SEG2
ATOM      9  H2  UNK     1       8.830   2.561  11.590  1.00  0.00      SEG2
ATOM     10  H3  UNK     1       8.881   0.720  13.165  1.00  0.00      SEG2
ATOM     11  H4  UNK     1       7.252   0.630  15.062  1.00  0.00      SEG2
ATOM     12  H   UNK     1       5.635   2.465  15.362  1.00  0.00      SEG2
TER      13      UNK      1
END
