# Supplementary material for: Mapping major SARS-CoV-2 drug targets and assessment of druggability using computational fragment screening: Identification of an allosteric small-molecule binding site on the Nsp13 helicase
Source: PLoS One. 2021 Feb 17;16(2):e0246181. doi: 10.1371/journal.pone.0246181 (PMC7888625; doi:10.1371/journal.pone.0246181)
Supplement: S2 File — (ZIP) [file pone.0246181.s002.zip › SUPP_PDBs/Nsp15_endoRNase/TOP25/20.pdb]

REMARK  0001 RUN NUMBER      6                                                        
REMARK       ROTATION NUMBER 7  11.833 DEGREES                                        
REMARK                AXIS   7.11474 28.4975 13.0258 CENTER 9.08283 -25.7222 17.7075  
REMARK  0001 RMS 2.47644 DG -1.8812 -9.28 -0.84                                       
REMARK   DATE:     7/ 2/20     16:44: 8      CREATED BY USER: rsa002                  
ATOM      1  C0  UNK     1       9.497 -25.056  16.887  1.00  0.00      SEG2
ATOM      2  C1  UNK     1      10.239 -25.527  17.960  1.00  0.00      SEG2
ATOM      3  C2  UNK     1       9.845 -26.689  18.617  1.00  0.00      SEG2
ATOM      4  C3  UNK     1       8.699 -27.361  18.210  1.00  0.00      SEG2
ATOM      5  C4  UNK     1       7.956 -26.884  17.138  1.00  0.00      SEG2
ATOM      6  C   UNK     1       8.362 -25.735  16.469  1.00  0.00      SEG2
ATOM      7  H0  UNK     1       9.820 -24.161  16.373  1.00  0.00      SEG2
ATOM      8  H1  UNK     1      11.123 -24.987  18.268  1.00  0.00      SEG2
ATOM      9  H2  UNK     1      10.444 -27.065  19.431  1.00  0.00      SEG2
ATOM     10  H3  UNK     1       8.378 -28.264  18.713  1.00  0.00      SEG2
ATOM     11  H4  UNK     1       7.068 -27.406  16.812  1.00  0.00      SEG2
ATOM     12  H   UNK     1       7.796 -25.382  15.619  1.00  0.00      SEG2
TER      13      UNK      1
END
