# Supplementary material for: Mapping major SARS-CoV-2 drug targets and assessment of druggability using computational fragment screening: Identification of an allosteric small-molecule binding site on the Nsp13 helicase
Source: PLoS One. 2021 Feb 17;16(2):e0246181. doi: 10.1371/journal.pone.0246181 (PMC7888625; doi:10.1371/journal.pone.0246181)
Supplement: S2 File — (ZIP) [file pone.0246181.s002.zip › SUPP_PDBs/Nsp15_endoRNase/TOP25/21.pdb]

REMARK  0001 RUN NUMBER      6                                                        
REMARK       ROTATION NUMBER 1  96.147 DEGREES                                        
REMARK                AXIS   27.5896 29.2321 17.9889 CENTER -3.9595 22.5715 -21.4314  
REMARK  0001 RMS 1.77677 DG -1.7047 -8.78 1.71                                        
REMARK   DATE:     7/ 2/20     14:34:46      CREATED BY USER: rsa002                  
ATOM      1  C0  UNK     1      -5.470  23.373 -21.699  1.00  0.00      SEG2
ATOM      2  C1  UNK     1      -4.844  24.548 -21.318  1.00  0.00      SEG2
ATOM      3  C2  UNK     1      -3.816  24.512 -20.382  1.00  0.00      SEG2
ATOM      4  C3  UNK     1      -3.368  23.290 -19.881  1.00  0.00      SEG2
ATOM      5  C4  UNK     1      -3.939  22.106 -20.352  1.00  0.00      SEG2
ATOM      6  C   UNK     1      -5.026  22.150 -21.218  1.00  0.00      SEG2
ATOM      7  H0  UNK     1      -6.303  23.416 -22.395  1.00  0.00      SEG2
ATOM      8  H1  UNK     1      -5.155  25.487 -21.752  1.00  0.00      SEG2
ATOM      9  H2  UNK     1      -3.352  25.430 -20.048  1.00  0.00      SEG2
ATOM     10  H3  UNK     1      -2.586  23.242 -19.153  1.00  0.00      SEG2
ATOM     11  H4  UNK     1      -3.537  21.157 -20.059  1.00  0.00      SEG2
ATOM     12  H   UNK     1      -5.487  21.223 -21.510  1.00  0.00      SEG2
TER      13      UNK      1
END
