# Supplementary material for: Mapping major SARS-CoV-2 drug targets and assessment of druggability using computational fragment screening: Identification of an allosteric small-molecule binding site on the Nsp13 helicase
Source: PLoS One. 2021 Feb 17;16(2):e0246181. doi: 10.1371/journal.pone.0246181 (PMC7888625; doi:10.1371/journal.pone.0246181)
Supplement: S2 File — (ZIP) [file pone.0246181.s002.zip › SUPP_PDBs/Nsp15_endoRNase/TOP25/22.pdb]

REMARK  0001 RUN NUMBER      9                                                        
REMARK       ROTATION NUMBER 2  48.9049 DEGREES                                       
REMARK                AXIS   16.1764 11.1829 27.3074 CENTER 8.449 18.2747 6.84342     
REMARK  0001 RMS 1.6201 DG -1.4451 -7.11 -0.77                                        
REMARK   DATE:     7/ 2/20     14:42: 8      CREATED BY USER: rsa002                  
ATOM      1  C0  UNK     1       6.133  19.569   5.771  1.00  0.00      SEG2
ATOM      2  C1  UNK     1       6.108  19.425   7.156  1.00  0.00      SEG2
ATOM      3  C2  UNK     1       7.118  18.711   7.790  1.00  0.00      SEG2
ATOM      4  C3  UNK     1       8.153  18.155   7.052  1.00  0.00      SEG2
ATOM      5  C4  UNK     1       8.211  18.362   5.677  1.00  0.00      SEG2
ATOM      6  C   UNK     1       7.193  19.062   5.035  1.00  0.00      SEG2
ATOM      7  H0  UNK     1       5.322  20.078   5.267  1.00  0.00      SEG2
ATOM      8  H1  UNK     1       5.310  19.860   7.731  1.00  0.00      SEG2
ATOM      9  H2  UNK     1       7.097  18.584   8.866  1.00  0.00      SEG2
ATOM     10  H3  UNK     1       8.914  17.562   7.533  1.00  0.00      SEG2
ATOM     11  H4  UNK     1       9.045  17.968   5.115  1.00  0.00      SEG2
ATOM     12  H   UNK     1       7.226  19.200   3.965  1.00  0.00      SEG2
TER      13      UNK      1
END
