# Supplementary material for: Mapping major SARS-CoV-2 drug targets and assessment of druggability using computational fragment screening: Identification of an allosteric small-molecule binding site on the Nsp13 helicase
Source: PLoS One. 2021 Feb 17;16(2):e0246181. doi: 10.1371/journal.pone.0246181 (PMC7888625; doi:10.1371/journal.pone.0246181)
Supplement: S2 File — (ZIP) [file pone.0246181.s002.zip › SUPP_PDBs/Nsp15_endoRNase/TOP25/23.pdb]

REMARK  0001 RUN NUMBER      8                                                        
REMARK       ROTATION NUMBER 7  13.0753 DEGREES                                       
REMARK                AXIS   23.6234 24.9861 28.654 CENTER 3.17967 -3.98092 -15.0785  
REMARK  0001 RMS 3.04079 DG -1.6185 -7.38 -4.75                                       
REMARK   DATE:     7/ 2/20     14:41:19      CREATED BY USER: rsa002                  
ATOM      1  C0  UNK     1       4.181  -3.756 -14.360  1.00  0.00      SEG2
ATOM      2  C1  UNK     1       3.627  -5.031 -14.326  1.00  0.00      SEG2
ATOM      3  C2  UNK     1       3.915  -5.889 -13.271  1.00  0.00      SEG2
ATOM      4  C3  UNK     1       4.689  -5.442 -12.207  1.00  0.00      SEG2
ATOM      5  C4  UNK     1       5.216  -4.156 -12.224  1.00  0.00      SEG2
ATOM      6  C   UNK     1       4.988  -3.324 -13.312  1.00  0.00      SEG2
ATOM      7  H0  UNK     1       3.993  -3.107 -15.202  1.00  0.00      SEG2
ATOM      8  H1  UNK     1       2.979  -5.365 -15.125  1.00  0.00      SEG2
ATOM      9  H2  UNK     1       3.546  -6.906 -13.283  1.00  0.00      SEG2
ATOM     10  H3  UNK     1       4.891  -6.093 -11.368  1.00  0.00      SEG2
ATOM     11  H4  UNK     1       5.813  -3.812 -11.389  1.00  0.00      SEG2
ATOM     12  H   UNK     1       5.443  -2.343 -13.343  1.00  0.00      SEG2
TER      13      UNK      1
END
