# Supplementary material for: Mapping major SARS-CoV-2 drug targets and assessment of druggability using computational fragment screening: Identification of an allosteric small-molecule binding site on the Nsp13 helicase
Source: PLoS One. 2021 Feb 17;16(2):e0246181. doi: 10.1371/journal.pone.0246181 (PMC7888625; doi:10.1371/journal.pone.0246181)
Supplement: S2 File — (ZIP) [file pone.0246181.s002.zip › SUPP_PDBs/Nsp15_endoRNase/TOP25/24.pdb]

REMARK  0001 RUN NUMBER      6                                                        
REMARK       ROTATION NUMBER 10  28.8175 DEGREES                                      
REMARK                AXIS   12.568 21.5872 15.4071 CENTER -10.0901 -13.5958 27.1118  
REMARK  0001 RMS 1.89638 DG -1.3869 -6.63 -2.03                                       
REMARK   DATE:     7/ 2/20     14:36:57      CREATED BY USER: rsa002                  
ATOM      1  C0  UNK     1      -9.180 -13.845  26.513  1.00  0.00      SEG2
ATOM      2  C1  UNK     1     -10.375 -13.311  26.976  1.00  0.00      SEG2
ATOM      3  C2  UNK     1     -10.360 -12.234  27.855  1.00  0.00      SEG2
ATOM      4  C3  UNK     1      -9.147 -11.692  28.269  1.00  0.00      SEG2
ATOM      5  C4  UNK     1      -7.952 -12.224  27.798  1.00  0.00      SEG2
ATOM      6  C   UNK     1      -7.971 -13.302  26.923  1.00  0.00      SEG2
ATOM      7  H0  UNK     1      -9.177 -14.686  25.831  1.00  0.00      SEG2
ATOM      8  H1  UNK     1     -11.319 -13.731  26.657  1.00  0.00      SEG2
ATOM      9  H2  UNK     1     -11.288 -11.819  28.216  1.00  0.00      SEG2
ATOM     10  H3  UNK     1      -9.131 -10.860  28.955  1.00  0.00      SEG2
ATOM     11  H4  UNK     1      -7.009 -11.800  28.110  1.00  0.00      SEG2
ATOM     12  H   UNK     1      -7.042 -13.721  26.556  1.00  0.00      SEG2
TER      13      UNK      1
END
