# Supplementary material for: Mapping major SARS-CoV-2 drug targets and assessment of druggability using computational fragment screening: Identification of an allosteric small-molecule binding site on the Nsp13 helicase
Source: PLoS One. 2021 Feb 17;16(2):e0246181. doi: 10.1371/journal.pone.0246181 (PMC7888625; doi:10.1371/journal.pone.0246181)
Supplement: S2 File — (ZIP) [file pone.0246181.s002.zip › SUPP_PDBs/Nsp15_endoRNase/TOP25/25.pdb]

REMARK  0001 RUN NUMBER      1                                                        
REMARK       ROTATION NUMBER 4  32.2724 DEGREES                                       
REMARK                AXIS   8.21649 21.878 10.8207 CENTER -1.544 22.8862 -4.5925     
REMARK  0001 RMS 2.31032 DG -1.9134 -9.15 -2.78                                       
REMARK   DATE:     7/ 2/20     14:22:32      CREATED BY USER: rsa002                  
ATOM      1  C0  UNK     1      -0.508  24.722  -6.016  1.00  0.00      SEG2
ATOM      2  C1  UNK     1      -0.460  24.506  -4.645  1.00  0.00      SEG2
ATOM      3  C2  UNK     1      -0.916  23.304  -4.116  1.00  0.00      SEG2
ATOM      4  C3  UNK     1      -1.445  22.335  -4.951  1.00  0.00      SEG2
ATOM      5  C4  UNK     1      -1.466  22.539  -6.322  1.00  0.00      SEG2
ATOM      6  C   UNK     1      -0.992  23.733  -6.852  1.00  0.00      SEG2
ATOM      7  H0  UNK     1      -0.176  25.666  -6.433  1.00  0.00      SEG2
ATOM      8  H1  UNK     1      -0.082  25.276  -3.989  1.00  0.00      SEG2
ATOM      9  H2  UNK     1      -0.866  23.130  -3.049  1.00  0.00      SEG2
ATOM     10  H3  UNK     1      -1.854  21.419  -4.539  1.00  0.00      SEG2
ATOM     11  H4  UNK     1      -1.861  21.762  -6.957  1.00  0.00      SEG2
ATOM     12  H   UNK     1      -1.008  23.913  -7.917  1.00  0.00      SEG2
TER      13      UNK      1
END
