# Supplementary material for: Mapping major SARS-CoV-2 drug targets and assessment of druggability using computational fragment screening: Identification of an allosteric small-molecule binding site on the Nsp13 helicase
Source: PLoS One. 2021 Feb 17;16(2):e0246181. doi: 10.1371/journal.pone.0246181 (PMC7888625; doi:10.1371/journal.pone.0246181)
Supplement: S2 File — (ZIP) [file pone.0246181.s002.zip › SUPP_PDBs/Nsp16_2'-O_MT/6wkq_Nsp16-Nsp10_Sinefungin.pdb]

HEADER    VIRAL PROTEIN                           16-APR-20   6WKQ              
TITLE     1.98 ANGSTROM RESOLUTION CRYSTAL STRUCTURE OF NSP16-NSP10 HETERODIMER 
TITLE    2 FROM SARS-COV-2 IN COMPLEX WITH SINEFUNGIN                           
COMPND    MOL_ID: 1;                                                            
COMPND   2 MOLECULE: SARS-COV-2 NSP16;                                          
COMPND   3 CHAIN: A, C;                                                         
COMPND   4 FRAGMENT: UNP RESIDUES 6799-7096;                                    
COMPND   5 SYNONYM: 2'-O-METHYLTRANSFERASE;                                     
COMPND   6 EC: 2.1.1.-;                                                         
COMPND   7 ENGINEERED: YES;                                                     
COMPND   8 MOL_ID: 2;                                                           
COMPND   9 MOLECULE: SARS-COV-2 NSP10;                                          
COMPND  10 CHAIN: B, D;                                                         
COMPND  11 FRAGMENT: UNP RESIDUES 4254-4392;                                    
COMPND  12 ENGINEERED: YES                                                      
SOURCE    MOL_ID: 1;                                                            
SOURCE   2 ORGANISM_SCIENTIFIC: SEVERE ACUTE RESPIRATORY SYNDROME CORONAVIRUS   
SOURCE   3 2;                                                                   
SOURCE   4 ORGANISM_COMMON: 2019-NCOV;                                          
SOURCE   5 ORGANISM_TAXID: 2697049;                                             
SOURCE   6 GENE: REP, 1A-1B;                                                    
SOURCE   7 EXPRESSION_SYSTEM: ESCHERICHIA COLI BL21(DE3);                       
SOURCE   8 EXPRESSION_SYSTEM_TAXID: 469008;                                     
SOURCE   9 EXPRESSION_SYSTEM_VARIANT: MAGIC;                                    
SOURCE  10 EXPRESSION_SYSTEM_VECTOR_TYPE: PLASMID;                              
SOURCE  11 EXPRESSION_SYSTEM_PLASMID: PMCSG53;                                  
SOURCE  12 MOL_ID: 2;                                                           
SOURCE  13 ORGANISM_SCIENTIFIC: SEVERE ACUTE RESPIRATORY SYNDROME CORONAVIRUS   
SOURCE  14 2;                                                                   
SOURCE  15 ORGANISM_COMMON: 2019-NCOV;                                          
SOURCE  16 ORGANISM_TAXID: 2697049;                                             
SOURCE  17 GENE: REP, 1A-1B;                                                    
SOURCE  18 EXPRESSION_SYSTEM: ESCHERICHIA COLI BL21;                            
SOURCE  19 EXPRESSION_SYSTEM_TAXID: 511693;                                     
SOURCE  20 EXPRESSION_SYSTEM_VECTOR_TYPE: PLASMID;                              
SOURCE  21 EXPRESSION_SYSTEM_PLASMID: PMCSG53                                   
KEYWDS    STRUCTURAL GENOMICS, CENTER FOR STRUCTURAL GENOMICS OF INFECTIOUS     
KEYWDS   2 DISEASES, CSGID, NSP16, NSP10, COMPLEX, VIRAL PROTEIN                
EXPDTA    X-RAY DIFFRACTION                                                     
AUTHOR    G.MINASOV,L.SHUVALOVA,M.ROSAS-LEMUS,O.KIRYUKHINA,K.J.F.SATCHELL,      
AUTHOR   2 CENTER FOR STRUCTURAL GENOMICS OF INFECTIOUS DISEASES (CSGID)        
REVDAT   2   06-MAY-20 6WKQ    1       COMPND SOURCE DBREF  SEQADV              
REVDAT   1   29-APR-20 6WKQ    0                                                
JRNL        AUTH   G.MINASOV,L.SHUVALOVA,M.ROSAS-LEMUS,O.KIRYUKHINA,            
JRNL        AUTH 2 K.J.F.SATCHELL                                               
JRNL        TITL   1.98 ANGSTROM RESOLUTION CRYSTAL STRUCTURE OF NSP16-NSP10    
JRNL        TITL 2 HETERODIMER FROM SARS-COV-2 IN COMPLEX WITH SINEFUNGIN.      
JRNL        REF    TO BE PUBLISHED                                              
JRNL        REFN                                                                
REMARK   2                                                                      
REMARK   2 RESOLUTION.    1.98 ANGSTROMS.                                       
REMARK   3                                                                      
REMARK   3 REFINEMENT.                                                          
REMARK   3   PROGRAM     : REFMAC 5.8.0258                                      
REMARK   3   AUTHORS     : MURSHUDOV,SKUBAK,LEBEDEV,PANNU,STEINER,              
REMARK   3               : NICHOLLS,WINN,LONG,VAGIN                             
REMARK   3                                                                      
REMARK   3    REFINEMENT TARGET : NULL                                          
REMARK   3                                                                      
REMARK   3  DATA USED IN REFINEMENT.                                            
REMARK   3   RESOLUTION RANGE HIGH (ANGSTROMS) : 1.98                           
REMARK   3   RESOLUTION RANGE LOW  (ANGSTROMS) : 29.92                          
REMARK   3   DATA CUTOFF            (SIGMA(F)) : NULL                           
REMARK   3   COMPLETENESS FOR RANGE        (%) : 100.0                          
REMARK   3   NUMBER OF REFLECTIONS             : 108429                         
REMARK   3                                                                      
REMARK   3  FIT TO DATA USED IN REFINEMENT.                                     
REMARK   3   CROSS-VALIDATION METHOD          : THROUGHOUT                      
REMARK   3   FREE R VALUE TEST SET SELECTION  : NULL                            
REMARK   3   R VALUE     (WORKING + TEST SET) : NULL                            
REMARK   3   R VALUE            (WORKING SET) : 0.162                           
REMARK   3   FREE R VALUE                     : 0.180                           
REMARK   3   FREE R VALUE TEST SET SIZE   (%) : 4.941                           
REMARK   3   FREE R VALUE TEST SET COUNT      : 5357                            
REMARK   3                                                                      
REMARK   3  FIT IN THE HIGHEST RESOLUTION BIN.                                  
REMARK   3   TOTAL NUMBER OF BINS USED           : 20                           
REMARK   3   BIN RESOLUTION RANGE HIGH       (A) : 1.98                         
REMARK   3   BIN RESOLUTION RANGE LOW        (A) : 2.03                         
REMARK   3   REFLECTION IN BIN     (WORKING SET) : 7561                         
REMARK   3   BIN COMPLETENESS (WORKING+TEST) (%) : 100.0                        
REMARK   3   BIN R VALUE           (WORKING SET) : 0.2510                       
REMARK   3   BIN FREE R VALUE SET COUNT          : 399                          
REMARK   3   BIN FREE R VALUE                    : 0.2540                       
REMARK   3                                                                      
REMARK   3  NUMBER OF NON-HYDROGEN ATOMS USED IN REFINEMENT.                    
REMARK   3   PROTEIN ATOMS            : 6408                                    
REMARK   3   NUCLEIC ACID ATOMS       : 0                                       
REMARK   3   HETEROGEN ATOMS          : 107                                     
REMARK   3   SOLVENT ATOMS            : 636                                     
REMARK   3                                                                      
REMARK   3  B VALUES.                                                           
REMARK   3   FROM WILSON PLOT           (A**2) : 31.70                          
REMARK   3   MEAN B VALUE      (OVERALL, A**2) : 38.12                          
REMARK   3   OVERALL ANISOTROPIC B VALUE.                                       
REMARK   3    B11 (A**2) : 0.28300                                              
REMARK   3    B22 (A**2) : 0.28300                                              
REMARK   3    B33 (A**2) : -0.91700                                             
REMARK   3    B12 (A**2) : 0.14100                                              
REMARK   3    B13 (A**2) : 0.00000                                              
REMARK   3    B23 (A**2) : 0.00000                                              
REMARK   3                                                                      
REMARK   3  ESTIMATED OVERALL COORDINATE ERROR.                                 
REMARK   3   ESU BASED ON R VALUE                            (A): 0.103         
REMARK   3   ESU BASED ON FREE R VALUE                       (A): 0.097         
REMARK   3   ESU BASED ON MAXIMUM LIKELIHOOD                 (A): 0.074         
REMARK   3   ESU FOR B VALUES BASED ON MAXIMUM LIKELIHOOD (A**2): 5.237         
REMARK   3                                                                      
REMARK   3 CORRELATION COEFFICIENTS.                                            
REMARK   3   CORRELATION COEFFICIENT FO-FC      : 0.969                         
REMARK   3   CORRELATION COEFFICIENT FO-FC FREE : 0.965                         
REMARK   3                                                                      
REMARK   3  RMS DEVIATIONS FROM IDEAL VALUES        COUNT    RMS    WEIGHT      
REMARK   3   BOND LENGTHS REFINED ATOMS        (A):  6842 ; 0.004 ; 0.013       
REMARK   3   BOND LENGTHS OTHERS               (A):  6193 ; 0.001 ; 0.017       
REMARK   3   BOND ANGLES REFINED ATOMS   (DEGREES):  9294 ; 1.342 ; 1.651       
REMARK   3   BOND ANGLES OTHERS          (DEGREES): 14422 ; 0.347 ; 1.586       
REMARK   3   TORSION ANGLES, PERIOD 1    (DEGREES):   868 ; 2.463 ; 5.000       
REMARK   3   TORSION ANGLES, PERIOD 2    (DEGREES):   299 ;25.641 ;23.946       
REMARK   3   TORSION ANGLES, PERIOD 3    (DEGREES):  1136 ; 8.057 ;15.000       
REMARK   3   TORSION ANGLES, PERIOD 4    (DEGREES):    21 ; 5.649 ;15.000       
REMARK   3   CHIRAL-CENTER RESTRAINTS       (A**3):   905 ; 0.060 ; 0.200       
REMARK   3   GENERAL PLANES REFINED ATOMS      (A):  7724 ; 0.055 ; 0.020       
REMARK   3   GENERAL PLANES OTHERS             (A):  1385 ; 0.051 ; 0.020       
REMARK   3   NON-BONDED CONTACTS REFINED ATOMS (A):  1426 ; 0.200 ; 0.200       
REMARK   3   NON-BONDED CONTACTS OTHERS        (A):   115 ; 0.223 ; 0.200       
REMARK   3   NON-BONDED TORSION REFINED ATOMS  (A):  3356 ; 0.171 ; 0.200       
REMARK   3   NON-BONDED TORSION OTHERS         (A):  NULL ;  NULL ;  NULL       
REMARK   3   H-BOND (X...Y) REFINED ATOMS      (A):   591 ; 0.121 ; 0.200       
REMARK   3   H-BOND (X...Y) OTHERS             (A):  NULL ;  NULL ;  NULL       
REMARK   3   POTENTIAL METAL-ION REFINED ATOMS (A):    11 ; 0.121 ; 0.200       
REMARK   3   POTENTIAL METAL-ION OTHERS        (A):  NULL ;  NULL ;  NULL       
REMARK   3   SYMMETRY VDW REFINED ATOMS        (A):  NULL ;  NULL ;  NULL       
REMARK   3   SYMMETRY VDW OTHERS               (A):  NULL ;  NULL ;  NULL       
REMARK   3   SYMMETRY H-BOND REFINED ATOMS     (A):  NULL ;  NULL ;  NULL       
REMARK   3   SYMMETRY H-BOND OTHERS            (A):  NULL ;  NULL ;  NULL       
REMARK   3   SYMMETRY METAL-ION REFINED ATOMS  (A):  NULL ;  NULL ;  NULL       
REMARK   3   SYMMETRY METAL-ION OTHERS         (A):  NULL ;  NULL ;  NULL       
REMARK   3                                                                      
REMARK   3  ISOTROPIC THERMAL FACTOR RESTRAINTS.     COUNT   RMS    WEIGHT      
REMARK   3   MAIN-CHAIN BOND REFINED ATOMS  (A**2):  3430 ; 1.603 ; 2.506       
REMARK   3   MAIN-CHAIN BOND OTHER ATOMS    (A**2):  3431 ; 1.603 ; 2.507       
REMARK   3   MAIN-CHAIN ANGLE REFINED ATOMS (A**2):  4312 ; 2.656 ; 3.740       
REMARK   3   MAIN-CHAIN ANGLE OTHER ATOMS   (A**2):  4313 ; 2.655 ; 3.741       
REMARK   3   SIDE-CHAIN BOND REFINED ATOMS  (A**2):  3412 ; 2.340 ; 2.785       
REMARK   3   SIDE-CHAIN BOND OTHER ATOMS    (A**2):  3383 ; 2.327 ; 2.766       
REMARK   3   SIDE-CHAIN ANGLE REFINED ATOMS (A**2):  4982 ; 3.460 ; 4.051       
REMARK   3   SIDE-CHAIN ANGLE OTHER ATOMS   (A**2):  4983 ; 3.460 ; 4.052       
REMARK   3   LONG RANGE B REFINED ATOMS     (A**2):  NULL ;  NULL ;  NULL       
REMARK   3   LONG RANGE B OTHER ATOMS       (A**2):  NULL ;  NULL ;  NULL       
REMARK   3                                                                      
REMARK   3 ANISOTROPIC THERMAL FACTOR RESTRAINTS.    COUNT   RMS   WEIGHT       
REMARK   3   RIGID-BOND RESTRAINTS          (A**2):  NULL ;  NULL ;  NULL       
REMARK   3   SPHERICITY; FREE ATOMS         (A**2):  NULL ;  NULL ;  NULL       
REMARK   3   SPHERICITY; BONDED ATOMS       (A**2):  NULL ;  NULL ;  NULL       
REMARK   3                                                                      
REMARK   3  NCS RESTRAINTS STATISTICS                                           
REMARK   3   NUMBER OF DIFFERENT NCS GROUPS : NULL                              
REMARK   3                                                                      
REMARK   3  TLS DETAILS                                                         
REMARK   3   NUMBER OF TLS GROUPS  : 18                                         
REMARK   3                                                                      
REMARK   3   TLS GROUP : 1                                                      
REMARK   3    NUMBER OF COMPONENTS GROUP : 1                                    
REMARK   3    COMPONENTS        C SSSEQI   TO  C SSSEQI                         
REMARK   3    RESIDUE RANGE :   A  6800        A  6827                          
REMARK   3    ORIGIN FOR THE GROUP (A):  92.7669  35.3984   9.8184              
REMARK   3    T TENSOR                                                          
REMARK   3      T11:   0.1559 T22:   0.0097                                     
REMARK   3      T33:   0.0947 T12:  -0.0124                                     
REMARK   3      T13:  -0.0138 T23:  -0.0125                                     
REMARK   3    L TENSOR                                                          
REMARK   3      L11:   2.1894 L22:   0.3208                                     
REMARK   3      L33:   4.5154 L12:  -0.2718                                     
REMARK   3      L13:   1.3472 L23:  -0.0158                                     
REMARK   3    S TENSOR                                                          
REMARK   3      S11:  -0.1001 S12:  -0.0895 S13:   0.2920                       
REMARK   3      S21:   0.0447 S22:   0.0170 S23:  -0.0478                       
REMARK   3      S31:  -0.2461 S32:   0.0843 S33:   0.0831                       
REMARK   3                                                                      
REMARK   3   TLS GROUP : 2                                                      
REMARK   3    NUMBER OF COMPONENTS GROUP : 1                                    
REMARK   3    COMPONENTS        C SSSEQI   TO  C SSSEQI                         
REMARK   3    RESIDUE RANGE :   A  6828        A  6931                          
REMARK   3    ORIGIN FOR THE GROUP (A):  84.0377  19.3689  -6.4362              
REMARK   3    T TENSOR                                                          
REMARK   3      T11:   0.2251 T22:   0.0359                                     
REMARK   3      T33:   0.0478 T12:  -0.0068                                     
REMARK   3      T13:  -0.0202 T23:   0.0014                                     
REMARK   3    L TENSOR                                                          
REMARK   3      L11:   1.4012 L22:   1.0074                                     
REMARK   3      L33:   1.2155 L12:  -0.0065                                     
REMARK   3      L13:   0.2791 L23:   0.3450                                     
REMARK   3    S TENSOR                                                          
REMARK   3      S11:  -0.0178 S12:   0.0897 S13:  -0.0672                       
REMARK   3      S21:  -0.1950 S22:   0.0639 S23:   0.0978                       
REMARK   3      S31:   0.1677 S32:  -0.0375 S33:  -0.0461                       
REMARK   3                                                                      
REMARK   3   TLS GROUP : 3                                                      
REMARK   3    NUMBER OF COMPONENTS GROUP : 1                                    
REMARK   3    COMPONENTS        C SSSEQI   TO  C SSSEQI                         
REMARK   3    RESIDUE RANGE :   A  6932        A  6948                          
REMARK   3    ORIGIN FOR THE GROUP (A):  87.6746  15.2254  15.0498              
REMARK   3    T TENSOR                                                          
REMARK   3      T11:   0.2852 T22:   0.0729                                     
REMARK   3      T33:   0.0781 T12:  -0.0156                                     
REMARK   3      T13:   0.0340 T23:   0.0632                                     
REMARK   3    L TENSOR                                                          
REMARK   3      L11:   4.1210 L22:   3.2506                                     
REMARK   3      L33:   6.8864 L12:  -0.9860                                     
REMARK   3      L13:  -0.7687 L23:   2.5016                                     
REMARK   3    S TENSOR                                                          
REMARK   3      S11:   0.1255 S12:  -0.2560 S13:  -0.4297                       
REMARK   3      S21:   0.6369 S22:  -0.0329 S23:   0.1513                       
REMARK   3      S31:   0.6081 S32:  -0.3935 S33:  -0.0927                       
REMARK   3                                                                      
REMARK   3   TLS GROUP : 4                                                      
REMARK   3    NUMBER OF COMPONENTS GROUP : 1                                    
REMARK   3    COMPONENTS        C SSSEQI   TO  C SSSEQI                         
REMARK   3    RESIDUE RANGE :   A  6949        A  7059                          
REMARK   3    ORIGIN FOR THE GROUP (A):  94.0057  25.9185   0.4711              
REMARK   3    T TENSOR                                                          
REMARK   3      T11:   0.1419 T22:   0.0464                                     
REMARK   3      T33:   0.0502 T12:   0.0112                                     
REMARK   3      T13:   0.0019 T23:  -0.0069                                     
REMARK   3    L TENSOR                                                          
REMARK   3      L11:   1.1265 L22:   1.1516                                     
REMARK   3      L33:   1.8668 L12:   0.1604                                     
REMARK   3      L13:   0.2663 L23:   0.2664                                     
REMARK   3    S TENSOR                                                          
REMARK   3      S11:  -0.0439 S12:   0.0012 S13:   0.0202                       
REMARK   3      S21:  -0.0759 S22:   0.0959 S23:  -0.0603                       
REMARK   3      S31:   0.0787 S32:   0.2287 S33:  -0.0520                       
REMARK   3                                                                      
REMARK   3   TLS GROUP : 5                                                      
REMARK   3    NUMBER OF COMPONENTS GROUP : 1                                    
REMARK   3    COMPONENTS        C SSSEQI   TO  C SSSEQI                         
REMARK   3    RESIDUE RANGE :   A  7060        A  7096                          
REMARK   3    ORIGIN FOR THE GROUP (A): 101.8622  13.8732 -12.2691              
REMARK   3    T TENSOR                                                          
REMARK   3      T11:   0.2008 T22:   0.1305                                     
REMARK   3      T33:   0.0841 T12:   0.0425                                     
REMARK   3      T13:   0.0764 T23:  -0.0537                                     
REMARK   3    L TENSOR                                                          
REMARK   3      L11:   2.4012 L22:   6.5049                                     
REMARK   3      L33:   1.4693 L12:   3.3620                                     
REMARK   3      L13:  -0.7600 L23:  -1.1967                                     
REMARK   3    S TENSOR                                                          
REMARK   3      S11:  -0.1519 S12:   0.1455 S13:  -0.3324                       
REMARK   3      S21:  -0.3672 S22:   0.1737 S23:  -0.5042                       
REMARK   3      S31:   0.1414 S32:   0.3226 S33:  -0.0218                       
REMARK   3                                                                      
REMARK   3   TLS GROUP : 6                                                      
REMARK   3    NUMBER OF COMPONENTS GROUP : 1                                    
REMARK   3    COMPONENTS        C SSSEQI   TO  C SSSEQI                         
REMARK   3    RESIDUE RANGE :   B  4271        B  4289                          
REMARK   3    ORIGIN FOR THE GROUP (A):  54.8522   6.4895 -12.1411              
REMARK   3    T TENSOR                                                          
REMARK   3      T11:   0.1760 T22:   0.1607                                     
REMARK   3      T33:   0.3854 T12:  -0.1182                                     
REMARK   3      T13:  -0.0935 T23:   0.0061                                     
REMARK   3    L TENSOR                                                          
REMARK   3      L11:   0.9457 L22:   9.7624                                     
REMARK   3      L33:   4.0717 L12:  -1.5198                                     
REMARK   3      L13:  -0.1221 L23:   1.1166                                     
REMARK   3    S TENSOR                                                          
REMARK   3      S11:   0.1437 S12:  -0.0645 S13:  -0.3112                       
REMARK   3      S21:  -0.4777 S22:  -0.3291 S23:   0.5024                       
REMARK   3      S31:   0.1035 S32:  -0.4568 S33:   0.1853                       
REMARK   3                                                                      
REMARK   3   TLS GROUP : 7                                                      
REMARK   3    NUMBER OF COMPONENTS GROUP : 1                                    
REMARK   3    COMPONENTS        C SSSEQI   TO  C SSSEQI                         
REMARK   3    RESIDUE RANGE :   B  4290        B  4332                          
REMARK   3    ORIGIN FOR THE GROUP (A):  68.8936  22.7613 -14.8069              
REMARK   3    T TENSOR                                                          
REMARK   3      T11:   0.2140 T22:   0.0511                                     
REMARK   3      T33:   0.0846 T12:  -0.0357                                     
REMARK   3      T13:  -0.1176 T23:   0.0157                                     
REMARK   3    L TENSOR                                                          
REMARK   3      L11:   2.2211 L22:   2.3474                                     
REMARK   3      L33:   1.5551 L12:  -0.6481                                     
REMARK   3      L13:   0.3410 L23:  -0.1536                                     
REMARK   3    S TENSOR                                                          
REMARK   3      S11:  -0.0027 S12:   0.1299 S13:  -0.0475                       
REMARK   3      S21:  -0.3445 S22:   0.0676 S23:   0.3623                       
REMARK   3      S31:   0.1278 S32:  -0.1809 S33:  -0.0650                       
REMARK   3                                                                      
REMARK   3   TLS GROUP : 8                                                      
REMARK   3    NUMBER OF COMPONENTS GROUP : 1                                    
REMARK   3    COMPONENTS        C SSSEQI   TO  C SSSEQI                         
REMARK   3    RESIDUE RANGE :   B  4333        B  4362                          
REMARK   3    ORIGIN FOR THE GROUP (A):  67.5376  14.1860 -17.0976              
REMARK   3    T TENSOR                                                          
REMARK   3      T11:   0.2689 T22:   0.0771                                     
REMARK   3      T33:   0.1273 T12:  -0.0543                                     
REMARK   3      T13:  -0.1316 T23:  -0.0356                                     
REMARK   3    L TENSOR                                                          
REMARK   3      L11:   3.0262 L22:   4.9392                                     
REMARK   3      L33:   2.4460 L12:  -0.5767                                     
REMARK   3      L13:   0.1306 L23:  -0.5684                                     
REMARK   3    S TENSOR                                                          
REMARK   3      S11:   0.0522 S12:   0.4082 S13:  -0.3803                       
REMARK   3      S21:  -0.4275 S22:  -0.0247 S23:   0.3354                       
REMARK   3      S31:   0.2936 S32:  -0.1305 S33:  -0.0275                       
REMARK   3                                                                      
REMARK   3   TLS GROUP : 9                                                      
REMARK   3    NUMBER OF COMPONENTS GROUP : 1                                    
REMARK   3    COMPONENTS        C SSSEQI   TO  C SSSEQI                         
REMARK   3    RESIDUE RANGE :   B  4363        B  4392                          
REMARK   3    ORIGIN FOR THE GROUP (A):  60.6783  24.9549 -31.1207              
REMARK   3    T TENSOR                                                          
REMARK   3      T11:   0.3631 T22:   0.2788                                     
REMARK   3      T33:   0.1499 T12:  -0.0685                                     
REMARK   3      T13:  -0.2163 T23:  -0.0320                                     
REMARK   3    L TENSOR                                                          
REMARK   3      L11:   0.7222 L22:   4.9961                                     
REMARK   3      L33:   3.2818 L12:  -1.7967                                     
REMARK   3      L13:   0.5569 L23:  -2.5744                                     
REMARK   3    S TENSOR                                                          
REMARK   3      S11:   0.1933 S12:   0.1278 S13:  -0.1401                       
REMARK   3      S21:  -0.5353 S22:  -0.0802 S23:   0.3035                       
REMARK   3      S31:   0.3904 S32:  -0.3488 S33:  -0.1130                       
REMARK   3                                                                      
REMARK   3   TLS GROUP : 10                                                     
REMARK   3    NUMBER OF COMPONENTS GROUP : 1                                    
REMARK   3    COMPONENTS        C SSSEQI   TO  C SSSEQI                         
REMARK   3    RESIDUE RANGE :   C  6799        C  6827                          
REMARK   3    ORIGIN FOR THE GROUP (A):  91.1316 -37.6872 -24.2507              
REMARK   3    T TENSOR                                                          
REMARK   3      T11:   0.1933 T22:   0.0853                                     
REMARK   3      T33:   0.1000 T12:   0.0641                                     
REMARK   3      T13:  -0.0045 T23:  -0.0658                                     
REMARK   3    L TENSOR                                                          
REMARK   3      L11:   3.4115 L22:   1.4770                                     
REMARK   3      L33:   1.9851 L12:  -0.0005                                     
REMARK   3      L13:  -0.4732 L23:   0.2154                                     
REMARK   3    S TENSOR                                                          
REMARK   3      S11:   0.0856 S12:   0.2728 S13:  -0.4028                       
REMARK   3      S21:   0.0097 S22:  -0.0096 S23:  -0.0855                       
REMARK   3      S31:   0.1990 S32:   0.2772 S33:  -0.0760                       
REMARK   3                                                                      
REMARK   3   TLS GROUP : 11                                                     
REMARK   3    NUMBER OF COMPONENTS GROUP : 1                                    
REMARK   3    COMPONENTS        C SSSEQI   TO  C SSSEQI                         
REMARK   3    RESIDUE RANGE :   C  6828        C  6931                          
REMARK   3    ORIGIN FOR THE GROUP (A):  81.6610 -20.4131  -9.7791              
REMARK   3    T TENSOR                                                          
REMARK   3      T11:   0.1801 T22:   0.0121                                     
REMARK   3      T33:   0.0610 T12:   0.0223                                     
REMARK   3      T13:   0.0198 T23:  -0.0036                                     
REMARK   3    L TENSOR                                                          
REMARK   3      L11:   1.0758 L22:   1.1014                                     
REMARK   3      L33:   1.8428 L12:   0.0558                                     
REMARK   3      L13:   0.0280 L23:   0.2401                                     
REMARK   3    S TENSOR                                                          
REMARK   3      S11:   0.0461 S12:  -0.0012 S13:   0.0755                       
REMARK   3      S21:   0.0217 S22:  -0.0215 S23:   0.1018                       
REMARK   3      S31:  -0.0914 S32:  -0.0012 S33:  -0.0246                       
REMARK   3                                                                      
REMARK   3   TLS GROUP : 12                                                     
REMARK   3    NUMBER OF COMPONENTS GROUP : 1                                    
REMARK   3    COMPONENTS        C SSSEQI   TO  C SSSEQI                         
REMARK   3    RESIDUE RANGE :   C  6932        C  6939                          
REMARK   3    ORIGIN FOR THE GROUP (A):  85.1526 -16.3385 -32.3090              
REMARK   3    T TENSOR                                                          
REMARK   3      T11:   0.2499 T22:   0.2481                                     
REMARK   3      T33:   0.0503 T12:   0.1254                                     
REMARK   3      T13:   0.0466 T23:   0.0722                                     
REMARK   3    L TENSOR                                                          
REMARK   3      L11:  27.3458 L22:  19.4784                                     
REMARK   3      L33:  25.6349 L12: -11.2605                                     
REMARK   3      L13: -12.1280 L23:  22.3324                                     
REMARK   3    S TENSOR                                                          
REMARK   3      S11:   0.2661 S12:  -0.7049 S13:   0.3924                       
REMARK   3      S21:  -0.4208 S22:  -0.3421 S23:   0.0555                       
REMARK   3      S31:  -0.4747 S32:  -0.4339 S33:   0.0760                       
REMARK   3                                                                      
REMARK   3   TLS GROUP : 13                                                     
REMARK   3    NUMBER OF COMPONENTS GROUP : 1                                    
REMARK   3    COMPONENTS        C SSSEQI   TO  C SSSEQI                         
REMARK   3    RESIDUE RANGE :   C  6940        C  7058                          
REMARK   3    ORIGIN FOR THE GROUP (A):  91.9935 -27.4020 -15.7519              
REMARK   3    T TENSOR                                                          
REMARK   3      T11:   0.1566 T22:   0.0530                                     
REMARK   3      T33:   0.0433 T12:   0.0311                                     
REMARK   3      T13:   0.0141 T23:  -0.0150                                     
REMARK   3    L TENSOR                                                          
REMARK   3      L11:   0.9432 L22:   0.6431                                     
REMARK   3      L33:   2.0793 L12:  -0.0102                                     
REMARK   3      L13:  -0.0094 L23:   0.3813                                     
REMARK   3    S TENSOR                                                          
REMARK   3      S11:   0.0222 S12:   0.1080 S13:  -0.0783                       
REMARK   3      S21:  -0.0265 S22:   0.0547 S23:  -0.0619                       
REMARK   3      S31:   0.0360 S32:   0.2672 S33:  -0.0769                       
REMARK   3                                                                      
REMARK   3   TLS GROUP : 14                                                     
REMARK   3    NUMBER OF COMPONENTS GROUP : 1                                    
REMARK   3    COMPONENTS        C SSSEQI   TO  C SSSEQI                         
REMARK   3    RESIDUE RANGE :   C  7059        C  7096                          
REMARK   3    ORIGIN FOR THE GROUP (A):  98.7253 -16.6992  -0.7316              
REMARK   3    T TENSOR                                                          
REMARK   3      T11:   0.1104 T22:   0.1238                                     
REMARK   3      T33:   0.0475 T12:  -0.0330                                     
REMARK   3      T13:  -0.0133 T23:  -0.0371                                     
REMARK   3    L TENSOR                                                          
REMARK   3      L11:   1.4389 L22:   4.8874                                     
REMARK   3      L33:   2.8060 L12:  -1.6498                                     
REMARK   3      L13:   0.9415 L23:  -0.7251                                     
REMARK   3    S TENSOR                                                          
REMARK   3      S11:  -0.0993 S12:  -0.0121 S13:   0.1719                       
REMARK   3      S21:   0.2925 S22:   0.0988 S23:  -0.4135                       
REMARK   3      S31:  -0.1100 S32:   0.4787 S33:   0.0005                       
REMARK   3                                                                      
REMARK   3   TLS GROUP : 15                                                     
REMARK   3    NUMBER OF COMPONENTS GROUP : 1                                    
REMARK   3    COMPONENTS        C SSSEQI   TO  C SSSEQI                         
REMARK   3    RESIDUE RANGE :   D  4271        D  4289                          
REMARK   3    ORIGIN FOR THE GROUP (A):  53.6705  -4.5075  -9.9004              
REMARK   3    T TENSOR                                                          
REMARK   3      T11:   0.1552 T22:   0.1927                                     
REMARK   3      T33:   0.5049 T12:   0.1625                                     
REMARK   3      T13:  -0.0359 T23:   0.0062                                     
REMARK   3    L TENSOR                                                          
REMARK   3      L11:   1.1108 L22:   9.6448                                     
REMARK   3      L33:   7.0799 L12:   3.1214                                     
REMARK   3      L13:   1.2077 L23:   1.3248                                     
REMARK   3    S TENSOR                                                          
REMARK   3      S11:   0.0193 S12:  -0.0342 S13:   0.4056                       
REMARK   3      S21:   0.1868 S22:  -0.0392 S23:   1.0966                       
REMARK   3      S31:  -0.3227 S32:  -0.3492 S33:   0.0198                       
REMARK   3                                                                      
REMARK   3   TLS GROUP : 16                                                     
REMARK   3    NUMBER OF COMPONENTS GROUP : 1                                    
REMARK   3    COMPONENTS        C SSSEQI   TO  C SSSEQI                         
REMARK   3    RESIDUE RANGE :   D  4290        D  4328                          
REMARK   3    ORIGIN FOR THE GROUP (A):  65.0654 -23.5545  -3.7792              
REMARK   3    T TENSOR                                                          
REMARK   3      T11:   0.1083 T22:   0.0786                                     
REMARK   3      T33:   0.1050 T12:   0.0008                                     
REMARK   3      T13:   0.0476 T23:  -0.0236                                     
REMARK   3    L TENSOR                                                          
REMARK   3      L11:   2.1348 L22:   3.3991                                     
REMARK   3      L33:   2.2645 L12:   0.1943                                     
REMARK   3      L13:   0.2525 L23:  -0.3652                                     
REMARK   3    S TENSOR                                                          
REMARK   3      S11:   0.0839 S12:  -0.1824 S13:   0.1468                       
REMARK   3      S21:   0.1922 S22:  -0.0655 S23:   0.3582                       
REMARK   3      S31:  -0.0160 S32:  -0.3722 S33:  -0.0184                       
REMARK   3                                                                      
REMARK   3   TLS GROUP : 17                                                     
REMARK   3    NUMBER OF COMPONENTS GROUP : 1                                    
REMARK   3    COMPONENTS        C SSSEQI   TO  C SSSEQI                         
REMARK   3    RESIDUE RANGE :   D  4329        D  4348                          
REMARK   3    ORIGIN FOR THE GROUP (A):  67.1737  -7.0457  -2.0365              
REMARK   3    T TENSOR                                                          
REMARK   3      T11:   0.2141 T22:   0.0438                                     
REMARK   3      T33:   0.2701 T12:   0.0411                                     
REMARK   3      T13:   0.0767 T23:  -0.0728                                     
REMARK   3    L TENSOR                                                          
REMARK   3      L11:   3.1026 L22:   6.2651                                     
REMARK   3      L33:   2.7446 L12:  -0.8978                                     
REMARK   3      L13:  -0.4522 L23:  -0.4905                                     
REMARK   3    S TENSOR                                                          
REMARK   3      S11:   0.0004 S12:  -0.2684 S13:   0.6309                       
REMARK   3      S21:   0.5468 S22:   0.0592 S23:   0.2845                       
REMARK   3      S31:  -0.4875 S32:  -0.1717 S33:  -0.0596                       
REMARK   3                                                                      
REMARK   3   TLS GROUP : 18                                                     
REMARK   3    NUMBER OF COMPONENTS GROUP : 1                                    
REMARK   3    COMPONENTS        C SSSEQI   TO  C SSSEQI                         
REMARK   3    RESIDUE RANGE :   D  4349        D  4386                          
REMARK   3    ORIGIN FOR THE GROUP (A):  56.5760 -19.8307   2.3673              
REMARK   3    T TENSOR                                                          
REMARK   3      T11:   0.1324 T22:   0.1861                                     
REMARK   3      T33:   0.2233 T12:   0.0431                                     
REMARK   3      T13:   0.1300 T23:  -0.0457                                     
REMARK   3    L TENSOR                                                          
REMARK   3      L11:   1.6511 L22:   3.4739                                     
REMARK   3      L33:   4.8921 L12:   0.4628                                     
REMARK   3      L13:  -0.7342 L23:  -1.0933                                     
REMARK   3    S TENSOR                                                          
REMARK   3      S11:   0.0705 S12:  -0.1790 S13:   0.2392                       
REMARK   3      S21:   0.3943 S22:   0.0633 S23:   0.6848                       
REMARK   3      S31:  -0.2546 S32:  -0.7280 S33:  -0.1338                       
REMARK   3                                                                      
REMARK   3  BULK SOLVENT MODELLING.                                             
REMARK   3   METHOD USED : NULL                                                 
REMARK   3   PARAMETERS FOR MASK CALCULATION                                    
REMARK   3   VDW PROBE RADIUS   : 1.20                                          
REMARK   3   ION PROBE RADIUS   : 0.80                                          
REMARK   3   SHRINKAGE RADIUS   : 0.80                                          
REMARK   3                                                                      
REMARK   3  OTHER REFINEMENT REMARKS: HYDROGENS HAVE BEEN ADDED IN THEIR        
REMARK   3  RIDING POSITIONS                                                    
REMARK   4                                                                      
REMARK   4 6WKQ COMPLIES WITH FORMAT V. 3.30, 13-JUL-11                         
REMARK 100                                                                      
REMARK 100 THIS ENTRY HAS BEEN PROCESSED BY RCSB ON 17-APR-20.                  
REMARK 100 THE DEPOSITION ID IS D_1000248516.                                   
REMARK 200                                                                      
REMARK 200 EXPERIMENTAL DETAILS                                                 
REMARK 200  EXPERIMENT TYPE                : X-RAY DIFFRACTION                  
REMARK 200  DATE OF DATA COLLECTION        : 03-APR-20                          
REMARK 200  TEMPERATURE           (KELVIN) : 100                                
REMARK 200  PH                             : 7.5                                
REMARK 200  NUMBER OF CRYSTALS USED        : 1                                  
REMARK 200                                                                      
REMARK 200  SYNCHROTRON              (Y/N) : Y                                  
REMARK 200  RADIATION SOURCE               : APS                                
REMARK 200  BEAMLINE                       : 21-ID-F                            
REMARK 200  X-RAY GENERATOR MODEL          : NULL                               
REMARK 200  MONOCHROMATIC OR LAUE    (M/L) : M                                  
REMARK 200  WAVELENGTH OR RANGE        (A) : 0.97872                            
REMARK 200  MONOCHROMATOR                  : DIAMOND(111)                       
REMARK 200  OPTICS                         : BE                                 
REMARK 200                                                                      
REMARK 200  DETECTOR TYPE                  : CCD                                
REMARK 200  DETECTOR MANUFACTURER          : MARMOSAIC 300 MM CCD               
REMARK 200  INTENSITY-INTEGRATION SOFTWARE : HKL-3000                           
REMARK 200  DATA SCALING SOFTWARE          : HKL-3000                           
REMARK 200                                                                      
REMARK 200  NUMBER OF UNIQUE REFLECTIONS   : 108598                             
REMARK 200  RESOLUTION RANGE HIGH      (A) : 1.980                              
REMARK 200  RESOLUTION RANGE LOW       (A) : 30.000                             
REMARK 200  REJECTION CRITERIA  (SIGMA(I)) : -3.000                             
REMARK 200                                                                      
REMARK 200 OVERALL.                                                             
REMARK 200  COMPLETENESS FOR RANGE     (%) : 100.0                              
REMARK 200  DATA REDUNDANCY                : 5.500                              
REMARK 200  R MERGE                    (I) : 0.07100                            
REMARK 200  R SYM                      (I) : 0.07100                            
REMARK 200  <I/SIGMA(I)> FOR THE DATA SET  : 22.2000                            
REMARK 200                                                                      
REMARK 200 IN THE HIGHEST RESOLUTION SHELL.                                     
REMARK 200  HIGHEST RESOLUTION SHELL, RANGE HIGH (A) : 1.98                     
REMARK 200  HIGHEST RESOLUTION SHELL, RANGE LOW  (A) : 2.01                     
REMARK 200  COMPLETENESS FOR SHELL     (%) : 100.0                              
REMARK 200  DATA REDUNDANCY IN SHELL       : 5.20                               
REMARK 200  R MERGE FOR SHELL          (I) : 0.78400                            
REMARK 200  R SYM FOR SHELL            (I) : 0.78400                            
REMARK 200  <I/SIGMA(I)> FOR SHELL         : 2.000                              
REMARK 200                                                                      
REMARK 200 DIFFRACTION PROTOCOL: SINGLE WAVELENGTH                              
REMARK 200 METHOD USED TO DETERMINE THE STRUCTURE: MOLECULAR REPLACEMENT        
REMARK 200 SOFTWARE USED: PHASER                                                
REMARK 200 STARTING MODEL: PDB ENTRY 6W75                                       
REMARK 200                                                                      
REMARK 200 REMARK: NULL                                                         
REMARK 280                                                                      
REMARK 280 CRYSTAL                                                              
REMARK 280 SOLVENT CONTENT, VS   (%): 68.85                                     
REMARK 280 MATTHEWS COEFFICIENT, VM (ANGSTROMS**3/DA): 3.95                     
REMARK 280                                                                      
REMARK 280 CRYSTALLIZATION CONDITIONS: 5.3 MG/ML 1:1 NSP10/NSP16 IN 0.15 M      
REMARK 280  SODIUM CHLORIDE, 0.01 M TRIS, PH 7.5, 2 MM SAM, 1 MM TCEP, 5%       
REMARK 280  GLYCEROL AGAINST COMPAS SCREEN F10 (0.4 M POTASSIUM/SODIUM          
REMARK 280  TARTRATE), SOAK AND CRYOPROTECTION: 5 MM SFG, 4 M SODIUM FORMATE,   
REMARK 280  3 HRS, VAPOR DIFFUSION, SITTING DROP, TEMPERATURE 292K              
REMARK 290                                                                      
REMARK 290 CRYSTALLOGRAPHIC SYMMETRY                                            
REMARK 290 SYMMETRY OPERATORS FOR SPACE GROUP: P 32 2 1                         
REMARK 290                                                                      
REMARK 290      SYMOP   SYMMETRY                                                
REMARK 290     NNNMMM   OPERATOR                                                
REMARK 290       1555   X,Y,Z                                                   
REMARK 290       2555   -Y,X-Y,Z+2/3                                            
REMARK 290       3555   -X+Y,-X,Z+1/3                                           
REMARK 290       4555   Y,X,-Z                                                  
REMARK 290       5555   X-Y,-Y,-Z+1/3                                           
REMARK 290       6555   -X,-X+Y,-Z+2/3                                          
REMARK 290                                                                      
REMARK 290     WHERE NNN -> OPERATOR NUMBER                                     
REMARK 290           MMM -> TRANSLATION VECTOR                                  
REMARK 290                                                                      
REMARK 290 CRYSTALLOGRAPHIC SYMMETRY TRANSFORMATIONS                            
REMARK 290 THE FOLLOWING TRANSFORMATIONS OPERATE ON THE ATOM/HETATM             
REMARK 290 RECORDS IN THIS ENTRY TO PRODUCE CRYSTALLOGRAPHICALLY                
REMARK 290 RELATED MOLECULES.                                                   
REMARK 290   SMTRY1   1  1.000000  0.000000  0.000000        0.00000            
REMARK 290   SMTRY2   1  0.000000  1.000000  0.000000        0.00000            
REMARK 290   SMTRY3   1  0.000000  0.000000  1.000000        0.00000            
REMARK 290   SMTRY1   2 -0.500000 -0.866025  0.000000        0.00000            
REMARK 290   SMTRY2   2  0.866025 -0.500000  0.000000        0.00000            
REMARK 290   SMTRY3   2  0.000000  0.000000  1.000000       65.42600            
REMARK 290   SMTRY1   3 -0.500000  0.866025  0.000000        0.00000            
REMARK 290   SMTRY2   3 -0.866025 -0.500000  0.000000        0.00000            
REMARK 290   SMTRY3   3  0.000000  0.000000  1.000000       32.71300            
REMARK 290   SMTRY1   4 -0.500000  0.866025  0.000000        0.00000            
REMARK 290   SMTRY2   4  0.866025  0.500000  0.000000        0.00000            
REMARK 290   SMTRY3   4  0.000000  0.000000 -1.000000        0.00000            
REMARK 290   SMTRY1   5  1.000000  0.000000  0.000000        0.00000            
REMARK 290   SMTRY2   5  0.000000 -1.000000  0.000000        0.00000            
REMARK 290   SMTRY3   5  0.000000  0.000000 -1.000000       32.71300            
REMARK 290   SMTRY1   6 -0.500000 -0.866025  0.000000        0.00000            
REMARK 290   SMTRY2   6 -0.866025  0.500000  0.000000        0.00000            
REMARK 290   SMTRY3   6  0.000000  0.000000 -1.000000       65.42600            
REMARK 290                                                                      
REMARK 290 REMARK: NULL                                                         
REMARK 300                                                                      
REMARK 300 BIOMOLECULE: 1, 2                                                    
REMARK 300 SEE REMARK 350 FOR THE AUTHOR PROVIDED AND/OR PROGRAM                
REMARK 300 GENERATED ASSEMBLY INFORMATION FOR THE STRUCTURE IN                  
REMARK 300 THIS ENTRY. THE REMARK MAY ALSO PROVIDE INFORMATION ON               
REMARK 300 BURIED SURFACE AREA.                                                 
REMARK 350                                                                      
REMARK 350 COORDINATES FOR A COMPLETE MULTIMER REPRESENTING THE KNOWN           
REMARK 350 BIOLOGICALLY SIGNIFICANT OLIGOMERIZATION STATE OF THE                
REMARK 350 MOLECULE CAN BE GENERATED BY APPLYING BIOMT TRANSFORMATIONS          
REMARK 350 GIVEN BELOW.  BOTH NON-CRYSTALLOGRAPHIC AND                          
REMARK 350 CRYSTALLOGRAPHIC OPERATIONS ARE GIVEN.                               
REMARK 350                                                                      
REMARK 350 BIOMOLECULE: 1                                                       
REMARK 350 AUTHOR DETERMINED BIOLOGICAL UNIT: DIMERIC                           
REMARK 350 SOFTWARE DETERMINED QUATERNARY STRUCTURE: DIMERIC                    
REMARK 350 SOFTWARE USED: PISA                                                  
REMARK 350 TOTAL BURIED SURFACE AREA: 3110 ANGSTROM**2                          
REMARK 350 SURFACE AREA OF THE COMPLEX: 20570 ANGSTROM**2                       
REMARK 350 CHANGE IN SOLVENT FREE ENERGY: -33.0 KCAL/MOL                        
REMARK 350 APPLY THE FOLLOWING TO CHAINS: A, B                                  
REMARK 350   BIOMT1   1  1.000000  0.000000  0.000000        0.00000            
REMARK 350   BIOMT2   1  0.000000  1.000000  0.000000        0.00000            
REMARK 350   BIOMT3   1  0.000000  0.000000  1.000000        0.00000            
REMARK 350                                                                      
REMARK 350 BIOMOLECULE: 2                                                       
REMARK 350 AUTHOR DETERMINED BIOLOGICAL UNIT: DIMERIC                           
REMARK 350 SOFTWARE DETERMINED QUATERNARY STRUCTURE: DIMERIC                    
REMARK 350 SOFTWARE USED: PISA                                                  
REMARK 350 TOTAL BURIED SURFACE AREA: 3550 ANGSTROM**2                          
REMARK 350 SURFACE AREA OF THE COMPLEX: 19330 ANGSTROM**2                       
REMARK 350 CHANGE IN SOLVENT FREE ENERGY: -32.0 KCAL/MOL                        
REMARK 350 APPLY THE FOLLOWING TO CHAINS: C, D                                  
REMARK 350   BIOMT1   1  1.000000  0.000000  0.000000        0.00000            
REMARK 350   BIOMT2   1  0.000000  1.000000  0.000000        0.00000            
REMARK 350   BIOMT3   1  0.000000  0.000000  1.000000        0.00000            
REMARK 465                                                                      
REMARK 465 MISSING RESIDUES                                                     
REMARK 465 THE FOLLOWING RESIDUES WERE NOT LOCATED IN THE                       
REMARK 465 EXPERIMENT. (M=MODEL NUMBER; RES=RESIDUE NAME; C=CHAIN               
REMARK 465 IDENTIFIER; SSSEQ=SEQUENCE NUMBER; I=INSERTION CODE.)                
REMARK 465                                                                      
REMARK 465   M RES C SSSEQI                                                     
REMARK 465     SER A  6796                                                      
REMARK 465     ASN A  6797                                                      
REMARK 465     ALA A  6798                                                      
REMARK 465     SER A  6799                                                      
REMARK 465     SER B  4251                                                      
REMARK 465     ASN B  4252                                                      
REMARK 465     ALA B  4253                                                      
REMARK 465     ALA B  4254                                                      
REMARK 465     GLY B  4255                                                      
REMARK 465     ASN B  4256                                                      
REMARK 465     ALA B  4257                                                      
REMARK 465     THR B  4258                                                      
REMARK 465     GLU B  4259                                                      
REMARK 465     VAL B  4260                                                      
REMARK 465     PRO B  4261                                                      
REMARK 465     ALA B  4262                                                      
REMARK 465     ASN B  4263                                                      
REMARK 465     SER B  4264                                                      
REMARK 465     THR B  4265                                                      
REMARK 465     VAL B  4266                                                      
REMARK 465     LEU B  4267                                                      
REMARK 465     SER B  4268                                                      
REMARK 465     PHE B  4269                                                      
REMARK 465     CYS B  4270                                                      
REMARK 465     SER C  6796                                                      
REMARK 465     ASN C  6797                                                      
REMARK 465     ALA C  6798                                                      
REMARK 465     LYS C  6935                                                      
REMARK 465     ASN C  6936                                                      
REMARK 465     VAL C  6937                                                      
REMARK 465     THR C  6938                                                      
REMARK 465     SER D  4251                                                      
REMARK 465     ASN D  4252                                                      
REMARK 465     ALA D  4253                                                      
REMARK 465     ALA D  4254                                                      
REMARK 465     GLY D  4255                                                      
REMARK 465     ASN D  4256                                                      
REMARK 465     ALA D  4257                                                      
REMARK 465     THR D  4258                                                      
REMARK 465     GLU D  4259                                                      
REMARK 465     VAL D  4260                                                      
REMARK 465     PRO D  4261                                                      
REMARK 465     ALA D  4262                                                      
REMARK 465     ASN D  4263                                                      
REMARK 465     SER D  4264                                                      
REMARK 465     THR D  4265                                                      
REMARK 465     VAL D  4266                                                      
REMARK 465     LEU D  4267                                                      
REMARK 465     SER D  4268                                                      
REMARK 465     PHE D  4269                                                      
REMARK 465     CYS D  4270                                                      
REMARK 465     ARG D  4387                                                      
REMARK 465     GLU D  4388                                                      
REMARK 465     PRO D  4389                                                      
REMARK 465     MET D  4390                                                      
REMARK 465     LEU D  4391                                                      
REMARK 465     GLN D  4392                                                      
REMARK 500                                                                      
REMARK 500 GEOMETRY AND STEREOCHEMISTRY                                         
REMARK 500 SUBTOPIC: TORSION ANGLES                                             
REMARK 500                                                                      
REMARK 500 TORSION ANGLES OUTSIDE THE EXPECTED RAMACHANDRAN REGIONS:            
REMARK 500 (M=MODEL NUMBER; RES=RESIDUE NAME; C=CHAIN IDENTIFIER;               
REMARK 500 SSEQ=SEQUENCE NUMBER; I=INSERTION CODE).                             
REMARK 500                                                                      
REMARK 500 STANDARD TABLE:                                                      
REMARK 500 FORMAT:(10X,I3,1X,A3,1X,A1,I4,A1,4X,F7.2,3X,F7.2)                    
REMARK 500                                                                      
REMARK 500 EXPECTED VALUES: GJ KLEYWEGT AND TA JONES (1996). PHI/PSI-           
REMARK 500 CHOLOGY: RAMACHANDRAN REVISITED. STRUCTURE 4, 1395 - 1400            
REMARK 500                                                                      
REMARK 500  M RES CSSEQI        PSI       PHI                                   
REMARK 500    THR A6856       53.13    -90.29                                   
REMARK 500    ASN A7008       88.55     71.16                                   
REMARK 500    SER A7059       76.28   -104.49                                   
REMARK 500    ARG A7081      160.94    179.68                                   
REMARK 500    VAL B4372      -64.16    -92.26                                   
REMARK 500    TYR B4379       44.21   -146.71                                   
REMARK 500    ASN C6827       30.40    -95.67                                   
REMARK 500    THR C6856       53.22   -102.13                                   
REMARK 500    LYS C6933       37.69    -78.31                                   
REMARK 500    ASN C6941       77.62   -103.43                                   
REMARK 500    ASN C7008       89.15     72.90                                   
REMARK 500    ARG C7081      163.30    179.52                                   
REMARK 500    TYR D4379       49.26   -146.36                                   
REMARK 500                                                                      
REMARK 500 REMARK: NULL                                                         
REMARK 620                                                                      
REMARK 620 METAL COORDINATION                                                   
REMARK 620 (M=MODEL NUMBER; RES=RESIDUE NAME; C=CHAIN IDENTIFIER;               
REMARK 620 SSEQ=SEQUENCE NUMBER; I=INSERTION CODE):                             
REMARK 620                                                                      
REMARK 620 COORDINATION ANGLES FOR:  M RES CSSEQI METAL                         
REMARK 620                              NA A7101  NA                            
REMARK 620 N RES CSSEQI ATOM                                                    
REMARK 620 1 ARG A6884   O                                                      
REMARK 620 2 GLN A6885   O    83.6                                              
REMARK 620 3 LEU A6887   O    84.4 104.1                                        
REMARK 620 4 HOH B4508   O    83.0 132.8 119.3                                  
REMARK 620 5 HOH A7382   O   166.5  89.4  86.1 110.2                            
REMARK 620 N                    1     2     3     4                             
REMARK 620                                                                      
REMARK 620 COORDINATION ANGLES FOR:  M RES CSSEQI METAL                         
REMARK 620                              NA A7102  NA                            
REMARK 620 N RES CSSEQI ATOM                                                    
REMARK 620 1 ILE A6910   O                                                      
REMARK 620 2 SER A7090   OG   77.8                                              
REMARK 620 3 HOH A7201   O   109.4  85.4                                        
REMARK 620 4 HOH A7204   O    97.4  70.8 139.4                                  
REMARK 620 N                    1     2     3                                   
REMARK 620                                                                      
REMARK 620 COORDINATION ANGLES FOR:  M RES CSSEQI METAL                         
REMARK 620                              ZN B4401  ZN                            
REMARK 620 N RES CSSEQI ATOM                                                    
REMARK 620 1 CYS B4327   SG                                                     
REMARK 620 2 CYS B4330   SG  112.8                                              
REMARK 620 3 HIS B4336   NE2 107.7 112.9                                        
REMARK 620 4 CYS B4343   SG  107.0 115.8  99.6                                  
REMARK 620 N                    1     2     3                                   
REMARK 620                                                                      
REMARK 620 COORDINATION ANGLES FOR:  M RES CSSEQI METAL                         
REMARK 620                              ZN B4402  ZN                            
REMARK 620 N RES CSSEQI ATOM                                                    
REMARK 620 1 CYS B4370   SG                                                     
REMARK 620 2 CYS B4373   SG  108.4                                              
REMARK 620 3 CYS B4381   SG   99.3 107.6                                        
REMARK 620 4 CYS B4383   SG  110.6 121.2 107.5                                  
REMARK 620 N                    1     2     3                                   
REMARK 620                                                                      
REMARK 620 COORDINATION ANGLES FOR:  M RES CSSEQI METAL                         
REMARK 620                              NA C7101  NA                            
REMARK 620 N RES CSSEQI ATOM                                                    
REMARK 620 1 ARG C6884   O                                                      
REMARK 620 2 GLN C6885   O    84.6                                              
REMARK 620 3 LEU C6887   O    88.0 108.4                                        
REMARK 620 4 HOH C7406   O   173.3  88.9  95.7                                  
REMARK 620 5 HOH C7350   O    80.1 136.7 111.2 103.6                            
REMARK 620 N                    1     2     3     4                             
REMARK 620                                                                      
REMARK 620 COORDINATION ANGLES FOR:  M RES CSSEQI METAL                         
REMARK 620                              NA C7102  NA                            
REMARK 620 N RES CSSEQI ATOM                                                    
REMARK 620 1 ILE C6910   O                                                      
REMARK 620 2 SER C7090   OG   79.6                                              
REMARK 620 3 HOH C7421   O   121.7  94.8                                        
REMARK 620 4 HOH C7278   O    97.1  65.4 133.2                                  
REMARK 620 N                    1     2     3                                   
REMARK 620                                                                      
REMARK 620 COORDINATION ANGLES FOR:  M RES CSSEQI METAL                         
REMARK 620                              ZN D4401  ZN                            
REMARK 620 N RES CSSEQI ATOM                                                    
REMARK 620 1 CYS D4327   SG                                                     
REMARK 620 2 CYS D4330   SG  116.1                                              
REMARK 620 3 HIS D4336   NE2 106.0 112.6                                        
REMARK 620 4 CYS D4343   SG  104.1 115.0 101.5                                  
REMARK 620 N                    1     2     3                                   
REMARK 620                                                                      
REMARK 620 COORDINATION ANGLES FOR:  M RES CSSEQI METAL                         
REMARK 620                              ZN D4402  ZN                            
REMARK 620 N RES CSSEQI ATOM                                                    
REMARK 620 1 CYS D4370   SG                                                     
REMARK 620 2 CYS D4373   SG  109.9                                              
REMARK 620 3 CYS D4381   SG   97.3 109.8                                        
REMARK 620 4 CYS D4383   SG  110.6 119.4 107.5                                  
REMARK 620 N                    1     2     3                                   
REMARK 900                                                                      
REMARK 900 RELATED ENTRIES                                                      
REMARK 900 RELATED ID: 6W75   RELATED DB: PDB                                   
REMARK 900 NSP16-NSP10 COMPLEX WITH SAM                                         
REMARK 900 RELATED ID: 6WJT   RELATED DB: PDB                                   
REMARK 900 NSP16-NSP10 COMPLEX WITH SAH                                         
REMARK 900 RELATED ID: IDP51000.201   RELATED DB: TARGETTRACK                   
DBREF  6WKQ A 6799  7096  UNP    P0DTD1   R1AB_SARS2    6799   7096             
DBREF  6WKQ B 4254  4392  UNP    P0DTD1   R1AB_SARS2    4254   4392             
DBREF  6WKQ C 6799  7096  UNP    P0DTD1   R1AB_SARS2    6799   7096             
DBREF  6WKQ D 4254  4392  UNP    P0DTD1   R1AB_SARS2    4254   4392             
SEQADV 6WKQ SER A 6796  UNP  P0DTD1              EXPRESSION TAG                 
SEQADV 6WKQ ASN A 6797  UNP  P0DTD1              EXPRESSION TAG                 
SEQADV 6WKQ ALA A 6798  UNP  P0DTD1              EXPRESSION TAG                 
SEQADV 6WKQ SER B 4251  UNP  P0DTD1              EXPRESSION TAG                 
SEQADV 6WKQ ASN B 4252  UNP  P0DTD1              EXPRESSION TAG                 
SEQADV 6WKQ ALA B 4253  UNP  P0DTD1              EXPRESSION TAG                 
SEQADV 6WKQ SER C 6796  UNP  P0DTD1              EXPRESSION TAG                 
SEQADV 6WKQ ASN C 6797  UNP  P0DTD1              EXPRESSION TAG                 
SEQADV 6WKQ ALA C 6798  UNP  P0DTD1              EXPRESSION TAG                 
SEQADV 6WKQ SER D 4251  UNP  P0DTD1              EXPRESSION TAG                 
SEQADV 6WKQ ASN D 4252  UNP  P0DTD1              EXPRESSION TAG                 
SEQADV 6WKQ ALA D 4253  UNP  P0DTD1              EXPRESSION TAG                 
SEQRES   1 A  301  SER ASN ALA SER SER GLN ALA TRP GLN PRO GLY VAL ALA          
SEQRES   2 A  301  MET PRO ASN LEU TYR LYS MET GLN ARG MET LEU LEU GLU          
SEQRES   3 A  301  LYS CYS ASP LEU GLN ASN TYR GLY ASP SER ALA THR LEU          
SEQRES   4 A  301  PRO LYS GLY ILE MET MET ASN VAL ALA LYS TYR THR GLN          
SEQRES   5 A  301  LEU CYS GLN TYR LEU ASN THR LEU THR LEU ALA VAL PRO          
SEQRES   6 A  301  TYR ASN MET ARG VAL ILE HIS PHE GLY ALA GLY SER ASP          
SEQRES   7 A  301  LYS GLY VAL ALA PRO GLY THR ALA VAL LEU ARG GLN TRP          
SEQRES   8 A  301  LEU PRO THR GLY THR LEU LEU VAL ASP SER ASP LEU ASN          
SEQRES   9 A  301  ASP PHE VAL SER ASP ALA ASP SER THR LEU ILE GLY ASP          
SEQRES  10 A  301  CYS ALA THR VAL HIS THR ALA ASN LYS TRP ASP LEU ILE          
SEQRES  11 A  301  ILE SER ASP MET TYR ASP PRO LYS THR LYS ASN VAL THR          
SEQRES  12 A  301  LYS GLU ASN ASP SER LYS GLU GLY PHE PHE THR TYR ILE          
SEQRES  13 A  301  CYS GLY PHE ILE GLN GLN LYS LEU ALA LEU GLY GLY SER          
SEQRES  14 A  301  VAL ALA ILE LYS ILE THR GLU HIS SER TRP ASN ALA ASP          
SEQRES  15 A  301  LEU TYR LYS LEU MET GLY HIS PHE ALA TRP TRP THR ALA          
SEQRES  16 A  301  PHE VAL THR ASN VAL ASN ALA SER SER SER GLU ALA PHE          
SEQRES  17 A  301  LEU ILE GLY CYS ASN TYR LEU GLY LYS PRO ARG GLU GLN          
SEQRES  18 A  301  ILE ASP GLY TYR VAL MET HIS ALA ASN TYR ILE PHE TRP          
SEQRES  19 A  301  ARG ASN THR ASN PRO ILE GLN LEU SER SER TYR SER LEU          
SEQRES  20 A  301  PHE ASP MET SER LYS PHE PRO LEU LYS LEU ARG GLY THR          
SEQRES  21 A  301  ALA VAL MET SER LEU LYS GLU GLY GLN ILE ASN ASP MET          
SEQRES  22 A  301  ILE LEU SER LEU LEU SER LYS GLY ARG LEU ILE ILE ARG          
SEQRES  23 A  301  GLU ASN ASN ARG VAL VAL ILE SER SER ASP VAL LEU VAL          
SEQRES  24 A  301  ASN ASN                                                      
SEQRES   1 B  142  SER ASN ALA ALA GLY ASN ALA THR GLU VAL PRO ALA ASN          
SEQRES   2 B  142  SER THR VAL LEU SER PHE CYS ALA PHE ALA VAL ASP ALA          
SEQRES   3 B  142  ALA LYS ALA TYR LYS ASP TYR LEU ALA SER GLY GLY GLN          
SEQRES   4 B  142  PRO ILE THR ASN CYS VAL LYS MET LEU CYS THR HIS THR          
SEQRES   5 B  142  GLY THR GLY GLN ALA ILE THR VAL THR PRO GLU ALA ASN          
SEQRES   6 B  142  MET ASP GLN GLU SER PHE GLY GLY ALA SER CYS CYS LEU          
SEQRES   7 B  142  TYR CYS ARG CYS HIS ILE ASP HIS PRO ASN PRO LYS GLY          
SEQRES   8 B  142  PHE CYS ASP LEU LYS GLY LYS TYR VAL GLN ILE PRO THR          
SEQRES   9 B  142  THR CYS ALA ASN ASP PRO VAL GLY PHE THR LEU LYS ASN          
SEQRES  10 B  142  THR VAL CYS THR VAL CYS GLY MET TRP LYS GLY TYR GLY          
SEQRES  11 B  142  CYS SER CYS ASP GLN LEU ARG GLU PRO MET LEU GLN              
SEQRES   1 C  301  SER ASN ALA SER SER GLN ALA TRP GLN PRO GLY VAL ALA          
SEQRES   2 C  301  MET PRO ASN LEU TYR LYS MET GLN ARG MET LEU LEU GLU          
SEQRES   3 C  301  LYS CYS ASP LEU GLN ASN TYR GLY ASP SER ALA THR LEU          
SEQRES   4 C  301  PRO LYS GLY ILE MET MET ASN VAL ALA LYS TYR THR GLN          
SEQRES   5 C  301  LEU CYS GLN TYR LEU ASN THR LEU THR LEU ALA VAL PRO          
SEQRES   6 C  301  TYR ASN MET ARG VAL ILE HIS PHE GLY ALA GLY SER ASP          
SEQRES   7 C  301  LYS GLY VAL ALA PRO GLY THR ALA VAL LEU ARG GLN TRP          
SEQRES   8 C  301  LEU PRO THR GLY THR LEU LEU VAL ASP SER ASP LEU ASN          
SEQRES   9 C  301  ASP PHE VAL SER ASP ALA ASP SER THR LEU ILE GLY ASP          
SEQRES  10 C  301  CYS ALA THR VAL HIS THR ALA ASN LYS TRP ASP LEU ILE          
SEQRES  11 C  301  ILE SER ASP MET TYR ASP PRO LYS THR LYS ASN VAL THR          
SEQRES  12 C  301  LYS GLU ASN ASP SER LYS GLU GLY PHE PHE THR TYR ILE          
SEQRES  13 C  301  CYS GLY PHE ILE GLN GLN LYS LEU ALA LEU GLY GLY SER          
SEQRES  14 C  301  VAL ALA ILE LYS ILE THR GLU HIS SER TRP ASN ALA ASP          
SEQRES  15 C  301  LEU TYR LYS LEU MET GLY HIS PHE ALA TRP TRP THR ALA          
SEQRES  16 C  301  PHE VAL THR ASN VAL ASN ALA SER SER SER GLU ALA PHE          
SEQRES  17 C  301  LEU ILE GLY CYS ASN TYR LEU GLY LYS PRO ARG GLU GLN          
SEQRES  18 C  301  ILE ASP GLY TYR VAL MET HIS ALA ASN TYR ILE PHE TRP          
SEQRES  19 C  301  ARG ASN THR ASN PRO ILE GLN LEU SER SER TYR SER LEU          
SEQRES  20 C  301  PHE ASP MET SER LYS PHE PRO LEU LYS LEU ARG GLY THR          
SEQRES  21 C  301  ALA VAL MET SER LEU LYS GLU GLY GLN ILE ASN ASP MET          
SEQRES  22 C  301  ILE LEU SER LEU LEU SER LYS GLY ARG LEU ILE ILE ARG          
SEQRES  23 C  301  GLU ASN ASN ARG VAL VAL ILE SER SER ASP VAL LEU VAL          
SEQRES  24 C  301  ASN ASN                                                      
SEQRES   1 D  142  SER ASN ALA ALA GLY ASN ALA THR GLU VAL PRO ALA ASN          
SEQRES   2 D  142  SER THR VAL LEU SER PHE CYS ALA PHE ALA VAL ASP ALA          
SEQRES   3 D  142  ALA LYS ALA TYR LYS ASP TYR LEU ALA SER GLY GLY GLN          
SEQRES   4 D  142  PRO ILE THR ASN CYS VAL LYS MET LEU CYS THR HIS THR          
SEQRES   5 D  142  GLY THR GLY GLN ALA ILE THR VAL THR PRO GLU ALA ASN          
SEQRES   6 D  142  MET ASP GLN GLU SER PHE GLY GLY ALA SER CYS CYS LEU          
SEQRES   7 D  142  TYR CYS ARG CYS HIS ILE ASP HIS PRO ASN PRO LYS GLY          
SEQRES   8 D  142  PHE CYS ASP LEU LYS GLY LYS TYR VAL GLN ILE PRO THR          
SEQRES   9 D  142  THR CYS ALA ASN ASP PRO VAL GLY PHE THR LEU LYS ASN          
SEQRES  10 D  142  THR VAL CYS THR VAL CYS GLY MET TRP LYS GLY TYR GLY          
SEQRES  11 D  142  CYS SER CYS ASP GLN LEU ARG GLU PRO MET LEU GLN              
HET     NA  A7101       1                                                       
HET     NA  A7102       1                                                       
HET    SFG  A7103      27                                                       
HET    FMT  A7104       3                                                       
HET    FMT  A7105       3                                                       
HET    FMT  A7106       3                                                       
HET    FMT  A7107       3                                                       
HET    FMT  A7108       3                                                       
HET    FMT  A7109       3                                                       
HET     ZN  B4401       1                                                       
HET     ZN  B4402       1                                                       
HET     NA  C7101       1                                                       
HET     NA  C7102       1                                                       
HET    SFG  C7103      27                                                       
HET    FMT  C7104       3                                                       
HET    FMT  C7105       3                                                       
HET    FMT  C7106       3                                                       
HET    FMT  C7107       3                                                       
HET    FMT  C7108       3                                                       
HET    FMT  C7109       3                                                       
HET    FMT  C7110       3                                                       
HET    FMT  C7111       3                                                       
HET    FMT  C7112       3                                                       
HET     ZN  D4401       1                                                       
HET     ZN  D4402       1                                                       
HETNAM      NA SODIUM ION                                                       
HETNAM     SFG SINEFUNGIN                                                       
HETNAM     FMT FORMIC ACID                                                      
HETNAM      ZN ZINC ION                                                         
HETSYN     SFG ADENOSYL-ORNITHINE                                               
FORMUL   5   NA    4(NA 1+)                                                     
FORMUL   7  SFG    2(C15 H23 N7 O5)                                             
FORMUL   8  FMT    15(C H2 O2)                                                  
FORMUL  14   ZN    4(ZN 2+)                                                     
FORMUL  30  HOH   *636(H2 O)                                                    
HELIX    1 AA1 SER A 6800  GLN A 6804  5                                   5    
HELIX    2 AA2 PRO A 6810  GLN A 6816  5                                   7    
HELIX    3 AA3 MET A 6839  ASN A 6853  1                                  15    
HELIX    4 AA4 ALA A 6877  LEU A 6887  1                                  11    
HELIX    5 AA5 ASP A 6912  ALA A 6914  5                                   3    
HELIX    6 AA6 PRO A 6932  VAL A 6937  1                                   6    
HELIX    7 AA7 GLY A 6946  LYS A 6958  1                                  13    
HELIX    8 AA8 ASN A 6975  GLY A 6983  1                                   9    
HELIX    9 AA9 VAL A 6995  ALA A 6997  5                                   3    
HELIX   10 AB1 ASP A 7018  ASN A 7033  1                                  16    
HELIX   11 AB2 SER A 7039  ASP A 7044  5                                   6    
HELIX   12 AB3 ASN A 7066  LYS A 7075  1                                  10    
HELIX   13 AB4 ASP B 4275  SER B 4286  1                                  12    
HELIX   14 AB5 ALA B 4324  CYS B 4326  5                                   3    
HELIX   15 AB6 CYS B 4327  HIS B 4333  1                                   7    
HELIX   16 AB7 THR B 4355  ALA B 4357  5                                   3    
HELIX   17 AB8 ASP B 4359  ASN B 4367  1                                   9    
HELIX   18 AB9 SER C 6799  GLN C 6804  5                                   6    
HELIX   19 AC1 PRO C 6810  MET C 6815  1                                   6    
HELIX   20 AC2 MET C 6839  ASN C 6853  1                                  15    
HELIX   21 AC3 ALA C 6877  LEU C 6887  1                                  11    
HELIX   22 AC4 ASP C 6912  ALA C 6914  5                                   3    
HELIX   23 AC5 GLY C 6946  LYS C 6958  1                                  13    
HELIX   24 AC6 ASN C 6975  GLY C 6983  1                                   9    
HELIX   25 AC7 ASP C 7018  ASN C 7033  1                                  16    
HELIX   26 AC8 SER C 7039  ASP C 7044  5                                   6    
HELIX   27 AC9 LYS C 7061  ILE C 7065  5                                   5    
HELIX   28 AD1 ASN C 7066  LYS C 7075  1                                  10    
HELIX   29 AD2 ASP D 4275  SER D 4286  1                                  12    
HELIX   30 AD3 ALA D 4324  CYS D 4326  5                                   3    
HELIX   31 AD4 CYS D 4327  HIS D 4333  1                                   7    
HELIX   32 AD5 THR D 4355  ALA D 4357  5                                   3    
HELIX   33 AD6 ASP D 4359  ASN D 4367  1                                   9    
SHEET    1 AA1 8 GLY A6806  ALA A6808  0                                        
SHEET    2 AA1 8 PHE A6985  THR A6993 -1  O  VAL A6992   N  VAL A6807           
SHEET    3 AA1 8 ALA A7002  TYR A7009 -1  O  CYS A7007   N  TRP A6987           
SHEET    4 AA1 8 LEU A6959  ILE A6969 -1  N  ILE A6967   O  LEU A7004           
SHEET    5 AA1 8 TRP A6922  SER A6927  1  N  TRP A6922   O  ALA A6960           
SHEET    6 AA1 8 ARG A6864  PHE A6868  1  N  PHE A6868   O  ILE A6926           
SHEET    7 AA1 8 LEU A6892  ASP A6897  1  O  VAL A6894   N  HIS A6867           
SHEET    8 AA1 8 SER A6907  ILE A6910  1  O  LEU A6909   N  ASP A6895           
SHEET    1 AA2 3 VAL A6916  THR A6918  0                                        
SHEET    2 AA2 3 VAL A7087  SER A7090 -1  O  SER A7089   N  HIS A6917           
SHEET    3 AA2 3 VAL C7092  LEU C7093 -1  O  VAL C7092   N  ILE A7088           
SHEET    1 AA3 2 ALA A7056  MET A7058  0                                        
SHEET    2 AA3 2 LEU A7078  ILE A7080  1  O  ILE A7079   N  MET A7058           
SHEET    1 AA4 3 VAL A7092  LEU A7093  0                                        
SHEET    2 AA4 3 VAL C7087  SER C7090 -1  O  ILE C7088   N  VAL A7092           
SHEET    3 AA4 3 VAL C6916  THR C6918 -1  N  HIS C6917   O  SER C7089           
SHEET    1 AA5 3 ILE B4308  THR B4309  0                                        
SHEET    2 AA5 3 TYR B4349  PRO B4353 -1  O  TYR B4349   N  THR B4309           
SHEET    3 AA5 3 GLN B4318  GLY B4322 -1  N  GLU B4319   O  ILE B4352           
SHEET    1 AA6 8 GLY C6806  ALA C6808  0                                        
SHEET    2 AA6 8 PHE C6985  THR C6993 -1  O  VAL C6992   N  VAL C6807           
SHEET    3 AA6 8 ALA C7002  TYR C7009 -1  O  CYS C7007   N  TRP C6987           
SHEET    4 AA6 8 LEU C6959  ILE C6969 -1  N  ILE C6967   O  LEU C7004           
SHEET    5 AA6 8 TRP C6922  SER C6927  1  N  TRP C6922   O  ALA C6960           
SHEET    6 AA6 8 ARG C6864  PHE C6868  1  N  PHE C6868   O  ILE C6926           
SHEET    7 AA6 8 LEU C6892  ASP C6897  1  O  LEU C6892   N  VAL C6865           
SHEET    8 AA6 8 SER C6907  ILE C6910  1  O  LEU C6909   N  ASP C6895           
SHEET    1 AA7 2 ALA C7056  MET C7058  0                                        
SHEET    2 AA7 2 LEU C7078  ILE C7080  1  O  ILE C7079   N  MET C7058           
SHEET    1 AA8 3 ILE D4308  THR D4309  0                                        
SHEET    2 AA8 3 TYR D4349  PRO D4353 -1  O  TYR D4349   N  THR D4309           
SHEET    3 AA8 3 GLN D4318  GLY D4322 -1  N  GLU D4319   O  ILE D4352           
LINK         O   ARG A6884                NA    NA A7101     1555   1555  2.69  
LINK         O   GLN A6885                NA    NA A7101     1555   1555  2.53  
LINK         O   LEU A6887                NA    NA A7101     1555   1555  2.34  
LINK         O   ILE A6910                NA    NA A7102     1555   1555  2.41  
LINK         OG ASER A7090                NA    NA A7102     1555   1555  2.83  
LINK         SG  CYS B4327                ZN    ZN B4401     1555   1555  2.28  
LINK         SG  CYS B4330                ZN    ZN B4401     1555   1555  2.31  
LINK         NE2 HIS B4336                ZN    ZN B4401     1555   1555  2.08  
LINK         SG  CYS B4343                ZN    ZN B4401     1555   1555  2.30  
LINK         SG  CYS B4370                ZN    ZN B4402     1555   1555  2.32  
LINK         SG  CYS B4373                ZN    ZN B4402     1555   1555  2.33  
LINK         SG  CYS B4381                ZN    ZN B4402     1555   1555  2.30  
LINK         SG  CYS B4383                ZN    ZN B4402     1555   1555  2.35  
LINK         O   ARG C6884                NA    NA C7101     1555   1555  2.74  
LINK         O   GLN C6885                NA    NA C7101     1555   1555  2.49  
LINK         O   LEU C6887                NA    NA C7101     1555   1555  2.25  
LINK         O   ILE C6910                NA    NA C7102     1555   1555  2.39  
LINK         OG  SER C7090                NA    NA C7102     1555   1555  2.74  
LINK         SG  CYS D4327                ZN    ZN D4401     1555   1555  2.28  
LINK         SG  CYS D4330                ZN    ZN D4401     1555   1555  2.30  
LINK         NE2 HIS D4336                ZN    ZN D4401     1555   1555  2.11  
LINK         SG  CYS D4343                ZN    ZN D4401     1555   1555  2.30  
LINK         SG  CYS D4370                ZN    ZN D4402     1555   1555  2.33  
LINK         SG  CYS D4373                ZN    ZN D4402     1555   1555  2.33  
LINK         SG  CYS D4381                ZN    ZN D4402     1555   1555  2.32  
LINK         SG  CYS D4383                ZN    ZN D4402     1555   1555  2.34  
LINK        NA    NA A7101                 O   HOH B4508     1555   1555  2.28  
LINK        NA    NA A7101                 O   HOH A7382     1555   1555  2.26  
LINK        NA    NA A7102                 O   HOH A7201     1555   1555  2.34  
LINK        NA    NA A7102                 O   HOH A7204     1555   1555  2.38  
LINK        NA    NA C7101                 O   HOH C7406     1555   1555  2.17  
LINK        NA    NA C7101                 O   HOH C7350     1555   1555  2.42  
LINK        NA    NA C7102                 O   HOH C7421     1555   1555  2.26  
LINK        NA    NA C7102                 O   HOH C7278     1555   1555  2.32  
CRYST1  166.247  166.247   98.139  90.00  90.00 120.00 P 32 2 1     12          
ORIGX1      1.000000  0.000000  0.000000        0.00000                         
ORIGX2      0.000000  1.000000  0.000000        0.00000                         
ORIGX3      0.000000  0.000000  1.000000        0.00000                         
SCALE1      0.006015  0.003473  0.000000        0.00000                         
SCALE2      0.000000  0.006946  0.000000        0.00000                         
SCALE3      0.000000  0.000000  0.010190        0.00000                         
ATOM      1  N   SER A6800      83.302  46.119   2.105  1.00 60.48           N  
ANISOU    1  N   SER A6800     9260   5880   7840   1070   -810     70       N  
ATOM      2  CA  SER A6800      84.607  46.334   1.402  1.00 61.96           C  
ANISOU    2  CA  SER A6800     9540   5890   8110    800   -830    230       C  
ATOM      3  C   SER A6800      85.011  45.027   0.709  1.00 58.95           C  
ANISOU    3  C   SER A6800     8950   5740   7710    610   -680    320       C  
ATOM      4  O   SER A6800      84.947  44.943  -0.538  1.00 60.33           O  
ANISOU    4  O   SER A6800     9090   5970   7860    570   -660    450       O  
ATOM      5  CB  SER A6800      85.654  46.808   2.372  1.00 64.53           C  
ANISOU    5  CB  SER A6800     9990   6020   8510    670   -900    190       C  
ATOM      6  OG  SER A6800      86.887  47.032   1.711  1.00 70.23           O  
ANISOU    6  OG  SER A6800    10780   6620   9290    400   -920    350       O  
ATOM      7  N   GLN A6801      85.419  44.039   1.499  1.00 52.61           N  
ANISOU    7  N   GLN A6801     8010   5080   6900    530   -590    250       N  
ATOM      8  CA  GLN A6801      85.752  42.713   0.927  1.00 49.11           C  
ANISOU    8  CA  GLN A6801     7390   4840   6430    390   -470    310       C  
ATOM      9  C   GLN A6801      84.422  41.964   0.723  1.00 42.35           C  
ANISOU    9  C   GLN A6801     6400   4200   5490    530   -410    250       C  
ATOM     10  O   GLN A6801      84.453  40.849   0.212  1.00 36.83           O  
ANISOU   10  O   GLN A6801     5570   3670   4760    440   -320    280       O  
ATOM     11  CB  GLN A6801      86.818  42.037   1.796  1.00 49.82           C  
ANISOU   11  CB  GLN A6801     7430   4960   6550    250   -420    270       C  
ATOM     12  CG  GLN A6801      86.456  41.895   3.268  1.00 54.70           C  
ANISOU   12  CG  GLN A6801     8030   5600   7150    340   -420    120       C  
ATOM     13  CD  GLN A6801      87.652  41.542   4.126  1.00 57.44           C  
ANISOU   13  CD  GLN A6801     8360   5930   7530    200   -400     90       C  
ATOM     14  OE1 GLN A6801      88.806  41.644   3.698  1.00 61.47           O  
ANISOU   14  OE1 GLN A6801     8890   6380   8080     40   -410    180       O  
ATOM     15  NE2 GLN A6801      87.385  41.155   5.365  1.00 52.60           N  
ANISOU   15  NE2 GLN A6801     7710   5380   6890    270   -380    -20       N  
ATOM     16  N   ALA A6802      83.292  42.627   1.018  1.00 41.18           N  
ANISOU   16  N   ALA A6802     6280   4060   5300    740   -460    180       N  
ATOM     17  CA  ALA A6802      81.940  42.034   0.875  1.00 40.18           C  
ANISOU   17  CA  ALA A6802     6010   4190   5070    870   -410    130       C  
ATOM     18  C   ALA A6802      81.591  41.781  -0.598  1.00 37.79           C  
ANISOU   18  C   ALA A6802     5650   3980   4730    840   -390    240       C  
ATOM     19  O   ALA A6802      80.663  40.987  -0.842  1.00 35.71           O  
ANISOU   19  O   ALA A6802     5230   3950   4380    870   -340    210       O  
ATOM     20  CB  ALA A6802      80.914  42.929   1.524  1.00 43.29           C  
ANISOU   20  CB  ALA A6802     6440   4600   5410   1130   -490     20       C  
ATOM     21  N   TRP A6803      82.259  42.456  -1.540  1.00 37.72           N  
ANISOU   21  N   TRP A6803     5760   3800   4770    780   -440    360       N  
ATOM     22  CA  TRP A6803      81.958  42.204  -2.977  1.00 37.52           C  
ANISOU   22  CA  TRP A6803     5670   3880   4700    760   -410    470       C  
ATOM     23  C   TRP A6803      82.919  41.155  -3.542  1.00 34.69           C  
ANISOU   23  C   TRP A6803     5230   3600   4350    550   -330    530       C  
ATOM     24  O   TRP A6803      82.759  40.792  -4.716  1.00 34.15           O  
ANISOU   24  O   TRP A6803     5100   3640   4230    520   -310    600       O  
ATOM     25  CB  TRP A6803      81.926  43.494  -3.805  1.00 40.85           C  
ANISOU   25  CB  TRP A6803     6250   4130   5140    840   -520    580       C  
ATOM     26  CG  TRP A6803      80.679  44.285  -3.550  1.00 42.24           C  
ANISOU   26  CG  TRP A6803     6480   4310   5260   1120   -600    500       C  
ATOM     27  CD1 TRP A6803      79.477  44.131  -4.177  1.00 43.29           C  
ANISOU   27  CD1 TRP A6803     6500   4660   5290   1280   -590    490       C  
ATOM     28  CD2 TRP A6803      80.491  45.320  -2.573  1.00 42.36           C  
ANISOU   28  CD2 TRP A6803     6650   4140   5300   1290   -700    410       C  
ATOM     29  NE1 TRP A6803      78.558  45.010  -3.668  1.00 44.72           N  
ANISOU   29  NE1 TRP A6803     6750   4820   5420   1560   -670    400       N  
ATOM     30  CE2 TRP A6803      79.151  45.754  -2.685  1.00 43.84           C  
ANISOU   30  CE2 TRP A6803     6820   4450   5390   1580   -750    350       C  
ATOM     31  CE3 TRP A6803      81.321  45.928  -1.626  1.00 43.09           C  
ANISOU   31  CE3 TRP A6803     6910   3990   5480   1240   -770    370       C  
ATOM     32  CZ2 TRP A6803      78.624  46.763  -1.883  1.00 44.73           C  
ANISOU   32  CZ2 TRP A6803     7070   4440   5480   1850   -870    230       C  
ATOM     33  CZ3 TRP A6803      80.799  46.927  -0.834  1.00 45.36           C  
ANISOU   33  CZ3 TRP A6803     7350   4130   5760   1480   -890    250       C  
ATOM     34  CH2 TRP A6803      79.471  47.338  -0.965  1.00 46.73           C  
ANISOU   34  CH2 TRP A6803     7500   4420   5830   1800   -940    180       C  
ATOM     35  N   GLN A6804      83.862  40.680  -2.724  1.00 32.33           N  
ANISOU   35  N   GLN A6804     4930   3250   4110    420   -300    490       N  
ATOM     36  CA  GLN A6804      84.799  39.613  -3.162  1.00 30.90           C  
ANISOU   36  CA  GLN A6804     4670   3150   3920    260   -230    520       C  
ATOM     37  C   GLN A6804      84.079  38.285  -2.944  1.00 28.14           C  
ANISOU   37  C   GLN A6804     4200   2980   3510    270   -170    430       C  
ATOM     38  O   GLN A6804      83.047  38.251  -2.269  1.00 27.08           O  
ANISOU   38  O   GLN A6804     4030   2910   3340    360   -170    360       O  
ATOM     39  CB  GLN A6804      86.094  39.621  -2.336  1.00 32.28           C  
ANISOU   39  CB  GLN A6804     4890   3230   4150    150   -230    510       C  
ATOM     40  CG  GLN A6804      86.878  40.931  -2.379  1.00 36.15           C  
ANISOU   40  CG  GLN A6804     5510   3530   4700     90   -310    600       C  
ATOM     41  CD  GLN A6804      88.080  40.941  -1.459  1.00 39.76           C  
ANISOU   41  CD  GLN A6804     5990   3910   5210    -30   -310    580       C  
ATOM     42  OE1 GLN A6804      88.333  40.006  -0.683  1.00 41.88           O  
ANISOU   42  OE1 GLN A6804     6180   4260   5470    -40   -260    490       O  
ATOM     43  NE2 GLN A6804      88.836  42.024  -1.526  1.00 42.49           N  
ANISOU   43  NE2 GLN A6804     6450   4100   5590   -130   -390    660       N  
ATOM     44  N   PRO A6805      84.542  37.174  -3.558  1.00 26.39           N  
ANISOU   44  N   PRO A6805     3920   2860   3250    180   -120    440       N  
ATOM     45  CA  PRO A6805      83.953  35.855  -3.303  1.00 26.13           C  
ANISOU   45  CA  PRO A6805     3810   2950   3170    150    -80    370       C  
ATOM     46  C   PRO A6805      84.264  35.386  -1.869  1.00 24.50           C  
ANISOU   46  C   PRO A6805     3630   2690   2990    110    -70    290       C  
ATOM     47  O   PRO A6805      83.581  34.532  -1.334  1.00 24.79           O  
ANISOU   47  O   PRO A6805     3620   2810   2990     80    -60    240       O  
ATOM     48  CB  PRO A6805      84.629  34.939  -4.331  1.00 25.64           C  
ANISOU   48  CB  PRO A6805     3730   2950   3070     80    -60    390       C  
ATOM     49  CG  PRO A6805      85.898  35.667  -4.725  1.00 26.64           C  
ANISOU   49  CG  PRO A6805     3890   3010   3230     50    -70    470       C  
ATOM     50  CD  PRO A6805      85.557  37.142  -4.624  1.00 27.33           C  
ANISOU   50  CD  PRO A6805     4030   2990   3360    100   -110    530       C  
ATOM     51  N   GLY A6806      85.288  35.979  -1.264  1.00 23.79           N  
ANISOU   51  N   GLY A6806     3600   2480   2970     90    -80    300       N  
ATOM     52  CA  GLY A6806      85.668  35.591   0.106  1.00 23.56           C  
ANISOU   52  CA  GLY A6806     3580   2410   2960     70    -70    240       C  
ATOM     53  C   GLY A6806      86.934  36.291   0.532  1.00 23.99           C  
ANISOU   53  C   GLY A6806     3690   2340   3080     30    -90    260       C  
ATOM     54  O   GLY A6806      87.294  37.284  -0.113  1.00 24.83           O  
ANISOU   54  O   GLY A6806     3840   2380   3210     20   -120    330       O  
ATOM     55  N   VAL A6807      87.602  35.776   1.562  1.00 24.29           N  
ANISOU   55  N   VAL A6807     3740   2360   3130    -10    -80    210       N  
ATOM     56  CA  VAL A6807      88.844  36.442   2.038  1.00 24.77           C  
ANISOU   56  CA  VAL A6807     3830   2340   3240    -60   -100    220       C  
ATOM     57  C   VAL A6807      89.942  35.394   2.237  1.00 23.94           C  
ANISOU   57  C   VAL A6807     3700   2290   3110   -110    -70    210       C  
ATOM     58  O   VAL A6807      89.669  34.355   2.873  1.00 22.36           O  
ANISOU   58  O   VAL A6807     3490   2130   2880    -90    -50    160       O  
ATOM     59  CB  VAL A6807      88.568  37.230   3.335  1.00 25.86           C  
ANISOU   59  CB  VAL A6807     4020   2390   3410    -10   -140    150       C  
ATOM     60  CG1 VAL A6807      89.795  38.004   3.790  1.00 27.32           C  
ANISOU   60  CG1 VAL A6807     4260   2480   3640    -90   -180    170       C  
ATOM     61  CG2 VAL A6807      87.386  38.178   3.175  1.00 27.59           C  
ANISOU   61  CG2 VAL A6807     4280   2570   3630    100   -180    140       C  
ATOM     62  N   ALA A6808      91.126  35.679   1.689  1.00 24.00           N  
ANISOU   62  N   ALA A6808     3680   2330   3110   -170    -80    270       N  
ATOM     63  CA  ALA A6808      92.329  34.829   1.817  1.00 24.60           C  
ANISOU   63  CA  ALA A6808     3710   2490   3140   -190    -60    250       C  
ATOM     64  C   ALA A6808      93.130  35.315   3.031  1.00 25.41           C  
ANISOU   64  C   ALA A6808     3820   2560   3280   -240    -80    220       C  
ATOM     65  O   ALA A6808      93.197  36.539   3.252  1.00 27.04           O  
ANISOU   65  O   ALA A6808     4070   2670   3530   -300   -120    250       O  
ATOM     66  CB  ALA A6808      93.152  34.912   0.553  1.00 25.64           C  
ANISOU   66  CB  ALA A6808     3780   2740   3220   -230    -50    330       C  
ATOM     67  N   MET A6809      93.695  34.390   3.794  1.00 25.28           N  
ANISOU   67  N   MET A6809     3790   2600   3220   -200    -70    170       N  
ATOM     68  CA  MET A6809      94.499  34.744   4.987  1.00 26.65           C  
ANISOU   68  CA  MET A6809     3950   2760   3410   -240    -90    130       C  
ATOM     69  C   MET A6809      95.703  35.583   4.570  1.00 27.36           C  
ANISOU   69  C   MET A6809     3990   2920   3490   -350   -110    200       C  
ATOM     70  O   MET A6809      96.485  35.149   3.733  1.00 27.89           O  
ANISOU   70  O   MET A6809     3970   3130   3490   -350    -90    240       O  
ATOM     71  CB  MET A6809      95.004  33.473   5.670  1.00 27.50           C  
ANISOU   71  CB  MET A6809     4050   2940   3460   -170    -70     80       C  
ATOM     72  CG  MET A6809      95.768  33.737   6.939  1.00 28.85           C  
ANISOU   72  CG  MET A6809     4200   3130   3630   -190    -90     40       C  
ATOM     73  SD  MET A6809      96.241  32.203   7.748  1.00 30.02           S  
ANISOU   73  SD  MET A6809     4360   3350   3700    -80    -90    -10       S  
ATOM     74  CE  MET A6809      97.450  31.558   6.598  1.00 33.36           C  
ANISOU   74  CE  MET A6809     4700   3940   4030    -30    -80     10       C  
ATOM     75  N   PRO A6810      95.858  36.827   5.075  1.00 27.12           N  
ANISOU   75  N   PRO A6810     4000   2790   3520   -440   -160    210       N  
ATOM     76  CA  PRO A6810      97.030  37.640   4.749  1.00 28.93           C  
ANISOU   76  CA  PRO A6810     4180   3080   3730   -600   -190    280       C  
ATOM     77  C   PRO A6810      98.341  36.891   5.044  1.00 29.11           C  
ANISOU   77  C   PRO A6810     4080   3320   3660   -610   -170    260       C  
ATOM     78  O   PRO A6810      98.409  36.181   6.032  1.00 29.05           O  
ANISOU   78  O   PRO A6810     4070   3330   3640   -520   -160    180       O  
ATOM     79  CB  PRO A6810      96.853  38.871   5.644  1.00 29.89           C  
ANISOU   79  CB  PRO A6810     4410   3010   3930   -680   -270    250       C  
ATOM     80  CG  PRO A6810      95.352  39.004   5.765  1.00 29.11           C  
ANISOU   80  CG  PRO A6810     4420   2750   3890   -550   -270    200       C  
ATOM     81  CD  PRO A6810      94.859  37.572   5.853  1.00 27.63           C  
ANISOU   81  CD  PRO A6810     4170   2680   3650   -410   -200    150       C  
ATOM     82  N   ASN A6811      99.349  37.084   4.190  1.00 29.22           N  
ANISOU   82  N   ASN A6811     3980   3520   3600   -710   -160    350       N  
ATOM     83  CA  ASN A6811     100.662  36.394   4.322  1.00 30.21           C  
ANISOU   83  CA  ASN A6811     3950   3920   3610   -690   -140    340       C  
ATOM     84  C   ASN A6811     101.337  36.617   5.684  1.00 30.09           C  
ANISOU   84  C   ASN A6811     3920   3920   3600   -740   -180    280       C  
ATOM     85  O   ASN A6811     101.990  35.683   6.165  1.00 29.96           O  
ANISOU   85  O   ASN A6811     3820   4070   3500   -630   -160    210       O  
ATOM     86  CB  ASN A6811     101.644  36.819   3.225  1.00 31.79           C  
ANISOU   86  CB  ASN A6811     4000   4360   3710   -830   -140    460       C  
ATOM     87  CG  ASN A6811     101.352  36.212   1.867  1.00 33.36           C  
ANISOU   87  CG  ASN A6811     4160   4680   3840   -730   -100    500       C  
ATOM     88  OD1 ASN A6811     100.632  35.218   1.761  1.00 33.54           O  
ANISOU   88  OD1 ASN A6811     4240   4640   3870   -540    -70    420       O  
ATOM     89  ND2 ASN A6811     101.949  36.771   0.825  1.00 32.60           N  
ANISOU   89  ND2 ASN A6811     3950   4770   3660   -880   -100    620       N  
ATOM     90  N  ALEU A6812     101.186  37.805   6.280  0.50 31.13           N  
ANISOU   90  N  ALEU A6812     4140   3880   3810   -900   -240    280       N  
ATOM     91  N  BLEU A6812     101.171  37.797   6.290  0.50 30.98           N  
ANISOU   91  N  BLEU A6812     4120   3850   3790   -890   -240    280       N  
ATOM     92  CA ALEU A6812     101.844  38.108   7.586  0.50 32.06           C  
ANISOU   92  CA ALEU A6812     4240   4010   3930   -960   -280    210       C  
ATOM     93  CA BLEU A6812     101.868  38.086   7.576  0.50 31.87           C  
ANISOU   93  CA BLEU A6812     4220   3990   3900   -960   -280    210       C  
ATOM     94  C  ALEU A6812     101.477  37.070   8.654  0.50 31.07           C  
ANISOU   94  C  ALEU A6812     4140   3870   3800   -750   -250     90       C  
ATOM     95  C  BLEU A6812     101.486  37.056   8.648  0.50 30.95           C  
ANISOU   95  C  BLEU A6812     4120   3860   3780   -750   -250     90       C  
ATOM     96  O  ALEU A6812     102.351  36.766   9.486  0.50 31.11           O  
ANISOU   96  O  ALEU A6812     4060   4020   3730   -740   -260     50       O  
ATOM     97  O  BLEU A6812     102.357  36.744   9.480  0.50 30.96           O  
ANISOU   97  O  BLEU A6812     4040   4010   3710   -740   -260     50       O  
ATOM     98  CB ALEU A6812     101.493  39.535   8.028  0.50 32.90           C  
ANISOU   98  CB ALEU A6812     4500   3870   4130  -1120   -370    220       C  
ATOM     99  CB BLEU A6812     101.569  39.520   8.030  0.50 32.62           C  
ANISOU   99  CB BLEU A6812     4450   3850   4090  -1130   -370    220       C  
ATOM    100  CG ALEU A6812     102.298  40.637   7.340  0.50 34.87           C  
ANISOU  100  CG ALEU A6812     4730   4160   4370  -1390   -440    340       C  
ATOM    101  CG BLEU A6812     102.357  39.981   9.258  0.50 33.56           C  
ANISOU  101  CG BLEU A6812     4560   4000   4200  -1230   -440    150       C  
ATOM    102  CD1ALEU A6812     101.754  42.022   7.659  0.50 35.84           C  
ANISOU  102  CD1ALEU A6812     5060   3960   4600  -1520   -550    350       C  
ATOM    103  CD1BLEU A6812     103.850  39.787   9.050  0.50 34.48           C  
ANISOU  103  CD1BLEU A6812     4470   4440   4190  -1360   -430    210       C  
ATOM    104  CD2ALEU A6812     103.761  40.540   7.734  0.50 36.43           C  
ANISOU  104  CD2ALEU A6812     4740   4650   4450  -1530   -450    360       C  
ATOM    105  CD2BLEU A6812     102.057  41.433   9.594  0.50 35.07           C  
ANISOU  105  CD2BLEU A6812     4920   3920   4490  -1390   -550    140       C  
ATOM    106  N   TYR A6813     100.255  36.533   8.618  1.00 30.56           N  
ANISOU  106  N   TYR A6813     4180   3650   3780   -610   -220     60       N  
ATOM    107  CA  TYR A6813      99.831  35.519   9.625  1.00 30.15           C  
ANISOU  107  CA  TYR A6813     4150   3580   3710   -440   -190    -30       C  
ATOM    108  C   TYR A6813     100.683  34.254   9.530  1.00 31.66           C  
ANISOU  108  C   TYR A6813     4250   3980   3800   -330   -160    -40       C  
ATOM    109  O   TYR A6813     100.924  33.642  10.577  1.00 32.63           O  
ANISOU  109  O   TYR A6813     4380   4140   3880   -240   -170    -90       O  
ATOM    110  CB  TYR A6813      98.354  35.154   9.486  1.00 29.52           C  
ANISOU  110  CB  TYR A6813     4180   3340   3690   -350   -170    -40       C  
ATOM    111  CG  TYR A6813      97.436  36.258   9.917  1.00 29.21           C  
ANISOU  111  CG  TYR A6813     4240   3130   3740   -390   -210    -70       C  
ATOM    112  CD1 TYR A6813      97.192  36.480  11.260  1.00 28.93           C  
ANISOU  112  CD1 TYR A6813     4240   3050   3710   -360   -230   -160       C  
ATOM    113  CD2 TYR A6813      96.830  37.091   8.994  1.00 30.06           C  
ANISOU  113  CD2 TYR A6813     4400   3120   3900   -440   -230    -20       C  
ATOM    114  CE1 TYR A6813      96.377  37.513  11.679  1.00 29.05           C  
ANISOU  114  CE1 TYR A6813     4340   2910   3780   -360   -280   -210       C  
ATOM    115  CE2 TYR A6813      96.001  38.122   9.399  1.00 30.19           C  
ANISOU  115  CE2 TYR A6813     4520   2970   3980   -440   -280    -60       C  
ATOM    116  CZ  TYR A6813      95.771  38.328  10.744  1.00 29.06           C  
ANISOU  116  CZ  TYR A6813     4410   2790   3840   -390   -300   -170       C  
ATOM    117  OH  TYR A6813      94.961  39.340  11.154  1.00 32.11           O  
ANISOU  117  OH  TYR A6813     4900   3030   4270   -350   -360   -230       O  
ATOM    118  N   LYS A6814     101.118  33.887   8.323  1.00 32.77           N  
ANISOU  118  N   LYS A6814     4320   4250   3880   -310   -140     20       N  
ATOM    119  CA  LYS A6814     101.930  32.664   8.102  1.00 33.31           C  
ANISOU  119  CA  LYS A6814     4310   4530   3820   -150   -130    -10       C  
ATOM    120  C   LYS A6814     103.294  32.762   8.787  1.00 35.09           C  
ANISOU  120  C   LYS A6814     4400   4980   3950   -160   -150    -30       C  
ATOM    121  O   LYS A6814     103.906  31.703   9.030  1.00 35.73           O  
ANISOU  121  O   LYS A6814     4440   5210   3920     10   -150    -70       O  
ATOM    122  CB  LYS A6814     102.223  32.477   6.611  1.00 35.50           C  
ANISOU  122  CB  LYS A6814     4510   4950   4030   -120   -100     50       C  
ATOM    123  CG  LYS A6814     101.022  32.393   5.686  1.00 34.40           C  
ANISOU  123  CG  LYS A6814     4470   4640   3960   -110    -90     70       C  
ATOM    124  CD  LYS A6814     101.474  32.283   4.244  1.00 35.94           C  
ANISOU  124  CD  LYS A6814     4570   5020   4070    -90    -70    130       C  
ATOM    125  CE  LYS A6814     100.342  32.224   3.244  1.00 36.55           C  
ANISOU  125  CE  LYS A6814     4730   4960   4200    -80    -50    150       C  
ATOM    126  NZ  LYS A6814     100.868  32.233   1.855  1.00 37.48           N  
ANISOU  126  NZ  LYS A6814     4730   5300   4210    -80    -30    210       N  
ATOM    127  N   MET A6815     103.755  33.979   9.084  1.00 34.51           N  
ANISOU  127  N   MET A6815     4270   4940   3900   -370   -170      0       N  
ATOM    128  CA  MET A6815     105.104  34.145   9.682  1.00 36.99           C  
ANISOU  128  CA  MET A6815     4420   5520   4110   -420   -200    -10       C  
ATOM    129  C   MET A6815     105.017  34.345  11.197  1.00 34.64           C  
ANISOU  129  C   MET A6815     4190   5120   3860   -430   -230    -90       C  
ATOM    130  O   MET A6815     106.069  34.549  11.812  1.00 35.03           O  
ANISOU  130  O   MET A6815     4110   5370   3820   -490   -260   -110       O  
ATOM    131  CB  MET A6815     105.810  35.325   9.015  1.00 41.97           C  
ANISOU  131  CB  MET A6815     4940   6290   4720   -690   -220     80       C  
ATOM    132  CG  MET A6815     106.041  35.075   7.530  1.00 45.66           C  
ANISOU  132  CG  MET A6815     5310   6930   5110   -670   -180    160       C  
ATOM    133  SD  MET A6815     106.648  36.531   6.685  1.00 57.04           S  
ANISOU  133  SD  MET A6815     6650   8490   6530  -1020   -220    310       S  
ATOM    134  CE  MET A6815     105.193  37.560   6.774  1.00 54.38           C  
ANISOU  134  CE  MET A6815     6580   7670   6410  -1140   -260    330       C  
ATOM    135  N   GLN A6816     103.824  34.222  11.779  1.00 32.73           N  
ANISOU  135  N   GLN A6816     4110   4610   3720   -370   -230   -130       N  
ATOM    136  CA  GLN A6816     103.695  34.404  13.251  1.00 32.81           C  
ANISOU  136  CA  GLN A6816     4170   4550   3750   -370   -260   -210       C  
ATOM    137  C   GLN A6816     103.867  33.043  13.941  1.00 32.52           C  
ANISOU  137  C   GLN A6816     4130   4600   3620   -150   -240   -240       C  
ATOM    138  O   GLN A6816     103.988  32.023  13.238  1.00 31.04           O  
ANISOU  138  O   GLN A6816     3940   4480   3380      0   -220   -220       O  
ATOM    139  CB  GLN A6816     102.370  35.094  13.589  1.00 32.10           C  
ANISOU  139  CB  GLN A6816     4230   4180   3780   -410   -270   -230       C  
ATOM    140  CG  GLN A6816     102.148  36.375  12.787  1.00 32.83           C  
ANISOU  140  CG  GLN A6816     4360   4160   3960   -590   -300   -180       C  
ATOM    141  CD  GLN A6816     103.341  37.299  12.848  1.00 34.91           C  
ANISOU  141  CD  GLN A6816     4530   4540   4190   -790   -360   -160       C  
ATOM    142  OE1 GLN A6816     103.906  37.523  13.914  1.00 36.26           O  
ANISOU  142  OE1 GLN A6816     4670   4780   4320   -830   -400   -230       O  
ATOM    143  NE2 GLN A6816     103.734  37.848  11.702  1.00 33.02           N  
ANISOU  143  NE2 GLN A6816     4250   4350   3940   -940   -370    -60       N  
ATOM    144  N   ARG A6817     103.898  33.057  15.272  1.00 34.10           N  
ANISOU  144  N   ARG A6817     4350   4800   3810   -130   -270   -300       N  
ATOM    145  CA  ARG A6817     104.059  31.857  16.128  1.00 37.80           C  
ANISOU  145  CA  ARG A6817     4840   5340   4190     60   -270   -330       C  
ATOM    146  C   ARG A6817     102.972  31.937  17.198  1.00 35.18           C  
ANISOU  146  C   ARG A6817     4620   4830   3910     60   -270   -360       C  
ATOM    147  O   ARG A6817     103.306  32.125  18.372  1.00 34.10           O  
ANISOU  147  O   ARG A6817     4450   4770   3730     60   -290   -410       O  
ATOM    148  CB  ARG A6817     105.456  31.858  16.754  1.00 45.72           C  
ANISOU  148  CB  ARG A6817     5690   6610   5070     80   -300   -360       C  
ATOM    149  CG  ARG A6817     106.604  31.736  15.761  1.00 55.64           C  
ANISOU  149  CG  ARG A6817     6790   8120   6230     90   -290   -330       C  
ATOM    150  CD  ARG A6817     107.954  32.098  16.378  1.00 67.05           C  
ANISOU  150  CD  ARG A6817     8050   9870   7560     40   -330   -370       C  
ATOM    151  NE  ARG A6817     108.226  31.453  17.665  1.00 72.49           N  
ANISOU  151  NE  ARG A6817     8740  10630   8170    190   -350   -420       N  
ATOM    152  CZ  ARG A6817     107.992  31.994  18.869  1.00 76.80           C  
ANISOU  152  CZ  ARG A6817     9320  11110   8750    100   -380   -470       C  
ATOM    153  NH1 ARG A6817     107.482  33.211  18.984  1.00 76.60           N  
ANISOU  153  NH1 ARG A6817     9340  10930   8840   -110   -390   -490       N  
ATOM    154  NH2 ARG A6817     108.278  31.308  19.963  1.00 79.27           N  
ANISOU  154  NH2 ARG A6817     9630  11520   8970    260   -400   -500       N  
ATOM    155  N   MET A6818     101.714  31.795  16.792  1.00 33.54           N  
ANISOU  155  N   MET A6818     4530   4440   3780     60   -240   -330       N  
ATOM    156  CA  MET A6818     100.591  31.933  17.750  1.00 33.08           C  
ANISOU  156  CA  MET A6818     4550   4270   3760     60   -240   -360       C  
ATOM    157  C   MET A6818     100.369  30.635  18.522  1.00 32.79           C  
ANISOU  157  C   MET A6818     4570   4250   3640    180   -240   -330       C  
ATOM    158  O   MET A6818     100.713  29.554  18.014  1.00 32.09           O  
ANISOU  158  O   MET A6818     4520   4170   3500    280   -240   -280       O  
ATOM    159  CB  MET A6818      99.288  32.297  17.030  1.00 33.75           C  
ANISOU  159  CB  MET A6818     4710   4180   3930     20   -220   -340       C  
ATOM    160  CG  MET A6818      99.378  33.571  16.219  1.00 34.81           C  
ANISOU  160  CG  MET A6818     4820   4250   4150   -100   -230   -350       C  
ATOM    161  SD  MET A6818      99.984  34.955  17.191  1.00 41.34           S  
ANISOU  161  SD  MET A6818     5610   5100   4990   -200   -290   -440       S  
ATOM    162  CE  MET A6818      98.769  35.004  18.509  1.00 40.89           C  
ANISOU  162  CE  MET A6818     5620   5000   4920   -120   -290   -520       C  
ATOM    163  N   LEU A6819      99.827  30.784  19.730  1.00 33.83           N  
ANISOU  163  N   LEU A6819     4720   4390   3740    180   -240   -360       N  
ATOM    164  CA  LEU A6819      99.455  29.648  20.602  1.00 32.99           C  
ANISOU  164  CA  LEU A6819     4670   4310   3550    260   -250   -310       C  
ATOM    165  C   LEU A6819      98.009  29.297  20.238  1.00 31.05           C  
ANISOU  165  C   LEU A6819     4520   3940   3340    220   -220   -250       C  
ATOM    166  O   LEU A6819      97.205  30.229  20.058  1.00 29.92           O  
ANISOU  166  O   LEU A6819     4350   3760   3260    150   -200   -290       O  
ATOM    167  CB  LEU A6819      99.580  30.085  22.063  1.00 34.71           C  
ANISOU  167  CB  LEU A6819     4840   4650   3710    260   -270   -370       C  
ATOM    168  CG  LEU A6819      99.378  28.990  23.103  1.00 35.78           C  
ANISOU  168  CG  LEU A6819     5020   4840   3730    330   -280   -300       C  
ATOM    169  CD1 LEU A6819     100.454  27.929  22.981  1.00 38.09           C  
ANISOU  169  CD1 LEU A6819     5350   5170   3950    450   -310   -250       C  
ATOM    170  CD2 LEU A6819      99.380  29.581  24.501  1.00 37.28           C  
ANISOU  170  CD2 LEU A6819     5140   5170   3850    330   -290   -370       C  
ATOM    171  N   LEU A6820      97.699  28.012  20.106  1.00 30.83           N  
ANISOU  171  N   LEU A6820     4600   3850   3270    260   -240   -160       N  
ATOM    172  CA  LEU A6820      96.331  27.587  19.723  1.00 31.00           C  
ANISOU  172  CA  LEU A6820     4690   3780   3310    190   -220    -90       C  
ATOM    173  C   LEU A6820      95.331  27.932  20.826  1.00 32.00           C  
ANISOU  173  C   LEU A6820     4780   3990   3390    130   -200    -90       C  
ATOM    174  O   LEU A6820      95.703  27.901  22.029  1.00 33.94           O  
ANISOU  174  O   LEU A6820     4990   4360   3550    160   -210   -110       O  
ATOM    175  CB  LEU A6820      96.332  26.074  19.485  1.00 33.60           C  
ANISOU  175  CB  LEU A6820     5180   4010   3580    220   -260     10       C  
ATOM    176  CG  LEU A6820      95.015  25.476  18.992  1.00 35.17           C  
ANISOU  176  CG  LEU A6820     5470   4100   3790    110   -260     90       C  
ATOM    177  CD1 LEU A6820      94.658  26.010  17.615  1.00 34.70           C  
ANISOU  177  CD1 LEU A6820     5380   3970   3830     90   -230     50       C  
ATOM    178  CD2 LEU A6820      95.096  23.960  18.951  1.00 38.79           C  
ANISOU  178  CD2 LEU A6820     6120   4440   4180    140   -340    190       C  
ATOM    179  N   GLU A6821      94.118  28.288  20.421  1.00 30.78           N  
ANISOU  179  N   GLU A6821     4610   3820   3260     50   -170    -90       N  
ATOM    180  CA  GLU A6821      93.023  28.546  21.387  1.00 31.69           C  
ANISOU  180  CA  GLU A6821     4660   4080   3300     10   -150    -90       C  
ATOM    181  C   GLU A6821      91.713  28.453  20.609  1.00 29.64           C  
ANISOU  181  C   GLU A6821     4410   3790   3060    -70   -120    -40       C  
ATOM    182  O   GLU A6821      91.754  28.230  19.380  1.00 27.96           O  
ANISOU  182  O   GLU A6821     4250   3440   2930    -80   -130    -20       O  
ATOM    183  CB  GLU A6821      93.200  29.846  22.177  1.00 35.21           C  
ANISOU  183  CB  GLU A6821     5000   4630   3750     70   -140   -220       C  
ATOM    184  CG  GLU A6821      93.074  31.112  21.362  1.00 39.00           C  
ANISOU  184  CG  GLU A6821     5450   5030   4340     90   -140   -320       C  
ATOM    185  CD  GLU A6821      93.263  32.363  22.204  1.00 44.74           C  
ANISOU  185  CD  GLU A6821     6120   5830   5060    150   -160   -460       C  
ATOM    186  OE1 GLU A6821      94.092  32.327  23.144  1.00 46.75           O  
ANISOU  186  OE1 GLU A6821     6350   6160   5260    170   -180   -500       O  
ATOM    187  OE2 GLU A6821      92.541  33.344  21.958  1.00 48.90           O  
ANISOU  187  OE2 GLU A6821     6630   6330   5620    180   -170   -540       O  
ATOM    188  N   LYS A6822      90.599  28.569  21.317  1.00 29.84           N  
ANISOU  188  N   LYS A6822     4360   3990   3000   -110   -100    -20       N  
ATOM    189  CA  LYS A6822      89.271  28.440  20.681  1.00 30.23           C  
ANISOU  189  CA  LYS A6822     4380   4080   3030   -190    -80     30       C  
ATOM    190  C   LYS A6822      89.061  29.480  19.577  1.00 28.65           C  
ANISOU  190  C   LYS A6822     4150   3790   2940   -140    -60    -70       C  
ATOM    191  O   LYS A6822      89.539  30.629  19.712  1.00 26.60           O  
ANISOU  191  O   LYS A6822     3850   3520   2740    -40    -70   -190       O  
ATOM    192  CB  LYS A6822      88.171  28.632  21.726  1.00 32.65           C  
ANISOU  192  CB  LYS A6822     4560   4650   3190   -220    -50     30       C  
ATOM    193  CG  LYS A6822      86.756  28.485  21.195  1.00 34.80           C  
ANISOU  193  CG  LYS A6822     4770   5040   3410   -320    -30     90       C  
ATOM    194  CD  LYS A6822      85.699  28.560  22.264  1.00 38.28           C  
ANISOU  194  CD  LYS A6822     5050   5820   3670   -350    -10    110       C  
ATOM    195  CE  LYS A6822      84.317  28.251  21.738  1.00 41.16           C  
ANISOU  195  CE  LYS A6822     5330   6350   3960   -470     10    180       C  
ATOM    196  NZ  LYS A6822      83.939  29.174  20.644  1.00 43.58           N  
ANISOU  196  NZ  LYS A6822     5610   6590   4360   -360     30     80       N  
ATOM    197  N   CYS A6823      88.380  29.055  18.518  1.00 28.53           N  
ANISOU  197  N   CYS A6823     4170   3720   2950   -210    -60    -10       N  
ATOM    198  CA  CYS A6823      87.972  29.970  17.427  1.00 28.88           C  
ANISOU  198  CA  CYS A6823     4180   3710   3090   -160    -40    -70       C  
ATOM    199  C   CYS A6823      86.626  30.555  17.868  1.00 30.81           C  
ANISOU  199  C   CYS A6823     4300   4170   3240   -140    -20   -110       C  
ATOM    200  O   CYS A6823      85.662  29.768  18.008  1.00 31.88           O  
ANISOU  200  O   CYS A6823     4390   4450   3270   -250    -10    -10       O  
ATOM    201  CB  CYS A6823      87.852  29.237  16.101  1.00 28.98           C  
ANISOU  201  CB  CYS A6823     4270   3590   3150   -240    -50      0       C  
ATOM    202  SG  CYS A6823      87.459  30.338  14.718  1.00 28.62           S  
ANISOU  202  SG  CYS A6823     4190   3470   3200   -170    -40    -60       S  
ATOM    203  N   ASP A6824      86.582  31.860  18.144  1.00 31.48           N  
ANISOU  203  N   ASP A6824     4330   4290   3340      0    -20   -230       N  
ATOM    204  CA  ASP A6824      85.349  32.543  18.624  1.00 34.66           C  
ANISOU  204  CA  ASP A6824     4600   4930   3640     90    -10   -300       C  
ATOM    205  C   ASP A6824      84.994  33.608  17.581  1.00 33.69           C  
ANISOU  205  C   ASP A6824     4490   4700   3600    200    -30   -380       C  
ATOM    206  O   ASP A6824      85.620  34.681  17.594  1.00 33.08           O  
ANISOU  206  O   ASP A6824     4480   4480   3610    310    -70   -490       O  
ATOM    207  CB  ASP A6824      85.605  33.107  20.026  1.00 39.58           C  
ANISOU  207  CB  ASP A6824     5170   5680   4180    190    -30   -410       C  
ATOM    208  CG  ASP A6824      84.375  33.580  20.781  1.00 46.11           C  
ANISOU  208  CG  ASP A6824     5840   6830   4850    300    -10   -480       C  
ATOM    209  OD1 ASP A6824      83.250  33.267  20.346  1.00 49.45           O  
ANISOU  209  OD1 ASP A6824     6180   7420   5190    260     10   -420       O  
ATOM    210  OD2 ASP A6824      84.558  34.244  21.820  1.00 55.90           O  
ANISOU  210  OD2 ASP A6824     7050   8170   6020    430    -40   -600       O  
ATOM    211  N   LEU A6825      84.056  33.309  16.686  1.00 33.00           N  
ANISOU  211  N   LEU A6825     4360   4680   3490    150    -10   -320       N  
ATOM    212  CA  LEU A6825      83.724  34.272  15.602  1.00 34.11           C  
ANISOU  212  CA  LEU A6825     4530   4720   3710    260    -30   -370       C  
ATOM    213  C   LEU A6825      82.664  35.283  16.047  1.00 36.11           C  
ANISOU  213  C   LEU A6825     4680   5170   3870    450    -50   -490       C  
ATOM    214  O   LEU A6825      81.611  34.867  16.542  1.00 33.82           O  
ANISOU  214  O   LEU A6825     4240   5190   3420    450    -20   -470       O  
ATOM    215  CB  LEU A6825      83.265  33.488  14.373  1.00 32.75           C  
ANISOU  215  CB  LEU A6825     4360   4520   3560    140    -10   -260       C  
ATOM    216  CG  LEU A6825      84.311  32.533  13.809  1.00 31.00           C  
ANISOU  216  CG  LEU A6825     4260   4090   3430      0    -10   -170       C  
ATOM    217  CD1 LEU A6825      83.762  31.781  12.609  1.00 31.41           C  
ANISOU  217  CD1 LEU A6825     4320   4130   3490   -110      0    -90       C  
ATOM    218  CD2 LEU A6825      85.580  33.287  13.434  1.00 30.68           C  
ANISOU  218  CD2 LEU A6825     4310   3820   3520     60    -30   -220       C  
ATOM    219  N   GLN A6826      82.953  36.566  15.825  1.00 41.31           N  
ANISOU  219  N   GLN A6826     5430   5660   4600    620   -100   -600       N  
ATOM    220  CA  GLN A6826      82.029  37.672  16.186  1.00 49.22           C  
ANISOU  220  CA  GLN A6826     6380   6810   5520    870   -150   -740       C  
ATOM    221  C   GLN A6826      80.742  37.541  15.367  1.00 51.21           C  
ANISOU  221  C   GLN A6826     6520   7250   5690    910   -120   -700       C  
ATOM    222  O   GLN A6826      79.653  37.679  15.953  1.00 51.34           O  
ANISOU  222  O   GLN A6826     6380   7600   5530   1030   -110   -770       O  
ATOM    223  CB  GLN A6826      82.695  39.022  15.908  1.00 55.37           C  
ANISOU  223  CB  GLN A6826     7330   7280   6420   1010   -240   -850       C  
ATOM    224  CG  GLN A6826      81.860  40.216  16.353  1.00 64.82           C  
ANISOU  224  CG  GLN A6826     8530   8570   7530   1300   -310  -1020       C  
ATOM    225  CD  GLN A6826      82.530  41.537  16.065  1.00 70.46           C  
ANISOU  225  CD  GLN A6826     9460   8940   8370   1410   -430  -1110       C  
ATOM    226  OE1 GLN A6826      83.579  41.596  15.432  1.00 78.19           O  
ANISOU  226  OE1 GLN A6826    10580   9630   9500   1250   -450  -1030       O  
ATOM    227  NE2 GLN A6826      81.917  42.615  16.525  1.00 78.25           N  
ANISOU  227  NE2 GLN A6826    10500   9950   9280   1690   -520  -1280       N  
ATOM    228  N   ASN A6827      80.886  37.225  14.074  1.00 54.93           N  
ANISOU  228  N   ASN A6827     7050   7560   6260    790   -110   -600       N  
ATOM    229  CA  ASN A6827      79.756  37.109  13.107  1.00 59.37           C  
ANISOU  229  CA  ASN A6827     7520   8280   6760    820    -90   -550       C  
ATOM    230  C   ASN A6827      79.183  35.687  13.119  1.00 61.03           C  
ANISOU  230  C   ASN A6827     7590   8730   6870    590    -30   -430       C  
ATOM    231  O   ASN A6827      78.569  35.301  12.111  1.00 62.38           O  
ANISOU  231  O   ASN A6827     7720   8950   7030    520    -10   -360       O  
ATOM    232  CB  ASN A6827      80.209  37.533  11.702  1.00 56.61           C  
ANISOU  232  CB  ASN A6827     7300   7640   6560    810   -120   -510       C  
ATOM    233  CG  ASN A6827      80.756  38.949  11.678  1.00 57.11           C  
ANISOU  233  CG  ASN A6827     7530   7450   6720   1000   -210   -610       C  
ATOM    234  OD1 ASN A6827      80.702  39.659  12.682  1.00 52.47           O  
ANISOU  234  OD1 ASN A6827     6950   6900   6080   1160   -250   -730       O  
ATOM    235  ND2 ASN A6827      81.292  39.370  10.544  1.00 56.43           N  
ANISOU  235  ND2 ASN A6827     7570   7110   6760    960   -240   -550       N  
ATOM    236  N   TYR A6828      79.347  34.963  14.232  1.00 59.10           N  
ANISOU  236  N   TYR A6828     7390   7770   7300    640     80   -870       N  
ATOM    237  CA  TYR A6828      78.849  33.568  14.362  1.00 64.30           C  
ANISOU  237  CA  TYR A6828     8060   8510   7860    590    120   -770       C  
ATOM    238  C   TYR A6828      77.320  33.571  14.420  1.00 67.10           C  
ANISOU  238  C   TYR A6828     8330   8930   8240    590    150   -780       C  
ATOM    239  O   TYR A6828      76.744  34.599  14.806  1.00 69.88           O  
ANISOU  239  O   TYR A6828     8600   9300   8650    650    140   -890       O  
ATOM    240  CB  TYR A6828      79.446  32.919  15.613  1.00 70.15           C  
ANISOU  240  CB  TYR A6828     8810   9370   8470    590    170   -780       C  
ATOM    241  CG  TYR A6828      79.085  31.472  15.833  1.00 76.77           C  
ANISOU  241  CG  TYR A6828     9680  10280   9220    530    210   -660       C  
ATOM    242  CD1 TYR A6828      79.781  30.462  15.184  1.00 82.87           C  
ANISOU  242  CD1 TYR A6828    10540  10980   9970    480    200   -560       C  
ATOM    243  CD2 TYR A6828      78.079  31.104  16.714  1.00 81.03           C  
ANISOU  243  CD2 TYR A6828    10160  10950   9680    520    280   -670       C  
ATOM    244  CE1 TYR A6828      79.472  29.126  15.383  1.00 83.75           C  
ANISOU  244  CE1 TYR A6828    10680  11140  10000    420    240   -460       C  
ATOM    245  CE2 TYR A6828      77.758  29.771  16.927  1.00 83.10           C  
ANISOU  245  CE2 TYR A6828    10450  11270   9860    450    320   -560       C  
ATOM    246  CZ  TYR A6828      78.458  28.779  16.259  1.00 83.90           C  
ANISOU  246  CZ  TYR A6828    10650  11280   9950    410    300   -450       C  
ATOM    247  OH  TYR A6828      78.158  27.463  16.456  1.00 87.72           O  
ANISOU  247  OH  TYR A6828    11170  11800  10360    340    330   -340       O  
ATOM    248  N   GLY A6829      76.690  32.462  14.022  1.00 71.68           N  
ANISOU  248  N   GLY A6829     8920   9530   8790    530    170   -680       N  
ATOM    249  CA  GLY A6829      75.218  32.348  14.061  1.00 79.10           C  
ANISOU  249  CA  GLY A6829     9770  10540   9750    520    200   -680       C  
ATOM    250  C   GLY A6829      74.546  33.064  12.901  1.00 80.32           C  
ANISOU  250  C   GLY A6829     9890  10600  10030    540    130   -690       C  
ATOM    251  O   GLY A6829      73.460  32.605  12.491  1.00 86.56           O  
ANISOU  251  O   GLY A6829    10630  11410  10840    510    140   -660       O  
ATOM    252  N   ASP A6830      75.144  34.158  12.409  1.00 77.78           N  
ANISOU  252  N   ASP A6830     9600  10160   9790    590     70   -740       N  
ATOM    253  CA  ASP A6830      74.571  34.915  11.262  1.00 75.35           C  
ANISOU  253  CA  ASP A6830     9280   9750   9600    620      0   -740       C  
ATOM    254  C   ASP A6830      74.520  34.022  10.013  1.00 74.87           C  
ANISOU  254  C   ASP A6830     9290   9620   9540    550    -30   -620       C  
ATOM    255  O   ASP A6830      75.028  32.875  10.059  1.00 67.32           O  
ANISOU  255  O   ASP A6830     8390   8690   8500    480     10   -540       O  
ATOM    256  CB  ASP A6830      75.382  36.169  10.920  1.00 74.44           C  
ANISOU  256  CB  ASP A6830     9200   9510   9570    670    -60   -800       C  
ATOM    257  CG  ASP A6830      75.334  37.296  11.931  1.00 77.42           C  
ANISOU  257  CG  ASP A6830     9510   9920   9980    750    -50   -940       C  
ATOM    258  OD1 ASP A6830      74.751  37.091  13.015  1.00 81.81           O  
ANISOU  258  OD1 ASP A6830     9990  10610  10480    770     10  -1000       O  
ATOM    259  OD2 ASP A6830      75.872  38.382  11.608  1.00 69.73           O  
ANISOU  259  OD2 ASP A6830     8570   8830   9090    790   -100   -980       O  
ATOM    260  N   SER A6831      73.943  34.562   8.933  1.00 74.89           N  
ANISOU  260  N   SER A6831     9280   9540   9640    560    -90   -600       N  
ATOM    261  CA  SER A6831      73.810  33.864   7.628  1.00 69.62           C  
ANISOU  261  CA  SER A6831     8680   8800   8970    500   -140   -500       C  
ATOM    262  C   SER A6831      73.631  34.908   6.518  1.00 65.95           C  
ANISOU  262  C   SER A6831     8230   8220   8610    550   -220   -500       C  
ATOM    263  O   SER A6831      72.990  35.951   6.784  1.00 68.68           O  
ANISOU  263  O   SER A6831     8500   8560   9030    620   -250   -580       O  
ATOM    264  CB  SER A6831      72.679  32.880   7.664  1.00 69.16           C  
ANISOU  264  CB  SER A6831     8560   8830   8890    460   -110   -470       C  
ATOM    265  OG  SER A6831      71.470  33.528   8.017  1.00 76.12           O  
ANISOU  265  OG  SER A6831     9310   9780   9830    510   -120   -540       O  
ATOM    266  N   ALA A6832      74.221  34.658   5.343  1.00 59.08           N  
ANISOU  266  N   ALA A6832     7460   7260   7730    500   -270   -420       N  
ATOM    267  CA  ALA A6832      74.114  35.591   4.195  1.00 56.84           C  
ANISOU  267  CA  ALA A6832     7210   6860   7530    530   -350   -390       C  
ATOM    268  C   ALA A6832      72.777  35.365   3.479  1.00 52.79           C  
ANISOU  268  C   ALA A6832     6640   6360   7050    540   -400   -360       C  
ATOM    269  O   ALA A6832      72.128  34.335   3.744  1.00 50.50           O  
ANISOU  269  O   ALA A6832     6310   6170   6720    490   -370   -350       O  
ATOM    270  CB  ALA A6832      75.277  35.381   3.255  1.00 56.60           C  
ANISOU  270  CB  ALA A6832     7300   6740   7460    480   -360   -310       C  
ATOM    271  N   THR A6833      72.381  36.302   2.614  1.00 52.15           N  
ANISOU  271  N   THR A6833     6570   6200   7050    580   -490   -350       N  
ATOM    272  CA  THR A6833      71.115  36.154   1.850  1.00 50.98           C  
ANISOU  272  CA  THR A6833     6370   6070   6930    590   -560   -330       C  
ATOM    273  C   THR A6833      71.400  35.300   0.614  1.00 43.21           C  
ANISOU  273  C   THR A6833     5480   5050   5890    520   -590   -230       C  
ATOM    274  O   THR A6833      71.985  35.834  -0.338  1.00 44.22           O  
ANISOU  274  O   THR A6833     5700   5070   6020    520   -640   -170       O  
ATOM    275  CB  THR A6833      70.528  37.517   1.461  1.00 54.74           C  
ANISOU  275  CB  THR A6833     6810   6460   7520    690   -650   -360       C  
ATOM    276  OG1 THR A6833      70.287  38.234   2.670  1.00 60.80           O  
ANISOU  276  OG1 THR A6833     7490   7270   8340    760   -620   -470       O  
ATOM    277  CG2 THR A6833      69.249  37.408   0.658  1.00 55.62           C  
ANISOU  277  CG2 THR A6833     6870   6600   7670    710   -730   -340       C  
ATOM    278  N   LEU A6834      71.008  34.026   0.639  1.00 39.31           N  
ANISOU  278  N   LEU A6834     4970   4630   5340    450   -560   -200       N  
ATOM    279  CA  LEU A6834      71.250  33.141  -0.533  1.00 37.67           C  
ANISOU  279  CA  LEU A6834     4850   4390   5070    370   -590   -120       C  
ATOM    280  C   LEU A6834      70.277  33.480  -1.662  1.00 35.69           C  
ANISOU  280  C   LEU A6834     4580   4120   4860    400   -690    -90       C  
ATOM    281  O   LEU A6834      69.110  33.772  -1.413  1.00 35.50           O  
ANISOU  281  O   LEU A6834     4450   4140   4900    440   -730   -140       O  
ATOM    282  CB  LEU A6834      71.082  31.677  -0.117  1.00 38.11           C  
ANISOU  282  CB  LEU A6834     4890   4530   5060    290   -520   -110       C  
ATOM    283  CG  LEU A6834      72.145  31.117   0.829  1.00 38.04           C  
ANISOU  283  CG  LEU A6834     4920   4540   4990    260   -430   -120       C  
ATOM    284  CD1 LEU A6834      71.815  29.685   1.217  1.00 38.21           C  
ANISOU  284  CD1 LEU A6834     4930   4640   4950    190   -370   -100       C  
ATOM    285  CD2 LEU A6834      73.519  31.184   0.193  1.00 37.67           C  
ANISOU  285  CD2 LEU A6834     5000   4410   4900    250   -430    -80       C  
ATOM    286  N   PRO A6835      70.725  33.488  -2.936  1.00 33.46           N  
ANISOU  286  N   PRO A6835     4410   3760   4540    370   -750    -20       N  
ATOM    287  CA  PRO A6835      69.813  33.729  -4.048  1.00 33.84           C  
ANISOU  287  CA  PRO A6835     4450   3790   4610    390   -860     10       C  
ATOM    288  C   PRO A6835      68.704  32.664  -3.994  1.00 34.26           C  
ANISOU  288  C   PRO A6835     4410   3950   4660    350   -870    -10       C  
ATOM    289  O   PRO A6835      68.962  31.569  -3.511  1.00 33.45           O  
ANISOU  289  O   PRO A6835     4310   3890   4500    280   -790    -20       O  
ATOM    290  CB  PRO A6835      70.708  33.608  -5.288  1.00 33.81           C  
ANISOU  290  CB  PRO A6835     4590   3720   4530    350   -890     90       C  
ATOM    291  CG  PRO A6835      72.094  33.923  -4.769  1.00 33.03           C  
ANISOU  291  CG  PRO A6835     4560   3570   4420    340   -810     90       C  
ATOM    292  CD  PRO A6835      72.119  33.334  -3.377  1.00 32.85           C  
ANISOU  292  CD  PRO A6835     4460   3620   4400    330   -720     30       C  
ATOM    293  N   LYS A6836      67.518  33.004  -4.493  1.00 35.09           N  
ANISOU  293  N   LYS A6836     4440   4070   4820    390   -960    -20       N  
ATOM    294  CA  LYS A6836      66.328  32.110  -4.485  1.00 37.00           C  
ANISOU  294  CA  LYS A6836     4580   4410   5070    350   -980    -50       C  
ATOM    295  C   LYS A6836      66.657  30.690  -4.974  1.00 35.30           C  
ANISOU  295  C   LYS A6836     4430   4210   4770    230   -950    -10       C  
ATOM    296  O   LYS A6836      67.220  30.548  -6.078  1.00 32.97           O  
ANISOU  296  O   LYS A6836     4260   3860   4410    210  -1000     40       O  
ATOM    297  CB  LYS A6836      65.234  32.715  -5.372  1.00 39.68           C  
ANISOU  297  CB  LYS A6836     4860   4750   5470    400  -1110    -50       C  
ATOM    298  CG  LYS A6836      64.014  31.835  -5.599  1.00 43.01           C  
ANISOU  298  CG  LYS A6836     5170   5260   5910    360  -1150    -70       C  
ATOM    299  CD  LYS A6836      63.047  32.419  -6.611  1.00 46.69           C  
ANISOU  299  CD  LYS A6836     5600   5730   6420    420  -1300    -70       C  
ATOM    300  CE  LYS A6836      61.916  31.483  -6.969  1.00 50.06           C  
ANISOU  300  CE  LYS A6836     5920   6250   6850    360  -1350    -90       C  
ATOM    301  NZ  LYS A6836      61.118  31.111  -5.778  1.00 54.27           N  
ANISOU  301  NZ  LYS A6836     6290   6880   7450    330  -1270   -170       N  
ATOM    302  N   GLY A6837      66.286  29.687  -4.167  1.00 34.67           N  
ANISOU  302  N   GLY A6837     4280   4210   4680    170   -880    -40       N  
ATOM    303  CA  GLY A6837      66.451  28.252  -4.486  1.00 34.38           C  
ANISOU  303  CA  GLY A6837     4300   4180   4580     60   -850    -20       C  
ATOM    304  C   GLY A6837      67.894  27.796  -4.637  1.00 32.44           C  
ANISOU  304  C   GLY A6837     4200   3870   4260     30   -790     20       C  
ATOM    305  O   GLY A6837      68.087  26.680  -5.125  1.00 32.03           O  
ANISOU  305  O   GLY A6837     4210   3810   4150    -50   -790     40       O  
ATOM    306  N   ILE A6838      68.875  28.613  -4.250  1.00 30.99           N  
ANISOU  306  N   ILE A6838     4070   3640   4060     80   -750     30       N  
ATOM    307  CA  ILE A6838      70.300  28.181  -4.375  1.00 30.19           C  
ANISOU  307  CA  ILE A6838     4100   3480   3890     50   -700     60       C  
ATOM    308  C   ILE A6838      70.754  27.539  -3.057  1.00 30.36           C  
ANISOU  308  C   ILE A6838     4100   3540   3900     20   -590     40       C  
ATOM    309  O   ILE A6838      70.633  28.183  -2.004  1.00 31.22           O  
ANISOU  309  O   ILE A6838     4140   3680   4040     70   -550     10       O  
ATOM    310  CB  ILE A6838      71.201  29.363  -4.790  1.00 29.85           C  
ANISOU  310  CB  ILE A6838     4130   3370   3840    110   -720     80       C  
ATOM    311  CG1 ILE A6838      70.827  29.892  -6.179  1.00 30.90           C  
ANISOU  311  CG1 ILE A6838     4310   3460   3970    130   -830    120       C  
ATOM    312  CG2 ILE A6838      72.672  28.986  -4.716  1.00 29.07           C  
ANISOU  312  CG2 ILE A6838     4140   3230   3680     90   -650    100       C  
ATOM    313  CD1 ILE A6838      70.966  28.876  -7.294  1.00 31.01           C  
ANISOU  313  CD1 ILE A6838     4410   3470   3900     60   -860    150       C  
ATOM    314  N   MET A6839      71.263  26.311  -3.142  1.00 30.28           N  
ANISOU  314  N   MET A6839     4160   3520   3830    -50   -550     60       N  
ATOM    315  CA  MET A6839      71.775  25.547  -1.975  1.00 30.67           C  
ANISOU  315  CA  MET A6839     4210   3590   3850    -80   -460     60       C  
ATOM    316  C   MET A6839      73.044  26.218  -1.443  1.00 29.62           C  
ANISOU  316  C   MET A6839     4130   3430   3700    -20   -410     60       C  
ATOM    317  O   MET A6839      73.810  26.776  -2.252  1.00 26.91           O  
ANISOU  317  O   MET A6839     3860   3030   3340      0   -440     70       O  
ATOM    318  CB  MET A6839      72.143  24.116  -2.380  1.00 31.17           C  
ANISOU  318  CB  MET A6839     4350   3630   3860   -150   -450     90       C  
ATOM    319  CG  MET A6839      70.983  23.280  -2.880  1.00 34.15           C  
ANISOU  319  CG  MET A6839     4690   4020   4260   -220   -490     90       C  
ATOM    320  SD  MET A6839      71.565  21.676  -3.518  1.00 36.65           S  
ANISOU  320  SD  MET A6839     5120   4280   4520   -300   -490    110       S  
ATOM    321  CE  MET A6839      70.008  20.885  -3.921  1.00 36.69           C  
ANISOU  321  CE  MET A6839     5050   4320   4570   -390   -550    100       C  
ATOM    322  N   MET A6840      73.272  26.125  -0.132  1.00 29.27           N  
ANISOU  322  N   MET A6840     4040   3430   3650    -10   -340     40       N  
ATOM    323  CA  MET A6840      74.490  26.707   0.485  1.00 28.71           C  
ANISOU  323  CA  MET A6840     4010   3340   3560     30   -290     20       C  
ATOM    324  C   MET A6840      75.747  26.168  -0.211  1.00 26.97           C  
ANISOU  324  C   MET A6840     3910   3060   3280     10   -290     50       C  
ATOM    325  O   MET A6840      76.664  26.966  -0.461  1.00 25.91           O  
ANISOU  325  O   MET A6840     3810   2880   3150     50   -290     50       O  
ATOM    326  CB  MET A6840      74.567  26.349   1.975  1.00 30.85           C  
ANISOU  326  CB  MET A6840     4230   3680   3810     30   -210      0       C  
ATOM    327  CG  MET A6840      75.922  26.646   2.603  1.00 32.69           C  
ANISOU  327  CG  MET A6840     4520   3900   4010     70   -170    -10       C  
ATOM    328  SD  MET A6840      76.370  28.404   2.609  1.00 36.86           S  
ANISOU  328  SD  MET A6840     5020   4400   4590    150   -200    -60       S  
ATOM    329  CE  MET A6840      75.160  29.022   3.769  1.00 40.20           C  
ANISOU  329  CE  MET A6840     5310   4910   5050    190   -180   -120       C  
ATOM    330  N   ASN A6841      75.797  24.866  -0.504  1.00 26.26           N  
ANISOU  330  N   ASN A6841     3870   2960   3160    -40   -280     80       N  
ATOM    331  CA  ASN A6841      77.030  24.290  -1.106  1.00 26.31           C  
ANISOU  331  CA  ASN A6841     3980   2910   3110    -50   -270    100       C  
ATOM    332  C   ASN A6841      77.210  24.772  -2.551  1.00 25.35           C  
ANISOU  332  C   ASN A6841     3910   2740   2980    -50   -320    110       C  
ATOM    333  O   ASN A6841      78.360  24.836  -2.988  1.00 25.22           O  
ANISOU  333  O   ASN A6841     3960   2690   2930    -40   -310    110       O  
ATOM    334  CB  ASN A6841      77.098  22.780  -0.876  1.00 27.98           C  
ANISOU  334  CB  ASN A6841     4230   3110   3290   -110   -240    120       C  
ATOM    335  CG  ASN A6841      77.372  22.466   0.581  1.00 30.14           C  
ANISOU  335  CG  ASN A6841     4480   3420   3550   -100   -180    120       C  
ATOM    336  OD1 ASN A6841      77.828  23.335   1.326  1.00 33.63           O  
ANISOU  336  OD1 ASN A6841     4890   3900   4000    -50   -150     90       O  
ATOM    337  ND2 ASN A6841      77.089  21.246   1.005  1.00 29.77           N  
ANISOU  337  ND2 ASN A6841     4440   3380   3490   -150   -160    140       N  
ATOM    338  N   VAL A6842      76.137  25.101  -3.263  1.00 25.02           N  
ANISOU  338  N   VAL A6842     3840   2700   2970    -60   -390    110       N  
ATOM    339  CA  VAL A6842      76.330  25.655  -4.638  1.00 24.18           C  
ANISOU  339  CA  VAL A6842     3790   2560   2840    -50   -450    130       C  
ATOM    340  C   VAL A6842      76.962  27.043  -4.469  1.00 24.21           C  
ANISOU  340  C   VAL A6842     3790   2540   2870      0   -440    130       C  
ATOM    341  O   VAL A6842      77.927  27.363  -5.191  1.00 24.67           O  
ANISOU  341  O   VAL A6842     3920   2560   2890      0   -430    150       O  
ATOM    342  CB  VAL A6842      75.010  25.704  -5.429  1.00 24.72           C  
ANISOU  342  CB  VAL A6842     3820   2640   2930    -70   -530    140       C  
ATOM    343  CG1 VAL A6842      75.086  26.627  -6.637  1.00 25.33           C  
ANISOU  343  CG1 VAL A6842     3950   2690   2990    -40   -590    160       C  
ATOM    344  CG2 VAL A6842      74.557  24.318  -5.846  1.00 25.46           C  
ANISOU  344  CG2 VAL A6842     3940   2740   3000   -130   -540    130       C  
ATOM    345  N   ALA A6843      76.473  27.807  -3.493  1.00 23.45           N  
ANISOU  345  N   ALA A6843     3610   2470   2830     40   -430    110       N  
ATOM    346  CA  ALA A6843      77.002  29.167  -3.242  1.00 24.03           C  
ANISOU  346  CA  ALA A6843     3680   2510   2940     90   -420    100       C  
ATOM    347  C   ALA A6843      78.467  29.082  -2.801  1.00 23.86           C  
ANISOU  347  C   ALA A6843     3700   2480   2890     90   -360     90       C  
ATOM    348  O   ALA A6843      79.309  29.839  -3.322  1.00 23.70           O  
ANISOU  348  O   ALA A6843     3730   2410   2870    100   -360    100       O  
ATOM    349  CB  ALA A6843      76.145  29.845  -2.202  1.00 23.87           C  
ANISOU  349  CB  ALA A6843     3550   2530   2990    140   -430     60       C  
ATOM    350  N   LYS A6844      78.758  28.142  -1.906  1.00 24.96           N  
ANISOU  350  N   LYS A6844     3830   2650   3000     80   -300     70       N  
ATOM    351  CA  LYS A6844      80.122  27.974  -1.345  1.00 24.75           C  
ANISOU  351  CA  LYS A6844     3830   2620   2940     90   -240     50       C  
ATOM    352  C   LYS A6844      81.115  27.599  -2.450  1.00 24.04           C  
ANISOU  352  C   LYS A6844     3830   2500   2800     60   -240     80       C  
ATOM    353  O   LYS A6844      82.159  28.263  -2.544  1.00 23.80           O  
ANISOU  353  O   LYS A6844     3820   2440   2770     70   -220     70       O  
ATOM    354  CB  LYS A6844      80.080  26.916  -0.242  1.00 25.69           C  
ANISOU  354  CB  LYS A6844     3930   2790   3040     80   -200     40       C  
ATOM    355  CG  LYS A6844      81.401  26.653   0.459  1.00 26.84           C  
ANISOU  355  CG  LYS A6844     4100   2940   3150    100   -150     20       C  
ATOM    356  CD  LYS A6844      81.334  25.487   1.420  1.00 26.76           C  
ANISOU  356  CD  LYS A6844     4090   2970   3110     90   -120     30       C  
ATOM    357  CE  LYS A6844      80.270  25.648   2.485  1.00 27.36           C  
ANISOU  357  CE  LYS A6844     4080   3110   3200     90   -100     20       C  
ATOM    358  NZ  LYS A6844      80.305  24.521   3.444  1.00 26.76           N  
ANISOU  358  NZ  LYS A6844     4010   3070   3080     80    -70     30       N  
ATOM    359  N   TYR A6845      80.821  26.555  -3.226  1.00 23.40           N  
ANISOU  359  N   TYR A6845     3800   2410   2680     30   -260    100       N  
ATOM    360  CA  TYR A6845      81.732  26.137  -4.323  1.00 24.08           C  
ANISOU  360  CA  TYR A6845     3970   2470   2710      0   -250    110       C  
ATOM    361  C   TYR A6845      81.853  27.245  -5.366  1.00 23.88           C  
ANISOU  361  C   TYR A6845     3970   2420   2680      0   -280    140       C  
ATOM    362  O   TYR A6845      82.962  27.435  -5.890  1.00 24.90           O  
ANISOU  362  O   TYR A6845     4150   2530   2780      0   -250    140       O  
ATOM    363  CB  TYR A6845      81.261  24.833  -4.960  1.00 25.08           C  
ANISOU  363  CB  TYR A6845     4130   2600   2800    -30   -270    120       C  
ATOM    364  CG  TYR A6845      81.671  23.581  -4.233  1.00 24.31           C  
ANISOU  364  CG  TYR A6845     4050   2500   2680    -40   -230    100       C  
ATOM    365  CD1 TYR A6845      81.110  23.233  -3.019  1.00 24.62           C  
ANISOU  365  CD1 TYR A6845     4030   2570   2750    -40   -220    100       C  
ATOM    366  CD2 TYR A6845      82.572  22.699  -4.805  1.00 24.99           C  
ANISOU  366  CD2 TYR A6845     4200   2570   2720    -50   -220     80       C  
ATOM    367  CE1 TYR A6845      81.476  22.069  -2.364  1.00 24.90           C  
ANISOU  367  CE1 TYR A6845     4090   2600   2770    -40   -190     90       C  
ATOM    368  CE2 TYR A6845      82.939  21.522  -4.172  1.00 25.02           C  
ANISOU  368  CE2 TYR A6845     4220   2560   2720    -40   -190     70       C  
ATOM    369  CZ  TYR A6845      82.387  21.206  -2.944  1.00 25.25           C  
ANISOU  369  CZ  TYR A6845     4210   2610   2780    -40   -180     80       C  
ATOM    370  OH  TYR A6845      82.709  20.034  -2.320  1.00 25.59           O  
ANISOU  370  OH  TYR A6845     4280   2630   2810    -40   -160     80       O  
ATOM    371  N   THR A6846      80.761  27.966  -5.630  1.00 24.01           N  
ANISOU  371  N   THR A6846     3960   2430   2740     10   -340    160       N  
ATOM    372  CA  THR A6846      80.821  29.059  -6.632  1.00 24.17           C  
ANISOU  372  CA  THR A6846     4010   2410   2760     10   -380    200       C  
ATOM    373  C   THR A6846      81.838  30.099  -6.146  1.00 23.91           C  
ANISOU  373  C   THR A6846     3980   2350   2760     30   -340    190       C  
ATOM    374  O   THR A6846      82.669  30.522  -6.960  1.00 23.21           O  
ANISOU  374  O   THR A6846     3940   2240   2640     10   -330    220       O  
ATOM    375  CB  THR A6846      79.430  29.641  -6.909  1.00 25.05           C  
ANISOU  375  CB  THR A6846     4090   2510   2910     30   -460    220       C  
ATOM    376  OG1 THR A6846      78.611  28.620  -7.485  1.00 25.34           O  
ANISOU  376  OG1 THR A6846     4140   2580   2910      0   -500    220       O  
ATOM    377  CG2 THR A6846      79.472  30.825  -7.850  1.00 26.46           C  
ANISOU  377  CG2 THR A6846     4310   2650   3100     40   -510    270       C  
ATOM    378  N   GLN A6847      81.803  30.457  -4.858  1.00 23.92           N  
ANISOU  378  N   GLN A6847     3910   2360   2820     60   -320    150       N  
ATOM    379  CA  GLN A6847      82.766  31.474  -4.355  1.00 23.74           C  
ANISOU  379  CA  GLN A6847     3870   2310   2840     80   -280    130       C  
ATOM    380  C   GLN A6847      84.181  30.889  -4.351  1.00 23.44           C  
ANISOU  380  C   GLN A6847     3870   2290   2750     60   -220    120       C  
ATOM    381  O   GLN A6847      85.108  31.638  -4.695  1.00 23.32           O  
ANISOU  381  O   GLN A6847     3880   2240   2740     40   -200    120       O  
ATOM    382  CB  GLN A6847      82.319  32.046  -3.014  1.00 23.99           C  
ANISOU  382  CB  GLN A6847     3820   2350   2940    130   -280     80       C  
ATOM    383  CG  GLN A6847      81.168  33.031  -3.163  1.00 24.25           C  
ANISOU  383  CG  GLN A6847     3820   2350   3040    160   -350     90       C  
ATOM    384  CD  GLN A6847      80.738  33.625  -1.851  1.00 24.33           C  
ANISOU  384  CD  GLN A6847     3750   2380   3120    210   -340     20       C  
ATOM    385  OE1 GLN A6847      80.901  33.017  -0.793  1.00 24.02           O  
ANISOU  385  OE1 GLN A6847     3670   2400   3060    220   -300    -20       O  
ATOM    386  NE2 GLN A6847      80.156  34.814  -1.921  1.00 25.22           N  
ANISOU  386  NE2 GLN A6847     3840   2440   3310    250   -390     20       N  
ATOM    387  N   LEU A6848      84.342  29.620  -3.966  1.00 23.28           N  
ANISOU  387  N   LEU A6848     3850   2310   2690     50   -190     90       N  
ATOM    388  CA  LEU A6848      85.690  28.991  -4.014  1.00 23.33           C  
ANISOU  388  CA  LEU A6848     3880   2340   2650     40   -130     70       C  
ATOM    389  C   LEU A6848      86.233  29.095  -5.450  1.00 24.16           C  
ANISOU  389  C   LEU A6848     4060   2420   2700     10   -130    110       C  
ATOM    390  O   LEU A6848      87.379  29.565  -5.632  1.00 24.33           O  
ANISOU  390  O   LEU A6848     4080   2440   2720    -10    -90    100       O  
ATOM    391  CB  LEU A6848      85.578  27.527  -3.582  1.00 23.70           C  
ANISOU  391  CB  LEU A6848     3930   2420   2660     50   -120     50       C  
ATOM    392  CG  LEU A6848      86.854  26.702  -3.735  1.00 23.85           C  
ANISOU  392  CG  LEU A6848     3980   2450   2630     50    -70     30       C  
ATOM    393  CD1 LEU A6848      87.991  27.291  -2.909  1.00 24.00           C  
ANISOU  393  CD1 LEU A6848     3960   2480   2670     70    -30    -10       C  
ATOM    394  CD2 LEU A6848      86.601  25.249  -3.354  1.00 24.27           C  
ANISOU  394  CD2 LEU A6848     4050   2510   2660     60    -70     20       C  
ATOM    395  N   CYS A6849      85.432  28.681  -6.433  1.00 24.09           N  
ANISOU  395  N   CYS A6849     4090   2410   2650    -10   -170    140       N  
ATOM    396  CA  CYS A6849      85.869  28.738  -7.858  1.00 24.96           C  
ANISOU  396  CA  CYS A6849     4270   2520   2690    -50   -170    180       C  
ATOM    397  C   CYS A6849      86.138  30.186  -8.292  1.00 25.93           C  
ANISOU  397  C   CYS A6849     4410   2600   2840    -70   -170    220       C  
ATOM    398  O   CYS A6849      87.113  30.401  -9.031  1.00 25.63           O  
ANISOU  398  O   CYS A6849     4410   2570   2760   -100   -130    240       O  
ATOM    399  CB  CYS A6849      84.848  28.057  -8.757  1.00 26.44           C  
ANISOU  399  CB  CYS A6849     4500   2710   2830    -70   -220    200       C  
ATOM    400  SG  CYS A6849      84.757  26.268  -8.471  1.00 27.04           S  
ANISOU  400  SG  CYS A6849     4580   2810   2880    -60   -210    150       S  
ATOM    401  N   GLN A6850      85.307  31.139  -7.859  1.00 25.51           N  
ANISOU  401  N   GLN A6850     4320   2510   2860    -50   -220    240       N  
ATOM    402  CA  GLN A6850      85.543  32.562  -8.216  1.00 26.67           C  
ANISOU  402  CA  GLN A6850     4480   2600   3050    -60   -230    290       C  
ATOM    403  C   GLN A6850      86.927  32.977  -7.702  1.00 26.43           C  
ANISOU  403  C   GLN A6850     4430   2570   3040    -80   -160    260       C  
ATOM    404  O   GLN A6850      87.631  33.708  -8.422  1.00 26.54           O  
ANISOU  404  O   GLN A6850     4480   2550   3040   -120   -140    300       O  
ATOM    405  CB  GLN A6850      84.445  33.463  -7.644  1.00 26.74           C  
ANISOU  405  CB  GLN A6850     4450   2560   3150    -20   -300    290       C  
ATOM    406  CG  GLN A6850      83.119  33.352  -8.381  1.00 26.95           C  
ANISOU  406  CG  GLN A6850     4500   2590   3160      0   -380    330       C  
ATOM    407  CD  GLN A6850      82.047  34.199  -7.744  1.00 27.67           C  
ANISOU  407  CD  GLN A6850     4530   2640   3340     50   -440    320       C  
ATOM    408  OE1 GLN A6850      82.009  34.374  -6.527  1.00 27.48           O  
ANISOU  408  OE1 GLN A6850     4430   2620   3390     80   -420    260       O  
ATOM    409  NE2 GLN A6850      81.141  34.700  -8.568  1.00 27.58           N  
ANISOU  409  NE2 GLN A6850     4540   2600   3340     60   -530    380       N  
ATOM    410  N   TYR A6851      87.305  32.508  -6.510  1.00 24.50           N  
ANISOU  410  N   TYR A6851     4130   2360   2830    -50   -130    190       N  
ATOM    411  CA  TYR A6851      88.632  32.868  -5.954  1.00 24.50           C  
ANISOU  411  CA  TYR A6851     4090   2360   2850    -60    -70    150       C  
ATOM    412  C   TYR A6851      89.736  32.108  -6.710  1.00 24.99           C  
ANISOU  412  C   TYR A6851     4190   2470   2840   -100    -10    140       C  
ATOM    413  O   TYR A6851      90.747  32.737  -7.065  1.00 24.76           O  
ANISOU  413  O   TYR A6851     4160   2440   2810   -140     40    150       O  
ATOM    414  CB  TYR A6851      88.680  32.635  -4.442  1.00 24.88           C  
ANISOU  414  CB  TYR A6851     4070   2440   2950    -10    -60     70       C  
ATOM    415  CG  TYR A6851      90.045  32.910  -3.870  1.00 25.38           C  
ANISOU  415  CG  TYR A6851     4090   2520   3030    -20    -10     20       C  
ATOM    416  CD1 TYR A6851      90.504  34.209  -3.712  1.00 26.21           C  
ANISOU  416  CD1 TYR A6851     4180   2570   3210    -40      0     20       C  
ATOM    417  CD2 TYR A6851      90.897  31.874  -3.538  1.00 25.78           C  
ANISOU  417  CD2 TYR A6851     4130   2630   3040    -10     40    -20       C  
ATOM    418  CE1 TYR A6851      91.777  34.469  -3.231  1.00 26.96           C  
ANISOU  418  CE1 TYR A6851     4230   2690   3330    -60     40    -30       C  
ATOM    419  CE2 TYR A6851      92.169  32.115  -3.045  1.00 25.65           C  
ANISOU  419  CE2 TYR A6851     4060   2640   3050    -20     80    -70       C  
ATOM    420  CZ  TYR A6851      92.611  33.414  -2.893  1.00 26.62           C  
ANISOU  420  CZ  TYR A6851     4160   2720   3240    -50     80    -80       C  
ATOM    421  OH  TYR A6851      93.868  33.646  -2.410  1.00 26.34           O  
ANISOU  421  OH  TYR A6851     4070   2710   3230    -60    120   -130       O  
ATOM    422  N   LEU A6852      89.535  30.815  -6.982  1.00 24.13           N  
ANISOU  422  N   LEU A6852     4100   2410   2660    -80      0    130       N  
ATOM    423  CA  LEU A6852      90.562  30.018  -7.708  1.00 25.13           C  
ANISOU  423  CA  LEU A6852     4260   2580   2710   -100     50    110       C  
ATOM    424  C   LEU A6852      90.856  30.649  -9.074  1.00 25.69           C  
ANISOU  424  C   LEU A6852     4390   2650   2730   -160     70    170       C  
ATOM    425  O   LEU A6852      91.989  30.480  -9.547  1.00 25.02           O  
ANISOU  425  O   LEU A6852     4300   2600   2600   -190    130    160       O  
ATOM    426  CB  LEU A6852      90.104  28.563  -7.844  1.00 24.73           C  
ANISOU  426  CB  LEU A6852     4230   2560   2610    -80     40     90       C  
ATOM    427  CG  LEU A6852      90.037  27.770  -6.540  1.00 25.28           C  
ANISOU  427  CG  LEU A6852     4250   2640   2710    -30     40     40       C  
ATOM    428  CD1 LEU A6852      89.505  26.370  -6.793  1.00 25.62           C  
ANISOU  428  CD1 LEU A6852     4330   2690   2710    -10     20     30       C  
ATOM    429  CD2 LEU A6852      91.397  27.700  -5.866  1.00 26.03           C  
ANISOU  429  CD2 LEU A6852     4300   2770   2820    -10     90    -20       C  
ATOM    430  N   ASN A6853      89.882  31.352  -9.665  1.00 26.88           N  
ANISOU  430  N   ASN A6853     4580   2750   2880   -180     10    240       N  
ATOM    431  CA  ASN A6853      90.090  32.033 -10.970  1.00 28.25           C  
ANISOU  431  CA  ASN A6853     4820   2910   3000   -230     20    320       C  
ATOM    432  C   ASN A6853      91.185  33.096 -10.855  1.00 29.89           C  
ANISOU  432  C   ASN A6853     5010   3100   3250   -280     70    330       C  
ATOM    433  O   ASN A6853      91.813  33.378 -11.875  1.00 30.22           O  
ANISOU  433  O   ASN A6853     5090   3160   3230   -340    120    380       O  
ATOM    434  CB  ASN A6853      88.825  32.722 -11.496  1.00 29.54           C  
ANISOU  434  CB  ASN A6853     5030   3020   3170   -230    -70    390       C  
ATOM    435  CG  ASN A6853      87.819  31.770 -12.109  1.00 29.79           C  
ANISOU  435  CG  ASN A6853     5100   3090   3130   -210   -120    390       C  
ATOM    436  OD1 ASN A6853      88.178  30.684 -12.558  1.00 29.05           O  
ANISOU  436  OD1 ASN A6853     5030   3050   2960   -220    -90    360       O  
ATOM    437  ND2 ASN A6853      86.570  32.197 -12.189  1.00 29.33           N  
ANISOU  437  ND2 ASN A6853     5050   2990   3110   -190   -210    440       N  
ATOM    438  N   THR A6854      91.398  33.663  -9.663  1.00 29.92           N  
ANISOU  438  N   THR A6854     4940   3070   3360   -260     70    290       N  
ATOM    439  CA  THR A6854      92.401  34.751  -9.503  1.00 30.94           C  
ANISOU  439  CA  THR A6854     5040   3170   3540   -310    120    300       C  
ATOM    440  C   THR A6854      93.817  34.193  -9.299  1.00 31.00           C  
ANISOU  440  C   THR A6854     5000   3250   3530   -330    210    230       C  
ATOM    441  O   THR A6854      94.751  35.012  -9.264  1.00 31.19           O  
ANISOU  441  O   THR A6854     5000   3260   3590   -380    250    230       O  
ATOM    442  CB  THR A6854      92.029  35.645  -8.312  1.00 30.85           C  
ANISOU  442  CB  THR A6854     4980   3090   3650   -280     80    270       C  
ATOM    443  OG1 THR A6854      92.260  34.916  -7.107  1.00 29.36           O  
ANISOU  443  OG1 THR A6854     4720   2950   3490   -220     90    170       O  
ATOM    444  CG2 THR A6854      90.595  36.127  -8.366  1.00 31.58           C  
ANISOU  444  CG2 THR A6854     5100   3110   3780   -240    -10    310       C  
ATOM    445  N   LEU A6855      93.978  32.867  -9.226  1.00 30.24           N  
ANISOU  445  N   LEU A6855     4890   3230   3370   -290    230    170       N  
ATOM    446  CA  LEU A6855      95.308  32.257  -8.951  1.00 30.50           C  
ANISOU  446  CA  LEU A6855     4870   3330   3390   -280    300    100       C  
ATOM    447  C   LEU A6855      95.960  31.741 -10.242  1.00 33.33           C  
ANISOU  447  C   LEU A6855     5260   3760   3640   -330    360    110       C  
ATOM    448  O   LEU A6855      95.290  31.708 -11.291  1.00 39.08           O  
ANISOU  448  O   LEU A6855     6070   4480   4300   -350    340    180       O  
ATOM    449  CB  LEU A6855      95.126  31.122  -7.937  1.00 29.47           C  
ANISOU  449  CB  LEU A6855     4700   3230   3270   -200    280     20       C  
ATOM    450  CG  LEU A6855      94.417  31.500  -6.633  1.00 28.92           C  
ANISOU  450  CG  LEU A6855     4590   3120   3290   -160    220     10       C  
ATOM    451  CD1 LEU A6855      94.346  30.297  -5.711  1.00 28.80           C  
ANISOU  451  CD1 LEU A6855     4540   3140   3260    -90    210    -50       C  
ATOM    452  CD2 LEU A6855      95.106  32.661  -5.934  1.00 29.52           C  
ANISOU  452  CD2 LEU A6855     4600   3170   3450   -180    240    -20       C  
ATOM    453  N   THR A6856      97.210  31.293 -10.135  1.00 32.09           N  
ANISOU  453  N   THR A6856     5050   3670   3480   -330    440     40       N  
ATOM    454  CA  THR A6856      97.969  30.788 -11.306  1.00 33.92           C  
ANISOU  454  CA  THR A6856     5300   3980   3610   -360    510     40       C  
ATOM    455  C   THR A6856      97.739  29.278 -11.457  1.00 31.60           C  
ANISOU  455  C   THR A6856     5030   3730   3250   -290    500    -20       C  
ATOM    456  O   THR A6856      98.724  28.539 -11.526  1.00 31.25           O  
ANISOU  456  O   THR A6856     4940   3750   3180   -270    560   -100       O  
ATOM    457  CB  THR A6856      99.445  31.169 -11.158  1.00 35.30           C  
ANISOU  457  CB  THR A6856     5390   4210   3810   -400    600    -10       C  
ATOM    458  OG1 THR A6856      99.932  30.526  -9.981  1.00 35.32           O  
ANISOU  458  OG1 THR A6856     5310   4230   3870   -330    590   -100       O  
ATOM    459  CG2 THR A6856      99.645  32.666 -11.051  1.00 36.78           C  
ANISOU  459  CG2 THR A6856     5560   4340   4070   -490    610     50       C  
ATOM    460  N   LEU A6857      96.478  28.846 -11.505  1.00 31.47           N  
ANISOU  460  N   LEU A6857     5080   3670   3220   -260    420     10       N  
ATOM    461  CA  LEU A6857      96.192  27.401 -11.693  1.00 31.29           C  
ANISOU  461  CA  LEU A6857     5080   3670   3140   -200    410    -50       C  
ATOM    462  C   LEU A6857      96.635  26.943 -13.086  1.00 32.21           C  
ANISOU  462  C   LEU A6857     5250   3850   3140   -230    460    -60       C  
ATOM    463  O   LEU A6857      96.398  27.681 -14.068  1.00 32.26           O  
ANISOU  463  O   LEU A6857     5310   3870   3080   -290    470     20       O  
ATOM    464  CB  LEU A6857      94.694  27.106 -11.584  1.00 33.26           C  
ANISOU  464  CB  LEU A6857     5390   3860   3390   -180    320    -10       C  
ATOM    465  CG  LEU A6857      94.027  27.272 -10.222  1.00 36.57           C  
ANISOU  465  CG  LEU A6857     5760   4220   3910   -140    260    -10       C  
ATOM    466  CD1 LEU A6857      92.638  26.640 -10.269  1.00 37.60           C  
ANISOU  466  CD1 LEU A6857     5940   4320   4030   -110    180     10       C  
ATOM    467  CD2 LEU A6857      94.842  26.626  -9.116  1.00 37.62           C  
ANISOU  467  CD2 LEU A6857     5830   4380   4090    -80    280    -80       C  
ATOM    468  N   ALA A6858      97.239  25.757 -13.150  1.00 31.97           N  
ANISOU  468  N   ALA A6858     5200   3870   3080   -180    490   -140       N  
ATOM    469  CA  ALA A6858      97.601  25.147 -14.444  1.00 32.68           C  
ANISOU  469  CA  ALA A6858     5340   4030   3050   -190    540   -180       C  
ATOM    470  C   ALA A6858      96.296  24.579 -15.003  1.00 32.20           C  
ANISOU  470  C   ALA A6858     5370   3930   2930   -180    460   -150       C  
ATOM    471  O   ALA A6858      95.573  23.925 -14.231  1.00 30.49           O  
ANISOU  471  O   ALA A6858     5150   3660   2780   -130    390   -170       O  
ATOM    472  CB  ALA A6858      98.638  24.074 -14.258  1.00 33.00           C  
ANISOU  472  CB  ALA A6858     5320   4120   3090   -130    590   -290       C  
ATOM    473  N   VAL A6859      95.992  24.852 -16.270  1.00 32.31           N  
ANISOU  473  N   VAL A6859     5450   3980   2840   -230    470   -110       N  
ATOM    474  CA  VAL A6859      94.723  24.363 -16.883  1.00 32.39           C  
ANISOU  474  CA  VAL A6859     5550   3960   2790   -230    390    -90       C  
ATOM    475  C   VAL A6859      95.067  23.739 -18.227  1.00 33.73           C  
ANISOU  475  C   VAL A6859     5770   4220   2820   -240    430   -130       C  
ATOM    476  O   VAL A6859      94.885  24.356 -19.269  1.00 33.51           O  
ANISOU  476  O   VAL A6859     5800   4230   2700   -300    440    -70       O  
ATOM    477  CB  VAL A6859      93.704  25.506 -17.048  1.00 32.97           C  
ANISOU  477  CB  VAL A6859     5660   3990   2880   -280    320     30       C  
ATOM    478  CG1 VAL A6859      92.367  24.988 -17.566  1.00 33.44           C  
ANISOU  478  CG1 VAL A6859     5790   4020   2890   -270    230     50       C  
ATOM    479  CG2 VAL A6859      93.508  26.285 -15.756  1.00 31.89           C  
ANISOU  479  CG2 VAL A6859     5460   3780   2880   -270    300     70       C  
ATOM    480  N   PRO A6860      95.600  22.506 -18.244  1.00 34.92           N  
ANISOU  480  N   PRO A6860     5910   4400   2960   -180    450   -250       N  
ATOM    481  CA  PRO A6860      95.955  21.863 -19.502  1.00 36.93           C  
ANISOU  481  CA  PRO A6860     6210   4740   3080   -190    500   -310       C  
ATOM    482  C   PRO A6860      94.726  21.351 -20.258  1.00 37.11           C  
ANISOU  482  C   PRO A6860     6330   4740   3030   -190    410   -300       C  
ATOM    483  O   PRO A6860      93.651  21.338 -19.685  1.00 35.57           O  
ANISOU  483  O   PRO A6860     6150   4460   2910   -190    320   -260       O  
ATOM    484  CB  PRO A6860      96.810  20.663 -19.065  1.00 37.30           C  
ANISOU  484  CB  PRO A6860     6210   4790   3170   -110    530   -440       C  
ATOM    485  CG  PRO A6860      96.344  20.346 -17.655  1.00 36.14           C  
ANISOU  485  CG  PRO A6860     6030   4540   3160    -60    470   -440       C  
ATOM    486  CD  PRO A6860      95.848  21.654 -17.069  1.00 34.72           C  
ANISOU  486  CD  PRO A6860     5830   4320   3040   -110    440   -320       C  
ATOM    487  N   TYR A6861      94.899  21.036 -21.543  1.00 38.81           N  
ANISOU  487  N   TYR A6861     6610   5040   3100   -210    440   -340       N  
ATOM    488  CA  TYR A6861      93.784  20.397 -22.281  1.00 40.53           C  
ANISOU  488  CA  TYR A6861     6910   5240   3250   -210    350   -360       C  
ATOM    489  C   TYR A6861      93.671  19.008 -21.642  1.00 40.49           C  
ANISOU  489  C   TYR A6861     6890   5170   3330   -140    310   -480       C  
ATOM    490  O   TYR A6861      94.716  18.507 -21.193  1.00 42.66           O  
ANISOU  490  O   TYR A6861     7110   5460   3640    -90    380   -560       O  
ATOM    491  CB  TYR A6861      94.078  20.317 -23.785  1.00 41.77           C  
ANISOU  491  CB  TYR A6861     7130   5520   3220   -240    390   -390       C  
ATOM    492  CG  TYR A6861      94.366  21.633 -24.465  1.00 42.03           C  
ANISOU  492  CG  TYR A6861     7190   5620   3160   -320    440   -270       C  
ATOM    493  CD1 TYR A6861      93.339  22.494 -24.813  1.00 42.90           C  
ANISOU  493  CD1 TYR A6861     7360   5710   3240   -370    360   -150       C  
ATOM    494  CD2 TYR A6861      95.656  21.997 -24.809  1.00 42.72           C  
ANISOU  494  CD2 TYR A6861     7230   5810   3190   -340    570   -290       C  
ATOM    495  CE1 TYR A6861      93.585  23.703 -25.444  1.00 43.49           C  
ANISOU  495  CE1 TYR A6861     7460   5830   3230   -440    410    -30       C  
ATOM    496  CE2 TYR A6861      95.921  23.198 -25.449  1.00 44.47           C  
ANISOU  496  CE2 TYR A6861     7480   6090   3320   -430    630   -170       C  
ATOM    497  CZ  TYR A6861      94.881  24.057 -25.764  1.00 44.96           C  
ANISOU  497  CZ  TYR A6861     7610   6110   3360   -470    540    -40       C  
ATOM    498  OH  TYR A6861      95.123  25.246 -26.386  1.00 46.88           O  
ANISOU  498  OH  TYR A6861     7890   6400   3520   -560    580     90       O  
ATOM    499  N   ASN A6862      92.483  18.419 -21.542  1.00 42.72           N  
ANISOU  499  N   ASN A6862     7210   5380   3640   -130    200   -480       N  
ATOM    500  CA  ASN A6862      92.396  17.066 -20.919  1.00 44.05           C  
ANISOU  500  CA  ASN A6862     7370   5470   3890    -70    170   -580       C  
ATOM    501  C   ASN A6862      92.804  17.163 -19.443  1.00 41.73           C  
ANISOU  501  C   ASN A6862     7000   5110   3740    -30    190   -560       C  
ATOM    502  O   ASN A6862      93.507  16.253 -18.943  1.00 40.52           O  
ANISOU  502  O   ASN A6862     6820   4930   3640     30    210   -650       O  
ATOM    503  CB  ASN A6862      93.295  16.054 -21.634  1.00 48.52           C  
ANISOU  503  CB  ASN A6862     7960   6090   4380    -20    230   -720       C  
ATOM    504  CG  ASN A6862      93.061  16.030 -23.128  1.00 52.83           C  
ANISOU  504  CG  ASN A6862     8580   6730   4760    -60    220   -750       C  
ATOM    505  OD1 ASN A6862      91.939  16.243 -23.587  1.00 56.44           O  
ANISOU  505  OD1 ASN A6862     9090   7170   5180   -100    140   -700       O  
ATOM    506  ND2 ASN A6862      94.113  15.773 -23.886  1.00 55.62           N  
ANISOU  506  ND2 ASN A6862     8930   7180   5020    -40    310   -840       N  
ATOM    507  N   MET A6863      92.400  18.247 -18.786  1.00 38.21           N  
ANISOU  507  N   MET A6863     6520   4640   3360    -70    170   -450       N  
ATOM    508  CA  MET A6863      92.714  18.454 -17.354  1.00 36.59           C  
ANISOU  508  CA  MET A6863     6240   4380   3280    -40    180   -420       C  
ATOM    509  C   MET A6863      92.077  17.320 -16.548  1.00 35.57           C  
ANISOU  509  C   MET A6863     6120   4160   3240      0    120   -460       C  
ATOM    510  O   MET A6863      90.996  16.844 -16.956  1.00 35.34           O  
ANISOU  510  O   MET A6863     6140   4090   3190    -20     40   -460       O  
ATOM    511  CB  MET A6863      92.158  19.801 -16.901  1.00 36.26           C  
ANISOU  511  CB  MET A6863     6170   4320   3280    -80    160   -300       C  
ATOM    512  CG  MET A6863      92.458  20.164 -15.472  1.00 35.11           C  
ANISOU  512  CG  MET A6863     5950   4130   3250    -50    170   -280       C  
ATOM    513  SD  MET A6863      91.880  21.848 -15.228  1.00 36.61           S  
ANISOU  513  SD  MET A6863     6120   4310   3480   -110    150   -150       S  
ATOM    514  CE  MET A6863      92.353  22.124 -13.523  1.00 34.32           C  
ANISOU  514  CE  MET A6863     5740   3980   3320    -70    170   -150       C  
ATOM    515  N   ARG A6864      92.731  16.921 -15.456  1.00 33.33           N  
ANISOU  515  N   ARG A6864     5780   3840   3040     60    140   -490       N  
ATOM    516  CA  ARG A6864      92.250  15.826 -14.578  1.00 33.07           C  
ANISOU  516  CA  ARG A6864     5760   3710   3100    100     80   -510       C  
ATOM    517  C   ARG A6864      91.941  16.390 -13.190  1.00 30.84           C  
ANISOU  517  C   ARG A6864     5420   3390   2910    100     70   -430       C  
ATOM    518  O   ARG A6864      92.880  16.864 -12.527  1.00 30.96           O  
ANISOU  518  O   ARG A6864     5370   3430   2960    130    120   -430       O  
ATOM    519  CB  ARG A6864      93.325  14.745 -14.488  1.00 34.73           C  
ANISOU  519  CB  ARG A6864     5970   3910   3320    170    120   -620       C  
ATOM    520  CG  ARG A6864      93.704  14.143 -15.829  1.00 36.14           C  
ANISOU  520  CG  ARG A6864     6200   4130   3400    180    140   -710       C  
ATOM    521  CD  ARG A6864      94.869  13.218 -15.609  1.00 38.00           C  
ANISOU  521  CD  ARG A6864     6410   4360   3670    270    180   -820       C  
ATOM    522  NE  ARG A6864      95.258  12.474 -16.790  1.00 38.64           N  
ANISOU  522  NE  ARG A6864     6540   4480   3670    290    200   -930       N  
ATOM    523  CZ  ARG A6864      96.256  11.605 -16.808  1.00 39.84           C  
ANISOU  523  CZ  ARG A6864     6680   4630   3830    380    230  -1040       C  
ATOM    524  NH1 ARG A6864      96.961  11.384 -15.710  1.00 38.64           N  
ANISOU  524  NH1 ARG A6864     6470   4440   3780    450    240  -1040       N  
ATOM    525  NH2 ARG A6864      96.547  10.957 -17.921  1.00 40.30           N  
ANISOU  525  NH2 ARG A6864     6770   4730   3810    400    250  -1160       N  
ATOM    526  N   VAL A6865      90.679  16.295 -12.767  1.00 29.58           N  
ANISOU  526  N   VAL A6865     5280   3170   2790     60      0   -380       N  
ATOM    527  CA  VAL A6865      90.238  16.838 -11.452  1.00 28.36           C  
ANISOU  527  CA  VAL A6865     5070   2990   2720     60    -20   -310       C  
ATOM    528  C   VAL A6865      89.555  15.733 -10.647  1.00 28.14           C  
ANISOU  528  C   VAL A6865     5050   2880   2760     70    -70   -310       C  
ATOM    529  O   VAL A6865      88.698  15.024 -11.218  1.00 27.48           O  
ANISOU  529  O   VAL A6865     5020   2760   2660     40   -120   -330       O  
ATOM    530  CB  VAL A6865      89.273  18.024 -11.636  1.00 28.83           C  
ANISOU  530  CB  VAL A6865     5110   3070   2770     10    -50   -230       C  
ATOM    531  CG1 VAL A6865      88.860  18.619 -10.296  1.00 29.05           C  
ANISOU  531  CG1 VAL A6865     5080   3080   2880     10    -60   -170       C  
ATOM    532  CG2 VAL A6865      89.867  19.099 -12.532  1.00 29.84           C  
ANISOU  532  CG2 VAL A6865     5240   3260   2840    -20      0   -220       C  
ATOM    533  N   ILE A6866      89.929  15.604  -9.373  1.00 27.25           N  
ANISOU  533  N   ILE A6866     4900   2740   2710    110    -50   -290       N  
ATOM    534  CA  ILE A6866      89.288  14.595  -8.480  1.00 27.49           C  
ANISOU  534  CA  ILE A6866     4950   2700   2800    120   -100   -280       C  
ATOM    535  C   ILE A6866      88.674  15.361  -7.305  1.00 26.09           C  
ANISOU  535  C   ILE A6866     4720   2530   2660    100   -100   -200       C  
ATOM    536  O   ILE A6866      89.341  16.278  -6.774  1.00 26.09           O  
ANISOU  536  O   ILE A6866     4660   2580   2670    120    -60   -190       O  
ATOM    537  CB  ILE A6866      90.262  13.470  -8.082  1.00 28.93           C  
ANISOU  537  CB  ILE A6866     5160   2830   3000    190    -80   -330       C  
ATOM    538  CG1 ILE A6866      89.540  12.378  -7.289  1.00 29.23           C  
ANISOU  538  CG1 ILE A6866     5230   2780   3100    180   -130   -300       C  
ATOM    539  CG2 ILE A6866      91.478  14.023  -7.346  1.00 28.92           C  
ANISOU  539  CG2 ILE A6866     5100   2880   3010    250    -40   -340       C  
ATOM    540  CD1 ILE A6866      90.325  11.094  -7.162  1.00 30.75           C  
ANISOU  540  CD1 ILE A6866     5470   2900   3310    240   -140   -360       C  
ATOM    541  N   HIS A6867      87.426  15.022  -6.970  1.00 25.85           N  
ANISOU  541  N   HIS A6867     4690   2460   2670     50   -140   -160       N  
ATOM    542  CA  HIS A6867      86.644  15.711  -5.916  1.00 25.07           C  
ANISOU  542  CA  HIS A6867     4540   2380   2600     30   -150    -90       C  
ATOM    543  C   HIS A6867      86.236  14.736  -4.808  1.00 25.33           C  
ANISOU  543  C   HIS A6867     4580   2370   2680     20   -160    -60       C  
ATOM    544  O   HIS A6867      85.363  13.874  -5.057  1.00 26.01           O  
ANISOU  544  O   HIS A6867     4700   2400   2780    -20   -200    -60       O  
ATOM    545  CB  HIS A6867      85.479  16.442  -6.599  1.00 25.29           C  
ANISOU  545  CB  HIS A6867     4550   2440   2620    -30   -180    -70       C  
ATOM    546  CG  HIS A6867      84.559  17.168  -5.677  1.00 25.42           C  
ANISOU  546  CG  HIS A6867     4500   2480   2680    -50   -190    -20       C  
ATOM    547  ND1 HIS A6867      83.210  17.275  -5.924  1.00 25.58           N  
ANISOU  547  ND1 HIS A6867     4500   2500   2720   -110   -230     10       N  
ATOM    548  CD2 HIS A6867      84.778  17.774  -4.490  1.00 25.96           C  
ANISOU  548  CD2 HIS A6867     4510   2580   2780    -30   -160     10       C  
ATOM    549  CE1 HIS A6867      82.641  17.951  -4.945  1.00 26.69           C  
ANISOU  549  CE1 HIS A6867     4570   2670   2900   -110   -220     50       C  
ATOM    550  NE2 HIS A6867      83.579  18.265  -4.052  1.00 25.26           N  
ANISOU  550  NE2 HIS A6867     4370   2510   2720    -60   -180     50       N  
ATOM    551  N   PHE A6868      86.872  14.879  -3.640  1.00 24.79           N  
ANISOU  551  N   PHE A6868     4480   2310   2630     70   -130    -40       N  
ATOM    552  CA  PHE A6868      86.595  14.035  -2.449  1.00 25.15           C  
ANISOU  552  CA  PHE A6868     4540   2320   2700     70   -140      0       C  
ATOM    553  C   PHE A6868      85.544  14.725  -1.580  1.00 24.80           C  
ANISOU  553  C   PHE A6868     4430   2320   2670     30   -140     60       C  
ATOM    554  O   PHE A6868      85.565  15.968  -1.494  1.00 24.42           O  
ANISOU  554  O   PHE A6868     4320   2340   2620     40   -120     50       O  
ATOM    555  CB  PHE A6868      87.881  13.783  -1.664  1.00 25.85           C  
ANISOU  555  CB  PHE A6868     4630   2410   2790    150   -120    -10       C  
ATOM    556  CG  PHE A6868      88.916  12.983  -2.409  1.00 27.14           C  
ANISOU  556  CG  PHE A6868     4840   2530   2940    200   -130    -70       C  
ATOM    557  CD1 PHE A6868      88.787  11.607  -2.528  1.00 27.88           C  
ANISOU  557  CD1 PHE A6868     5010   2530   3060    210   -160    -80       C  
ATOM    558  CD2 PHE A6868      90.029  13.594  -2.962  1.00 27.38           C  
ANISOU  558  CD2 PHE A6868     4840   2610   2950    250   -100   -130       C  
ATOM    559  CE1 PHE A6868      89.742  10.863  -3.201  1.00 29.33           C  
ANISOU  559  CE1 PHE A6868     5240   2670   3240    270   -160   -150       C  
ATOM    560  CE2 PHE A6868      90.989  12.846  -3.625  1.00 28.40           C  
ANISOU  560  CE2 PHE A6868     5010   2710   3070    310    -90   -200       C  
ATOM    561  CZ  PHE A6868      90.845  11.483  -3.742  1.00 29.09           C  
ANISOU  561  CZ  PHE A6868     5170   2700   3180    320   -130   -210       C  
ATOM    562  N   GLY A6869      84.659  13.939  -0.962  1.00 25.07           N  
ANISOU  562  N   GLY A6869     4480   2320   2730    -20   -150    110       N  
ATOM    563  CA  GLY A6869      83.579  14.484  -0.118  1.00 25.70           C  
ANISOU  563  CA  GLY A6869     4490   2450   2820    -60   -140    150       C  
ATOM    564  C   GLY A6869      82.548  15.189  -0.975  1.00 25.96           C  
ANISOU  564  C   GLY A6869     4490   2510   2870   -110   -160    140       C  
ATOM    565  O   GLY A6869      82.063  16.259  -0.563  1.00 27.20           O  
ANISOU  565  O   GLY A6869     4570   2740   3030   -110   -150    150       O  
ATOM    566  N   ALA A6870      82.200  14.581  -2.110  1.00 26.55           N  
ANISOU  566  N   ALA A6870     4610   2540   2950   -150   -200    120       N  
ATOM    567  CA  ALA A6870      81.250  15.181  -3.079  1.00 27.44           C  
ANISOU  567  CA  ALA A6870     4690   2670   3060   -190   -230    100       C  
ATOM    568  C   ALA A6870      79.790  14.809  -2.797  1.00 28.58           C  
ANISOU  568  C   ALA A6870     4790   2820   3240   -270   -260    140       C  
ATOM    569  O   ALA A6870      78.914  15.395  -3.454  1.00 28.96           O  
ANISOU  569  O   ALA A6870     4800   2900   3300   -300   -290    130       O  
ATOM    570  CB  ALA A6870      81.647  14.750  -4.465  1.00 27.86           C  
ANISOU  570  CB  ALA A6870     4810   2690   3090   -190   -260     50       C  
ATOM    571  N   GLY A6871      79.529  13.857  -1.897  1.00 29.59           N  
ANISOU  571  N   GLY A6871     4930   2910   3390   -310   -240    170       N  
ATOM    572  CA  GLY A6871      78.137  13.456  -1.619  1.00 30.92           C  
ANISOU  572  CA  GLY A6871     5060   3090   3600   -390   -260    210       C  
ATOM    573  C   GLY A6871      77.462  14.369  -0.612  1.00 33.63           C  
ANISOU  573  C   GLY A6871     5300   3530   3950   -400   -220    240       C  
ATOM    574  O   GLY A6871      78.115  15.280  -0.091  1.00 37.20           O  
ANISOU  574  O   GLY A6871     5720   4030   4380   -330   -190    230       O  
ATOM    575  N   SER A6872      76.178  14.140  -0.366  1.00 37.34           N  
ANISOU  575  N   SER A6872     5710   4020   4460   -470   -230    260       N  
ATOM    576  CA  SER A6872      75.407  14.942   0.615  1.00 39.39           C  
ANISOU  576  CA  SER A6872     5860   4380   4730   -480   -190    280       C  
ATOM    577  C   SER A6872      74.257  14.085   1.132  1.00 40.61           C  
ANISOU  577  C   SER A6872     5970   4540   4920   -580   -170    320       C  
ATOM    578  O   SER A6872      73.935  13.074   0.473  1.00 39.68           O  
ANISOU  578  O   SER A6872     5900   4350   4830   -650   -210    320       O  
ATOM    579  CB  SER A6872      74.891  16.226   0.023  1.00 39.69           C  
ANISOU  579  CB  SER A6872     5820   4480   4780   -450   -220    240       C  
ATOM    580  OG  SER A6872      73.934  15.978  -0.989  1.00 42.40           O  
ANISOU  580  OG  SER A6872     6140   4810   5160   -510   -270    220       O  
ATOM    581  N   ASP A6873      73.666  14.490   2.255  1.00 43.80           N  
ANISOU  581  N   ASP A6873     6290   5030   5320   -600   -120    350       N  
ATOM    582  CA  ASP A6873      72.521  13.742   2.838  1.00 47.27           C  
ANISOU  582  CA  ASP A6873     6680   5500   5790   -700    -90    400       C  
ATOM    583  C   ASP A6873      71.329  13.854   1.877  1.00 45.33           C  
ANISOU  583  C   ASP A6873     6360   5270   5600   -770   -150    360       C  
ATOM    584  O   ASP A6873      70.358  13.104   2.058  1.00 46.06           O  
ANISOU  584  O   ASP A6873     6410   5360   5730   -870   -140    380       O  
ATOM    585  CB  ASP A6873      72.237  14.213   4.271  1.00 53.60           C  
ANISOU  585  CB  ASP A6873     7400   6410   6560   -700    -20    430       C  
ATOM    586  CG  ASP A6873      72.007  15.710   4.417  1.00 57.47           C  
ANISOU  586  CG  ASP A6873     7790   7000   7040   -620    -10    370       C  
ATOM    587  OD1 ASP A6873      71.922  16.401   3.379  1.00 63.92           O  
ANISOU  587  OD1 ASP A6873     8590   7810   7890   -580    -70    320       O  
ATOM    588  OD2 ASP A6873      71.931  16.177   5.574  1.00 66.46           O  
ANISOU  588  OD2 ASP A6873     8870   8230   8150   -600     50    380       O  
ATOM    589  N   LYS A6874      71.435  14.720   0.861  1.00 43.32           N  
ANISOU  589  N   LYS A6874     6090   5020   5350   -700   -200    300       N  
ATOM    590  CA  LYS A6874      70.353  14.919  -0.145  1.00 42.86           C  
ANISOU  590  CA  LYS A6874     5970   4980   5340   -750   -270    260       C  
ATOM    591  C   LYS A6874      70.455  13.839  -1.230  1.00 40.20           C  
ANISOU  591  C   LYS A6874     5720   4540   5020   -800   -330    240       C  
ATOM    592  O   LYS A6874      69.496  13.683  -1.990  1.00 41.75           O  
ANISOU  592  O   LYS A6874     5870   4740   5250   -860   -390    210       O  
ATOM    593  CB  LYS A6874      70.490  16.275  -0.848  1.00 45.11           C  
ANISOU  593  CB  LYS A6874     6220   5300   5620   -650   -310    210       C  
ATOM    594  CG  LYS A6874      70.607  17.502   0.043  1.00 45.29           C  
ANISOU  594  CG  LYS A6874     6170   5410   5630   -570   -270    200       C  
ATOM    595  CD  LYS A6874      70.924  18.748  -0.757  1.00 46.71           C  
ANISOU  595  CD  LYS A6874     6350   5590   5810   -490   -320    170       C  
ATOM    596  CE  LYS A6874      71.291  19.940   0.101  1.00 49.64           C  
ANISOU  596  CE  LYS A6874     6670   6020   6170   -400   -270    150       C  
ATOM    597  NZ  LYS A6874      70.185  20.333   1.001  1.00 52.98           N  
ANISOU  597  NZ  LYS A6874     6960   6540   6630   -410   -240    140       N  
ATOM    598  N   GLY A6875      71.605  13.164  -1.325  1.00 37.00           N  
ANISOU  598  N   GLY A6875     5440   4040   4580   -780   -330    260       N  
ATOM    599  CA  GLY A6875      71.827  12.118  -2.343  1.00 34.78           C  
ANISOU  599  CA  GLY A6875     5260   3650   4300   -820   -380    230       C  
ATOM    600  C   GLY A6875      72.257  12.690  -3.688  1.00 33.30           C  
ANISOU  600  C   GLY A6875     5110   3460   4080   -760   -450    170       C  
ATOM    601  O   GLY A6875      72.219  11.935  -4.686  1.00 32.91           O  
ANISOU  601  O   GLY A6875     5120   3340   4040   -800   -500    130       O  
ATOM    602  N   VAL A6876      72.638  13.973  -3.729  1.00 31.08           N  
ANISOU  602  N   VAL A6876     4800   3240   3770   -670   -440    160       N  
ATOM    603  CA  VAL A6876      73.094  14.615  -4.997  1.00 30.91           C  
ANISOU  603  CA  VAL A6876     4820   3220   3710   -610   -490    110       C  
ATOM    604  C   VAL A6876      74.476  15.238  -4.755  1.00 29.86           C  
ANISOU  604  C   VAL A6876     4740   3080   3530   -520   -440    120       C  
ATOM    605  O   VAL A6876      74.976  15.132  -3.620  1.00 29.70           O  
ANISOU  605  O   VAL A6876     4710   3060   3510   -500   -380    150       O  
ATOM    606  CB  VAL A6876      72.061  15.628  -5.529  1.00 31.51           C  
ANISOU  606  CB  VAL A6876     4800   3370   3810   -610   -540    100       C  
ATOM    607  CG1 VAL A6876      70.787  14.928  -5.975  1.00 33.11           C  
ANISOU  607  CG1 VAL A6876     4950   3570   4050   -700   -600     80       C  
ATOM    608  CG2 VAL A6876      71.755  16.727  -4.524  1.00 31.29           C  
ANISOU  608  CG2 VAL A6876     4670   3420   3800   -570   -500    120       C  
ATOM    609  N   ALA A6877      75.073  15.854  -5.782  1.00 28.20           N  
ANISOU  609  N   ALA A6877     4570   2870   3270   -470   -470     90       N  
ATOM    610  CA  ALA A6877      76.427  16.438  -5.645  1.00 27.35           C  
ANISOU  610  CA  ALA A6877     4510   2760   3120   -390   -430     90       C  
ATOM    611  C   ALA A6877      76.416  17.899  -6.083  1.00 27.12           C  
ANISOU  611  C   ALA A6877     4440   2790   3080   -340   -440     90       C  
ATOM    612  O   ALA A6877      76.766  18.209  -7.220  1.00 27.31           O  
ANISOU  612  O   ALA A6877     4510   2800   3060   -320   -480     70       O  
ATOM    613  CB  ALA A6877      77.399  15.610  -6.449  1.00 27.55           C  
ANISOU  613  CB  ALA A6877     4640   2720   3100   -380   -430     60       C  
ATOM    614  N   PRO A6878      76.002  18.837  -5.200  1.00 27.06           N  
ANISOU  614  N   PRO A6878     4350   2830   3110   -320   -420    110       N  
ATOM    615  CA  PRO A6878      75.951  20.257  -5.546  1.00 26.83           C  
ANISOU  615  CA  PRO A6878     4280   2830   3080   -270   -440    120       C  
ATOM    616  C   PRO A6878      77.332  20.795  -5.945  1.00 25.95           C  
ANISOU  616  C   PRO A6878     4240   2700   2920   -220   -420    110       C  
ATOM    617  O   PRO A6878      77.449  21.410  -6.993  1.00 26.52           O  
ANISOU  617  O   PRO A6878     4340   2770   2960   -200   -450    110       O  
ATOM    618  CB  PRO A6878      75.427  20.931  -4.267  1.00 27.31           C  
ANISOU  618  CB  PRO A6878     4240   2940   3190   -250   -410    130       C  
ATOM    619  CG  PRO A6878      74.731  19.824  -3.512  1.00 27.74           C  
ANISOU  619  CG  PRO A6878     4260   3010   3270   -310   -390    130       C  
ATOM    620  CD  PRO A6878      75.521  18.578  -3.836  1.00 27.39           C  
ANISOU  620  CD  PRO A6878     4320   2900   3190   -340   -380    130       C  
ATOM    621  N   GLY A6879      78.341  20.519  -5.122  1.00 24.83           N  
ANISOU  621  N   GLY A6879     4120   2550   2770   -190   -350    110       N  
ATOM    622  CA  GLY A6879      79.712  20.977  -5.414  1.00 25.04           C  
ANISOU  622  CA  GLY A6879     4200   2560   2750   -150   -320    100       C  
ATOM    623  C   GLY A6879      80.202  20.443  -6.746  1.00 25.30           C  
ANISOU  623  C   GLY A6879     4310   2570   2730   -160   -340     80       C  
ATOM    624  O   GLY A6879      80.803  21.224  -7.510  1.00 25.75           O  
ANISOU  624  O   GLY A6879     4400   2630   2750   -140   -340     90       O  
ATOM    625  N   THR A6880      79.946  19.160  -7.025  1.00 25.11           N  
ANISOU  625  N   THR A6880     4330   2510   2700   -200   -360     70       N  
ATOM    626  CA  THR A6880      80.384  18.574  -8.320  1.00 26.08           C  
ANISOU  626  CA  THR A6880     4530   2620   2760   -210   -380     30       C  
ATOM    627  C   THR A6880      79.727  19.335  -9.480  1.00 25.82           C  
ANISOU  627  C   THR A6880     4500   2610   2700   -220   -440     40       C  
ATOM    628  O   THR A6880      80.435  19.621 -10.479  1.00 25.74           O  
ANISOU  628  O   THR A6880     4550   2610   2620   -210   -440     30       O  
ATOM    629  CB  THR A6880      80.085  17.074  -8.394  1.00 26.34           C  
ANISOU  629  CB  THR A6880     4610   2600   2800   -250   -400      0       C  
ATOM    630  OG1 THR A6880      80.897  16.411  -7.424  1.00 26.76           O  
ANISOU  630  OG1 THR A6880     4670   2620   2870   -220   -350      0       O  
ATOM    631  CG2 THR A6880      80.369  16.499  -9.763  1.00 27.56           C  
ANISOU  631  CG2 THR A6880     4840   2740   2900   -260   -430    -50       C  
ATOM    632  N   ALA A6881      78.427  19.634  -9.367  1.00 25.26           N  
ANISOU  632  N   ALA A6881     4370   2560   2670   -250   -490     60       N  
ATOM    633  CA  ALA A6881      77.732  20.383 -10.441  1.00 25.84           C  
ANISOU  633  CA  ALA A6881     4440   2660   2710   -260   -570     70       C  
ATOM    634  C   ALA A6881      78.438  21.725 -10.678  1.00 25.39           C  
ANISOU  634  C   ALA A6881     4400   2620   2630   -210   -550    110       C  
ATOM    635  O   ALA A6881      78.589  22.112 -11.852  1.00 25.61           O  
ANISOU  635  O   ALA A6881     4480   2660   2590   -210   -580    120       O  
ATOM    636  CB  ALA A6881      76.274  20.569 -10.097  1.00 26.31           C  
ANISOU  636  CB  ALA A6881     4420   2740   2840   -280   -620     90       C  
ATOM    637  N   VAL A6882      78.837  22.418  -9.610  1.00 25.28           N  
ANISOU  637  N   VAL A6882     4340   2600   2670   -180   -490    120       N  
ATOM    638  CA  VAL A6882      79.546  23.724  -9.756  1.00 26.29           C  
ANISOU  638  CA  VAL A6882     4470   2730   2790   -140   -470    150       C  
ATOM    639  C   VAL A6882      80.917  23.489 -10.402  1.00 25.78           C  
ANISOU  639  C   VAL A6882     4480   2660   2650   -140   -420    140       C  
ATOM    640  O   VAL A6882      81.257  24.248 -11.321  1.00 26.51           O  
ANISOU  640  O   VAL A6882     4620   2760   2690   -140   -430    170       O  
ATOM    641  CB  VAL A6882      79.685  24.456  -8.410  1.00 25.82           C  
ANISOU  641  CB  VAL A6882     4340   2670   2800   -110   -430    160       C  
ATOM    642  CG1 VAL A6882      80.544  25.702  -8.542  1.00 26.51           C  
ANISOU  642  CG1 VAL A6882     4440   2750   2880    -80   -410    180       C  
ATOM    643  CG2 VAL A6882      78.326  24.795  -7.820  1.00 26.51           C  
ANISOU  643  CG2 VAL A6882     4340   2780   2950   -100   -480    160       C  
ATOM    644  N   LEU A6883      81.681  22.502  -9.921  1.00 26.04           N  
ANISOU  644  N   LEU A6883     4530   2690   2670   -140   -370    100       N  
ATOM    645  CA  LEU A6883      83.022  22.235 -10.516  1.00 26.55           C  
ANISOU  645  CA  LEU A6883     4660   2760   2670   -130   -310     80       C  
ATOM    646  C   LEU A6883      82.885  21.959 -12.015  1.00 26.62           C  
ANISOU  646  C   LEU A6883     4740   2780   2590   -160   -350     70       C  
ATOM    647  O   LEU A6883      83.698  22.504 -12.778  1.00 25.99           O  
ANISOU  647  O   LEU A6883     4700   2720   2450   -160   -320     80       O  
ATOM    648  CB  LEU A6883      83.692  21.044  -9.822  1.00 26.31           C  
ANISOU  648  CB  LEU A6883     4630   2710   2650   -120   -270     30       C  
ATOM    649  CG  LEU A6883      84.108  21.261  -8.371  1.00 25.90           C  
ANISOU  649  CG  LEU A6883     4520   2650   2660    -80   -230     40       C  
ATOM    650  CD1 LEU A6883      84.711  19.990  -7.799  1.00 25.86           C  
ANISOU  650  CD1 LEU A6883     4540   2620   2660    -70   -200      0       C  
ATOM    651  CD2 LEU A6883      85.093  22.418  -8.243  1.00 26.53           C  
ANISOU  651  CD2 LEU A6883     4580   2750   2740    -60   -180     50       C  
ATOM    652  N   ARG A6884      81.899  21.155 -12.416  1.00 27.67           N  
ANISOU  652  N   ARG A6884     4880   2910   2720   -180   -410     50       N  
ATOM    653  CA  ARG A6884      81.739  20.830 -13.861  1.00 29.82           C  
ANISOU  653  CA  ARG A6884     5230   3200   2900   -210   -460     30       C  
ATOM    654  C   ARG A6884      81.345  22.097 -14.632  1.00 29.28           C  
ANISOU  654  C   ARG A6884     5170   3160   2800   -210   -500     90       C  
ATOM    655  O   ARG A6884      81.753  22.226 -15.795  1.00 29.74           O  
ANISOU  655  O   ARG A6884     5290   3250   2760   -220   -500    100       O  
ATOM    656  CB  ARG A6884      80.742  19.684 -14.035  1.00 31.63           C  
ANISOU  656  CB  ARG A6884     5460   3410   3150   -240   -520    -10       C  
ATOM    657  CG  ARG A6884      80.750  19.084 -15.432  1.00 34.42           C  
ANISOU  657  CG  ARG A6884     5890   3790   3400   -260   -560    -50       C  
ATOM    658  CD  ARG A6884      80.008  17.777 -15.411  1.00 36.79           C  
ANISOU  658  CD  ARG A6884     6200   4050   3730   -300   -610   -110       C  
ATOM    659  NE  ARG A6884      80.153  16.991 -16.621  1.00 40.42           N  
ANISOU  659  NE  ARG A6884     6740   4520   4100   -310   -640   -180       N  
ATOM    660  CZ  ARG A6884      81.182  16.185 -16.890  1.00 44.18           C  
ANISOU  660  CZ  ARG A6884     7270   4980   4530   -290   -590   -250       C  
ATOM    661  NH1 ARG A6884      81.191  15.493 -18.015  1.00 46.69           N  
ANISOU  661  NH1 ARG A6884     7650   5320   4770   -310   -620   -320       N  
ATOM    662  NH2 ARG A6884      82.201  16.079 -16.051  1.00 43.75           N  
ANISOU  662  NH2 ARG A6884     7200   4900   4520   -260   -500   -250       N  
ATOM    663  N   GLN A6885      80.588  22.996 -13.999  1.00 29.14           N  
ANISOU  663  N   GLN A6885     5090   3130   2850   -200   -530    140       N  
ATOM    664  CA  GLN A6885      80.184  24.278 -14.642  1.00 29.00           C  
ANISOU  664  CA  GLN A6885     5080   3130   2810   -200   -590    210       C  
ATOM    665  C   GLN A6885      81.432  25.145 -14.830  1.00 28.50           C  
ANISOU  665  C   GLN A6885     5050   3070   2720   -190   -520    240       C  
ATOM    666  O   GLN A6885      81.629  25.702 -15.912  1.00 28.16           O  
ANISOU  666  O   GLN A6885     5070   3040   2590   -200   -530    290       O  
ATOM    667  CB  GLN A6885      79.173  25.004 -13.750  1.00 28.25           C  
ANISOU  667  CB  GLN A6885     4890   3010   2830   -170   -630    240       C  
ATOM    668  CG  GLN A6885      78.870  26.432 -14.181  1.00 29.03           C  
ANISOU  668  CG  GLN A6885     5000   3100   2930   -150   -680    310       C  
ATOM    669  CD  GLN A6885      77.951  27.123 -13.203  1.00 28.81           C  
ANISOU  669  CD  GLN A6885     4870   3060   3020   -120   -710    320       C  
ATOM    670  OE1 GLN A6885      77.752  26.665 -12.079  1.00 28.36           O  
ANISOU  670  OE1 GLN A6885     4750   3000   3030   -110   -680    280       O  
ATOM    671  NE2 GLN A6885      77.388  28.243 -13.623  1.00 28.34           N  
ANISOU  671  NE2 GLN A6885     4810   2980   2970    -90   -780    370       N  
ATOM    672  N   TRP A6886      82.258  25.196 -13.793  1.00 27.77           N  
ANISOU  672  N   TRP A6886     4920   2960   2680   -170   -440    220       N  
ATOM    673  CA  TRP A6886      83.492  26.021 -13.743  1.00 27.82           C  
ANISOU  673  CA  TRP A6886     4930   2960   2670   -170   -370    250       C  
ATOM    674  C   TRP A6886      84.584  25.493 -14.681  1.00 28.80           C  
ANISOU  674  C   TRP A6886     5120   3120   2690   -190   -310    220       C  
ATOM    675  O   TRP A6886      85.161  26.297 -15.436  1.00 28.04           O  
ANISOU  675  O   TRP A6886     5070   3050   2540   -210   -280    270       O  
ATOM    676  CB  TRP A6886      83.971  26.060 -12.284  1.00 26.64           C  
ANISOU  676  CB  TRP A6886     4710   2790   2620   -140   -310    220       C  
ATOM    677  CG  TRP A6886      85.259  26.784 -12.055  1.00 26.69           C  
ANISOU  677  CG  TRP A6886     4710   2800   2630   -140   -240    230       C  
ATOM    678  CD1 TRP A6886      85.503  28.104 -12.281  1.00 26.68           C  
ANISOU  678  CD1 TRP A6886     4720   2780   2640   -150   -230    280       C  
ATOM    679  CD2 TRP A6886      86.454  26.255 -11.451  1.00 26.36           C  
ANISOU  679  CD2 TRP A6886     4650   2770   2590   -130   -160    170       C  
ATOM    680  NE1 TRP A6886      86.784  28.420 -11.915  1.00 26.92           N  
ANISOU  680  NE1 TRP A6886     4730   2810   2680   -160   -150    260       N  
ATOM    681  CE2 TRP A6886      87.387  27.314 -11.386  1.00 25.69           C  
ANISOU  681  CE2 TRP A6886     4550   2680   2520   -140   -110    200       C  
ATOM    682  CE3 TRP A6886      86.838  24.992 -10.987  1.00 25.55           C  
ANISOU  682  CE3 TRP A6886     4540   2680   2490   -110   -130    110       C  
ATOM    683  CZ2 TRP A6886      88.676  27.143 -10.885  1.00 25.94           C  
ANISOU  683  CZ2 TRP A6886     4560   2740   2560   -130    -30    150       C  
ATOM    684  CZ3 TRP A6886      88.107  24.829 -10.474  1.00 25.67           C  
ANISOU  684  CZ3 TRP A6886     4530   2710   2510    -90    -60     70       C  
ATOM    685  CH2 TRP A6886      89.013  25.887 -10.433  1.00 25.78           C  
ANISOU  685  CH2 TRP A6886     4520   2730   2540   -100    -10     90       C  
ATOM    686  N   LEU A6887      84.849  24.191 -14.630  1.00 28.55           N  
ANISOU  686  N   LEU A6887     5100   3110   2640   -180   -290    150       N  
ATOM    687  CA  LEU A6887      85.952  23.594 -15.425  1.00 29.34           C  
ANISOU  687  CA  LEU A6887     5260   3250   2650   -190   -220    100       C  
ATOM    688  C   LEU A6887      85.641  23.597 -16.917  1.00 30.74           C  
ANISOU  688  C   LEU A6887     5510   3470   2700   -220   -260    120       C  
ATOM    689  O   LEU A6887      84.478  23.537 -17.322  1.00 30.56           O  
ANISOU  689  O   LEU A6887     5500   3440   2670   -230   -350    140       O  
ATOM    690  CB  LEU A6887      86.176  22.170 -14.922  1.00 29.15           C  
ANISOU  690  CB  LEU A6887     5220   3210   2640   -170   -200     20       C  
ATOM    691  CG  LEU A6887      86.713  22.063 -13.495  1.00 28.47           C  
ANISOU  691  CG  LEU A6887     5070   3090   2650   -130   -160      0       C  
ATOM    692  CD1 LEU A6887      86.486  20.666 -12.940  1.00 27.88           C  
ANISOU  692  CD1 LEU A6887     5000   2980   2610   -120   -170    -60       C  
ATOM    693  CD2 LEU A6887      88.182  22.453 -13.445  1.00 28.43           C  
ANISOU  693  CD2 LEU A6887     5050   3120   2630   -120    -70    -10       C  
ATOM    694  N   PRO A6888      86.683  23.682 -17.775  1.00 30.99           N  
ANISOU  694  N   PRO A6888     5590   3550   2640   -240   -200    110       N  
ATOM    695  CA  PRO A6888      86.480  23.631 -19.217  1.00 33.20           C  
ANISOU  695  CA  PRO A6888     5940   3890   2780   -270   -220    120       C  
ATOM    696  C   PRO A6888      85.742  22.331 -19.563  1.00 34.37           C  
ANISOU  696  C   PRO A6888     6120   4040   2900   -260   -290     40       C  
ATOM    697  O   PRO A6888      85.934  21.331 -18.878  1.00 32.18           O  
ANISOU  697  O   PRO A6888     5810   3730   2690   -230   -270    -30       O  
ATOM    698  CB  PRO A6888      87.897  23.641 -19.808  1.00 33.54           C  
ANISOU  698  CB  PRO A6888     6010   4000   2730   -280   -120     90       C  
ATOM    699  CG  PRO A6888      88.752  24.265 -18.722  1.00 32.33           C  
ANISOU  699  CG  PRO A6888     5790   3810   2680   -270    -40    110       C  
ATOM    700  CD  PRO A6888      88.096  23.871 -17.412  1.00 30.57           C  
ANISOU  700  CD  PRO A6888     5500   3520   2590   -230    -90     90       C  
ATOM    701  N  ATHR A6889      84.977  22.353 -20.657  0.50 36.88           N  
ANISOU  701  N  ATHR A6889     6500   4390   3130   -280   -360     60       N  
ATOM    702  N  BTHR A6889      84.851  22.416 -20.554  0.50 35.07           N  
ANISOU  702  N  BTHR A6889     6260   4150   2910   -280   -370     70       N  
ATOM    703  CA ATHR A6889      84.155  21.205 -21.141  0.50 38.29           C  
ANISOU  703  CA ATHR A6889     6710   4570   3270   -280   -440    -20       C  
ATOM    704  CA BTHR A6889      84.100  21.230 -21.035  0.50 35.33           C  
ANISOU  704  CA BTHR A6889     6320   4190   2910   -280   -440    -10       C  
ATOM    705  C  ATHR A6889      84.972  19.913 -21.320  0.50 38.45           C  
ANISOU  705  C  ATHR A6889     6750   4600   3260   -270   -380   -140       C  
ATOM    706  C  BTHR A6889      85.148  20.222 -21.513  0.50 34.90           C  
ANISOU  706  C  BTHR A6889     6310   4170   2780   -270   -370   -120       C  
ATOM    707  O  ATHR A6889      84.401  18.831 -21.071  0.50 38.31           O  
ANISOU  707  O  ATHR A6889     6730   4540   3290   -260   -430   -210       O  
ATOM    708  O  BTHR A6889      86.121  20.663 -22.160  0.50 34.22           O  
ANISOU  708  O  BTHR A6889     6250   4150   2600   -280   -290   -100       O  
ATOM    709  CB ATHR A6889      83.477  21.572 -22.467  0.50 40.04           C  
ANISOU  709  CB ATHR A6889     6990   4850   3370   -310   -520     20       C  
ATOM    710  CB BTHR A6889      83.084  21.624 -22.115  0.50 36.79           C  
ANISOU  710  CB BTHR A6889     6560   4410   3010   -310   -540     30       C  
ATOM    711  OG1ATHR A6889      82.669  22.727 -22.242  0.50 40.57           O  
ANISOU  711  OG1ATHR A6889     7040   4890   3490   -310   -580    130       O  
ATOM    712  OG1BTHR A6889      82.158  22.546 -21.540  0.50 36.12           O  
ANISOU  712  OG1BTHR A6889     6420   4290   3010   -300   -610    120       O  
ATOM    713  CG2ATHR A6889      82.622  20.458 -23.026  0.50 41.56           C  
ANISOU  713  CG2ATHR A6889     7220   5050   3520   -320   -600    -60       C  
ATOM    714  CG2BTHR A6889      82.327  20.443 -22.677  0.50 38.20           C  
ANISOU  714  CG2BTHR A6889     6770   4600   3150   -320   -620    -60       C  
ATOM    715  N  AGLY A6890      86.244  20.003 -21.722  0.50 38.52           N  
ANISOU  715  N  AGLY A6890     6780   4670   3190   -260   -280   -160       N  
ATOM    716  N  BGLY A6890      84.976  18.944 -21.169  0.50 34.01           N  
ANISOU  716  N  BGLY A6890     6190   4020   2720   -260   -380   -210       N  
ATOM    717  CA AGLY A6890      87.043  18.781 -21.963  0.50 38.73           C  
ANISOU  717  CA AGLY A6890     6830   4710   3180   -240   -230   -280       C  
ATOM    718  CA BGLY A6890      85.950  17.906 -21.552  0.50 34.44           C  
ANISOU  718  CA BGLY A6890     6280   4090   2720   -230   -320   -320       C  
ATOM    719  C  AGLY A6890      87.743  18.239 -20.725  0.50 37.58           C  
ANISOU  719  C  AGLY A6890     6620   4500   3160   -190   -170   -330       C  
ATOM    720  C  BGLY A6890      86.884  17.599 -20.395  0.50 33.55           C  
ANISOU  720  C  BGLY A6890     6110   3930   2710   -190   -240   -350       C  
ATOM    721  O  AGLY A6890      88.590  17.337 -20.883  0.50 37.77           O  
ANISOU  721  O  AGLY A6890     6650   4540   3160   -160   -120   -430       O  
ATOM    722  O  BGLY A6890      87.579  16.567 -20.447  0.50 32.66           O  
ANISOU  722  O  BGLY A6890     6010   3810   2590   -160   -200   -450       O  
ATOM    723  N  ATHR A6891      87.372  18.716 -19.534  0.50 35.61           N  
ANISOU  723  N  ATHR A6891     6310   4190   3030   -190   -180   -260       N  
ATOM    724  N  BTHR A6891      86.925  18.493 -19.400  0.50 32.98           N  
ANISOU  724  N  BTHR A6891     5970   3830   2720   -190   -220   -270       N  
ATOM    725  CA ATHR A6891      88.034  18.264 -18.281  0.50 34.31           C  
ANISOU  725  CA ATHR A6891     6090   3970   2980   -150   -130   -290       C  
ATOM    726  CA BTHR A6891      87.776  18.269 -18.206  0.50 32.52           C  
ANISOU  726  CA BTHR A6891     5860   3730   2760   -150   -150   -290       C  
ATOM    727  C  ATHR A6891      87.416  16.975 -17.724  0.50 34.11           C  
ANISOU  727  C  ATHR A6891     6060   3870   3030   -130   -190   -350       C  
ATOM    728  C  BTHR A6891      87.341  16.955 -17.561  0.50 33.07           C  
ANISOU  728  C  BTHR A6891     5930   3730   2910   -130   -190   -350       C  
ATOM    729  O  ATHR A6891      86.170  16.880 -17.684  0.50 33.91           O  
ANISOU  729  O  ATHR A6891     6040   3810   3030   -160   -270   -330       O  
ATOM    730  O  BTHR A6891      86.120  16.804 -17.328  0.50 32.95           O  
ANISOU  730  O  BTHR A6891     5910   3670   2940   -160   -270   -320       O  
ATOM    731  CB ATHR A6891      87.950  19.350 -17.201  0.50 33.13           C  
ANISOU  731  CB ATHR A6891     5870   3800   2920   -150   -120   -200       C  
ATOM    732  CB BTHR A6891      87.643  19.409 -17.190  0.50 31.46           C  
ANISOU  732  CB BTHR A6891     5660   3580   2720   -160   -140   -190       C  
ATOM    733  OG1ATHR A6891      88.648  20.504 -17.676  0.50 32.44           O  
ANISOU  733  OG1ATHR A6891     5780   3770   2780   -170    -70   -150       O  
ATOM    734  OG1BTHR A6891      88.104  20.618 -17.796  0.50 30.90           O  
ANISOU  734  OG1BTHR A6891     5600   3560   2580   -180   -110   -130       O  
ATOM    735  CG2ATHR A6891      88.528  18.905 -15.876  0.50 32.60           C  
ANISOU  735  CG2ATHR A6891     5750   3680   2960   -110    -90   -230       C  
ATOM    736  CG2BTHR A6891      88.416  19.146 -15.915  0.50 30.98           C  
ANISOU  736  CG2BTHR A6891     5540   3480   2750   -110    -90   -210       C  
ATOM    737  N   LEU A6892      88.278  16.035 -17.311  1.00 33.44           N  
ANISOU  737  N   LEU A6892     5980   3760   2980    -80   -140   -430       N  
ATOM    738  CA  LEU A6892      87.867  14.759 -16.669  1.00 35.38           C  
ANISOU  738  CA  LEU A6892     6230   3910   3300    -70   -190   -480       C  
ATOM    739  C   LEU A6892      87.625  15.080 -15.193  1.00 32.74           C  
ANISOU  739  C   LEU A6892     5830   3520   3080    -60   -190   -410       C  
ATOM    740  O   LEU A6892      88.546  15.622 -14.551  1.00 31.51           O  
ANISOU  740  O   LEU A6892     5630   3390   2950    -30   -120   -390       O  
ATOM    741  CB  LEU A6892      88.935  13.669 -16.812  1.00 39.75           C  
ANISOU  741  CB  LEU A6892     6810   4450   3850    -10   -140   -590       C  
ATOM    742  CG  LEU A6892      89.182  13.145 -18.222  1.00 46.79           C  
ANISOU  742  CG  LEU A6892     7770   5390   4630    -10   -140   -690       C  
ATOM    743  CD1 LEU A6892      90.250  12.056 -18.205  1.00 49.87           C  
ANISOU  743  CD1 LEU A6892     8170   5750   5030     70   -100   -800       C  
ATOM    744  CD2 LEU A6892      87.897  12.611 -18.843  1.00 50.33           C  
ANISOU  744  CD2 LEU A6892     8270   5800   5060    -60   -240   -710       C  
ATOM    745  N   LEU A6893      86.418  14.791 -14.707  1.00 32.61           N  
ANISOU  745  N   LEU A6893     5810   3450   3130    -90   -250   -380       N  
ATOM    746  CA  LEU A6893      86.034  15.064 -13.300  1.00 30.92           C  
ANISOU  746  CA  LEU A6893     5530   3200   3010    -90   -260   -310       C  
ATOM    747  C   LEU A6893      85.575  13.763 -12.639  1.00 30.72           C  
ANISOU  747  C   LEU A6893     5530   3080   3060   -100   -290   -330       C  
ATOM    748  O   LEU A6893      84.596  13.151 -13.115  1.00 29.39           O  
ANISOU  748  O   LEU A6893     5390   2880   2900   -140   -350   -350       O  
ATOM    749  CB  LEU A6893      84.927  16.122 -13.284  1.00 31.54           C  
ANISOU  749  CB  LEU A6893     5570   3310   3100   -140   -300   -230       C  
ATOM    750  CG  LEU A6893      84.387  16.504 -11.907  1.00 31.00           C  
ANISOU  750  CG  LEU A6893     5440   3210   3130   -140   -300   -170       C  
ATOM    751  CD1 LEU A6893      85.503  16.973 -10.991  1.00 30.76           C  
ANISOU  751  CD1 LEU A6893     5370   3200   3120    -90   -230   -160       C  
ATOM    752  CD2 LEU A6893      83.317  17.578 -12.033  1.00 31.51           C  
ANISOU  752  CD2 LEU A6893     5460   3310   3200   -170   -350   -110       C  
ATOM    753  N   VAL A6894      86.284  13.364 -11.585  1.00 30.47           N  
ANISOU  753  N   VAL A6894     5480   3020   3080    -50   -250   -330       N  
ATOM    754  CA  VAL A6894      85.956  12.140 -10.804  1.00 31.03           C  
ANISOU  754  CA  VAL A6894     5570   2990   3230    -50   -280   -340       C  
ATOM    755  C   VAL A6894      85.592  12.597  -9.394  1.00 29.34           C  
ANISOU  755  C   VAL A6894     5290   2780   3080    -60   -270   -250       C  
ATOM    756  O   VAL A6894      86.301  13.471  -8.866  1.00 28.19           O  
ANISOU  756  O   VAL A6894     5100   2680   2930    -20   -220   -230       O  
ATOM    757  CB  VAL A6894      87.136  11.151 -10.793  1.00 32.06           C  
ANISOU  757  CB  VAL A6894     5740   3080   3360     20   -260   -410       C  
ATOM    758  CG1 VAL A6894      86.961  10.052  -9.757  1.00 33.37           C  
ANISOU  758  CG1 VAL A6894     5930   3140   3610     30   -280   -390       C  
ATOM    759  CG2 VAL A6894      87.378  10.574 -12.176  1.00 33.24           C  
ANISOU  759  CG2 VAL A6894     5950   3230   3450     20   -270   -510       C  
ATOM    760  N   ASP A6895      84.505  12.071  -8.830  1.00 29.34           N  
ANISOU  760  N   ASP A6895     5290   2730   3130   -110   -310   -210       N  
ATOM    761  CA  ASP A6895      84.169  12.484  -7.444  1.00 29.03           C  
ANISOU  761  CA  ASP A6895     5190   2700   3140   -110   -290   -140       C  
ATOM    762  C   ASP A6895      84.038  11.229  -6.574  1.00 30.13           C  
ANISOU  762  C   ASP A6895     5360   2750   3340   -120   -300   -120       C  
ATOM    763  O   ASP A6895      83.991  10.098  -7.116  1.00 29.36           O  
ANISOU  763  O   ASP A6895     5330   2570   3250   -140   -330   -160       O  
ATOM    764  CB  ASP A6895      82.994  13.463  -7.399  1.00 28.91           C  
ANISOU  764  CB  ASP A6895     5110   2740   3130   -170   -310    -90       C  
ATOM    765  CG  ASP A6895      81.670  12.928  -7.888  1.00 29.56           C  
ANISOU  765  CG  ASP A6895     5200   2790   3240   -250   -370    -90       C  
ATOM    766  OD1 ASP A6895      81.611  11.730  -8.229  1.00 30.64           O  
ANISOU  766  OD1 ASP A6895     5400   2860   3390   -270   -400   -130       O  
ATOM    767  OD2 ASP A6895      80.704  13.733  -7.930  1.00 30.18           O  
ANISOU  767  OD2 ASP A6895     5220   2920   3330   -280   -390    -60       O  
ATOM    768  N   SER A6896      83.999  11.434  -5.264  1.00 30.25           N  
ANISOU  768  N   SER A6896     5340   2780   3380   -110   -280    -60       N  
ATOM    769  CA  SER A6896      83.961  10.291  -4.328  1.00 32.94           C  
ANISOU  769  CA  SER A6896     5720   3030   3770   -120   -280    -20       C  
ATOM    770  C   SER A6896      83.318  10.712  -3.013  1.00 30.97           C  
ANISOU  770  C   SER A6896     5410   2820   3530   -150   -260     60       C  
ATOM    771  O   SER A6896      83.366  11.925  -2.680  1.00 29.10           O  
ANISOU  771  O   SER A6896     5100   2680   3280   -130   -230     80       O  
ATOM    772  CB  SER A6896      85.371   9.786  -4.103  1.00 35.69           C  
ANISOU  772  CB  SER A6896     6110   3350   4110    -30   -270    -50       C  
ATOM    773  OG  SER A6896      85.400   8.720  -3.169  1.00 43.70           O  
ANISOU  773  OG  SER A6896     7170   4270   5160    -20   -280    -10       O  
ATOM    774  N   ASP A6897      82.734   9.739  -2.319  1.00 30.06           N  
ANISOU  774  N   ASP A6897     5320   2640   3460   -200   -270    120       N  
ATOM    775  CA  ASP A6897      82.119  10.001  -0.998  1.00 30.15           C  
ANISOU  775  CA  ASP A6897     5280   2700   3480   -230   -240    200       C  
ATOM    776  C   ASP A6897      81.865   8.660  -0.322  1.00 31.36           C  
ANISOU  776  C   ASP A6897     5500   2750   3670   -270   -260    250       C  
ATOM    777  O   ASP A6897      81.747   7.639  -1.028  1.00 29.98           O  
ANISOU  777  O   ASP A6897     5390   2470   3520   -300   -300    230       O  
ATOM    778  CB  ASP A6897      80.834  10.824  -1.111  1.00 29.99           C  
ANISOU  778  CB  ASP A6897     5180   2760   3470   -300   -240    210       C  
ATOM    779  CG  ASP A6897      80.380  11.414   0.216  1.00 30.68           C  
ANISOU  779  CG  ASP A6897     5190   2920   3550   -310   -200    280       C  
ATOM    780  OD1 ASP A6897      79.933  10.640   1.096  1.00 31.41           O  
ANISOU  780  OD1 ASP A6897     5300   2990   3650   -360   -190    340       O  
ATOM    781  OD2 ASP A6897      80.583  12.633   0.402  1.00 29.42           O  
ANISOU  781  OD2 ASP A6897     4960   2850   3360   -260   -180    260       O  
ATOM    782  N  ALEU A6898      81.809   8.686   1.006  0.60 31.81           N  
ANISOU  782  N  ALEU A6898     5530   2840   3710   -270   -220    330       N  
ATOM    783  N  BLEU A6898      81.831   8.664   1.016  0.40 31.33           N  
ANISOU  783  N  BLEU A6898     5470   2780   3650   -270   -220    330       N  
ATOM    784  CA ALEU A6898      81.554   7.489   1.841  0.60 33.21           C  
ANISOU  784  CA ALEU A6898     5770   2930   3910   -310   -230    410       C  
ATOM    785  CA BLEU A6898      81.533   7.446   1.817  0.40 32.53           C  
ANISOU  785  CA BLEU A6898     5690   2840   3830   -320   -230    410       C  
ATOM    786  C  ALEU A6898      80.158   6.927   1.531  0.60 33.99           C  
ANISOU  786  C  ALEU A6898     5860   2990   4060   -440   -240    440       C  
ATOM    787  C  BLEU A6898      80.155   6.907   1.440  0.40 33.51           C  
ANISOU  787  C  BLEU A6898     5800   2920   4000   -440   -250    430       C  
ATOM    788  O  ALEU A6898      80.010   5.699   1.516  0.60 34.60           O  
ANISOU  788  O  ALEU A6898     6020   2940   4180   -490   -270    470       O  
ATOM    789  O  BLEU A6898      80.018   5.683   1.290  0.40 34.26           O  
ANISOU  789  O  BLEU A6898     5980   2890   4140   -490   -280    450       O  
ATOM    790  CB ALEU A6898      81.666   7.940   3.302  0.60 33.35           C  
ANISOU  790  CB ALEU A6898     5750   3030   3890   -290   -180    490       C  
ATOM    791  CB BLEU A6898      81.504   7.798   3.310  0.40 32.38           C  
ANISOU  791  CB BLEU A6898     5630   2900   3770   -310   -180    500       C  
ATOM    792  CG ALEU A6898      81.421   6.879   4.369  0.60 34.94           C  
ANISOU  792  CG ALEU A6898     6010   3170   4090   -340   -180    590       C  
ATOM    793  CG BLEU A6898      82.842   7.918   4.029  0.40 31.94           C  
ANISOU  793  CG BLEU A6898     5600   2860   3670   -190   -180    500       C  
ATOM    794  CD1ALEU A6898      82.442   5.756   4.265  0.60 36.43           C  
ANISOU  794  CD1ALEU A6898     6310   3220   4300   -270   -220    600       C  
ATOM    795  CD1BLEU A6898      82.659   8.539   5.406  0.40 32.05           C  
ANISOU  795  CD1BLEU A6898     5560   2990   3630   -190   -130    570       C  
ATOM    796  CD2ALEU A6898      81.458   7.507   5.755  0.60 34.61           C  
ANISOU  796  CD2ALEU A6898     5920   3240   3990   -310   -130    660       C  
ATOM    797  CD2BLEU A6898      83.507   6.560   4.141  0.40 32.96           C  
ANISOU  797  CD2BLEU A6898     5840   2850   3830   -160   -220    530       C  
ATOM    798  N   ASN A6899      79.186   7.810   1.277  1.00 33.27           N  
ANISOU  798  N   ASN A6899     5680   2990   3970   -500   -230    420       N  
ATOM    799  CA  ASN A6899      77.772   7.420   1.021  1.00 35.10           C  
ANISOU  799  CA  ASN A6899     5870   3210   4250   -620   -250    440       C  
ATOM    800  C   ASN A6899      77.388   7.550  -0.454  1.00 34.81           C  
ANISOU  800  C   ASN A6899     5830   3160   4240   -650   -300    350       C  
ATOM    801  O   ASN A6899      77.958   8.400  -1.156  1.00 32.88           O  
ANISOU  801  O   ASN A6899     5570   2970   3960   -570   -310    290       O  
ATOM    802  CB  ASN A6899      76.870   8.277   1.908  1.00 35.56           C  
ANISOU  802  CB  ASN A6899     5820   3400   4290   -670   -190    490       C  
ATOM    803  CG  ASN A6899      77.309   8.213   3.355  1.00 37.11           C  
ANISOU  803  CG  ASN A6899     6020   3630   4440   -640   -140    570       C  
ATOM    804  OD1 ASN A6899      77.575   7.134   3.873  1.00 39.49           O  
ANISOU  804  OD1 ASN A6899     6410   3840   4750   -660   -140    630       O  
ATOM    805  ND2 ASN A6899      77.410   9.359   4.005  1.00 36.60           N  
ANISOU  805  ND2 ASN A6899     5880   3690   4330   -580   -100    570       N  
ATOM    806  N  AASP A6900      76.448   6.711  -0.896  0.60 35.98           N  
ANISOU  806  N  AASP A6900     5990   3240   4440   -750   -330    350       N  
ATOM    807  N  BASP A6900      76.415   6.732  -0.873  0.40 36.06           N  
ANISOU  807  N  BASP A6900     6000   3250   4450   -750   -330    350       N  
ATOM    808  CA AASP A6900      75.987   6.707  -2.308  0.60 36.50           C  
ANISOU  808  CA AASP A6900     6050   3290   4520   -780   -390    260       C  
ATOM    809  CA BASP A6900      75.872   6.710  -2.258  0.40 36.63           C  
ANISOU  809  CA BASP A6900     6060   3310   4540   -790   -390    270       C  
ATOM    810  C  AASP A6900      75.366   8.073  -2.623  0.60 35.51           C  
ANISOU  810  C  AASP A6900     5810   3300   4370   -780   -390    240       C  
ATOM    811  C  BASP A6900      75.319   8.091  -2.618  0.40 35.42           C  
ANISOU  811  C  BASP A6900     5800   3300   4360   -780   -390    240       C  
ATOM    812  O  AASP A6900      74.830   8.727  -1.698  0.60 35.31           O  
ANISOU  812  O  AASP A6900     5700   3370   4350   -790   -350    290       O  
ATOM    813  O  BASP A6900      74.781   8.773  -1.717  0.40 35.04           O  
ANISOU  813  O  BASP A6900     5660   3340   4310   -790   -350    290       O  
ATOM    814  CB AASP A6900      75.016   5.548  -2.567  0.60 39.35           C  
ANISOU  814  CB AASP A6900     6440   3560   4960   -910   -430    270       C  
ATOM    815  CB BASP A6900      74.728   5.697  -2.402  0.40 39.21           C  
ANISOU  815  CB BASP A6900     6390   3560   4940   -930   -430    280       C  
ATOM    816  CG AASP A6900      74.751   5.259  -4.038  0.60 40.26           C  
ANISOU  816  CG AASP A6900     6580   3630   5090   -940   -510    170       C  
ATOM    817  CG BASP A6900      75.118   4.235  -2.265  0.40 41.14           C  
ANISOU  817  CG BASP A6900     6750   3640   5230   -960   -450    300       C  
ATOM    818  OD1AASP A6900      75.478   5.815  -4.892  0.60 39.67           O  
ANISOU  818  OD1AASP A6900     6530   3580   4960   -850   -530    100       O  
ATOM    819  OD1BASP A6900      76.295   3.913  -2.504  0.40 41.88           O  
ANISOU  819  OD1BASP A6900     6940   3670   5300   -870   -460    270       O  
ATOM    820  OD2AASP A6900      73.824   4.472  -4.321  0.60 43.08           O  
ANISOU  820  OD2AASP A6900     6940   3930   5510  -1050   -550    160       O  
ATOM    821  OD2BASP A6900      74.233   3.426  -1.920  0.40 44.26           O  
ANISOU  821  OD2BASP A6900     7150   3980   5690  -1080   -450    350       O  
ATOM    822  N   PHE A6901      75.463   8.491  -3.883  1.00 34.10           N  
ANISOU  822  N   PHE A6901     5640   3140   4170   -750   -440    160       N  
ATOM    823  CA  PHE A6901      74.910   9.787  -4.340  1.00 33.37           C  
ANISOU  823  CA  PHE A6901     5460   3160   4060   -730   -450    140       C  
ATOM    824  C   PHE A6901      74.879   9.759  -5.867  1.00 33.58           C  
ANISOU  824  C   PHE A6901     5520   3170   4060   -730   -520     60       C  
ATOM    825  O   PHE A6901      75.548   8.891  -6.454  1.00 32.85           O  
ANISOU  825  O   PHE A6901     5530   2990   3960   -710   -540     10       O  
ATOM    826  CB  PHE A6901      75.709  10.968  -3.778  1.00 31.25           C  
ANISOU  826  CB  PHE A6901     5160   2970   3740   -630   -400    160       C  
ATOM    827  CG  PHE A6901      77.131  11.082  -4.266  1.00 30.81           C  
ANISOU  827  CG  PHE A6901     5180   2890   3640   -540   -390    120       C  
ATOM    828  CD1 PHE A6901      78.131  10.282  -3.741  1.00 30.84           C  
ANISOU  828  CD1 PHE A6901     5260   2820   3640   -500   -370    130       C  
ATOM    829  CD2 PHE A6901      77.479  12.030  -5.219  1.00 30.86           C  
ANISOU  829  CD2 PHE A6901     5180   2950   3600   -480   -410     70       C  
ATOM    830  CE1 PHE A6901      79.441  10.398  -4.184  1.00 30.25           C  
ANISOU  830  CE1 PHE A6901     5240   2730   3520   -410   -360     90       C  
ATOM    831  CE2 PHE A6901      78.789  12.147  -5.656  1.00 30.34           C  
ANISOU  831  CE2 PHE A6901     5180   2860   3480   -410   -400     40       C  
ATOM    832  CZ  PHE A6901      79.768  11.331  -5.139  1.00 29.81           C  
ANISOU  832  CZ  PHE A6901     5170   2730   3420   -370   -370     40       C  
ATOM    833  N   VAL A6902      74.078  10.646  -6.451  1.00 33.82           N  
ANISOU  833  N   VAL A6902     5480   3290   4090   -740   -560     40       N  
ATOM    834  CA  VAL A6902      73.916  10.812  -7.924  1.00 35.29           C  
ANISOU  834  CA  VAL A6902     5690   3480   4240   -740   -630    -30       C  
ATOM    835  C   VAL A6902      74.780  12.019  -8.319  1.00 33.20           C  
ANISOU  835  C   VAL A6902     5430   3280   3900   -640   -610    -40       C  
ATOM    836  O   VAL A6902      74.600  13.079  -7.701  1.00 30.95           O  
ANISOU  836  O   VAL A6902     5070   3070   3620   -600   -580      0       O  
ATOM    837  CB  VAL A6902      72.430  11.015  -8.269  1.00 37.56           C  
ANISOU  837  CB  VAL A6902     5880   3830   4570   -810   -690    -40       C  
ATOM    838  CG1 VAL A6902      72.224  11.413  -9.714  1.00 40.42           C  
ANISOU  838  CG1 VAL A6902     6260   4220   4880   -800   -770   -100       C  
ATOM    839  CG2 VAL A6902      71.615   9.784  -7.923  1.00 40.77           C  
ANISOU  839  CG2 VAL A6902     6280   4170   5050   -920   -710    -40       C  
ATOM    840  N   SER A6903      75.617  11.881  -9.350  1.00 31.86           N  
ANISOU  840  N   SER A6903     5350   3090   3670   -590   -630    -90       N  
ATOM    841  CA  SER A6903      76.566  12.965  -9.706  1.00 31.57           C  
ANISOU  841  CA  SER A6903     5320   3100   3570   -510   -600    -90       C  
ATOM    842  C   SER A6903      76.649  13.228 -11.210  1.00 31.95           C  
ANISOU  842  C   SER A6903     5420   3180   3540   -500   -660   -140       C  
ATOM    843  O   SER A6903      76.296  12.334 -12.006  1.00 31.27           O  
ANISOU  843  O   SER A6903     5380   3060   3450   -540   -710   -200       O  
ATOM    844  CB  SER A6903      77.924  12.594  -9.176  1.00 32.03           C  
ANISOU  844  CB  SER A6903     5440   3120   3610   -450   -540    -90       C  
ATOM    845  OG  SER A6903      78.928  13.439  -9.698  1.00 32.35           O  
ANISOU  845  OG  SER A6903     5500   3200   3580   -380   -510   -100       O  
ATOM    846  N   ASP A6904      77.138  14.422 -11.547  1.00 29.94           N  
ANISOU  846  N   ASP A6904     5160   2990   3230   -440   -640   -120       N  
ATOM    847  CA  ASP A6904      77.386  14.888 -12.933  1.00 31.08           C  
ANISOU  847  CA  ASP A6904     5350   3170   3290   -420   -680   -150       C  
ATOM    848  C   ASP A6904      78.840  14.570 -13.299  1.00 30.29           C  
ANISOU  848  C   ASP A6904     5330   3050   3120   -380   -620   -190       C  
ATOM    849  O   ASP A6904      79.242  14.860 -14.431  1.00 29.62           O  
ANISOU  849  O   ASP A6904     5300   3010   2950   -360   -640   -220       O  
ATOM    850  CB  ASP A6904      77.054  16.376 -13.045  1.00 31.16           C  
ANISOU  850  CB  ASP A6904     5310   3250   3280   -400   -700    -90       C  
ATOM    851  CG  ASP A6904      75.559  16.639 -12.991  1.00 32.69           C  
ANISOU  851  CG  ASP A6904     5420   3470   3530   -440   -770    -80       C  
ATOM    852  OD1 ASP A6904      74.850  16.089 -13.859  1.00 33.90           O  
ANISOU  852  OD1 ASP A6904     5590   3630   3660   -480   -850   -120       O  
ATOM    853  OD2 ASP A6904      75.104  17.324 -12.035  1.00 32.17           O  
ANISOU  853  OD2 ASP A6904     5270   3430   3530   -430   -750    -30       O  
ATOM    854  N   ALA A6905      79.599  13.980 -12.372  1.00 29.21           N  
ANISOU  854  N   ALA A6905     5200   2870   3030   -350   -560   -190       N  
ATOM    855  CA  ALA A6905      81.014  13.665 -12.667  1.00 29.77           C  
ANISOU  855  CA  ALA A6905     5340   2930   3050   -300   -510   -240       C  
ATOM    856  C   ALA A6905      81.101  12.562 -13.730  1.00 31.26           C  
ANISOU  856  C   ALA A6905     5610   3080   3190   -310   -550   -330       C  
ATOM    857  O   ALA A6905      80.118  11.809 -13.909  1.00 31.61           O  
ANISOU  857  O   ALA A6905     5660   3080   3270   -370   -610   -350       O  
ATOM    858  CB  ALA A6905      81.726  13.261 -11.397  1.00 29.95           C  
ANISOU  858  CB  ALA A6905     5350   2900   3130   -260   -450   -220       C  
ATOM    859  N   ASP A6906      82.234  12.506 -14.433  1.00 31.18           N  
ANISOU  859  N   ASP A6906     5650   3090   3110   -260   -510   -380       N  
ATOM    860  CA  ASP A6906      82.489  11.454 -15.453  1.00 32.63           C  
ANISOU  860  CA  ASP A6906     5910   3240   3240   -260   -530   -480       C  
ATOM    861  C   ASP A6906      82.465  10.085 -14.754  1.00 32.64           C  
ANISOU  861  C   ASP A6906     5940   3130   3330   -270   -540   -520       C  
ATOM    862  O   ASP A6906      81.954   9.121 -15.346  1.00 33.97           O  
ANISOU  862  O   ASP A6906     6150   3240   3510   -300   -600   -590       O  
ATOM    863  CB  ASP A6906      83.805  11.740 -16.173  1.00 33.57           C  
ANISOU  863  CB  ASP A6906     6060   3420   3270   -200   -470   -530       C  
ATOM    864  CG  ASP A6906      83.773  13.066 -16.910  1.00 34.81           C  
ANISOU  864  CG  ASP A6906     6210   3680   3330   -210   -460   -480       C  
ATOM    865  OD1 ASP A6906      82.870  13.236 -17.740  1.00 36.36           O  
ANISOU  865  OD1 ASP A6906     6420   3910   3480   -250   -530   -480       O  
ATOM    866  OD2 ASP A6906      84.584  13.955 -16.566  1.00 34.17           O  
ANISOU  866  OD2 ASP A6906     6100   3650   3240   -180   -400   -440       O  
ATOM    867  N  ASER A6907      83.021  10.008 -13.539  0.70 32.13           N  
ANISOU  867  N  ASER A6907     5850   3030   3340   -230   -490   -470       N  
ATOM    868  N  BSER A6907      83.014  10.005 -13.536  0.30 32.09           N  
ANISOU  868  N  BSER A6907     5840   3020   3330   -230   -490   -470       N  
ATOM    869  CA ASER A6907      83.030   8.746 -12.752  0.70 33.02           C  
ANISOU  869  CA ASER A6907     5990   3020   3530   -230   -500   -490       C  
ATOM    870  CA BSER A6907      83.020   8.734 -12.764  0.30 32.67           C  
ANISOU  870  CA BSER A6907     5950   2980   3490   -230   -500   -490       C  
ATOM    871  C  ASER A6907      82.842   9.069 -11.268  0.70 32.03           C  
ANISOU  871  C  ASER A6907     5810   2880   3480   -240   -470   -380       C  
ATOM    872  C  BSER A6907      82.861   9.051 -11.273  0.30 31.88           C  
ANISOU  872  C  BSER A6907     5790   2860   3460   -240   -470   -390       C  
ATOM    873  O  ASER A6907      83.337  10.122 -10.824  0.70 31.71           O  
ANISOU  873  O  ASER A6907     5710   2920   3420   -200   -420   -340       O  
ATOM    874  O  BSER A6907      83.401  10.080 -10.828  0.30 31.23           O  
ANISOU  874  O  BSER A6907     5660   2850   3360   -190   -420   -340       O  
ATOM    875  CB ASER A6907      84.290   7.942 -12.980  0.70 34.04           C  
ANISOU  875  CB ASER A6907     6180   3100   3650   -160   -470   -570       C  
ATOM    876  CB BSER A6907      84.263   7.930 -13.038  0.30 33.31           C  
ANISOU  876  CB BSER A6907     6090   3010   3560   -160   -470   -570       C  
ATOM    877  OG ASER A6907      84.418   7.562 -14.343  0.70 35.13           O  
ANISOU  877  OG ASER A6907     6370   3250   3720   -150   -500   -670       O  
ATOM    878  OG BSER A6907      84.201   6.672 -12.387  0.30 33.76           O  
ANISOU  878  OG BSER A6907     6190   2940   3700   -160   -500   -580       O  
ATOM    879  N   THR A6908      82.137   8.195 -10.544  1.00 32.16           N  
ANISOU  879  N   THR A6908     5830   2810   3580   -290   -500   -350       N  
ATOM    880  CA  THR A6908      81.883   8.385  -9.092  1.00 32.34           C  
ANISOU  880  CA  THR A6908     5800   2830   3660   -300   -470   -260       C  
ATOM    881  C   THR A6908      82.298   7.123  -8.334  1.00 33.41           C  
ANISOU  881  C   THR A6908     6000   2840   3860   -280   -470   -250       C  
ATOM    882  O   THR A6908      81.896   6.028  -8.761  1.00 33.21           O  
ANISOU  882  O   THR A6908     6030   2720   3870   -330   -520   -290       O  
ATOM    883  CB  THR A6908      80.405   8.715  -8.841  1.00 32.98           C  
ANISOU  883  CB  THR A6908     5820   2940   3770   -390   -500   -200       C  
ATOM    884  OG1 THR A6908      80.133   9.941  -9.519  1.00 31.48           O  
ANISOU  884  OG1 THR A6908     5580   2850   3530   -390   -510   -200       O  
ATOM    885  CG2 THR A6908      80.056   8.852  -7.376  1.00 32.77           C  
ANISOU  885  CG2 THR A6908     5740   2910   3800   -410   -470   -110       C  
ATOM    886  N   LEU A6909      83.096   7.287  -7.278  1.00 33.15           N  
ANISOU  886  N   LEU A6909     5950   2810   3830   -220   -420   -200       N  
ATOM    887  CA  LEU A6909      83.542   6.148  -6.434  1.00 35.07           C  
ANISOU  887  CA  LEU A6909     6250   2940   4130   -190   -430   -180       C  
ATOM    888  C   LEU A6909      82.869   6.278  -5.068  1.00 34.73           C  
ANISOU  888  C   LEU A6909     6160   2910   4120   -240   -410    -60       C  
ATOM    889  O   LEU A6909      82.962   7.370  -4.466  1.00 31.69           O  
ANISOU  889  O   LEU A6909     5710   2630   3710   -220   -370    -20       O  
ATOM    890  CB  LEU A6909      85.068   6.165  -6.305  1.00 36.39           C  
ANISOU  890  CB  LEU A6909     6440   3120   4270    -70   -390   -220       C  
ATOM    891  CG  LEU A6909      85.839   6.011  -7.615  1.00 38.60           C  
ANISOU  891  CG  LEU A6909     6750   3400   4510    -20   -400   -330       C  
ATOM    892  CD1 LEU A6909      87.335   6.142  -7.380  1.00 41.28           C  
ANISOU  892  CD1 LEU A6909     7090   3770   4830    100   -360   -370       C  
ATOM    893  CD2 LEU A6909      85.521   4.689  -8.281  1.00 40.16           C  
ANISOU  893  CD2 LEU A6909     7040   3470   4750    -50   -450   -400       C  
ATOM    894  N   ILE A6910      82.218   5.208  -4.610  1.00 35.28           N  
ANISOU  894  N   ILE A6910     6280   2870   4250   -310   -440    -20       N  
ATOM    895  CA  ILE A6910      81.511   5.214  -3.297  1.00 35.59           C  
ANISOU  895  CA  ILE A6910     6280   2920   4320   -370   -410     90       C  
ATOM    896  C   ILE A6910      82.329   4.400  -2.291  1.00 36.55           C  
ANISOU  896  C   ILE A6910     6470   2960   4460   -310   -400    150       C  
ATOM    897  O   ILE A6910      82.659   3.242  -2.600  1.00 38.45           O  
ANISOU  897  O   ILE A6910     6800   3060   4750   -300   -440    110       O  
ATOM    898  CB  ILE A6910      80.077   4.669  -3.439  1.00 37.54           C  
ANISOU  898  CB  ILE A6910     6520   3120   4620   -500   -440    120       C  
ATOM    899  CG1 ILE A6910      79.281   5.443  -4.491  1.00 37.29           C  
ANISOU  899  CG1 ILE A6910     6420   3180   4570   -550   -470     60       C  
ATOM    900  CG2 ILE A6910      79.371   4.650  -2.087  1.00 38.00           C  
ANISOU  900  CG2 ILE A6910     6530   3200   4700   -570   -410    230       C  
ATOM    901  CD1 ILE A6910      79.192   6.927  -4.220  1.00 36.84           C  
ANISOU  901  CD1 ILE A6910     6270   3270   4460   -520   -430     80       C  
ATOM    902  N   GLY A6911      82.617   4.990  -1.129  1.00 35.00           N  
ANISOU  902  N   GLY A6911     6230   2840   4240   -280   -360    220       N  
ATOM    903  CA  GLY A6911      83.386   4.306  -0.074  1.00 35.59           C  
ANISOU  903  CA  GLY A6911     6360   2840   4320   -220   -360    280       C  
ATOM    904  C   GLY A6911      84.374   5.240   0.594  1.00 34.39           C  
ANISOU  904  C   GLY A6911     6160   2800   4110   -110   -320    290       C  
ATOM    905  O   GLY A6911      84.514   6.394   0.140  1.00 30.74           O  
ANISOU  905  O   GLY A6911     5620   2450   3610    -90   -300    240       O  
ATOM    906  N   ASP A6912      85.021   4.765   1.654  1.00 34.11           N  
ANISOU  906  N   ASP A6912     6160   2730   4070    -60   -320    350       N  
ATOM    907  CA  ASP A6912      86.032   5.583   2.367  1.00 34.95           C  
ANISOU  907  CA  ASP A6912     6220   2940   4120     40   -290    350       C  
ATOM    908  C   ASP A6912      87.097   5.997   1.341  1.00 33.74           C  
ANISOU  908  C   ASP A6912     6050   2810   3960    130   -300    240       C  
ATOM    909  O   ASP A6912      87.466   5.150   0.513  1.00 32.54           O  
ANISOU  909  O   ASP A6912     5960   2560   3840    160   -330    170       O  
ATOM    910  CB  ASP A6912      86.570   4.798   3.568  1.00 37.20           C  
ANISOU  910  CB  ASP A6912     6570   3170   4400     90   -310    440       C  
ATOM    911  CG  ASP A6912      87.489   5.574   4.497  1.00 38.87           C  
ANISOU  911  CG  ASP A6912     6730   3490   4550    190   -290    450       C  
ATOM    912  OD1 ASP A6912      88.034   6.608   4.081  1.00 38.64           O  
ANISOU  912  OD1 ASP A6912     6620   3550   4500    240   -270    370       O  
ATOM    913  OD2 ASP A6912      87.640   5.135   5.642  1.00 46.26           O  
ANISOU  913  OD2 ASP A6912     7700   4410   5470    210   -300    540       O  
ATOM    914  N   CYS A6913      87.544   7.261   1.372  1.00 31.67           N  
ANISOU  914  N   CYS A6913     5710   2680   3650    170   -260    200       N  
ATOM    915  CA  CYS A6913      88.581   7.719   0.408  1.00 32.23           C  
ANISOU  915  CA  CYS A6913     5750   2780   3710    250   -250    100       C  
ATOM    916  C   CYS A6913      89.831   6.837   0.545  1.00 33.43           C  
ANISOU  916  C   CYS A6913     5960   2860   3880    360   -280     60       C  
ATOM    917  O   CYS A6913      90.583   6.718  -0.441  1.00 33.35           O  
ANISOU  917  O   CYS A6913     5960   2840   3870    410   -280    -30       O  
ATOM    918  CB  CYS A6913      88.931   9.189   0.614  1.00 32.21           C  
ANISOU  918  CB  CYS A6913     5660   2920   3670    270   -210     80       C  
ATOM    919  SG  CYS A6913      89.580   9.548   2.266  1.00 33.00           S  
ANISOU  919  SG  CYS A6913     5720   3080   3740    340   -200    140       S  
ATOM    920  N   ALA A6914      90.025   6.218   1.714  1.00 33.56           N  
ANISOU  920  N   ALA A6914     6010   2840   3900    390   -300    140       N  
ATOM    921  CA  ALA A6914      91.195   5.337   1.947  1.00 35.05           C  
ANISOU  921  CA  ALA A6914     6250   2950   4120    510   -340    120       C  
ATOM    922  C   ALA A6914      91.148   4.115   1.012  1.00 35.84           C  
ANISOU  922  C   ALA A6914     6440   2900   4270    510   -380     60       C  
ATOM    923  O   ALA A6914      92.204   3.483   0.841  1.00 36.45           O  
ANISOU  923  O   ALA A6914     6550   2920   4370    620   -410     10       O  
ATOM    924  CB  ALA A6914      91.239   4.910   3.395  1.00 36.49           C  
ANISOU  924  CB  ALA A6914     6470   3110   4290    530   -360    230       C  
ATOM    925  N   THR A6915      89.980   3.817   0.422  1.00 35.68           N  
ANISOU  925  N   THR A6915     6460   2830   4270    400   -390     80       N  
ATOM    926  CA  THR A6915      89.796   2.649  -0.488  1.00 36.90           C  
ANISOU  926  CA  THR A6915     6700   2830   4490    380   -430     20       C  
ATOM    927  C   THR A6915      90.000   3.058  -1.952  1.00 37.00           C  
ANISOU  927  C   THR A6915     6680   2890   4480    390   -410   -110       C  
ATOM    928  O   THR A6915      90.004   2.159  -2.814  1.00 36.98           O  
ANISOU  928  O   THR A6915     6750   2790   4520    400   -450   -190       O  
ATOM    929  CB  THR A6915      88.390   2.043  -0.362  1.00 37.45           C  
ANISOU  929  CB  THR A6915     6820   2820   4590    250   -450    100       C  
ATOM    930  OG1 THR A6915      87.435   2.995  -0.835  1.00 35.70           O  
ANISOU  930  OG1 THR A6915     6530   2700   4340    150   -420     90       O  
ATOM    931  CG2 THR A6915      88.051   1.618   1.051  1.00 39.02           C  
ANISOU  931  CG2 THR A6915     7050   2970   4800    220   -460    240       C  
ATOM    932  N   VAL A6916      90.150   4.356  -2.216  1.00 36.50           N  
ANISOU  932  N   VAL A6916     6530   2980   4360    390   -360   -140       N  
ATOM    933  CA  VAL A6916      90.311   4.874  -3.605  1.00 37.04           C  
ANISOU  933  CA  VAL A6916     6570   3110   4390    380   -340   -240       C  
ATOM    934  C   VAL A6916      91.755   4.688  -4.080  1.00 40.31           C  
ANISOU  934  C   VAL A6916     6980   3540   4800    500   -330   -350       C  
ATOM    935  O   VAL A6916      92.676   5.142  -3.370  1.00 39.30           O  
ANISOU  935  O   VAL A6916     6800   3470   4660    580   -310   -340       O  
ATOM    936  CB  VAL A6916      89.882   6.348  -3.693  1.00 35.26           C  
ANISOU  936  CB  VAL A6916     6250   3030   4110    330   -290   -220       C  
ATOM    937  CG1 VAL A6916      90.214   6.953  -5.050  1.00 35.75           C  
ANISOU  937  CG1 VAL A6916     6290   3160   4130    330   -270   -310       C  
ATOM    938  CG2 VAL A6916      88.407   6.514  -3.369  1.00 34.56           C  
ANISOU  938  CG2 VAL A6916     6160   2940   4030    210   -300   -130       C  
ATOM    939  N   HIS A6917      91.914   4.049  -5.248  1.00 43.74           N  
ANISOU  939  N   HIS A6917     7460   3920   5240    520   -340   -450       N  
ATOM    940  CA  HIS A6917      93.233   3.810  -5.891  1.00 49.11           C  
ANISOU  940  CA  HIS A6917     8130   4620   5910    630   -330   -570       C  
ATOM    941  C   HIS A6917      93.236   4.437  -7.284  1.00 48.88           C  
ANISOU  941  C   HIS A6917     8080   4690   5810    600   -290   -670       C  
ATOM    942  O   HIS A6917      92.163   4.474  -7.926  1.00 47.39           O  
ANISOU  942  O   HIS A6917     7920   4480   5610    510   -300   -660       O  
ATOM    943  CB  HIS A6917      93.556   2.313  -6.022  1.00 58.41           C  
ANISOU  943  CB  HIS A6917     9400   5640   7150    700   -390   -630       C  
ATOM    944  CG  HIS A6917      93.658   1.591  -4.725  1.00 66.68           C  
ANISOU  944  CG  HIS A6917    10490   6580   8270    750   -430   -540       C  
ATOM    945  ND1 HIS A6917      94.796   1.645  -3.939  1.00 75.05           N  
ANISOU  945  ND1 HIS A6917    11510   7670   9330    860   -430   -540       N  
ATOM    946  CD2 HIS A6917      92.791   0.775  -4.089  1.00 72.96           C  
ANISOU  946  CD2 HIS A6917    11360   7240   9120    690   -480   -450       C  
ATOM    947  CE1 HIS A6917      94.616   0.907  -2.861  1.00 77.64           C  
ANISOU  947  CE1 HIS A6917    11900   7890   9710    880   -480   -440       C  
ATOM    948  NE2 HIS A6917      93.394   0.364  -2.929  1.00 77.41           N  
ANISOU  948  NE2 HIS A6917    11950   7750   9710    770   -510   -380       N  
ATOM    949  N   THR A6918      94.403   4.905  -7.722  1.00 48.26           N  
ANISOU  949  N   THR A6918     7940   4700   5690    680   -240   -750       N  
ATOM    950  CA  THR A6918      94.547   5.506  -9.069  1.00 48.78           C  
ANISOU  950  CA  THR A6918     7980   4870   5680    650   -190   -830       C  
ATOM    951  C   THR A6918      96.004   5.354  -9.508  1.00 49.72           C  
ANISOU  951  C   THR A6918     8060   5050   5780    770   -150   -950       C  
ATOM    952  O   THR A6918      96.902   5.644  -8.698  1.00 49.24           O  
ANISOU  952  O   THR A6918     7940   5030   5750    840   -130   -930       O  
ATOM    953  CB  THR A6918      94.075   6.962  -9.105  1.00 48.57           C  
ANISOU  953  CB  THR A6918     7890   4970   5600    570   -150   -760       C  
ATOM    954  OG1 THR A6918      94.177   7.377 -10.465  1.00 53.62           O  
ANISOU  954  OG1 THR A6918     8530   5690   6160    540   -110   -830       O  
ATOM    955  CG2 THR A6918      94.879   7.891  -8.224  1.00 47.98           C  
ANISOU  955  CG2 THR A6918     7730   4980   5520    610   -100   -710       C  
ATOM    956  N   ALA A6919      96.215   4.858 -10.727  1.00 51.36           N  
ANISOU  956  N   ALA A6919     8300   5260   5960    780   -140  -1070       N  
ATOM    957  CA  ALA A6919      97.576   4.687 -11.283  1.00 52.46           C  
ANISOU  957  CA  ALA A6919     8400   5460   6070    890    -90  -1200       C  
ATOM    958  C   ALA A6919      98.030   5.996 -11.945  1.00 49.97           C  
ANISOU  958  C   ALA A6919     8000   5320   5660    850      0  -1210       C  
ATOM    959  O   ALA A6919      99.186   6.064 -12.379  1.00 52.98           O  
ANISOU  959  O   ALA A6919     8320   5790   6020    920     60  -1300       O  
ATOM    960  CB  ALA A6919      97.561   3.555 -12.281  1.00 54.75           C  
ANISOU  960  CB  ALA A6919     8760   5680   6360    930   -120  -1330       C  
ATOM    961  N   ASN A6920      97.168   7.014 -11.951  1.00 47.99           N  
ANISOU  961  N   ASN A6920     7740   5130   5370    740     10  -1100       N  
ATOM    962  CA  ASN A6920      97.453   8.297 -12.644  1.00 46.16           C  
ANISOU  962  CA  ASN A6920     7450   5050   5050    690     90  -1100       C  
ATOM    963  C   ASN A6920      97.647   9.469 -11.682  1.00 42.69           C  
ANISOU  963  C   ASN A6920     6920   4670   4630    660    120   -990       C  
ATOM    964  O   ASN A6920      97.214   9.380 -10.509  1.00 39.37           O  
ANISOU  964  O   ASN A6920     6510   4180   4270    660     70   -910       O  
ATOM    965  CB  ASN A6920      96.274   8.645 -13.544  1.00 49.69           C  
ANISOU  965  CB  ASN A6920     7950   5510   5420    580     70  -1060       C  
ATOM    966  CG  ASN A6920      95.963   7.516 -14.495  1.00 55.04           C  
ANISOU  966  CG  ASN A6920     8710   6120   6080    590     30  -1170       C  
ATOM    967  OD1 ASN A6920      95.064   6.723 -14.225  1.00 61.86           O  
ANISOU  967  OD1 ASN A6920     9640   6860   7000    570    -40  -1150       O  
ATOM    968  ND2 ASN A6920      96.779   7.359 -15.525  1.00 57.92           N  
ANISOU  968  ND2 ASN A6920     9070   6570   6370    640     90  -1290       N  
ATOM    969  N   LYS A6921      98.285  10.524 -12.193  1.00 40.26           N  
ANISOU  969  N   LYS A6921     6550   4490   4260    630    190  -1000       N  
ATOM    970  CA  LYS A6921      98.486  11.785 -11.440  1.00 39.20           C  
ANISOU  970  CA  LYS A6921     6340   4420   4140    600    220   -910       C  
ATOM    971  C   LYS A6921      97.351  12.726 -11.853  1.00 37.04           C  
ANISOU  971  C   LYS A6921     6090   4170   3820    480    220   -820       C  
ATOM    972  O   LYS A6921      96.825  12.578 -12.994  1.00 36.82           O  
ANISOU  972  O   LYS A6921     6130   4150   3720    440    210   -850       O  
ATOM    973  CB  LYS A6921      99.888  12.358 -11.656  1.00 40.84           C  
ANISOU  973  CB  LYS A6921     6450   4750   4320    630    310   -970       C  
ATOM    974  CG  LYS A6921     101.006  11.551 -11.013  1.00 44.28           C  
ANISOU  974  CG  LYS A6921     6840   5170   4820    750    300  -1050       C  
ATOM    975  CD  LYS A6921     102.352  12.235 -11.061  1.00 47.28           C  
ANISOU  975  CD  LYS A6921     7100   5670   5190    780    390  -1110       C  
ATOM    976  CE  LYS A6921     103.474  11.376 -10.518  1.00 49.56           C  
ANISOU  976  CE  LYS A6921     7330   5950   5540    910    380  -1200       C  
ATOM    977  NZ  LYS A6921     103.266  11.054  -9.090  1.00 52.43           N  
ANISOU  977  NZ  LYS A6921     7700   6230   5990    960    300  -1130       N  
ATOM    978  N   TRP A6922      96.992  13.638 -10.949  1.00 34.66           N  
ANISOU  978  N   TRP A6922     5750   3870   3550    440    210   -730       N  
ATOM    979  CA  TRP A6922      95.873  14.597 -11.120  1.00 32.83           C  
ANISOU  979  CA  TRP A6922     5540   3640   3300    350    190   -630       C  
ATOM    980  C   TRP A6922      96.404  16.031 -11.179  1.00 31.89           C  
ANISOU  980  C   TRP A6922     5350   3610   3150    310    250   -590       C  
ATOM    981  O   TRP A6922      97.517  16.286 -10.678  1.00 31.79           O  
ANISOU  981  O   TRP A6922     5270   3640   3170    350    290   -620       O  
ATOM    982  CB  TRP A6922      94.851  14.345  -9.998  1.00 33.02           C  
ANISOU  982  CB  TRP A6922     5580   3580   3390    340    120   -560       C  
ATOM    983  CG  TRP A6922      94.318  12.952 -10.112  1.00 34.11           C  
ANISOU  983  CG  TRP A6922     5790   3620   3550    360     60   -590       C  
ATOM    984  CD1 TRP A6922      94.945  11.802  -9.725  1.00 35.10           C  
ANISOU  984  CD1 TRP A6922     5930   3690   3710    440     50   -650       C  
ATOM    985  CD2 TRP A6922      93.099  12.546 -10.759  1.00 34.17           C  
ANISOU  985  CD2 TRP A6922     5870   3580   3530    300     10   -580       C  
ATOM    986  NE1 TRP A6922      94.197  10.712 -10.076  1.00 35.95           N  
ANISOU  986  NE1 TRP A6922     6120   3710   3830    430      0   -680       N  
ATOM    987  CE2 TRP A6922      93.056  11.135 -10.703  1.00 35.73           C  
ANISOU  987  CE2 TRP A6922     6120   3690   3770    350    -30   -640       C  
ATOM    988  CE3 TRP A6922      92.040  13.230 -11.363  1.00 33.91           C  
ANISOU  988  CE3 TRP A6922     5850   3570   3460    220    -10   -530       C  
ATOM    989  CZ2 TRP A6922      91.989  10.403 -11.218  1.00 35.80           C  
ANISOU  989  CZ2 TRP A6922     6200   3620   3770    300    -90   -640       C  
ATOM    990  CZ3 TRP A6922      90.989  12.505 -11.879  1.00 34.65           C  
ANISOU  990  CZ3 TRP A6922     6010   3610   3550    180    -70   -540       C  
ATOM    991  CH2 TRP A6922      90.966  11.111 -11.804  1.00 35.66           C  
ANISOU  991  CH2 TRP A6922     6190   3640   3710    220   -100   -600       C  
ATOM    992  N   ASP A6923      95.618  16.925 -11.773  1.00 30.88           N  
ANISOU  992  N   ASP A6923     5250   3500   2980    230    240   -530       N  
ATOM    993  CA  ASP A6923      96.018  18.339 -11.970  1.00 30.99           C  
ANISOU  993  CA  ASP A6923     5210   3590   2970    180    300   -480       C  
ATOM    994  C   ASP A6923      95.402  19.211 -10.879  1.00 29.09           C  
ANISOU  994  C   ASP A6923     4940   3310   2800    150    260   -400       C  
ATOM    995  O   ASP A6923      95.960  20.286 -10.599  1.00 29.77           O  
ANISOU  995  O   ASP A6923     4960   3440   2910    130    300   -370       O  
ATOM    996  CB  ASP A6923      95.586  18.795 -13.361  1.00 32.05           C  
ANISOU  996  CB  ASP A6923     5400   3760   3010    110    310   -460       C  
ATOM    997  CG  ASP A6923      96.201  17.953 -14.456  1.00 33.25           C  
ANISOU  997  CG  ASP A6923     5590   3960   3080    140    350   -550       C  
ATOM    998  OD1 ASP A6923      97.362  17.538 -14.283  1.00 35.19           O  
ANISOU  998  OD1 ASP A6923     5780   4250   3340    190    400   -630       O  
ATOM    999  OD2 ASP A6923      95.491  17.662 -15.437  1.00 34.80           O  
ANISOU  999  OD2 ASP A6923     5860   4160   3210    110    320   -560       O  
ATOM   1000  N   LEU A6924      94.284  18.759 -10.313  1.00 27.94           N  
ANISOU 1000  N   LEU A6924     4820   3100   2700    160    190   -360       N  
ATOM   1001  CA  LEU A6924      93.584  19.532  -9.262  1.00 26.83           C  
ANISOU 1001  CA  LEU A6924     4650   2930   2620    140    160   -290       C  
ATOM   1002  C   LEU A6924      92.837  18.572  -8.336  1.00 26.19           C  
ANISOU 1002  C   LEU A6924     4590   2780   2580    170    100   -280       C  
ATOM   1003  O   LEU A6924      92.121  17.691  -8.846  1.00 25.85           O  
ANISOU 1003  O   LEU A6924     4600   2700   2520    160     70   -290       O  
ATOM   1004  CB  LEU A6924      92.606  20.499  -9.936  1.00 27.75           C  
ANISOU 1004  CB  LEU A6924     4790   3050   2710     70    140   -230       C  
ATOM   1005  CG  LEU A6924      91.740  21.334  -8.995  1.00 27.39           C  
ANISOU 1005  CG  LEU A6924     4710   2970   2720     50    100   -160       C  
ATOM   1006  CD1 LEU A6924      92.594  22.264  -8.157  1.00 27.89           C  
ANISOU 1006  CD1 LEU A6924     4700   3060   2830     70    140   -160       C  
ATOM   1007  CD2 LEU A6924      90.700  22.127  -9.779  1.00 28.42           C  
ANISOU 1007  CD2 LEU A6924     4870   3100   2830      0     60   -100       C  
ATOM   1008  N   ILE A6925      93.012  18.757  -7.027  1.00 25.11           N  
ANISOU 1008  N   ILE A6925     4400   2640   2500    200    100   -270       N  
ATOM   1009  CA  ILE A6925      92.321  17.937  -5.996  1.00 25.22           C  
ANISOU 1009  CA  ILE A6925     4430   2600   2560    220     50   -240       C  
ATOM   1010  C   ILE A6925      91.432  18.875  -5.186  1.00 25.30           C  
ANISOU 1010  C   ILE A6925     4400   2610   2600    190     40   -180       C  
ATOM   1011  O   ILE A6925      91.959  19.867  -4.649  1.00 26.98           O  
ANISOU 1011  O   ILE A6925     4550   2860   2830    190     60   -180       O  
ATOM   1012  CB  ILE A6925      93.314  17.220  -5.060  1.00 25.57           C  
ANISOU 1012  CB  ILE A6925     4450   2640   2630    290     60   -280       C  
ATOM   1013  CG1 ILE A6925      94.279  16.316  -5.822  1.00 26.01           C  
ANISOU 1013  CG1 ILE A6925     4530   2690   2660    340     80   -350       C  
ATOM   1014  CG2 ILE A6925      92.559  16.454  -3.980  1.00 25.38           C  
ANISOU 1014  CG2 ILE A6925     4450   2560   2640    310     20   -230       C  
ATOM   1015  CD1 ILE A6925      95.439  15.839  -4.987  1.00 27.15           C  
ANISOU 1015  CD1 ILE A6925     4640   2840   2840    430     90   -390       C  
ATOM   1016  N   ILE A6926      90.134  18.599  -5.161  1.00 24.82           N  
ANISOU 1016  N   ILE A6926     4360   2520   2550    150    -10   -140       N  
ATOM   1017  CA  ILE A6926      89.188  19.379  -4.322  1.00 24.61           C  
ANISOU 1017  CA  ILE A6926     4300   2500   2560    120    -20    -90       C  
ATOM   1018  C   ILE A6926      88.682  18.422  -3.244  1.00 24.81           C  
ANISOU 1018  C   ILE A6926     4330   2490   2610    140    -50    -70       C  
ATOM   1019  O   ILE A6926      88.348  17.277  -3.590  1.00 25.16           O  
ANISOU 1019  O   ILE A6926     4420   2490   2650    130    -70    -70       O  
ATOM   1020  CB  ILE A6926      88.019  19.954  -5.138  1.00 24.69           C  
ANISOU 1020  CB  ILE A6926     4320   2510   2560     70    -60    -60       C  
ATOM   1021  CG1 ILE A6926      88.493  20.768  -6.346  1.00 25.22           C  
ANISOU 1021  CG1 ILE A6926     4400   2600   2590     50    -40    -60       C  
ATOM   1022  CG2 ILE A6926      87.083  20.745  -4.229  1.00 24.15           C  
ANISOU 1022  CG2 ILE A6926     4190   2450   2530     60    -70    -20       C  
ATOM   1023  CD1 ILE A6926      89.307  21.990  -6.003  1.00 25.80           C  
ANISOU 1023  CD1 ILE A6926     4420   2700   2680     60      0    -60       C  
ATOM   1024  N   SER A6927      88.701  18.851  -1.983  1.00 23.76           N  
ANISOU 1024  N   SER A6927     4140   2390   2500    160    -40    -50       N  
ATOM   1025  CA  SER A6927      88.160  18.006  -0.894  1.00 23.84           C  
ANISOU 1025  CA  SER A6927     4160   2380   2520    160    -50    -10       C  
ATOM   1026  C   SER A6927      87.202  18.812  -0.019  1.00 23.76           C  
ANISOU 1026  C   SER A6927     4090   2410   2530    140    -50     20       C  
ATOM   1027  O   SER A6927      87.583  19.909   0.426  1.00 22.76           O  
ANISOU 1027  O   SER A6927     3910   2330   2410    160    -30     10       O  
ATOM   1028  CB  SER A6927      89.245  17.413  -0.038  1.00 24.18           C  
ANISOU 1028  CB  SER A6927     4210   2420   2560    230    -40    -30       C  
ATOM   1029  OG  SER A6927      88.658  16.739   1.060  1.00 23.60           O  
ANISOU 1029  OG  SER A6927     4140   2330   2490    220    -50     20       O  
ATOM   1030  N   ASP A6928      86.009  18.268   0.209  1.00 24.47           N  
ANISOU 1030  N   ASP A6928     4190   2480   2630     90    -70     60       N  
ATOM   1031  CA  ASP A6928      85.027  18.902   1.120  1.00 24.92           C  
ANISOU 1031  CA  ASP A6928     4190   2580   2700     70    -70     90       C  
ATOM   1032  C   ASP A6928      84.729  17.870   2.210  1.00 25.41           C  
ANISOU 1032  C   ASP A6928     4270   2640   2750     70    -60    130       C  
ATOM   1033  O   ASP A6928      83.738  18.045   2.938  1.00 25.26           O  
ANISOU 1033  O   ASP A6928     4200   2660   2740     40    -50    160       O  
ATOM   1034  CB  ASP A6928      83.762  19.356   0.396  1.00 26.00           C  
ANISOU 1034  CB  ASP A6928     4300   2720   2860     20    -90    100       C  
ATOM   1035  CG  ASP A6928      82.896  20.278   1.236  1.00 27.96           C  
ANISOU 1035  CG  ASP A6928     4470   3030   3130     20    -80    110       C  
ATOM   1036  OD1 ASP A6928      83.477  21.069   2.018  1.00 28.20           O  
ANISOU 1036  OD1 ASP A6928     4460   3100   3160     60    -60     90       O  
ATOM   1037  OD2 ASP A6928      81.653  20.191   1.123  1.00 29.37           O  
ANISOU 1037  OD2 ASP A6928     4620   3210   3330    -30   -100    130       O  
ATOM   1038  N   MET A6929      85.587  16.843   2.325  1.00 24.45           N  
ANISOU 1038  N   MET A6929     4200   2470   2610    100    -60    140       N  
ATOM   1039  CA  MET A6929      85.360  15.785   3.335  1.00 25.27           C  
ANISOU 1039  CA  MET A6929     4340   2560   2710     90    -60    190       C  
ATOM   1040  C   MET A6929      85.334  16.399   4.735  1.00 25.38           C  
ANISOU 1040  C   MET A6929     4300   2650   2690    110    -40    210       C  
ATOM   1041  O   MET A6929      86.122  17.322   5.020  1.00 25.22           O  
ANISOU 1041  O   MET A6929     4240   2690   2660    170    -30    170       O  
ATOM   1042  CB  MET A6929      86.411  14.669   3.265  1.00 26.06           C  
ANISOU 1042  CB  MET A6929     4510   2590   2800    140    -80    190       C  
ATOM   1043  CG  MET A6929      86.263  13.784   2.038  1.00 26.42           C  
ANISOU 1043  CG  MET A6929     4620   2550   2870    110   -110    170       C  
ATOM   1044  SD  MET A6929      87.453  12.417   2.001  1.00 28.30           S  
ANISOU 1044  SD  MET A6929     4950   2690   3110    180   -130    160       S  
ATOM   1045  CE  MET A6929      88.993  13.309   1.796  1.00 27.19           C  
ANISOU 1045  CE  MET A6929     4760   2620   2950    270   -110     80       C  
ATOM   1046  N   TYR A6930      84.425  15.891   5.557  1.00 27.15           N  
ANISOU 1046  N   TYR A6930     4520   2890   2900     70    -30    270       N  
ATOM   1047  CA  TYR A6930      84.248  16.348   6.953  1.00 28.60           C  
ANISOU 1047  CA  TYR A6930     4650   3170   3050     80      0    290       C  
ATOM   1048  C   TYR A6930      83.609  15.193   7.724  1.00 32.34           C  
ANISOU 1048  C   TYR A6930     5170   3620   3500     30     10    380       C  
ATOM   1049  O   TYR A6930      82.542  14.720   7.309  1.00 33.36           O  
ANISOU 1049  O   TYR A6930     5300   3720   3660    -40     10    410       O  
ATOM   1050  CB  TYR A6930      83.396  17.615   6.995  1.00 28.58           C  
ANISOU 1050  CB  TYR A6930     4560   3240   3060     60     20    260       C  
ATOM   1051  CG  TYR A6930      83.201  18.192   8.374  1.00 29.04           C  
ANISOU 1051  CG  TYR A6930     4560   3400   3070     80     50    260       C  
ATOM   1052  CD1 TYR A6930      84.115  19.081   8.909  1.00 28.07           C  
ANISOU 1052  CD1 TYR A6930     4410   3330   2930    150     60    210       C  
ATOM   1053  CD2 TYR A6930      82.103  17.850   9.144  1.00 31.51           C  
ANISOU 1053  CD2 TYR A6930     4850   3760   3360     30     80    310       C  
ATOM   1054  CE1 TYR A6930      83.944  19.621  10.173  1.00 29.30           C  
ANISOU 1054  CE1 TYR A6930     4510   3580   3040    180     80    200       C  
ATOM   1055  CE2 TYR A6930      81.919  18.377  10.414  1.00 32.58           C  
ANISOU 1055  CE2 TYR A6930     4930   4000   3450     50    120    310       C  
ATOM   1056  CZ  TYR A6930      82.841  19.272  10.931  1.00 31.78           C  
ANISOU 1056  CZ  TYR A6930     4800   3950   3320    130    120    250       C  
ATOM   1057  OH  TYR A6930      82.671  19.802  12.182  1.00 34.25           O  
ANISOU 1057  OH  TYR A6930     5060   4380   3580    150    150    230       O  
ATOM   1058  N   ASP A6931      84.273  14.746   8.786  1.00 35.33           N  
ANISOU 1058  N   ASP A6931     5580   4020   3830     80     10    420       N  
ATOM   1059  CA  ASP A6931      83.778  13.616   9.616  1.00 39.13           C  
ANISOU 1059  CA  ASP A6931     6110   4480   4280     30     20    510       C  
ATOM   1060  C   ASP A6931      82.629  14.099  10.490  1.00 41.47           C  
ANISOU 1060  C   ASP A6931     6340   4880   4540    -20     70    540       C  
ATOM   1061  O   ASP A6931      82.794  15.044  11.262  1.00 40.86           O  
ANISOU 1061  O   ASP A6931     6200   4910   4420     20     90    510       O  
ATOM   1062  CB  ASP A6931      84.912  13.038  10.459  1.00 41.34           C  
ANISOU 1062  CB  ASP A6931     6460   4750   4500    110      0    550       C  
ATOM   1063  CG  ASP A6931      84.529  11.792  11.245  1.00 45.67           C  
ANISOU 1063  CG  ASP A6931     7080   5250   5020     60      0    660       C  
ATOM   1064  OD1 ASP A6931      83.321  11.617  11.546  1.00 42.92           O  
ANISOU 1064  OD1 ASP A6931     6710   4930   4660    -30     40    720       O  
ATOM   1065  OD2 ASP A6931      85.439  10.992  11.517  1.00 47.05           O  
ANISOU 1065  OD2 ASP A6931     7330   5370   5180    120    -40    700       O  
ATOM   1066  N   PRO A6932      81.439  13.457  10.413  1.00 51.90           N  
ANISOU 1066  N   PRO A6932     6720   6760   6240   -780    620    -80       N  
ATOM   1067  CA  PRO A6932      80.295  13.861  11.229  1.00 56.39           C  
ANISOU 1067  CA  PRO A6932     7120   7580   6720   -890    790   -100       C  
ATOM   1068  C   PRO A6932      80.580  13.872  12.740  1.00 60.62           C  
ANISOU 1068  C   PRO A6932     7910   7940   7180  -1010    920    100       C  
ATOM   1069  O   PRO A6932      79.973  14.672  13.432  1.00 61.20           O  
ANISOU 1069  O   PRO A6932     7880   8230   7140   -960   1040    110       O  
ATOM   1070  CB  PRO A6932      79.227  12.792  10.939  1.00 59.55           C  
ANISOU 1070  CB  PRO A6932     7310   8110   7210  -1250    870   -300       C  
ATOM   1071  CG  PRO A6932      79.625  12.193   9.606  1.00 58.15           C  
ANISOU 1071  CG  PRO A6932     7090   7860   7140  -1200    700   -450       C  
ATOM   1072  CD  PRO A6932      81.133  12.315   9.537  1.00 54.20           C  
ANISOU 1072  CD  PRO A6932     6920   7020   6650   -970    570   -260       C  
ATOM   1073  N   LYS A6933      81.499  13.013  13.207  1.00 64.88           N  
ANISOU 1073  N   LYS A6933     8790   8110   7760  -1110    880    250       N  
ATOM   1074  CA  LYS A6933      81.808  12.927  14.663  1.00 71.03           C  
ANISOU 1074  CA  LYS A6933     9850   8730   8420  -1190    980    460       C  
ATOM   1075  C   LYS A6933      82.558  14.187  15.117  1.00 70.04           C  
ANISOU 1075  C   LYS A6933     9780   8650   8180   -890    920    530       C  
ATOM   1076  O   LYS A6933      82.554  14.458  16.336  1.00 72.26           O  
ANISOU 1076  O   LYS A6933    10200   8940   8310   -910   1010    640       O  
ATOM   1077  CB  LYS A6933      82.653  11.693  15.002  1.00 77.14           C  
ANISOU 1077  CB  LYS A6933    10990   9090   9230  -1300    920    600       C  
ATOM   1078  CG  LYS A6933      84.130  11.791  14.637  1.00 80.28           C  
ANISOU 1078  CG  LYS A6933    11550   9290   9660  -1000    690    650       C  
ATOM   1079  CD  LYS A6933      84.948  10.576  15.033  1.00 85.34           C  
ANISOU 1079  CD  LYS A6933    12570   9540  10320  -1030    610    780       C  
ATOM   1080  CE  LYS A6933      86.429  10.757  14.764  1.00 85.11           C  
ANISOU 1080  CE  LYS A6933    12630   9400  10310   -700    380    780       C  
ATOM   1081  NZ  LYS A6933      87.216   9.574  15.184  1.00 89.32           N  
ANISOU 1081  NZ  LYS A6933    13530   9570  10840   -650    280    900       N  
ATOM   1082  N   THR A6934      83.197  14.908  14.186  1.00 64.60           N  
ANISOU 1082  N   THR A6934     9010   7990   7550   -630    770    460       N  
ATOM   1083  CA  THR A6934      83.948  16.145  14.542  1.00 65.63           C  
ANISOU 1083  CA  THR A6934     9200   8130   7600   -390    730    490       C  
ATOM   1084  C   THR A6934      83.019  17.113  15.294  1.00 69.07           C  
ANISOU 1084  C   THR A6934     9530   8800   7910   -350    890    470       C  
ATOM   1085  O   THR A6934      83.521  17.816  16.192  1.00 70.11           O  
ANISOU 1085  O   THR A6934     9800   8900   7940   -260    900    520       O  
ATOM   1086  CB  THR A6934      84.580  16.793  13.301  1.00 60.05           C  
ANISOU 1086  CB  THR A6934     8420   7430   6970   -170    620    420       C  
ATOM   1087  OG1 THR A6934      85.483  15.866  12.697  1.00 57.80           O  
ANISOU 1087  OG1 THR A6934     8220   6960   6790   -190    490    420       O  
ATOM   1088  CG2 THR A6934      85.338  18.063  13.620  1.00 57.61           C  
ANISOU 1088  CG2 THR A6934     8190   7090   6610     10    620    440       C  
ATOM   1089  N   LYS A6935      81.724  17.134  14.947  1.00 75.96           N  
ANISOU 1089  N   LYS A6935    10150   9930   8780   -410    990    360       N  
ATOM   1090  CA  LYS A6935      80.720  18.026  15.600  1.00 86.06           C  
ANISOU 1090  CA  LYS A6935    11270  11480   9940   -340   1140    290       C  
ATOM   1091  C   LYS A6935      80.184  17.369  16.876  1.00 89.83           C  
ANISOU 1091  C   LYS A6935    11810  12010  10310   -620   1310    350       C  
ATOM   1092  O   LYS A6935      80.287  17.982  17.953  1.00 89.71           O  
ANISOU 1092  O   LYS A6935    11910  12030  10150   -560   1390    400       O  
ATOM   1093  CB  LYS A6935      79.493  18.270  14.710  1.00 91.83           C  
ANISOU 1093  CB  LYS A6935    11650  12550  10690   -260   1160    110       C  
ATOM   1094  CG  LYS A6935      79.729  18.923  13.356  1.00 94.14           C  
ANISOU 1094  CG  LYS A6935    11870  12860  11040     40   1010     50       C  
ATOM   1095  CD  LYS A6935      78.435  19.104  12.570  1.00 97.57           C  
ANISOU 1095  CD  LYS A6935    11940  13690  11440    170   1010   -150       C  
ATOM   1096  CE  LYS A6935      78.628  19.662  11.174  1.00 97.81           C  
ANISOU 1096  CE  LYS A6935    11930  13760  11470    490    860   -180       C  
ATOM   1097  NZ  LYS A6935      79.286  20.991  11.187  1.00 96.53           N  
ANISOU 1097  NZ  LYS A6935    12020  13410  11250    820    850    -70       N  
ATOM   1098  N   ASN A6936      79.604  16.174  16.714  1.00 99.88           N  
ANISOU 1098  N   ASN A6936    13010  13290  11640   -930   1390    340       N  
ATOM   1099  CA  ASN A6936      78.967  15.349  17.777  1.00106.72           C  
ANISOU 1099  CA  ASN A6936    13950  14190  12410  -1280   1610    410       C  
ATOM   1100  C   ASN A6936      79.844  15.257  19.035  1.00107.52           C  
ANISOU 1100  C   ASN A6936    14440  14060  12350  -1280   1620    640       C  
ATOM   1101  O   ASN A6936      79.366  15.675  20.109  1.00108.13           O  
ANISOU 1101  O   ASN A6936    14530  14320  12240  -1320   1800    660       O  
ATOM   1102  CB  ASN A6936      78.648  13.947  17.244  1.00111.79           C  
ANISOU 1102  CB  ASN A6936    14590  14690  13200  -1630   1650    390       C  
ATOM   1103  CG  ASN A6936      77.945  13.054  18.244  1.00120.41           C  
ANISOU 1103  CG  ASN A6936    15780  15770  14200  -2060   1920    480       C  
ATOM   1104  OD1 ASN A6936      77.453  13.518  19.271  1.00126.98           O  
ANISOU 1104  OD1 ASN A6936    16590  16810  14840  -2100   2110    510       O  
ATOM   1105  ND2 ASN A6936      77.877  11.768  17.942  1.00122.51           N  
ANISOU 1105  ND2 ASN A6936    16180  15780  14590  -2390   1970    510       N  
ATOM   1106  N   VAL A6937      81.066  14.727  18.907  1.00108.24           N  
ANISOU 1106  N   VAL A6937    14830  13800  12500  -1210   1440    770       N  
ATOM   1107  CA  VAL A6937      81.976  14.536  20.080  1.00109.69           C  
ANISOU 1107  CA  VAL A6937    15390  13790  12500  -1160   1410    970       C  
ATOM   1108  C   VAL A6937      82.989  15.687  20.172  1.00105.17           C  
ANISOU 1108  C   VAL A6937    14840  13230  11890   -830   1230    920       C  
ATOM   1109  O   VAL A6937      83.576  16.048  19.133  1.00101.29           O  
ANISOU 1109  O   VAL A6937    14250  12670  11560   -660   1070    830       O  
ATOM   1110  CB  VAL A6937      82.696  13.174  19.993  1.00111.56           C  
ANISOU 1110  CB  VAL A6937    15950  13650  12790  -1270   1310   1130       C  
ATOM   1111  CG1 VAL A6937      83.611  12.941  21.186  1.00110.60           C  
ANISOU 1111  CG1 VAL A6937    16220  13360  12450  -1150   1240   1340       C  
ATOM   1112  CG2 VAL A6937      81.713  12.020  19.849  1.00115.39           C  
ANISOU 1112  CG2 VAL A6937    16450  14050  13340  -1660   1510   1160       C  
ATOM   1113  N   THR A6938      83.183  16.221  21.386  1.00104.31           N  
ANISOU 1113  N   THR A6938    14870  13210  11550   -760   1280    970       N  
ATOM   1114  CA  THR A6938      84.159  17.314  21.654  1.00 98.39           C  
ANISOU 1114  CA  THR A6938    14160  12470  10760   -490   1130    890       C  
ATOM   1115  C   THR A6938      85.491  16.667  22.061  1.00 92.86           C  
ANISOU 1115  C   THR A6938    13740  11560   9990   -410    930   1010       C  
ATOM   1116  O   THR A6938      85.447  15.623  22.751  1.00 98.75           O  
ANISOU 1116  O   THR A6938    14730  12200  10590   -520    960   1190       O  
ATOM   1117  CB  THR A6938      83.639  18.294  22.718  1.00102.74           C  
ANISOU 1117  CB  THR A6938    14680  13260  11100   -440   1270    810       C  
ATOM   1118  OG1 THR A6938      83.504  17.607  23.963  1.00105.12           O  
ANISOU 1118  OG1 THR A6938    15220  13590  11130   -570   1370    970       O  
ATOM   1119  CG2 THR A6938      82.316  18.927  22.342  1.00103.97           C  
ANISOU 1119  CG2 THR A6938    14550  13660  11300   -460   1460    680       C  
ATOM   1120  N   LYS A6939      86.622  17.258  21.655  1.00 79.42           N  
ANISOU 1120  N   LYS A6939    12000   9800   8380   -220    730    900       N  
ATOM   1121  CA  LYS A6939      87.966  16.690  21.966  1.00 72.52           C  
ANISOU 1121  CA  LYS A6939    11310   8790   7450    -90    500    950       C  
ATOM   1122  C   LYS A6939      89.051  17.774  21.986  1.00 62.31           C  
ANISOU 1122  C   LYS A6939     9920   7580   6180     80    360    750       C  
ATOM   1123  O   LYS A6939      88.885  18.787  21.239  1.00 48.31           O  
ANISOU 1123  O   LYS A6939     7960   5840   4560     80    430    600       O  
ATOM   1124  CB  LYS A6939      88.413  15.728  20.856  1.00 72.71           C  
ANISOU 1124  CB  LYS A6939    11340   8610   7680    -80    380    980       C  
ATOM   1125  CG  LYS A6939      87.619  14.441  20.678  1.00 76.06           C  
ANISOU 1125  CG  LYS A6939    11890   8870   8140   -270    480   1150       C  
ATOM   1126  CD  LYS A6939      87.791  13.458  21.811  1.00 80.17           C  
ANISOU 1126  CD  LYS A6939    12780   9250   8430   -280    470   1370       C  
ATOM   1127  CE  LYS A6939      87.141  12.123  21.518  1.00 82.88           C  
ANISOU 1127  CE  LYS A6939    13310   9330   8850   -490    580   1520       C  
ATOM   1128  NZ  LYS A6939      87.325  11.168  22.634  1.00 89.59           N  
ANISOU 1128  NZ  LYS A6939    14610   9990   9450   -490    590   1780       N  
ATOM   1129  N   GLU A6940      90.118  17.567  22.783  1.00 52.22           N  
ANISOU 1129  N   GLU A6940     8780   6320   4740    210    180    740       N  
ATOM   1130  CA  GLU A6940      91.256  18.526  22.730  1.00 49.87           C  
ANISOU 1130  CA  GLU A6940     8340   6120   4490    320     40    500       C  
ATOM   1131  C   GLU A6940      91.509  18.736  21.232  1.00 44.39           C  
ANISOU 1131  C   GLU A6940     7450   5320   4100    280     40    410       C  
ATOM   1132  O   GLU A6940      91.451  17.733  20.487  1.00 41.00           O  
ANISOU 1132  O   GLU A6940     7040   4760   3780    280      0    530       O  
ATOM   1133  CB  GLU A6940      92.517  18.021  23.435  1.00 53.58           C  
ANISOU 1133  CB  GLU A6940     8900   6660   4800    500   -220    460       C  
ATOM   1134  CG  GLU A6940      92.405  17.903  24.949  1.00 60.38           C  
ANISOU 1134  CG  GLU A6940     9980   7660   5300    580   -250    530       C  
ATOM   1135  CD  GLU A6940      91.562  16.757  25.498  1.00 64.50           C  
ANISOU 1135  CD  GLU A6940    10800   8070   5630    550   -160    850       C  
ATOM   1136  OE1 GLU A6940      90.883  16.064  24.679  1.00 66.51           O  
ANISOU 1136  OE1 GLU A6940    11080   8130   6070    410    -40   1000       O  
ATOM   1137  OE2 GLU A6940      91.625  16.529  26.757  1.00 63.42           O  
ANISOU 1137  OE2 GLU A6940    10900   8060   5140    650   -200    950       O  
ATOM   1138  N   ASN A6941      91.807  19.963  20.806  1.00 38.85           N  
ANISOU 1138  N   ASN A6941     6600   4650   3510    260    100    220       N  
ATOM   1139  CA  ASN A6941      91.922  20.210  19.347  1.00 35.78           C  
ANISOU 1139  CA  ASN A6941     6070   4160   3370    220    150    180       C  
ATOM   1140  C   ASN A6941      93.292  19.791  18.789  1.00 35.44           C  
ANISOU 1140  C   ASN A6941     5920   4120   3420    270    -30     70       C  
ATOM   1141  O   ASN A6941      94.107  20.667  18.457  1.00 36.02           O  
ANISOU 1141  O   ASN A6941     5870   4230   3580    230    -10   -120       O  
ATOM   1142  CB  ASN A6941      91.570  21.659  19.029  1.00 33.97           C  
ANISOU 1142  CB  ASN A6941     5780   3920   3210    170    310     60       C  
ATOM   1143  CG  ASN A6941      91.366  21.859  17.549  1.00 31.29           C  
ANISOU 1143  CG  ASN A6941     5360   3480   3050    160    400     90       C  
ATOM   1144  OD1 ASN A6941      91.332  20.881  16.801  1.00 30.06           O  
ANISOU 1144  OD1 ASN A6941     5160   3300   2960    170    330    180       O  
ATOM   1145  ND2 ASN A6941      91.202  23.104  17.132  1.00 29.51           N  
ANISOU 1145  ND2 ASN A6941     5140   3180   2890    150    540     10       N  
ATOM   1146  N  AASP A6942      93.529  18.482  18.679  0.60 37.23           N  
ANISOU 1146  N  AASP A6942     6210   4300   3640    360   -170    180       N  
ATOM   1147  N  BASP A6942      93.516  18.478  18.675  0.40 35.47           N  
ANISOU 1147  N  BASP A6942     5980   4080   3410    360   -170    180       N  
ATOM   1148  CA AASP A6942      94.820  17.993  18.127  0.60 38.71           C  
ANISOU 1148  CA AASP A6942     6280   4520   3910    470   -340     60       C  
ATOM   1149  CA BASP A6942      94.785  17.928  18.127  0.40 35.76           C  
ANISOU 1149  CA BASP A6942     5910   4140   3540    470   -340     70       C  
ATOM   1150  C  AASP A6942      94.638  17.751  16.625  0.60 35.35           C  
ANISOU 1150  C  AASP A6942     5750   4000   3690    430   -270     70       C  
ATOM   1151  C  BASP A6942      94.623  17.708  16.621  0.40 33.88           C  
ANISOU 1151  C  BASP A6942     5570   3810   3500    430   -270     80       C  
ATOM   1152  O  AASP A6942      93.488  17.833  16.143  0.60 33.48           O  
ANISOU 1152  O  AASP A6942     5550   3680   3490    340   -120    190       O  
ATOM   1153  O  BASP A6942      93.475  17.765  16.134  0.40 32.44           O  
ANISOU 1153  O  BASP A6942     5420   3540   3360    340   -120    200       O  
ATOM   1154  CB AASP A6942      95.313  16.735  18.850  0.60 43.77           C  
ANISOU 1154  CB AASP A6942     7070   5150   4410    660   -560    140       C  
ATOM   1155  CB BASP A6942      95.168  16.607  18.801  0.40 37.77           C  
ANISOU 1155  CB BASP A6942     6330   4360   3660    660   -550    170       C  
ATOM   1156  CG AASP A6942      94.379  15.542  18.744  0.60 46.02           C  
ANISOU 1156  CG AASP A6942     7580   5220   4690    660   -530    390       C  
ATOM   1157  CG BASP A6942      95.628  16.751  20.239  0.40 39.95           C  
ANISOU 1157  CG BASP A6942     6700   4790   3690    770   -680    140       C  
ATOM   1158  OD1AASP A6942      93.245  15.722  18.258  0.60 47.17           O  
ANISOU 1158  OD1AASP A6942     7720   5290   4920    490   -340    480       O  
ATOM   1159  OD1BASP A6942      96.127  17.837  20.585  0.40 39.96           O  
ANISOU 1159  OD1BASP A6942     6550   4960   3670    720   -680    -80       O  
ATOM   1160  OD2AASP A6942      94.798  14.437  19.148  0.60 54.22           O  
ANISOU 1160  OD2AASP A6942     8800   6170   5640    830   -690    480       O  
ATOM   1161  OD2BASP A6942      95.474  15.777  20.999  0.40 41.57           O  
ANISOU 1161  OD2BASP A6942     7160   4920   3710    910   -780    320       O  
ATOM   1162  N   SER A6943      95.740  17.484  15.924  1.00 34.74           N  
ANISOU 1162  N   SER A6943     5520   3980   3700    500   -370    -70       N  
ATOM   1163  CA  SER A6943      95.728  17.206  14.469  1.00 33.05           C  
ANISOU 1163  CA  SER A6943     5200   3710   3640    480   -310    -90       C  
ATOM   1164  C   SER A6943      94.859  15.960  14.238  1.00 33.78           C  
ANISOU 1164  C   SER A6943     5450   3640   3750    530   -350     80       C  
ATOM   1165  O   SER A6943      95.025  14.993  15.005  1.00 34.41           O  
ANISOU 1165  O   SER A6943     5690   3640   3750    640   -500    160       O  
ATOM   1166  CB  SER A6943      97.142  17.017  13.993  1.00 33.86           C  
ANISOU 1166  CB  SER A6943     5110   3950   3810    580   -430   -290       C  
ATOM   1167  OG  SER A6943      97.192  16.732  12.615  1.00 32.60           O  
ANISOU 1167  OG  SER A6943     4850   3770   3760    570   -370   -330       O  
ATOM   1168  N   LYS A6944      93.943  16.000  13.264  1.00 30.87           N  
ANISOU 1168  N   LYS A6944     5050   3220   3460    440   -220    140       N  
ATOM   1169  CA  LYS A6944      93.040  14.850  12.977  1.00 33.04           C  
ANISOU 1169  CA  LYS A6944     5440   3350   3760    410   -230    250       C  
ATOM   1170  C   LYS A6944      93.718  13.941  11.939  1.00 34.85           C  
ANISOU 1170  C   LYS A6944     5610   3530   4100    520   -340    140       C  
ATOM   1171  O   LYS A6944      94.272  14.481  10.953  1.00 34.04           O  
ANISOU 1171  O   LYS A6944     5330   3550   4050    550   -310     10       O  
ATOM   1172  CB  LYS A6944      91.664  15.379  12.559  1.00 31.41           C  
ANISOU 1172  CB  LYS A6944     5190   3180   3560    280    -60    310       C  
ATOM   1173  CG  LYS A6944      91.011  16.321  13.570  1.00 30.89           C  
ANISOU 1173  CG  LYS A6944     5170   3180   3390    210     60    380       C  
ATOM   1174  CD  LYS A6944      90.882  15.731  14.973  1.00 32.54           C  
ANISOU 1174  CD  LYS A6944     5560   3320   3480    190     20    490       C  
ATOM   1175  CE  LYS A6944      90.072  16.593  15.921  1.00 32.92           C  
ANISOU 1175  CE  LYS A6944     5640   3470   3400    120    150    540       C  
ATOM   1176  NZ  LYS A6944      90.650  17.948  16.088  1.00 31.68           N  
ANISOU 1176  NZ  LYS A6944     5410   3410   3220    170    180    430       N  
ATOM   1177  N   GLU A6945      93.632  12.618  12.127  1.00 38.30           N  
ANISOU 1177  N   GLU A6945     6220   3770   4560    580   -450    190       N  
ATOM   1178  CA  GLU A6945      94.343  11.654  11.238  1.00 42.83           C  
ANISOU 1178  CA  GLU A6945     6770   4270   5230    730   -580     60       C  
ATOM   1179  C   GLU A6945      93.409  10.637  10.581  1.00 45.20           C  
ANISOU 1179  C   GLU A6945     7180   4380   5620    630   -550     70       C  
ATOM   1180  O   GLU A6945      93.794   9.454  10.525  1.00 58.51           O  
ANISOU 1180  O   GLU A6945     9030   5850   7350    750   -670     40       O  
ATOM   1181  CB  GLU A6945      95.389  10.872  12.037  1.00 47.11           C  
ANISOU 1181  CB  GLU A6945     7460   4720   5720    970   -780     50       C  
ATOM   1182  CG  GLU A6945      96.458  11.752  12.652  1.00 52.54           C  
ANISOU 1182  CG  GLU A6945     7990   5650   6320   1080   -850    -40       C  
ATOM   1183  CD  GLU A6945      97.484  11.011  13.489  1.00 61.54           C  
ANISOU 1183  CD  GLU A6945     9240   6770   7370   1380  -1090    -70       C  
ATOM   1184  OE1 GLU A6945      97.500   9.759  13.435  1.00 64.09           O  
ANISOU 1184  OE1 GLU A6945     9790   6840   7710   1550  -1210    -20       O  
ATOM   1185  OE2 GLU A6945      98.251  11.690  14.212  1.00 69.22           O  
ANISOU 1185  OE2 GLU A6945    10090   7970   8240   1460  -1170   -160       O  
ATOM   1186  N   GLY A6946      92.238  11.052  10.112  1.00 41.82           N  
ANISOU 1186  N   GLY A6946     6660   4030   5200    430   -400    100       N  
ATOM   1187  CA  GLY A6946      91.372  10.087   9.402  1.00 38.44           C  
ANISOU 1187  CA  GLY A6946     6270   3460   4870    310   -380     40       C  
ATOM   1188  C   GLY A6946      91.589  10.237   7.903  1.00 34.41           C  
ANISOU 1188  C   GLY A6946     5540   3120   4410    380   -390   -160       C  
ATOM   1189  O   GLY A6946      92.673   9.870   7.417  1.00 33.98           O  
ANISOU 1189  O   GLY A6946     5470   3060   4390    570   -500   -280       O  
ATOM   1190  N   PHE A6947      90.643  10.863   7.208  1.00 30.82           N  
ANISOU 1190  N   PHE A6947     4920   2870   3920    280   -290   -190       N  
ATOM   1191  CA  PHE A6947      90.798  11.068   5.746  1.00 30.55           C  
ANISOU 1191  CA  PHE A6947     4700   3030   3880    370   -300   -350       C  
ATOM   1192  C   PHE A6947      91.972  12.023   5.464  1.00 28.79           C  
ANISOU 1192  C   PHE A6947     4390   2960   3590    520   -280   -360       C  
ATOM   1193  O   PHE A6947      92.496  11.993   4.338  1.00 29.76           O  
ANISOU 1193  O   PHE A6947     4400   3210   3700    630   -290   -500       O  
ATOM   1194  CB  PHE A6947      89.498  11.588   5.132  1.00 29.88           C  
ANISOU 1194  CB  PHE A6947     4460   3160   3730    270   -210   -380       C  
ATOM   1195  CG  PHE A6947      89.009  12.889   5.709  1.00 28.01           C  
ANISOU 1195  CG  PHE A6947     4190   3060   3400    260   -100   -220       C  
ATOM   1196  CD1 PHE A6947      89.601  14.090   5.349  1.00 27.44           C  
ANISOU 1196  CD1 PHE A6947     4070   3120   3240    400    -40   -170       C  
ATOM   1197  CD2 PHE A6947      87.933  12.918   6.579  1.00 29.66           C  
ANISOU 1197  CD2 PHE A6947     4410   3260   3600    110    -30   -140       C  
ATOM   1198  CE1 PHE A6947      89.144  15.291   5.872  1.00 26.44           C  
ANISOU 1198  CE1 PHE A6947     3950   3060   3030    410     70    -40       C  
ATOM   1199  CE2 PHE A6947      87.472  14.121   7.098  1.00 28.97           C  
ANISOU 1199  CE2 PHE A6947     4290   3300   3420    140     70    -30       C  
ATOM   1200  CZ  PHE A6947      88.077  15.304   6.741  1.00 27.81           C  
ANISOU 1200  CZ  PHE A6947     4130   3240   3200    300    110     20       C  
ATOM   1201  N   PHE A6948      92.397  12.828   6.442  1.00 26.98           N  
ANISOU 1201  N   PHE A6948     4200   2730   3330    520   -240   -240       N  
ATOM   1202  CA  PHE A6948      93.532  13.754   6.176  1.00 27.85           C  
ANISOU 1202  CA  PHE A6948     4200   2980   3390    600   -190   -280       C  
ATOM   1203  C   PHE A6948      94.826  12.980   5.892  1.00 29.07           C  
ANISOU 1203  C   PHE A6948     4310   3140   3600    740   -310   -440       C  
ATOM   1204  O   PHE A6948      95.647  13.471   5.096  1.00 29.14           O  
ANISOU 1204  O   PHE A6948     4170   3320   3580    790   -240   -550       O  
ATOM   1205  CB  PHE A6948      93.737  14.773   7.296  1.00 26.99           C  
ANISOU 1205  CB  PHE A6948     4140   2870   3240    540   -120   -170       C  
ATOM   1206  CG  PHE A6948      92.719  15.882   7.335  1.00 26.38           C  
ANISOU 1206  CG  PHE A6948     4080   2850   3100    460     30    -50       C  
ATOM   1207  CD1 PHE A6948      92.720  16.866   6.357  1.00 26.09           C  
ANISOU 1207  CD1 PHE A6948     3990   2930   3000    490    160    -50       C  
ATOM   1208  CD2 PHE A6948      91.830  16.004   8.391  1.00 25.71           C  
ANISOU 1208  CD2 PHE A6948     4080   2700   2990    390     50     60       C  
ATOM   1209  CE1 PHE A6948      91.792  17.897   6.391  1.00 25.84           C  
ANISOU 1209  CE1 PHE A6948     4010   2920   2890    480    280     60       C  
ATOM   1210  CE2 PHE A6948      90.915  17.045   8.431  1.00 24.95           C  
ANISOU 1210  CE2 PHE A6948     3990   2670   2820    370    180    140       C  
ATOM   1211  CZ  PHE A6948      90.904  17.993   7.437  1.00 25.40           C  
ANISOU 1211  CZ  PHE A6948     4010   2820   2830    440    280    140       C  
ATOM   1212  N  ATHR A6949      95.032  11.822   6.535  0.60 31.96           N  
ANISOU 1212  N  ATHR A6949     5480   3100   3560    840   -290    160       N  
ATOM   1213  N  BTHR A6949      95.000  11.820   6.530  0.40 31.65           N  
ANISOU 1213  N  BTHR A6949     5440   3060   3520    830   -290    160       N  
ATOM   1214  CA ATHR A6949      96.276  11.047   6.255  0.60 33.53           C  
ANISOU 1214  CA ATHR A6949     5700   3280   3760    990   -330    120       C  
ATOM   1215  CA BTHR A6949      96.220  11.002   6.295  0.40 32.97           C  
ANISOU 1215  CA BTHR A6949     5640   3200   3690    990   -330    120       C  
ATOM   1216  C  ATHR A6949      96.232  10.583   4.793  0.60 32.91           C  
ANISOU 1216  C  ATHR A6949     5650   3130   3720   1000   -300     60       C  
ATOM   1217  C  BTHR A6949      96.225  10.560   4.826  0.40 32.72           C  
ANISOU 1217  C  BTHR A6949     5630   3110   3690   1000   -300     60       C  
ATOM   1218  O  ATHR A6949      97.284  10.638   4.125  0.60 32.53           O  
ANISOU 1218  O  ATHR A6949     5540   3140   3680   1100   -300    -20       O  
ATOM   1219  O  BTHR A6949      97.299  10.604   4.193  0.40 32.66           O  
ANISOU 1219  O  BTHR A6949     5560   3160   3700   1100   -300    -20       O  
ATOM   1220  CB ATHR A6949      96.477   9.876   7.227  0.60 35.34           C  
ANISOU 1220  CB ATHR A6949     6060   3400   3960   1080   -390    180       C  
ATOM   1221  CB BTHR A6949      96.277   9.818   7.267  0.40 34.33           C  
ANISOU 1221  CB BTHR A6949     5950   3260   3830   1060   -390    190       C  
ATOM   1222  OG1ATHR A6949      95.445   8.908   7.034  0.60 35.98           O  
ANISOU 1222  OG1ATHR A6949     6300   3330   4040   1010   -400    230       O  
ATOM   1223  OG1BTHR A6949      96.162  10.346   8.589  0.40 34.57           O  
ANISOU 1223  OG1BTHR A6949     5950   3360   3820   1030   -410    250       O  
ATOM   1224  CG2ATHR A6949      96.501  10.322   8.673  0.60 35.97           C  
ANISOU 1224  CG2ATHR A6949     6120   3550   4000   1070   -420    250       C  
ATOM   1225  CG2BTHR A6949      97.544   9.002   7.132  0.40 35.43           C  
ANISOU 1225  CG2BTHR A6949     6110   3370   3980   1240   -450    150       C  
ATOM   1226  N   TYR A6950      95.054  10.171   4.314  1.00 32.33           N  
ANISOU 1226  N   TYR A6950     5670   2960   3650    890   -290     80       N  
ATOM   1227  CA  TYR A6950      94.915   9.728   2.903  1.00 33.08           C  
ANISOU 1227  CA  TYR A6950     5810   2990   3760    880   -270     20       C  
ATOM   1228  C   TYR A6950      95.234  10.899   1.968  1.00 31.75           C  
ANISOU 1228  C   TYR A6950     5500   2960   3600    850   -220    -50       C  
ATOM   1229  O   TYR A6950      96.013  10.699   1.025  1.00 31.34           O  
ANISOU 1229  O   TYR A6950     5430   2920   3550    930   -200   -120       O  
ATOM   1230  CB  TYR A6950      93.512   9.194   2.607  1.00 34.29           C  
ANISOU 1230  CB  TYR A6950     6080   3030   3920    750   -270     60       C  
ATOM   1231  CG  TYR A6950      93.313   8.834   1.157  1.00 35.42           C  
ANISOU 1231  CG  TYR A6950     6260   3130   4070    720   -250    -10       C  
ATOM   1232  CD1 TYR A6950      93.761   7.618   0.660  1.00 37.82           C  
ANISOU 1232  CD1 TYR A6950     6690   3310   4370    810   -280    -50       C  
ATOM   1233  CD2 TYR A6950      92.707   9.714   0.275  1.00 35.33           C  
ANISOU 1233  CD2 TYR A6950     6170   3190   4060    620   -210    -30       C  
ATOM   1234  CE1 TYR A6950      93.605   7.282  -0.674  1.00 38.33           C  
ANISOU 1234  CE1 TYR A6950     6800   3330   4440    800   -270   -130       C  
ATOM   1235  CE2 TYR A6950      92.540   9.391  -1.063  1.00 36.62           C  
ANISOU 1235  CE2 TYR A6950     6380   3310   4220    600   -200   -100       C  
ATOM   1236  CZ  TYR A6950      92.993   8.173  -1.536  1.00 37.57           C  
ANISOU 1236  CZ  TYR A6950     6620   3320   4340    680   -230   -150       C  
ATOM   1237  OH  TYR A6950      92.831   7.841  -2.847  1.00 41.18           O  
ANISOU 1237  OH  TYR A6950     7130   3740   4780    660   -220   -220       O  
ATOM   1238  N   ILE A6951      94.634  12.069   2.226  1.00 30.87           N  
ANISOU 1238  N   ILE A6951     5300   2930   3490    740   -190    -20       N  
ATOM   1239  CA  ILE A6951      94.849  13.294   1.395  1.00 31.00           C  
ANISOU 1239  CA  ILE A6951     5200   3060   3520    700   -140    -70       C  
ATOM   1240  C   ILE A6951      96.341  13.634   1.340  1.00 30.64           C  
ANISOU 1240  C   ILE A6951     5050   3120   3470    810   -130   -130       C  
ATOM   1241  O   ILE A6951      96.817  13.937   0.234  1.00 30.13           O  
ANISOU 1241  O   ILE A6951     4940   3110   3400    820   -100   -190       O  
ATOM   1242  CB  ILE A6951      94.006  14.475   1.915  1.00 31.99           C  
ANISOU 1242  CB  ILE A6951     5250   3250   3650    590   -130    -20       C  
ATOM   1243  CG1 ILE A6951      92.513  14.230   1.689  1.00 33.49           C  
ANISOU 1243  CG1 ILE A6951     5510   3360   3850    470   -130     20       C  
ATOM   1244  CG2 ILE A6951      94.446  15.783   1.280  1.00 31.25           C  
ANISOU 1244  CG2 ILE A6951     5040   3270   3560    560    -90    -60       C  
ATOM   1245  CD1 ILE A6951      92.122  14.132   0.232  1.00 36.53           C  
ANISOU 1245  CD1 ILE A6951     5920   3720   4230    430   -110    -20       C  
ATOM   1246  N   CYS A6952      97.040  13.601   2.479  1.00 30.19           N  
ANISOU 1246  N   CYS A6952     4960   3100   3410    890   -170   -110       N  
ATOM   1247  CA  CYS A6952      98.497  13.912   2.478  1.00 31.42           C  
ANISOU 1247  CA  CYS A6952     5000   3370   3560    990   -160   -170       C  
ATOM   1248  C   CYS A6952      99.237  12.935   1.556  1.00 31.98           C  
ANISOU 1248  C   CYS A6952     5110   3410   3640   1110   -160   -240       C  
ATOM   1249  O   CYS A6952     100.063  13.401   0.752  1.00 31.71           O  
ANISOU 1249  O   CYS A6952     4970   3470   3600   1130   -120   -310       O  
ATOM   1250  CB  CYS A6952      99.078  13.877   3.883  1.00 32.37           C  
ANISOU 1250  CB  CYS A6952     5090   3530   3670   1070   -210   -140       C  
ATOM   1251  SG  CYS A6952      98.487  15.253   4.899  1.00 33.89           S  
ANISOU 1251  SG  CYS A6952     5220   3800   3860    950   -210    -90       S  
ATOM   1252  N   GLY A6953      98.934  11.640   1.668  1.00 32.52           N  
ANISOU 1252  N   GLY A6953     5320   3340   3700   1170   -200   -220       N  
ATOM   1253  CA  GLY A6953      99.583  10.623   0.818  1.00 34.02           C  
ANISOU 1253  CA  GLY A6953     5560   3470   3890   1290   -200   -290       C  
ATOM   1254  C   GLY A6953      99.206  10.815  -0.642  1.00 34.13           C  
ANISOU 1254  C   GLY A6953     5580   3490   3900   1210   -140   -350       C  
ATOM   1255  O   GLY A6953     100.103  10.696  -1.505  1.00 34.11           O  
ANISOU 1255  O   GLY A6953     5520   3550   3890   1300   -110   -440       O  
ATOM   1256  N   PHE A6954      97.929  11.123  -0.905  1.00 32.06           N  
ANISOU 1256  N   PHE A6954     5370   3170   3630   1060   -130   -300       N  
ATOM   1257  CA  PHE A6954      97.435  11.327  -2.293  1.00 32.80           C  
ANISOU 1257  CA  PHE A6954     5490   3270   3710    980    -90   -340       C  
ATOM   1258  C   PHE A6954      98.166  12.525  -2.925  1.00 33.57           C  
ANISOU 1258  C   PHE A6954     5430   3530   3790    960    -30   -390       C  
ATOM   1259  O   PHE A6954      98.562  12.445  -4.113  1.00 33.78           O  
ANISOU 1259  O   PHE A6954     5450   3590   3790    970     20   -460       O  
ATOM   1260  CB  PHE A6954      95.915  11.499  -2.289  1.00 31.94           C  
ANISOU 1260  CB  PHE A6954     5440   3080   3600    830   -100   -280       C  
ATOM   1261  CG  PHE A6954      95.281  11.344  -3.644  1.00 31.80           C  
ANISOU 1261  CG  PHE A6954     5490   3030   3570    750    -80   -320       C  
ATOM   1262  CD1 PHE A6954      95.157  12.425  -4.499  1.00 32.02           C  
ANISOU 1262  CD1 PHE A6954     5430   3160   3570    670    -40   -330       C  
ATOM   1263  CD2 PHE A6954      94.824  10.107  -4.067  1.00 32.94           C  
ANISOU 1263  CD2 PHE A6954     5780   3040   3700    760   -110   -340       C  
ATOM   1264  CE1 PHE A6954      94.592  12.268  -5.756  1.00 31.89           C  
ANISOU 1264  CE1 PHE A6954     5480   3110   3530    610    -30   -370       C  
ATOM   1265  CE2 PHE A6954      94.259   9.951  -5.322  1.00 32.99           C  
ANISOU 1265  CE2 PHE A6954     5840   3010   3680    690   -100   -380       C  
ATOM   1266  CZ  PHE A6954      94.138  11.033  -6.160  1.00 32.52           C  
ANISOU 1266  CZ  PHE A6954     5690   3060   3600    610    -60   -390       C  
ATOM   1267  N   ILE A6955      98.339  13.609  -2.162  1.00 32.67           N  
ANISOU 1267  N   ILE A6955     5210   3510   3690    920    -20   -350       N  
ATOM   1268  CA  ILE A6955      99.072  14.801  -2.681  1.00 33.76           C  
ANISOU 1268  CA  ILE A6955     5210   3800   3820    880     30   -390       C  
ATOM   1269  C   ILE A6955     100.521  14.416  -3.006  1.00 35.68           C  
ANISOU 1269  C   ILE A6955     5380   4130   4050   1010     60   -470       C  
ATOM   1270  O   ILE A6955     101.003  14.785  -4.090  1.00 36.99           O  
ANISOU 1270  O   ILE A6955     5490   4370   4190    990    120   -530       O  
ATOM   1271  CB  ILE A6955      99.026  15.967  -1.673  1.00 33.15           C  
ANISOU 1271  CB  ILE A6955     5040   3790   3760    820     20   -330       C  
ATOM   1272  CG1 ILE A6955      97.612  16.537  -1.529  1.00 32.10           C  
ANISOU 1272  CG1 ILE A6955     4960   3600   3640    690     10   -260       C  
ATOM   1273  CG2 ILE A6955     100.026  17.048  -2.066  1.00 33.23           C  
ANISOU 1273  CG2 ILE A6955     4910   3950   3770    790     70   -370       C  
ATOM   1274  CD1 ILE A6955      97.469  17.586  -0.430  1.00 32.08           C  
ANISOU 1274  CD1 ILE A6955     4890   3650   3650    640      0   -220       C  
ATOM   1275  N   GLN A6956     101.185  13.689  -2.108  1.00 36.81           N  
ANISOU 1275  N   GLN A6956     5520   4250   4220   1140     10   -480       N  
ATOM   1276  CA  GLN A6956     102.616  13.338  -2.314  1.00 39.79           C  
ANISOU 1276  CA  GLN A6956     5800   4730   4590   1290     30   -560       C  
ATOM   1277  C   GLN A6956     102.821  12.267  -3.389  1.00 39.27           C  
ANISOU 1277  C   GLN A6956     5810   4600   4510   1380     50   -640       C  
ATOM   1278  O   GLN A6956     103.956  12.162  -3.863  1.00 40.11           O  
ANISOU 1278  O   GLN A6956     5820   4820   4600   1470     90   -730       O  
ATOM   1279  CB  GLN A6956     103.225  12.888  -0.986  1.00 42.63           C  
ANISOU 1279  CB  GLN A6956     6130   5090   4980   1410    -40   -540       C  
ATOM   1280  CG  GLN A6956     103.427  14.037  -0.016  1.00 45.29           C  
ANISOU 1280  CG  GLN A6956     6350   5530   5320   1340    -50   -500       C  
ATOM   1281  CD  GLN A6956     103.926  13.563   1.323  1.00 48.02           C  
ANISOU 1281  CD  GLN A6956     6690   5870   5680   1460   -130   -470       C  
ATOM   1282  OE1 GLN A6956     103.301  12.732   1.975  1.00 52.78           O  
ANISOU 1282  OE1 GLN A6956     7430   6340   6280   1490   -190   -410       O  
ATOM   1283  NE2 GLN A6956     105.031  14.139   1.764  1.00 51.53           N  
ANISOU 1283  NE2 GLN A6956     6980   6470   6130   1500   -140   -510       N  
ATOM   1284  N   GLN A6957     101.781  11.541  -3.796  1.00 39.45           N  
ANISOU 1284  N   GLN A6957     5990   4470   4520   1340     30   -620       N  
ATOM   1285  CA  GLN A6957     102.014  10.462  -4.796  1.00 42.31           C  
ANISOU 1285  CA  GLN A6957     6440   4770   4860   1430     50   -710       C  
ATOM   1286  C   GLN A6957     101.170  10.611  -6.065  1.00 39.28           C  
ANISOU 1286  C   GLN A6957     6130   4350   4440   1310    100   -730       C  
ATOM   1287  O   GLN A6957     101.630  10.114  -7.109  1.00 39.39           O  
ANISOU 1287  O   GLN A6957     6170   4380   4420   1370    140   -830       O  
ATOM   1288  CB  GLN A6957     101.670   9.109  -4.172  1.00 46.80           C  
ANISOU 1288  CB  GLN A6957     7170   5150   5460   1530    -20   -690       C  
ATOM   1289  CG  GLN A6957     102.573   8.714  -3.015  1.00 51.49           C  
ANISOU 1289  CG  GLN A6957     7720   5760   6080   1690    -80   -680       C  
ATOM   1290  CD  GLN A6957     102.085   7.444  -2.363  1.00 58.44           C  
ANISOU 1290  CD  GLN A6957     8780   6440   6980   1760   -160   -640       C  
ATOM   1291  OE1 GLN A6957     100.895   7.285  -2.092  1.00 62.45           O  
ANISOU 1291  OE1 GLN A6957     9410   6830   7490   1640   -190   -560       O  
ATOM   1292  NE2 GLN A6957     103.011   6.540  -2.073  1.00 63.82           N  
ANISOU 1292  NE2 GLN A6957     9480   7090   7680   1960   -200   -680       N  
ATOM   1293  N   LYS A6958     100.017  11.283  -5.998  1.00 35.79           N  
ANISOU 1293  N   LYS A6958     5730   3880   3990   1150     80   -650       N  
ATOM   1294  CA  LYS A6958      99.115  11.339  -7.179  1.00 35.38           C  
ANISOU 1294  CA  LYS A6958     5760   3790   3900   1030    110   -660       C  
ATOM   1295  C   LYS A6958      98.866  12.767  -7.680  1.00 34.65           C  
ANISOU 1295  C   LYS A6958     5570   3810   3780    890    150   -630       C  
ATOM   1296  O   LYS A6958      97.974  12.927  -8.539  1.00 36.21           O  
ANISOU 1296  O   LYS A6958     5840   3980   3940    780    150   -620       O  
ATOM   1297  CB  LYS A6958      97.791  10.662  -6.816  1.00 35.67           C  
ANISOU 1297  CB  LYS A6958     5940   3660   3960    960     40   -600       C  
ATOM   1298  CG  LYS A6958      97.927   9.238  -6.295  1.00 37.93           C  
ANISOU 1298  CG  LYS A6958     6350   3800   4270   1090    -10   -620       C  
ATOM   1299  CD  LYS A6958      98.582   8.289  -7.264  1.00 40.28           C  
ANISOU 1299  CD  LYS A6958     6710   4060   4540   1200     10   -730       C  
ATOM   1300  CE  LYS A6958      98.754   6.900  -6.689  1.00 43.51           C  
ANISOU 1300  CE  LYS A6958     7250   4310   4980   1330    -50   -750       C  
ATOM   1301  NZ  LYS A6958      99.326   5.968  -7.689  1.00 46.43           N  
ANISOU 1301  NZ  LYS A6958     7690   4630   5320   1450    -30   -870       N  
ATOM   1302  N   LEU A6959      99.595  13.765  -7.178  1.00 32.56           N  
ANISOU 1302  N   LEU A6959     5160   3680   3530    890    180   -610       N  
ATOM   1303  CA  LEU A6959      99.382  15.143  -7.688  1.00 31.47           C  
ANISOU 1303  CA  LEU A6959     4960   3630   3370    750    220   -580       C  
ATOM   1304  C   LEU A6959     100.523  15.491  -8.646  1.00 31.31           C  
ANISOU 1304  C   LEU A6959     4850   3750   3300    770    300   -650       C  
ATOM   1305  O   LEU A6959     101.692  15.370  -8.250  1.00 31.15           O  
ANISOU 1305  O   LEU A6959     4720   3820   3290    870    320   -700       O  
ATOM   1306  CB  LEU A6959      99.324  16.140  -6.530  1.00 30.93           C  
ANISOU 1306  CB  LEU A6959     4800   3600   3350    700    190   -500       C  
ATOM   1307  CG  LEU A6959      99.068  17.590  -6.932  1.00 29.87           C  
ANISOU 1307  CG  LEU A6959     4610   3540   3200    570    220   -460       C  
ATOM   1308  CD1 LEU A6959      97.714  17.743  -7.608  1.00 29.47           C  
ANISOU 1308  CD1 LEU A6959     4660   3410   3130    460    200   -420       C  
ATOM   1309  CD2 LEU A6959      99.161  18.502  -5.724  1.00 29.26           C  
ANISOU 1309  CD2 LEU A6959     4450   3500   3170    540    200   -410       C  
ATOM   1310  N   ALA A6960     100.178  15.878  -9.871  1.00 31.48           N  
ANISOU 1310  N   ALA A6960     4900   3800   3250    680    340   -660       N  
ATOM   1311  CA  ALA A6960     101.186  16.277 -10.875  1.00 32.41           C  
ANISOU 1311  CA  ALA A6960     4940   4060   3310    670    430   -730       C  
ATOM   1312  C   ALA A6960     101.933  17.520 -10.391  1.00 32.43           C  
ANISOU 1312  C   ALA A6960     4800   4200   3330    620    460   -700       C  
ATOM   1313  O   ALA A6960     101.307  18.348  -9.706  1.00 31.10           O  
ANISOU 1313  O   ALA A6960     4620   3990   3200    530    420   -610       O  
ATOM   1314  CB  ALA A6960     100.497  16.569 -12.184  1.00 33.31           C  
ANISOU 1314  CB  ALA A6960     5140   4170   3340    560    450   -720       C  
ATOM   1315  N   LEU A6961     103.230  17.620 -10.696  1.00 34.15           N  
ANISOU 1315  N   LEU A6961     4900   4560   3520    660    540   -770       N  
ATOM   1316  CA  LEU A6961     103.959  18.862 -10.338  1.00 33.98           C  
ANISOU 1316  CA  LEU A6961     4730   4670   3510    580    570   -740       C  
ATOM   1317  C   LEU A6961     103.244  19.971 -11.113  1.00 33.18           C  
ANISOU 1317  C   LEU A6961     4680   4560   3360    410    590   -670       C  
ATOM   1318  O   LEU A6961     102.892  19.724 -12.299  1.00 34.61           O  
ANISOU 1318  O   LEU A6961     4950   4730   3470    370    620   -690       O  
ATOM   1319  CB  LEU A6961     105.437  18.759 -10.718  1.00 36.40           C  
ANISOU 1319  CB  LEU A6961     4900   5140   3790    650    660   -840       C  
ATOM   1320  CG  LEU A6961     106.227  17.646 -10.029  1.00 38.39           C  
ANISOU 1320  CG  LEU A6961     5090   5410   4090    840    640   -910       C  
ATOM   1321  CD1 LEU A6961     107.666  17.625 -10.513  1.00 40.58           C  
ANISOU 1321  CD1 LEU A6961     5210   5880   4330    900    730  -1010       C  
ATOM   1322  CD2 LEU A6961     106.185  17.800  -8.521  1.00 38.06           C  
ANISOU 1322  CD2 LEU A6961     5010   5320   4130    880    550   -860       C  
ATOM   1323  N   GLY A6962     103.029  21.123 -10.481  1.00 31.44           N  
ANISOU 1323  N   GLY A6962     4420   4340   3180    310    570   -590       N  
ATOM   1324  CA  GLY A6962     102.289  22.236 -11.108  1.00 31.16           C  
ANISOU 1324  CA  GLY A6962     4450   4280   3110    150    570   -520       C  
ATOM   1325  C   GLY A6962     100.817  22.178 -10.736  1.00 29.58           C  
ANISOU 1325  C   GLY A6962     4370   3920   2950    140    480   -450       C  
ATOM   1326  O   GLY A6962     100.129  23.196 -10.890  1.00 31.16           O  
ANISOU 1326  O   GLY A6962     4600   4090   3150     30    460   -370       O  
ATOM   1327  N   GLY A6963     100.359  21.019 -10.246  1.00 29.28           N  
ANISOU 1327  N   GLY A6963     4380   3800   2950    240    430   -470       N  
ATOM   1328  CA  GLY A6963      98.959  20.824  -9.832  1.00 28.10           C  
ANISOU 1328  CA  GLY A6963     4330   3510   2830    220    350   -410       C  
ATOM   1329  C   GLY A6963      98.625  21.633  -8.589  1.00 27.57           C  
ANISOU 1329  C   GLY A6963     4220   3420   2840    190    300   -340       C  
ATOM   1330  O   GLY A6963      99.562  22.108  -7.901  1.00 27.12           O  
ANISOU 1330  O   GLY A6963     4060   3440   2810    210    330   -360       O  
ATOM   1331  N   SER A6964      97.332  21.774  -8.299  1.00 26.20           N  
ANISOU 1331  N   SER A6964     4110   3150   2690    160    240   -280       N  
ATOM   1332  CA  SER A6964      96.882  22.575  -7.135  1.00 25.87           C  
ANISOU 1332  CA  SER A6964     4040   3080   2710    130    210   -230       C  
ATOM   1333  C   SER A6964      95.843  21.802  -6.318  1.00 24.93           C  
ANISOU 1333  C   SER A6964     3970   2860   2640    170    150   -200       C  
ATOM   1334  O   SER A6964      95.314  20.779  -6.807  1.00 24.69           O  
ANISOU 1334  O   SER A6964     4020   2770   2590    190    130   -220       O  
ATOM   1335  CB  SER A6964      96.341  23.909  -7.590  1.00 26.08           C  
ANISOU 1335  CB  SER A6964     4070   3100   2740     20    200   -170       C  
ATOM   1336  OG  SER A6964      97.372  24.722  -8.136  1.00 27.20           O  
ANISOU 1336  OG  SER A6964     4160   3330   2840    -30    260   -190       O  
ATOM   1337  N   VAL A6965      95.599  22.261  -5.092  1.00 23.98           N  
ANISOU 1337  N   VAL A6965     3820   2730   2570    170    120   -170       N  
ATOM   1338  CA  VAL A6965      94.584  21.605  -4.229  1.00 23.36           C  
ANISOU 1338  CA  VAL A6965     3780   2570   2520    190     70   -140       C  
ATOM   1339  C   VAL A6965      93.780  22.679  -3.496  1.00 22.87           C  
ANISOU 1339  C   VAL A6965     3700   2490   2500    140     50    -90       C  
ATOM   1340  O   VAL A6965      94.267  23.828  -3.361  1.00 22.64           O  
ANISOU 1340  O   VAL A6965     3610   2510   2480    110     60    -90       O  
ATOM   1341  CB  VAL A6965      95.240  20.650  -3.211  1.00 23.85           C  
ANISOU 1341  CB  VAL A6965     3840   2630   2600    290     60   -160       C  
ATOM   1342  CG1 VAL A6965      96.178  19.664  -3.887  1.00 25.12           C  
ANISOU 1342  CG1 VAL A6965     4010   2810   2730    370     90   -220       C  
ATOM   1343  CG2 VAL A6965      95.984  21.401  -2.118  1.00 24.53           C  
ANISOU 1343  CG2 VAL A6965     3830   2780   2710    310     70   -170       C  
ATOM   1344  N   ALA A6966      92.585  22.286  -3.063  1.00 22.52           N  
ANISOU 1344  N   ALA A6966     3700   2380   2480    130     10    -60       N  
ATOM   1345  CA  ALA A6966      91.673  23.091  -2.225  1.00 22.37           C  
ANISOU 1345  CA  ALA A6966     3650   2350   2500    100    -10    -20       C  
ATOM   1346  C   ALA A6966      91.063  22.063  -1.275  1.00 22.78           C  
ANISOU 1346  C   ALA A6966     3730   2360   2560    130    -20    -10       C  
ATOM   1347  O   ALA A6966      90.214  21.254  -1.736  1.00 22.05           O  
ANISOU 1347  O   ALA A6966     3700   2220   2460    100    -40     10       O  
ATOM   1348  CB  ALA A6966      90.649  23.836  -3.040  1.00 22.25           C  
ANISOU 1348  CB  ALA A6966     3650   2310   2490     30    -30     10       C  
ATOM   1349  N   ILE A6967      91.557  22.047  -0.031  1.00 22.73           N  
ANISOU 1349  N   ILE A6967     3700   2380   2560    170    -20    -10       N  
ATOM   1350  CA  ILE A6967      91.130  21.053   0.991  1.00 23.04           C  
ANISOU 1350  CA  ILE A6967     3770   2380   2600    200    -40     10       C  
ATOM   1351  C   ILE A6967      90.367  21.764   2.100  1.00 22.62           C  
ANISOU 1351  C   ILE A6967     3690   2340   2560    170    -40     40       C  
ATOM   1352  O   ILE A6967      90.949  22.654   2.743  1.00 21.98           O  
ANISOU 1352  O   ILE A6967     3550   2310   2490    180    -30     20       O  
ATOM   1353  CB  ILE A6967      92.353  20.302   1.548  1.00 23.55           C  
ANISOU 1353  CB  ILE A6967     3840   2460   2640    280    -40    -10       C  
ATOM   1354  CG1 ILE A6967      93.275  19.791   0.437  1.00 24.78           C  
ANISOU 1354  CG1 ILE A6967     4010   2620   2780    320    -30    -50       C  
ATOM   1355  CG2 ILE A6967      91.908  19.191   2.484  1.00 24.57           C  
ANISOU 1355  CG2 ILE A6967     4040   2540   2760    300    -60     30       C  
ATOM   1356  CD1 ILE A6967      92.615  18.836  -0.533  1.00 25.62           C  
ANISOU 1356  CD1 ILE A6967     4200   2650   2880    300    -30    -50       C  
ATOM   1357  N   LYS A6968      89.134  21.331   2.349  1.00 22.01           N  
ANISOU 1357  N   LYS A6968     3640   2230   2500    130    -40     70       N  
ATOM   1358  CA  LYS A6968      88.317  21.996   3.384  1.00 23.06           C  
ANISOU 1358  CA  LYS A6968     3730   2390   2640    110    -30     90       C  
ATOM   1359  C   LYS A6968      88.788  21.598   4.789  1.00 22.97           C  
ANISOU 1359  C   LYS A6968     3730   2400   2600    150    -30    100       C  
ATOM   1360  O   LYS A6968      89.025  20.408   5.049  1.00 22.15           O  
ANISOU 1360  O   LYS A6968     3680   2260   2470    170    -40    120       O  
ATOM   1361  CB  LYS A6968      86.833  21.698   3.159  1.00 24.58           C  
ANISOU 1361  CB  LYS A6968     3930   2560   2850     50    -40    120       C  
ATOM   1362  CG  LYS A6968      85.887  22.547   3.993  1.00 25.15           C  
ANISOU 1362  CG  LYS A6968     3940   2670   2940     30    -20    120       C  
ATOM   1363  CD  LYS A6968      85.551  22.004   5.359  1.00 26.66           C  
ANISOU 1363  CD  LYS A6968     4140   2880   3110     20      0    150       C  
ATOM   1364  CE  LYS A6968      84.448  20.974   5.300  1.00 27.74           C  
ANISOU 1364  CE  LYS A6968     4310   2990   3240    -40      0    180       C  
ATOM   1365  NZ  LYS A6968      83.209  21.566   4.741  1.00 28.53           N  
ANISOU 1365  NZ  LYS A6968     4340   3110   3380    -90      0    180       N  
ATOM   1366  N   ILE A6969      88.932  22.609   5.642  1.00 23.50           N  
ANISOU 1366  N   ILE A6969     3740   2520   2670    160    -20     80       N  
ATOM   1367  CA  ILE A6969      89.318  22.446   7.068  1.00 23.94           C  
ANISOU 1367  CA  ILE A6969     3800   2610   2680    190    -20     90       C  
ATOM   1368  C   ILE A6969      88.352  23.297   7.892  1.00 23.43           C  
ANISOU 1368  C   ILE A6969     3690   2580   2620    160     10     80       C  
ATOM   1369  O   ILE A6969      87.583  24.087   7.306  1.00 21.58           O  
ANISOU 1369  O   ILE A6969     3420   2350   2430    130     10     70       O  
ATOM   1370  CB  ILE A6969      90.773  22.879   7.355  1.00 24.55           C  
ANISOU 1370  CB  ILE A6969     3850   2730   2740    240    -30     50       C  
ATOM   1371  CG1 ILE A6969      90.973  24.383   7.127  1.00 24.91           C  
ANISOU 1371  CG1 ILE A6969     3830   2810   2820    220    -30     10       C  
ATOM   1372  CG2 ILE A6969      91.764  22.042   6.562  1.00 24.68           C  
ANISOU 1372  CG2 ILE A6969     3890   2730   2760    290    -50     40       C  
ATOM   1373  CD1 ILE A6969      92.230  24.934   7.741  1.00 25.84           C  
ANISOU 1373  CD1 ILE A6969     3910   2990   2920    250    -40    -30       C  
ATOM   1374  N   THR A6970      88.367  23.088   9.200  1.00 23.32           N  
ANISOU 1374  N   THR A6970     3690   2610   2560    170     20     90       N  
ATOM   1375  CA  THR A6970      87.560  23.897  10.144  1.00 24.02           C  
ANISOU 1375  CA  THR A6970     3740   2750   2640    150     50     80       C  
ATOM   1376  C   THR A6970      88.423  24.047  11.388  1.00 23.79           C  
ANISOU 1376  C   THR A6970     3720   2770   2550    190     40     60       C  
ATOM   1377  O   THR A6970      89.564  23.555  11.371  1.00 24.21           O  
ANISOU 1377  O   THR A6970     3800   2820   2580    230      0     60       O  
ATOM   1378  CB  THR A6970      86.224  23.254  10.539  1.00 24.77           C  
ANISOU 1378  CB  THR A6970     3850   2840   2720    100     80    120       C  
ATOM   1379  OG1 THR A6970      86.515  22.060  11.269  1.00 25.11           O  
ANISOU 1379  OG1 THR A6970     3960   2880   2700    110     80    170       O  
ATOM   1380  CG2 THR A6970      85.323  22.961   9.361  1.00 24.81           C  
ANISOU 1380  CG2 THR A6970     3840   2800   2780     60     80    130       C  
ATOM   1381  N   GLU A6971      87.899  24.683  12.423  1.00 24.43           N  
ANISOU 1381  N   GLU A6971     3780   2900   2600    180     60     40       N  
ATOM   1382  CA  GLU A6971      88.685  24.788  13.670  1.00 23.78           C  
ANISOU 1382  CA  GLU A6971     3710   2880   2450    220     50     20       C  
ATOM   1383  C   GLU A6971      89.115  23.389  14.129  1.00 24.90           C  
ANISOU 1383  C   GLU A6971     3930   3010   2530    230     30     80       C  
ATOM   1384  O   GLU A6971      90.310  23.213  14.455  1.00 25.46           O  
ANISOU 1384  O   GLU A6971     4010   3090   2570    280    -20     80       O  
ATOM   1385  CB  GLU A6971      87.835  25.409  14.772  1.00 24.63           C  
ANISOU 1385  CB  GLU A6971     3800   3040   2510    200     90    -10       C  
ATOM   1386  CG  GLU A6971      88.522  25.379  16.117  1.00 25.29           C  
ANISOU 1386  CG  GLU A6971     3910   3190   2510    230     80    -20       C  
ATOM   1387  CD  GLU A6971      87.700  25.928  17.265  1.00 26.30           C  
ANISOU 1387  CD  GLU A6971     4030   3390   2580    210    130    -50       C  
ATOM   1388  OE1 GLU A6971      86.502  26.204  17.060  1.00 26.34           O  
ANISOU 1388  OE1 GLU A6971     4000   3390   2620    180    180    -60       O  
ATOM   1389  OE2 GLU A6971      88.273  26.074  18.361  1.00 26.03           O  
ANISOU 1389  OE2 GLU A6971     4020   3410   2460    230    120    -70       O  
ATOM   1390  N   HIS A6972      88.178  22.435  14.127  1.00 24.58           N  
ANISOU 1390  N   HIS A6972     3930   2930   2470    190     60    150       N  
ATOM   1391  CA  HIS A6972      88.437  21.063  14.648  1.00 25.74           C  
ANISOU 1391  CA  HIS A6972     4170   3050   2560    200     40    220       C  
ATOM   1392  C   HIS A6972      88.800  20.056  13.554  1.00 25.60           C  
ANISOU 1392  C   HIS A6972     4200   2940   2580    220      0    250       C  
ATOM   1393  O   HIS A6972      89.405  19.016  13.910  1.00 26.57           O  
ANISOU 1393  O   HIS A6972     4410   3030   2660    260    -30    300       O  
ATOM   1394  CB  HIS A6972      87.230  20.567  15.458  1.00 26.99           C  
ANISOU 1394  CB  HIS A6972     4370   3230   2660    130     90    270       C  
ATOM   1395  CG  HIS A6972      86.978  21.364  16.693  1.00 27.80           C  
ANISOU 1395  CG  HIS A6972     4440   3430   2700    130    120    240       C  
ATOM   1396  ND1 HIS A6972      87.635  21.106  17.879  1.00 28.47           N  
ANISOU 1396  ND1 HIS A6972     4580   3560   2680    160    100    260       N  
ATOM   1397  CD2 HIS A6972      86.146  22.402  16.936  1.00 27.84           C  
ANISOU 1397  CD2 HIS A6972     4370   3490   2720    100    170    180       C  
ATOM   1398  CE1 HIS A6972      87.234  21.964  18.795  1.00 29.26           C  
ANISOU 1398  CE1 HIS A6972     4640   3740   2730    150    140    210       C  
ATOM   1399  NE2 HIS A6972      86.321  22.767  18.244  1.00 27.98           N  
ANISOU 1399  NE2 HIS A6972     4400   3590   2640    120    190    160       N  
ATOM   1400  N   SER A6973      88.421  20.312  12.302  1.00 23.98           N  
ANISOU 1400  N   SER A6973     3960   2700   2450    190     10    230       N  
ATOM   1401  CA  SER A6973      88.742  19.364  11.206  1.00 24.10           C  
ANISOU 1401  CA  SER A6973     4020   2630   2500    210    -20    250       C  
ATOM   1402  C   SER A6973      89.984  19.875  10.474  1.00 23.41           C  
ANISOU 1402  C   SER A6973     3890   2550   2450    270    -50    190       C  
ATOM   1403  O   SER A6973      89.835  20.632   9.513  1.00 23.04           O  
ANISOU 1403  O   SER A6973     3790   2510   2450    250    -30    150       O  
ATOM   1404  CB  SER A6973      87.565  19.185  10.281  1.00 24.42           C  
ANISOU 1404  CB  SER A6973     4060   2630   2590    130     10    260       C  
ATOM   1405  OG  SER A6973      87.832  18.180   9.321  1.00 24.66           O  
ANISOU 1405  OG  SER A6973     4150   2570   2640    140    -20    270       O  
ATOM   1406  N   TRP A6974      91.167  19.471  10.936  1.00 24.18           N  
ANISOU 1406  N   TRP A6974     4010   2660   2510    350    -90    190       N  
ATOM   1407  CA  TRP A6974      92.434  19.943  10.326  1.00 23.89           C  
ANISOU 1407  CA  TRP A6974     3910   2660   2500    410   -110    140       C  
ATOM   1408  C   TRP A6974      93.523  18.899  10.566  1.00 24.92           C  
ANISOU 1408  C   TRP A6974     4090   2770   2600    500   -160    150       C  
ATOM   1409  O   TRP A6974      93.310  17.992  11.399  1.00 25.43           O  
ANISOU 1409  O   TRP A6974     4240   2800   2620    520   -180    210       O  
ATOM   1410  CB  TRP A6974      92.826  21.294  10.933  1.00 24.17           C  
ANISOU 1410  CB  TRP A6974     3870   2780   2530    400   -110     90       C  
ATOM   1411  CG  TRP A6974      93.227  21.179  12.369  1.00 24.79           C  
ANISOU 1411  CG  TRP A6974     3960   2910   2540    440   -130    100       C  
ATOM   1412  CD1 TRP A6974      92.397  21.060  13.445  1.00 25.65           C  
ANISOU 1412  CD1 TRP A6974     4120   3040   2600    410   -120    140       C  
ATOM   1413  CD2 TRP A6974      94.567  21.154  12.892  1.00 25.42           C  
ANISOU 1413  CD2 TRP A6974     4020   3050   2590    510   -180     80       C  
ATOM   1414  NE1 TRP A6974      93.127  20.950  14.595  1.00 26.35           N  
ANISOU 1414  NE1 TRP A6974     4220   3180   2610    450   -160    140       N  
ATOM   1415  CE2 TRP A6974      94.459  21.003  14.291  1.00 26.53           C  
ANISOU 1415  CE2 TRP A6974     4200   3230   2650    520   -200    100       C  
ATOM   1416  CE3 TRP A6974      95.840  21.221  12.319  1.00 25.66           C  
ANISOU 1416  CE3 TRP A6974     3990   3120   2650    570   -220     30       C  
ATOM   1417  CZ2 TRP A6974      95.575  20.937  15.124  1.00 27.52           C  
ANISOU 1417  CZ2 TRP A6974     4310   3420   2730    590   -260     90       C  
ATOM   1418  CZ3 TRP A6974      96.942  21.161  13.143  1.00 27.11           C  
ANISOU 1418  CZ3 TRP A6974     4140   3370   2790    630   -270     20       C  
ATOM   1419  CH2 TRP A6974      96.809  21.023  14.526  1.00 27.65           C  
ANISOU 1419  CH2 TRP A6974     4250   3470   2780    650   -300     50       C  
ATOM   1420  N   ASN A6975      94.675  19.080   9.928  1.00 25.27           N  
ANISOU 1420  N   ASN A6975     4080   2850   2670    560   -180    100       N  
ATOM   1421  CA  ASN A6975      95.783  18.104  10.063  1.00 26.42           C  
ANISOU 1421  CA  ASN A6975     4250   2990   2800    670   -230    100       C  
ATOM   1422  C   ASN A6975      97.109  18.857   9.948  1.00 26.68           C  
ANISOU 1422  C   ASN A6975     4170   3120   2840    720   -240     30       C  
ATOM   1423  O   ASN A6975      97.264  19.641   8.997  1.00 26.37           O  
ANISOU 1423  O   ASN A6975     4060   3110   2850    670   -210    -10       O  
ATOM   1424  CB  ASN A6975      95.591  16.954   9.070  1.00 26.53           C  
ANISOU 1424  CB  ASN A6975     4350   2900   2840    690   -230    120       C  
ATOM   1425  CG  ASN A6975      96.767  16.001   9.033  1.00 29.12           C  
ANISOU 1425  CG  ASN A6975     4690   3210   3160    820   -270    100       C  
ATOM   1426  OD1 ASN A6975      97.781  16.291   8.400  1.00 30.75           O  
ANISOU 1426  OD1 ASN A6975     4820   3480   3390    880   -270     40       O  
ATOM   1427  ND2 ASN A6975      96.607  14.833   9.636  1.00 29.35           N  
ANISOU 1427  ND2 ASN A6975     4840   3160   3150    870   -310    160       N  
ATOM   1428  N   ALA A6976      98.011  18.623  10.905  1.00 27.38           N  
ANISOU 1428  N   ALA A6976     4240   3270   2890    800   -300     30       N  
ATOM   1429  CA  ALA A6976      99.330  19.297  10.932  1.00 28.48           C  
ANISOU 1429  CA  ALA A6976     4260   3520   3040    840   -320    -30       C  
ATOM   1430  C   ALA A6976     100.145  18.959   9.675  1.00 28.74           C  
ANISOU 1430  C   ALA A6976     4240   3560   3120    890   -310    -80       C  
ATOM   1431  O   ALA A6976     100.778  19.877   9.131  1.00 28.32           O  
ANISOU 1431  O   ALA A6976     4080   3590   3090    860   -280   -140       O  
ATOM   1432  CB  ALA A6976     100.065  18.910  12.191  1.00 29.70           C  
ANISOU 1432  CB  ALA A6976     4420   3730   3140    930   -400    -20       C  
ATOM   1433  N   ASP A6977     100.135  17.695   9.239  1.00 30.06           N  
ANISOU 1433  N   ASP A6977     4490   3640   3290    970   -320    -60       N  
ATOM   1434  CA  ASP A6977     100.909  17.264   8.039  1.00 30.96           C  
ANISOU 1434  CA  ASP A6977     4560   3770   3440   1040   -310   -110       C  
ATOM   1435  C   ASP A6977     100.383  17.967   6.781  1.00 29.33           C  
ANISOU 1435  C   ASP A6977     4330   3550   3270    930   -230   -140       C  
ATOM   1436  O   ASP A6977     101.202  18.260   5.890  1.00 29.50           O  
ANISOU 1436  O   ASP A6977     4260   3640   3310    950   -200   -200       O  
ATOM   1437  CB  ASP A6977     100.898  15.743   7.869  1.00 34.38           C  
ANISOU 1437  CB  ASP A6977     5110   4090   3870   1150   -340    -90       C  
ATOM   1438  CG  ASP A6977     101.715  15.006   8.913  1.00 37.97           C  
ANISOU 1438  CG  ASP A6977     5580   4560   4290   1280   -420    -70       C  
ATOM   1439  OD1 ASP A6977     102.638  15.623   9.473  1.00 39.53           O  
ANISOU 1439  OD1 ASP A6977     5660   4880   4480   1310   -450   -100       O  
ATOM   1440  OD2 ASP A6977     101.408  13.827   9.166  1.00 45.15           O  
ANISOU 1440  OD2 ASP A6977     6620   5350   5190   1350   -460    -20       O  
ATOM   1441  N   LEU A6978      99.075  18.208   6.695  1.00 28.30           N  
ANISOU 1441  N   LEU A6978     4270   3350   3140    830   -200   -100       N  
ATOM   1442  CA  LEU A6978      98.532  18.921   5.509  1.00 27.33           C  
ANISOU 1442  CA  LEU A6978     4130   3210   3040    730   -150   -120       C  
ATOM   1443  C   LEU A6978      99.085  20.353   5.487  1.00 26.88           C  
ANISOU 1443  C   LEU A6978     3950   3260   3000    670   -130   -150       C  
ATOM   1444  O   LEU A6978      99.444  20.835   4.390  1.00 26.94           O  
ANISOU 1444  O   LEU A6978     3910   3300   3020    640    -80   -190       O  
ATOM   1445  CB  LEU A6978      97.004  18.908   5.558  1.00 26.64           C  
ANISOU 1445  CB  LEU A6978     4130   3040   2960    650   -130    -60       C  
ATOM   1446  CG  LEU A6978      96.316  19.610   4.390  1.00 26.25           C  
ANISOU 1446  CG  LEU A6978     4070   2970   2930    550    -90    -70       C  
ATOM   1447  CD1 LEU A6978      96.749  19.008   3.063  1.00 26.68           C  
ANISOU 1447  CD1 LEU A6978     4140   3010   2990    580    -70   -110       C  
ATOM   1448  CD2 LEU A6978      94.807  19.539   4.552  1.00 26.39           C  
ANISOU 1448  CD2 LEU A6978     4150   2920   2960    480    -80    -20       C  
ATOM   1449  N   TYR A6979      99.116  21.034   6.636  1.00 26.68           N  
ANISOU 1449  N   TYR A6979     3890   3280   2960    650   -150   -150       N  
ATOM   1450  CA  TYR A6979      99.705  22.400   6.652  1.00 26.72           C  
ANISOU 1450  CA  TYR A6979     3800   3380   2980    590   -140   -190       C  
ATOM   1451  C   TYR A6979     101.174  22.326   6.229  1.00 28.04           C  
ANISOU 1451  C   TYR A6979     3860   3640   3150    640   -140   -250       C  
ATOM   1452  O   TYR A6979     101.611  23.214   5.483  1.00 26.83           O  
ANISOU 1452  O   TYR A6979     3640   3550   3010    570   -100   -280       O  
ATOM   1453  CB  TYR A6979      99.593  23.062   8.024  1.00 26.86           C  
ANISOU 1453  CB  TYR A6979     3800   3430   2970    570   -170   -180       C  
ATOM   1454  CG  TYR A6979      98.288  23.759   8.313  1.00 26.21           C  
ANISOU 1454  CG  TYR A6979     3770   3290   2890    480   -150   -160       C  
ATOM   1455  CD1 TYR A6979      98.053  25.027   7.804  1.00 25.53           C  
ANISOU 1455  CD1 TYR A6979     3650   3210   2840    390   -120   -180       C  
ATOM   1456  CD2 TYR A6979      97.344  23.221   9.176  1.00 25.62           C  
ANISOU 1456  CD2 TYR A6979     3770   3170   2790    500   -160   -110       C  
ATOM   1457  CE1 TYR A6979      96.896  25.725   8.105  1.00 25.69           C  
ANISOU 1457  CE1 TYR A6979     3710   3180   2870    340   -100   -160       C  
ATOM   1458  CE2 TYR A6979      96.174  23.902   9.481  1.00 25.44           C  
ANISOU 1458  CE2 TYR A6979     3780   3110   2770    430   -130    -90       C  
ATOM   1459  CZ  TYR A6979      95.953  25.163   8.947  1.00 25.53           C  
ANISOU 1459  CZ  TYR A6979     3750   3130   2820    360   -110   -120       C  
ATOM   1460  OH  TYR A6979      94.822  25.867   9.236  1.00 25.52           O  
ANISOU 1460  OH  TYR A6979     3770   3090   2830    310    -90   -120       O  
ATOM   1461  N   LYS A6980     101.899  21.305   6.706  1.00 29.41           N  
ANISOU 1461  N   LYS A6980     4030   3840   3310    760   -180   -250       N  
ATOM   1462  CA  LYS A6980     103.331  21.136   6.341  1.00 32.55           C  
ANISOU 1462  CA  LYS A6980     4310   4350   3710    830   -190   -320       C  
ATOM   1463  C   LYS A6980     103.430  20.997   4.812  1.00 31.27           C  
ANISOU 1463  C   LYS A6980     4140   4180   3570    810   -120   -350       C  
ATOM   1464  O   LYS A6980     104.311  21.655   4.219  1.00 30.65           O  
ANISOU 1464  O   LYS A6980     3950   4200   3500    780    -80   -400       O  
ATOM   1465  CB  LYS A6980     103.946  19.939   7.080  1.00 36.28           C  
ANISOU 1465  CB  LYS A6980     4800   4830   4160    990   -250   -310       C  
ATOM   1466  CG  LYS A6980     105.418  19.681   6.777  1.00 41.44           C  
ANISOU 1466  CG  LYS A6980     5320   5600   4830   1080   -270   -380       C  
ATOM   1467  CD  LYS A6980     106.047  18.543   7.573  1.00 45.78           C  
ANISOU 1467  CD  LYS A6980     5880   6160   5360   1250   -350   -370       C  
ATOM   1468  CE  LYS A6980     106.074  18.787   9.068  1.00 49.44           C  
ANISOU 1468  CE  LYS A6980     6350   6650   5790   1260   -430   -340       C  
ATOM   1469  NZ  LYS A6980     106.825  20.018   9.424  1.00 52.47           N  
ANISOU 1469  NZ  LYS A6980     6580   7180   6170   1180   -430   -390       N  
ATOM   1470  N   LEU A6981     102.525  20.221   4.203  1.00 30.87           N  
ANISOU 1470  N   LEU A6981     4200   4010   3510    820   -100   -310       N  
ATOM   1471  CA  LEU A6981     102.536  20.019   2.726  1.00 31.25           C  
ANISOU 1471  CA  LEU A6981     4260   4050   3570    810    -40   -340       C  
ATOM   1472  C   LEU A6981     102.228  21.321   1.984  1.00 29.62           C  
ANISOU 1472  C   LEU A6981     4020   3870   3370    660     10   -340       C  
ATOM   1473  O   LEU A6981     102.601  21.398   0.802  1.00 29.49           O  
ANISOU 1473  O   LEU A6981     3980   3890   3340    640     60   -380       O  
ATOM   1474  CB  LEU A6981     101.552  18.918   2.323  1.00 33.55           C  
ANISOU 1474  CB  LEU A6981     4700   4200   3850    840    -50   -310       C  
ATOM   1475  CG  LEU A6981     102.048  17.492   2.540  1.00 37.86           C  
ANISOU 1475  CG  LEU A6981     5290   4710   4390    990    -90   -330       C  
ATOM   1476  CD1 LEU A6981     100.957  16.482   2.202  1.00 38.02           C  
ANISOU 1476  CD1 LEU A6981     5460   4570   4410    990   -100   -290       C  
ATOM   1477  CD2 LEU A6981     103.297  17.228   1.701  1.00 40.01           C  
ANISOU 1477  CD2 LEU A6981     5470   5070   4670   1080    -50   -410       C  
ATOM   1478  N   MET A6982     101.558  22.286   2.623  1.00 29.05           N  
ANISOU 1478  N   MET A6982     3960   3770   3300    570      0   -310       N  
ATOM   1479  CA  MET A6982     101.290  23.569   1.920  1.00 28.85           C  
ANISOU 1479  CA  MET A6982     3910   3760   3290    440     40   -300       C  
ATOM   1480  C   MET A6982     102.638  24.206   1.552  1.00 29.10           C  
ANISOU 1480  C   MET A6982     3820   3920   3310    410     70   -360       C  
ATOM   1481  O   MET A6982     102.690  24.966   0.570  1.00 28.96           O  
ANISOU 1481  O   MET A6982     3790   3920   3290    320    120   -360       O  
ATOM   1482  CB  MET A6982     100.490  24.548   2.783  1.00 28.93           C  
ANISOU 1482  CB  MET A6982     3950   3730   3310    370     20   -270       C  
ATOM   1483  CG  MET A6982      99.024  24.202   2.976  1.00 28.91           C  
ANISOU 1483  CG  MET A6982     4050   3620   3310    360      0   -210       C  
ATOM   1484  SD  MET A6982      98.090  24.016   1.430  1.00 30.31           S  
ANISOU 1484  SD  MET A6982     4310   3720   3490    310     40   -190       S  
ATOM   1485  CE  MET A6982      98.139  22.242   1.202  1.00 30.42           C  
ANISOU 1485  CE  MET A6982     4390   3690   3490    420     30   -190       C  
ATOM   1486  N   GLY A6983     103.692  23.873   2.303  1.00 28.94           N  
ANISOU 1486  N   GLY A6983     3710   3990   3290    490     40   -400       N  
ATOM   1487  CA  GLY A6983     105.040  24.404   2.027  1.00 31.16           C  
ANISOU 1487  CA  GLY A6983     3850   4420   3570    470     70   -460       C  
ATOM   1488  C   GLY A6983     105.682  23.740   0.818  1.00 31.61           C  
ANISOU 1488  C   GLY A6983     3860   4530   3620    510    130   -500       C  
ATOM   1489  O   GLY A6983     106.781  24.169   0.446  1.00 33.36           O  
ANISOU 1489  O   GLY A6983     3960   4880   3830    480    170   -550       O  
ATOM   1490  N   HIS A6984     105.023  22.723   0.245  1.00 31.15           N  
ANISOU 1490  N   HIS A6984     3910   4380   3550    580    140   -480       N  
ATOM   1491  CA  HIS A6984     105.513  21.968  -0.942  1.00 33.18           C  
ANISOU 1491  CA  HIS A6984     4150   4670   3780    640    190   -530       C  
ATOM   1492  C   HIS A6984     104.912  22.562  -2.226  1.00 32.14           C  
ANISOU 1492  C   HIS A6984     4080   4510   3620    520    260   -510       C  
ATOM   1493  O   HIS A6984     105.111  21.968  -3.308  1.00 31.76           O  
ANISOU 1493  O   HIS A6984     4050   4480   3540    550    310   -550       O  
ATOM   1494  CB  HIS A6984     105.175  20.477  -0.795  1.00 34.94           C  
ANISOU 1494  CB  HIS A6984     4470   4800   4000    790    150   -540       C  
ATOM   1495  CG  HIS A6984     105.947  19.769   0.265  1.00 36.96           C  
ANISOU 1495  CG  HIS A6984     4670   5100   4280    930     90   -560       C  
ATOM   1496  ND1 HIS A6984     106.701  18.644  -0.005  1.00 39.16           N  
ANISOU 1496  ND1 HIS A6984     4930   5400   4550   1090     90   -620       N  
ATOM   1497  CD2 HIS A6984     106.143  20.051   1.572  1.00 37.92           C  
ANISOU 1497  CD2 HIS A6984     4750   5240   4410    950     20   -540       C  
ATOM   1498  CE1 HIS A6984     107.285  18.236   1.105  1.00 39.68           C  
ANISOU 1498  CE1 HIS A6984     4940   5500   4630   1200     20   -620       C  
ATOM   1499  NE2 HIS A6984     106.962  19.085   2.083  1.00 37.83           N  
ANISOU 1499  NE2 HIS A6984     4700   5270   4400   1110    -20   -570       N  
ATOM   1500  N   PHE A6985     104.201  23.685  -2.095  1.00 30.31           N  
ANISOU 1500  N   PHE A6985     3890   4230   3400    390    250   -460       N  
ATOM   1501  CA  PHE A6985     103.574  24.401  -3.236  1.00 29.77           C  
ANISOU 1501  CA  PHE A6985     3880   4120   3310    260    300   -430       C  
ATOM   1502  C   PHE A6985     104.295  25.738  -3.420  1.00 30.72           C  
ANISOU 1502  C   PHE A6985     3910   4340   3420    140    340   -430       C  
ATOM   1503  O   PHE A6985     104.918  26.215  -2.446  1.00 28.98           O  
ANISOU 1503  O   PHE A6985     3600   4180   3230    130    310   -450       O  
ATOM   1504  CB  PHE A6985     102.077  24.618  -2.992  1.00 28.18           C  
ANISOU 1504  CB  PHE A6985     3810   3780   3120    220    250   -360       C  
ATOM   1505  CG  PHE A6985     101.253  23.355  -2.994  1.00 28.83           C  
ANISOU 1505  CG  PHE A6985     3990   3760   3200    320    220   -350       C  
ATOM   1506  CD1 PHE A6985     101.195  22.542  -1.875  1.00 27.81           C  
ANISOU 1506  CD1 PHE A6985     3870   3600   3100    420    170   -340       C  
ATOM   1507  CD2 PHE A6985     100.538  22.977  -4.120  1.00 27.96           C  
ANISOU 1507  CD2 PHE A6985     3970   3600   3060    290    240   -330       C  
ATOM   1508  CE1 PHE A6985     100.448  21.374  -1.886  1.00 28.50           C  
ANISOU 1508  CE1 PHE A6985     4060   3590   3180    480    140   -330       C  
ATOM   1509  CE2 PHE A6985      99.788  21.812  -4.126  1.00 27.89           C  
ANISOU 1509  CE2 PHE A6985     4050   3490   3050    360    210   -330       C  
ATOM   1510  CZ  PHE A6985      99.741  21.015  -3.007  1.00 28.45           C  
ANISOU 1510  CZ  PHE A6985     4140   3520   3150    450    160   -320       C  
ATOM   1511  N   ALA A6986     104.222  26.316  -4.622  1.00 30.52           N  
ANISOU 1511  N   ALA A6986     3910   4320   3360     30    390   -410       N  
ATOM   1512  CA  ALA A6986     104.875  27.624  -4.863  1.00 31.63           C  
ANISOU 1512  CA  ALA A6986     3990   4540   3490   -110    430   -410       C  
ATOM   1513  C   ALA A6986     104.237  28.672  -3.945  1.00 31.61           C  
ANISOU 1513  C   ALA A6986     4020   4450   3540   -180    370   -360       C  
ATOM   1514  O   ALA A6986     104.947  29.586  -3.487  1.00 32.29           O  
ANISOU 1514  O   ALA A6986     4030   4600   3640   -260    380   -370       O  
ATOM   1515  CB  ALA A6986     104.735  28.019  -6.311  1.00 32.58           C  
ANISOU 1515  CB  ALA A6986     4160   4670   3550   -210    500   -380       C  
ATOM   1516  N   TRP A6987     102.939  28.521  -3.689  1.00 30.73           N  
ANISOU 1516  N   TRP A6987     4030   4210   3440   -150    320   -310       N  
ATOM   1517  CA  TRP A6987     102.187  29.469  -2.829  1.00 31.10           C  
ANISOU 1517  CA  TRP A6987     4120   4160   3530   -200    270   -270       C  
ATOM   1518  C   TRP A6987     100.987  28.746  -2.227  1.00 28.50           C  
ANISOU 1518  C   TRP A6987     3870   3730   3220   -110    220   -250       C  
ATOM   1519  O   TRP A6987     100.569  27.724  -2.797  1.00 27.48           O  
ANISOU 1519  O   TRP A6987     3790   3580   3070    -40    220   -240       O  
ATOM   1520  CB  TRP A6987     101.764  30.693  -3.644  1.00 33.77           C  
ANISOU 1520  CB  TRP A6987     4530   4440   3860   -330    290   -220       C  
ATOM   1521  CG  TRP A6987     100.997  31.722  -2.873  1.00 37.27           C  
ANISOU 1521  CG  TRP A6987     5020   4790   4350   -380    230   -190       C  
ATOM   1522  CD1 TRP A6987     101.510  32.728  -2.102  1.00 39.63           C  
ANISOU 1522  CD1 TRP A6987     5280   5100   4680   -440    220   -210       C  
ATOM   1523  CD2 TRP A6987      99.566  31.868  -2.825  1.00 36.75           C  
ANISOU 1523  CD2 TRP A6987     5060   4600   4300   -350    190   -140       C  
ATOM   1524  NE1 TRP A6987     100.497  33.477  -1.564  1.00 41.07           N  
ANISOU 1524  NE1 TRP A6987     5540   5170   4900   -450    170   -180       N  
ATOM   1525  CE2 TRP A6987      99.294  32.978  -1.996  1.00 39.22           C  
ANISOU 1525  CE2 TRP A6987     5390   4850   4660   -400    150   -130       C  
ATOM   1526  CE3 TRP A6987      98.495  31.162  -3.382  1.00 36.35           C  
ANISOU 1526  CE3 TRP A6987     5090   4480   4240   -300    170   -110       C  
ATOM   1527  CZ2 TRP A6987      97.992  33.401  -1.729  1.00 38.38           C  
ANISOU 1527  CZ2 TRP A6987     5360   4630   4590   -380    110   -100       C  
ATOM   1528  CZ3 TRP A6987      97.210  31.577  -3.110  1.00 35.05           C  
ANISOU 1528  CZ3 TRP A6987     4990   4220   4110   -290    130    -70       C  
ATOM   1529  CH2 TRP A6987      96.966  32.689  -2.308  1.00 35.37           C  
ANISOU 1529  CH2 TRP A6987     5040   4200   4190   -330    100    -60       C  
ATOM   1530  N   TRP A6988     100.464  29.261  -1.117  1.00 27.25           N  
ANISOU 1530  N   TRP A6988     3730   3520   3100   -110    170   -230       N  
ATOM   1531  CA  TRP A6988      99.292  28.621  -0.469  1.00 26.18           C  
ANISOU 1531  CA  TRP A6988     3660   3300   2980    -30    120   -210       C  
ATOM   1532  C   TRP A6988      98.534  29.667   0.341  1.00 26.10           C  
ANISOU 1532  C   TRP A6988     3680   3230   3010    -80     90   -190       C  
ATOM   1533  O   TRP A6988      99.099  30.754   0.575  1.00 26.14           O  
ANISOU 1533  O   TRP A6988     3650   3250   3030   -150     90   -200       O  
ATOM   1534  CB  TRP A6988      99.736  27.475   0.446  1.00 25.88           C  
ANISOU 1534  CB  TRP A6988     3590   3300   2940     80    100   -240       C  
ATOM   1535  CG  TRP A6988     100.348  27.933   1.736  1.00 25.86           C  
ANISOU 1535  CG  TRP A6988     3520   3350   2950     80     70   -260       C  
ATOM   1536  CD1 TRP A6988     101.644  28.302   1.955  1.00 27.09           C  
ANISOU 1536  CD1 TRP A6988     3570   3620   3110     60     80   -310       C  
ATOM   1537  CD2 TRP A6988      99.682  28.062   3.004  1.00 25.50           C  
ANISOU 1537  CD2 TRP A6988     3500   3270   2920    110     30   -250       C  
ATOM   1538  NE1 TRP A6988     101.825  28.665   3.261  1.00 26.08           N  
ANISOU 1538  NE1 TRP A6988     3410   3510   2990     80     40   -330       N  
ATOM   1539  CE2 TRP A6988     100.642  28.518   3.933  1.00 26.48           C  
ANISOU 1539  CE2 TRP A6988     3550   3470   3040    110     10   -290       C  
ATOM   1540  CE3 TRP A6988      98.374  27.839   3.447  1.00 24.91           C  
ANISOU 1540  CE3 TRP A6988     3510   3110   2850    130     10   -210       C  
ATOM   1541  CZ2 TRP A6988     100.329  28.760   5.270  1.00 26.48           C  
ANISOU 1541  CZ2 TRP A6988     3560   3460   3040    120    -40   -300       C  
ATOM   1542  CZ3 TRP A6988      98.068  28.072   4.769  1.00 25.65           C  
ANISOU 1542  CZ3 TRP A6988     3600   3200   2950    150    -20   -220       C  
ATOM   1543  CH2 TRP A6988      99.033  28.529   5.666  1.00 25.96           C  
ANISOU 1543  CH2 TRP A6988     3580   3310   2980    150    -40   -260       C  
ATOM   1544  N   THR A6989      97.309  29.335   0.754  1.00 24.74           N  
ANISOU 1544  N   THR A6989     3570   2980   2850    -40     60   -160       N  
ATOM   1545  CA  THR A6989      96.532  30.244   1.626  1.00 24.47           C  
ANISOU 1545  CA  THR A6989     3560   2890   2850    -50     30   -150       C  
ATOM   1546  C   THR A6989      95.374  29.476   2.246  1.00 23.88           C  
ANISOU 1546  C   THR A6989     3530   2770   2780     10     10   -130       C  
ATOM   1547  O   THR A6989      95.184  28.284   1.915  1.00 23.17           O  
ANISOU 1547  O   THR A6989     3460   2680   2670     60     20   -110       O  
ATOM   1548  CB  THR A6989      95.978  31.463   0.876  1.00 25.00           C  
ANISOU 1548  CB  THR A6989     3670   2890   2940   -130     30   -120       C  
ATOM   1549  OG1 THR A6989      95.560  32.430   1.843  1.00 24.92           O  
ANISOU 1549  OG1 THR A6989     3670   2840   2960   -140     10   -140       O  
ATOM   1550  CG2 THR A6989      94.832  31.117  -0.047  1.00 24.60           C  
ANISOU 1550  CG2 THR A6989     3690   2770   2890   -120     20    -80       C  
ATOM   1551  N   ALA A6990      94.699  30.131   3.187  1.00 23.72           N  
ANISOU 1551  N   ALA A6990     3510   2720   2780     10    -10   -130       N  
ATOM   1552  CA  ALA A6990      93.468  29.600   3.802  1.00 23.38           C  
ANISOU 1552  CA  ALA A6990     3500   2640   2740     50    -20   -110       C  
ATOM   1553  C   ALA A6990      92.388  30.546   3.281  1.00 23.00           C  
ANISOU 1553  C   ALA A6990     3490   2520   2730     20    -30    -90       C  
ATOM   1554  O   ALA A6990      92.522  31.765   3.520  1.00 23.02           O  
ANISOU 1554  O   ALA A6990     3490   2510   2750    -10    -30   -110       O  
ATOM   1555  CB  ALA A6990      93.554  29.574   5.307  1.00 23.23           C  
ANISOU 1555  CB  ALA A6990     3460   2650   2710     90    -30   -140       C  
ATOM   1556  N   PHE A6991      91.418  30.023   2.537  1.00 21.85           N  
ANISOU 1556  N   PHE A6991     3370   2340   2590     20    -30    -50       N  
ATOM   1557  CA  PHE A6991      90.378  30.897   1.937  1.00 21.90           C  
ANISOU 1557  CA  PHE A6991     3400   2290   2630      0    -50    -30       C  
ATOM   1558  C   PHE A6991      89.022  30.655   2.595  1.00 21.01           C  
ANISOU 1558  C   PHE A6991     3280   2160   2540     40    -60    -30       C  
ATOM   1559  O   PHE A6991      88.585  29.506   2.699  1.00 21.58           O  
ANISOU 1559  O   PHE A6991     3360   2250   2590     50    -50    -10       O  
ATOM   1560  CB  PHE A6991      90.303  30.696   0.421  1.00 22.53           C  
ANISOU 1560  CB  PHE A6991     3520   2340   2700    -30    -60      0       C  
ATOM   1561  CG  PHE A6991      89.188  31.459  -0.246  1.00 23.11           C  
ANISOU 1561  CG  PHE A6991     3620   2360   2800    -40    -90     30       C  
ATOM   1562  CD1 PHE A6991      89.299  32.822  -0.484  1.00 24.88           C  
ANISOU 1562  CD1 PHE A6991     3870   2540   3050    -70   -110     40       C  
ATOM   1563  CD2 PHE A6991      88.024  30.817  -0.633  1.00 23.87           C  
ANISOU 1563  CD2 PHE A6991     3720   2440   2910    -30   -110     60       C  
ATOM   1564  CE1 PHE A6991      88.273  33.522  -1.099  1.00 24.39           C  
ANISOU 1564  CE1 PHE A6991     3840   2410   3020    -60   -150     70       C  
ATOM   1565  CE2 PHE A6991      86.999  31.520  -1.246  1.00 23.82           C  
ANISOU 1565  CE2 PHE A6991     3730   2390   2930    -30   -150     90       C  
ATOM   1566  CZ  PHE A6991      87.121  32.872  -1.465  1.00 24.61           C  
ANISOU 1566  CZ  PHE A6991     3860   2440   3050    -40   -170     90       C  
ATOM   1567  N   VAL A6992      88.382  31.749   2.996  1.00 21.71           N  
ANISOU 1567  N   VAL A6992     3360   2220   2670     50    -70    -40       N  
ATOM   1568  CA  VAL A6992      87.047  31.721   3.653  1.00 22.59           C  
ANISOU 1568  CA  VAL A6992     3450   2330   2800     80    -70    -50       C  
ATOM   1569  C   VAL A6992      86.016  32.273   2.667  1.00 22.93           C  
ANISOU 1569  C   VAL A6992     3500   2330   2880     90   -110    -20       C  
ATOM   1570  O   VAL A6992      86.198  33.425   2.227  1.00 22.52           O  
ANISOU 1570  O   VAL A6992     3480   2220   2860     80   -130    -20       O  
ATOM   1571  CB  VAL A6992      87.070  32.551   4.949  1.00 23.50           C  
ANISOU 1571  CB  VAL A6992     3550   2460   2920    110    -60   -100       C  
ATOM   1572  CG1 VAL A6992      85.682  32.758   5.522  1.00 24.10           C  
ANISOU 1572  CG1 VAL A6992     3590   2540   3030    150    -50   -110       C  
ATOM   1573  CG2 VAL A6992      88.005  31.937   5.983  1.00 23.14           C  
ANISOU 1573  CG2 VAL A6992     3490   2470   2830    110    -40   -120       C  
ATOM   1574  N   THR A6993      84.993  31.480   2.330  1.00 22.57           N  
ANISOU 1574  N   THR A6993     3440   2290   2840     90   -110     10       N  
ATOM   1575  CA  THR A6993      83.932  31.976   1.421  1.00 23.32           C  
ANISOU 1575  CA  THR A6993     3530   2360   2970    100   -160     30       C  
ATOM   1576  C   THR A6993      83.117  33.024   2.189  1.00 23.95           C  
ANISOU 1576  C   THR A6993     3570   2420   3100    150   -170      0       C  
ATOM   1577  O   THR A6993      82.883  32.832   3.408  1.00 24.00           O  
ANISOU 1577  O   THR A6993     3540   2480   3110    180   -130    -40       O  
ATOM   1578  CB  THR A6993      83.033  30.850   0.895  1.00 23.75           C  
ANISOU 1578  CB  THR A6993     3570   2440   3020     80   -170     60       C  
ATOM   1579  OG1 THR A6993      82.287  30.307   1.985  1.00 24.17           O  
ANISOU 1579  OG1 THR A6993     3560   2540   3080     90   -140     40       O  
ATOM   1580  CG2 THR A6993      83.807  29.754   0.192  1.00 23.79           C  
ANISOU 1580  CG2 THR A6993     3620   2450   2980     40   -160     80       C  
ATOM   1581  N   ASN A6994      82.730  34.104   1.519  1.00 24.48           N  
ANISOU 1581  N   ASN A6994     3660   2430   3210    180   -210     10       N  
ATOM   1582  CA  ASN A6994      81.920  35.152   2.190  1.00 25.30           C  
ANISOU 1582  CA  ASN A6994     3730   2510   3370    250   -230    -40       C  
ATOM   1583  C   ASN A6994      80.539  34.614   2.590  1.00 25.77           C  
ANISOU 1583  C   ASN A6994     3700   2640   3450    290   -220    -50       C  
ATOM   1584  O   ASN A6994      79.997  35.104   3.592  1.00 26.22           O  
ANISOU 1584  O   ASN A6994     3710   2720   3530    340   -190   -100       O  
ATOM   1585  CB  ASN A6994      81.790  36.417   1.338  1.00 26.91           C  
ANISOU 1585  CB  ASN A6994     3990   2620   3610    270   -290    -20       C  
ATOM   1586  CG  ASN A6994      82.938  37.388   1.523  1.00 27.59           C  
ANISOU 1586  CG  ASN A6994     4150   2640   3690    250   -290    -30       C  
ATOM   1587  OD1 ASN A6994      83.624  37.355   2.544  1.00 26.95           O  
ANISOU 1587  OD1 ASN A6994     4060   2590   3600    240   -240    -80       O  
ATOM   1588  ND2 ASN A6994      83.106  38.302   0.582  1.00 28.38           N  
ANISOU 1588  ND2 ASN A6994     4320   2650   3810    240   -340      0       N  
ATOM   1589  N  AVAL A6995      79.988  33.632   1.862  0.50 25.17           N  
ANISOU 1589  N  AVAL A6995     3600   2600   3360    250   -230      0       N  
ATOM   1590  N  BVAL A6995      80.024  33.619   1.861  0.50 25.17           N  
ANISOU 1590  N  BVAL A6995     3600   2600   3360    250   -230      0       N  
ATOM   1591  CA AVAL A6995      78.629  33.115   2.224  0.50 26.17           C  
ANISOU 1591  CA AVAL A6995     3630   2800   3510    270   -220    -20       C  
ATOM   1592  CA BVAL A6995      78.662  33.082   2.154  0.50 26.20           C  
ANISOU 1592  CA BVAL A6995     3640   2800   3510    270   -230    -10       C  
ATOM   1593  C  AVAL A6995      78.701  32.268   3.499  0.50 25.75           C  
ANISOU 1593  C  AVAL A6995     3540   2820   3420    250   -150    -40       C  
ATOM   1594  C  BVAL A6995      78.697  32.216   3.425  0.50 25.80           C  
ANISOU 1594  C  BVAL A6995     3550   2830   3430    240   -150    -40       C  
ATOM   1595  O  AVAL A6995      77.655  32.115   4.150  0.50 26.08           O  
ANISOU 1595  O  AVAL A6995     3490   2930   3480    270   -120    -70       O  
ATOM   1596  O  BVAL A6995      77.620  32.005   4.008  0.50 26.04           O  
ANISOU 1596  O  BVAL A6995     3490   2930   3480    260   -120    -60       O  
ATOM   1597  CB AVAL A6995      77.976  32.297   1.092  0.50 26.81           C  
ANISOU 1597  CB AVAL A6995     3690   2900   3590    230   -270     30       C  
ATOM   1598  CB BVAL A6995      78.109  32.293   0.950  0.50 26.84           C  
ANISOU 1598  CB BVAL A6995     3710   2900   3590    220   -270     40       C  
ATOM   1599  CG1AVAL A6995      77.599  33.162  -0.096  0.50 27.19           C  
ANISOU 1599  CG1AVAL A6995     3760   2890   3670    260   -360     60       C  
ATOM   1600  CG1BVAL A6995      78.813  30.953   0.785  0.50 26.19           C  
ANISOU 1600  CG1BVAL A6995     3670   2830   3450    140   -240     70       C  
ATOM   1601  CG2AVAL A6995      78.832  31.112   0.669  0.50 26.22           C  
ANISOU 1601  CG2AVAL A6995     3680   2830   3450    150   -250     70       C  
ATOM   1602  CG2BVAL A6995      76.607  32.083   1.059  0.50 27.80           C  
ANISOU 1602  CG2BVAL A6995     3720   3090   3750    250   -290     30       C  
ATOM   1603  N   ASN A6996      79.874  31.727   3.834  1.00 24.96           N  
ANISOU 1603  N   ASN A6996     3500   2720   3270    210   -110    -30       N  
ATOM   1604  CA  ASN A6996      79.968  30.872   5.048  1.00 25.69           C  
ANISOU 1604  CA  ASN A6996     3570   2870   3320    180    -50    -50       C  
ATOM   1605  C   ASN A6996      80.966  31.459   6.053  1.00 25.97           C  
ANISOU 1605  C   ASN A6996     3640   2900   3330    210    -20    -90       C  
ATOM   1606  O   ASN A6996      81.497  30.680   6.883  1.00 25.00           O  
ANISOU 1606  O   ASN A6996     3530   2820   3150    180     20    -90       O  
ATOM   1607  CB  ASN A6996      80.358  29.444   4.661  1.00 25.05           C  
ANISOU 1607  CB  ASN A6996     3530   2790   3190    120    -40      0       C  
ATOM   1608  CG  ASN A6996      79.955  28.428   5.706  1.00 25.34           C  
ANISOU 1608  CG  ASN A6996     3540   2890   3190     80     10     10       C  
ATOM   1609  OD1 ASN A6996      78.986  28.647   6.425  1.00 26.20           O  
ANISOU 1609  OD1 ASN A6996     3580   3060   3310    100     40    -20       O  
ATOM   1610  ND2 ASN A6996      80.644  27.298   5.751  1.00 25.19           N  
ANISOU 1610  ND2 ASN A6996     3580   2860   3130     40     20     40       N  
ATOM   1611  N   ALA A6997      81.132  32.785   6.047  1.00 26.01           N  
ANISOU 1611  N   ALA A6997     3660   2860   3370    260    -40   -130       N  
ATOM   1612  CA  ALA A6997      82.110  33.480   6.919  1.00 26.63           C  
ANISOU 1612  CA  ALA A6997     3770   2920   3420    270    -20   -180       C  
ATOM   1613  C   ALA A6997      81.775  33.322   8.411  1.00 27.59           C  
ANISOU 1613  C   ALA A6997     3850   3120   3510    290     40   -220       C  
ATOM   1614  O   ALA A6997      82.668  33.604   9.239  1.00 26.90           O  
ANISOU 1614  O   ALA A6997     3800   3040   3380    290     50   -260       O  
ATOM   1615  CB  ALA A6997      82.190  34.928   6.519  1.00 28.37           C  
ANISOU 1615  CB  ALA A6997     4020   3060   3700    310    -60   -210       C  
ATOM   1616  N   SER A6998      80.550  32.910   8.749  1.00 26.84           N  
ANISOU 1616  N   SER A6998     3690   3090   3420    310     70   -230       N  
ATOM   1617  CA  SER A6998      80.150  32.694  10.166  1.00 28.26           C  
ANISOU 1617  CA  SER A6998     3830   3360   3550    320    130   -270       C  
ATOM   1618  C   SER A6998      80.688  31.350  10.677  1.00 26.76           C  
ANISOU 1618  C   SER A6998     3670   3210   3280    260    160   -220       C  
ATOM   1619  O   SER A6998      80.464  31.040  11.860  1.00 27.50           O  
ANISOU 1619  O   SER A6998     3750   3380   3320    250    220   -240       O  
ATOM   1620  CB  SER A6998      78.652  32.758  10.300  1.00 30.00           C  
ANISOU 1620  CB  SER A6998     3950   3640   3800    350    160   -290       C  
ATOM   1621  OG  SER A6998      78.046  31.854   9.390  1.00 31.60           O  
ANISOU 1621  OG  SER A6998     4130   3850   4030    300    140   -220       O  
ATOM   1622  N   SER A6999      81.357  30.581   9.813  1.00 25.54           N  
ANISOU 1622  N   SER A6999     3570   3010   3120    210    130   -160       N  
ATOM   1623  CA  SER A6999      81.932  29.262  10.190  1.00 25.78           C  
ANISOU 1623  CA  SER A6999     3640   3070   3090    160    150   -110       C  
ATOM   1624  C   SER A6999      83.463  29.330  10.224  1.00 24.36           C  
ANISOU 1624  C   SER A6999     3520   2850   2880    170    120   -110       C  
ATOM   1625  O   SER A6999      84.035  30.126   9.459  1.00 23.64           O  
ANISOU 1625  O   SER A6999     3450   2710   2830    180     80   -130       O  
ATOM   1626  CB  SER A6999      81.481  28.191   9.217  1.00 25.70           C  
ANISOU 1626  CB  SER A6999     3630   3040   3090    110    130    -50       C  
ATOM   1627  OG  SER A6999      82.213  26.994   9.409  1.00 25.02           O  
ANISOU 1627  OG  SER A6999     3610   2940   2950     80    130      0       O  
ATOM   1628  N   SER A7000      84.082  28.471  11.038  1.00 24.23           N  
ANISOU 1628  N   SER A7000     3540   2870   2790    160    140    -90       N  
ATOM   1629  CA  SER A7000      85.563  28.366  11.152  1.00 24.37           C  
ANISOU 1629  CA  SER A7000     3610   2870   2780    170    110   -100       C  
ATOM   1630  C   SER A7000      86.106  27.663   9.898  1.00 23.48           C  
ANISOU 1630  C   SER A7000     3520   2710   2690    150     70    -50       C  
ATOM   1631  O   SER A7000      87.338  27.481   9.764  1.00 22.24           O  
ANISOU 1631  O   SER A7000     3390   2550   2510    160     50    -50       O  
ATOM   1632  CB  SER A7000      85.966  27.632  12.409  1.00 24.64           C  
ANISOU 1632  CB  SER A7000     3670   2960   2730    170    120    -80       C  
ATOM   1633  OG  SER A7000      85.506  26.285  12.389  1.00 25.64           O  
ANISOU 1633  OG  SER A7000     3830   3090   2830    140    140    -20       O  
ATOM   1634  N   GLU A7001      85.198  27.259   9.020  1.00 23.03           N  
ANISOU 1634  N   GLU A7001     3460   2620   2670    130     70    -20       N  
ATOM   1635  CA  GLU A7001      85.594  26.591   7.762  1.00 23.15           C  
ANISOU 1635  CA  GLU A7001     3500   2590   2700    110     40     10       C  
ATOM   1636  C   GLU A7001      86.486  27.501   6.917  1.00 22.66           C  
ANISOU 1636  C   GLU A7001     3440   2500   2670    120     20    -10       C  
ATOM   1637  O   GLU A7001      86.322  28.748   6.950  1.00 22.48           O  
ANISOU 1637  O   GLU A7001     3390   2470   2680    130     10    -50       O  
ATOM   1638  CB  GLU A7001      84.356  26.220   6.950  1.00 23.86           C  
ANISOU 1638  CB  GLU A7001     3580   2660   2830     70     40     40       C  
ATOM   1639  CG  GLU A7001      84.665  25.837   5.515  1.00 25.25           C  
ANISOU 1639  CG  GLU A7001     3790   2790   3020     50     10     60       C  
ATOM   1640  CD  GLU A7001      83.421  25.571   4.696  1.00 25.58           C  
ANISOU 1640  CD  GLU A7001     3810   2820   3090     20    -10     80       C  
ATOM   1641  OE1 GLU A7001      82.820  24.500   4.873  1.00 26.12           O  
ANISOU 1641  OE1 GLU A7001     3890   2890   3150    -20      0    110       O  
ATOM   1642  OE2 GLU A7001      82.983  26.512   3.996  1.00 26.94           O  
ANISOU 1642  OE2 GLU A7001     3950   2980   3310     20    -30     70       O  
ATOM   1643  N   ALA A7002      87.410  26.864   6.207  1.00 23.06           N  
ANISOU 1643  N   ALA A7002     3530   2530   2700    120      0      0       N  
ATOM   1644  CA  ALA A7002      88.297  27.520   5.230  1.00 23.11           C  
ANISOU 1644  CA  ALA A7002     3530   2520   2730    110    -10    -10       C  
ATOM   1645  C   ALA A7002      88.772  26.442   4.266  1.00 23.13           C  
ANISOU 1645  C   ALA A7002     3570   2500   2710    110    -20     10       C  
ATOM   1646  O   ALA A7002      88.649  25.245   4.600  1.00 22.99           O  
ANISOU 1646  O   ALA A7002     3580   2480   2670    120    -20     30       O  
ATOM   1647  CB  ALA A7002      89.464  28.211   5.893  1.00 23.67           C  
ANISOU 1647  CB  ALA A7002     3590   2620   2790    120    -20    -50       C  
ATOM   1648  N   PHE A7003      89.184  26.861   3.076  1.00 22.81           N  
ANISOU 1648  N   PHE A7003     3540   2440   2680     90    -30     10       N  
ATOM   1649  CA  PHE A7003      89.780  25.915   2.114  1.00 22.96           C  
ANISOU 1649  CA  PHE A7003     3590   2450   2680     90    -30     20       C  
ATOM   1650  C   PHE A7003      91.290  26.150   2.124  1.00 23.16           C  
ANISOU 1650  C   PHE A7003     3590   2520   2690    100    -20    -20       C  
ATOM   1651  O   PHE A7003      91.711  27.315   1.918  1.00 22.10           O  
ANISOU 1651  O   PHE A7003     3430   2400   2570     80    -20    -30       O  
ATOM   1652  CB  PHE A7003      89.150  26.073   0.725  1.00 24.05           C  
ANISOU 1652  CB  PHE A7003     3750   2560   2830     50    -40     30       C  
ATOM   1653  CG  PHE A7003      87.753  25.516   0.644  1.00 23.98           C  
ANISOU 1653  CG  PHE A7003     3760   2520   2830     30    -60     60       C  
ATOM   1654  CD1 PHE A7003      86.654  26.296   0.963  1.00 25.40           C  
ANISOU 1654  CD1 PHE A7003     3900   2700   3050     20    -70     70       C  
ATOM   1655  CD2 PHE A7003      87.546  24.195   0.286  1.00 24.91           C  
ANISOU 1655  CD2 PHE A7003     3920   2620   2930     30    -60     70       C  
ATOM   1656  CE1 PHE A7003      85.376  25.765   0.916  1.00 26.20           C  
ANISOU 1656  CE1 PHE A7003     4000   2790   3170      0    -90     90       C  
ATOM   1657  CE2 PHE A7003      86.266  23.673   0.228  1.00 25.33           C  
ANISOU 1657  CE2 PHE A7003     3980   2650   3000    -10    -80    100       C  
ATOM   1658  CZ  PHE A7003      85.185  24.454   0.554  1.00 24.81           C  
ANISOU 1658  CZ  PHE A7003     3860   2600   2970    -20    -90    110       C  
ATOM   1659  N   LEU A7004      92.063  25.123   2.487  1.00 23.24           N  
ANISOU 1659  N   LEU A7004     3610   2550   2670    150    -20    -20       N  
ATOM   1660  CA  LEU A7004      93.538  25.256   2.395  1.00 24.78           C  
ANISOU 1660  CA  LEU A7004     3760   2800   2850    170    -10    -60       C  
ATOM   1661  C   LEU A7004      93.871  25.077   0.920  1.00 24.96           C  
ANISOU 1661  C   LEU A7004     3800   2820   2860    150     10    -70       C  
ATOM   1662  O   LEU A7004      93.646  23.962   0.390  1.00 24.85           O  
ANISOU 1662  O   LEU A7004     3840   2770   2830    180     10    -60       O  
ATOM   1663  CB  LEU A7004      94.276  24.221   3.241  1.00 25.97           C  
ANISOU 1663  CB  LEU A7004     3910   2980   2980    250    -20    -70       C  
ATOM   1664  CG  LEU A7004      94.234  24.448   4.744  1.00 28.40           C  
ANISOU 1664  CG  LEU A7004     4200   3310   3270    270    -30    -70       C  
ATOM   1665  CD1 LEU A7004      95.110  23.419   5.447  1.00 29.78           C  
ANISOU 1665  CD1 LEU A7004     4380   3520   3420    350    -50    -70       C  
ATOM   1666  CD2 LEU A7004      94.695  25.861   5.089  1.00 29.24           C  
ANISOU 1666  CD2 LEU A7004     4250   3460   3390    230    -30   -100       C  
ATOM   1667  N   ILE A7005      94.345  26.149   0.294  1.00 24.74           N  
ANISOU 1667  N   ILE A7005     3740   2820   2840    100     30    -80       N  
ATOM   1668  CA  ILE A7005      94.665  26.109  -1.155  1.00 24.31           C  
ANISOU 1668  CA  ILE A7005     3710   2770   2760     70     50    -80       C  
ATOM   1669  C   ILE A7005      96.177  26.062  -1.356  1.00 25.56           C  
ANISOU 1669  C   ILE A7005     3810   3010   2890     80     80   -120       C  
ATOM   1670  O   ILE A7005      96.882  26.946  -0.823  1.00 24.90           O  
ANISOU 1670  O   ILE A7005     3660   2980   2820     60     90   -140       O  
ATOM   1671  CB  ILE A7005      94.021  27.315  -1.853  1.00 24.38           C  
ANISOU 1671  CB  ILE A7005     3740   2750   2780    -10     40    -50       C  
ATOM   1672  CG1 ILE A7005      92.502  27.286  -1.667  1.00 23.56           C  
ANISOU 1672  CG1 ILE A7005     3680   2570   2700    -10     10    -10       C  
ATOM   1673  CG2 ILE A7005      94.421  27.360  -3.323  1.00 25.55           C  
ANISOU 1673  CG2 ILE A7005     3910   2910   2890    -50     70    -50       C  
ATOM   1674  CD1 ILE A7005      91.794  28.545  -2.120  1.00 24.09           C  
ANISOU 1674  CD1 ILE A7005     3760   2600   2790    -60    -10     10       C  
ATOM   1675  N   GLY A7006      96.632  24.995  -2.008  1.00 25.34           N  
ANISOU 1675  N   GLY A7006     3790   3000   2840    130    100   -150       N  
ATOM   1676  CA  GLY A7006      98.035  24.812  -2.407  1.00 27.00           C  
ANISOU 1676  CA  GLY A7006     3930   3300   3020    160    140   -200       C  
ATOM   1677  C   GLY A7006      98.098  25.105  -3.896  1.00 27.38           C  
ANISOU 1677  C   GLY A7006     4010   3370   3030     90    180   -200       C  
ATOM   1678  O   GLY A7006      97.395  24.409  -4.658  1.00 26.25           O  
ANISOU 1678  O   GLY A7006     3940   3170   2870    100    170   -190       O  
ATOM   1679  N   CYS A7007      98.855  26.122  -4.295  1.00 28.21           N  
ANISOU 1679  N   CYS A7007     4060   3540   3120     20    220   -200       N  
ATOM   1680  CA  CYS A7007      98.890  26.493  -5.727  1.00 31.44           C  
ANISOU 1680  CA  CYS A7007     4500   3960   3480    -60    260   -190       C  
ATOM   1681  C   CYS A7007     100.249  26.145  -6.347  1.00 31.69           C  
ANISOU 1681  C   CYS A7007     4460   4110   3470    -40    320   -250       C  
ATOM   1682  O   CYS A7007     101.268  26.674  -5.867  1.00 31.59           O  
ANISOU 1682  O   CYS A7007     4350   4190   3470    -70    350   -280       O  
ATOM   1683  CB  CYS A7007      98.558  27.974  -5.868  1.00 34.62           C  
ANISOU 1683  CB  CYS A7007     4920   4340   3890   -170    250   -140       C  
ATOM   1684  SG  CYS A7007      98.246  28.479  -7.575  1.00 44.67           S  
ANISOU 1684  SG  CYS A7007     6270   5600   5100   -270    280   -100       S  
ATOM   1685  N   ASN A7008     100.238  25.244  -7.342  1.00 31.55           N  
ANISOU 1685  N   ASN A7008     4480   4100   3400    -10    350   -280       N  
ATOM   1686  CA  ASN A7008     101.438  24.817  -8.115  1.00 31.16           C  
ANISOU 1686  CA  ASN A7008     4370   4170   3300     10    430   -350       C  
ATOM   1687  C   ASN A7008     102.363  23.952  -7.242  1.00 31.28           C  
ANISOU 1687  C   ASN A7008     4290   4250   3350    140    430   -410       C  
ATOM   1688  O   ASN A7008     103.323  24.489  -6.651  1.00 30.02           O  
ANISOU 1688  O   ASN A7008     4020   4180   3210    130    440   -430       O  
ATOM   1689  CB  ASN A7008     102.118  26.042  -8.723  1.00 31.43           C  
ANISOU 1689  CB  ASN A7008     4350   4290   3300   -110    490   -330       C  
ATOM   1690  CG  ASN A7008     101.158  26.887  -9.539  1.00 32.48           C  
ANISOU 1690  CG  ASN A7008     4590   4350   3400   -230    470   -260       C  
ATOM   1691  OD1 ASN A7008     101.062  28.089  -9.313  1.00 33.21           O  
ANISOU 1691  OD1 ASN A7008     4680   4420   3510   -320    460   -210       O  
ATOM   1692  ND2 ASN A7008     100.393  26.271 -10.436  1.00 29.56           N  
ANISOU 1692  ND2 ASN A7008     4320   3930   2980   -210    460   -250       N  
ATOM   1693  N   TYR A7009     102.112  22.639  -7.247  1.00 31.06           N  
ANISOU 1693  N   TYR A7009     4320   4170   3320    260    400   -440       N  
ATOM   1694  CA  TYR A7009     102.873  21.644  -6.449  1.00 31.31           C  
ANISOU 1694  CA  TYR A7009     4290   4230   3380    400    390   -500       C  
ATOM   1695  C   TYR A7009     104.311  21.538  -6.975  1.00 32.70           C  
ANISOU 1695  C   TYR A7009     4340   4560   3520    440    460   -580       C  
ATOM   1696  O   TYR A7009     104.501  21.408  -8.204  1.00 33.01           O  
ANISOU 1696  O   TYR A7009     4400   4640   3500    410    530   -620       O  
ATOM   1697  CB  TYR A7009     102.107  20.319  -6.442  1.00 31.05           C  
ANISOU 1697  CB  TYR A7009     4370   4080   3350    500    340   -510       C  
ATOM   1698  CG  TYR A7009     102.771  19.209  -5.671  1.00 32.67           C  
ANISOU 1698  CG  TYR A7009     4550   4280   3580    660    320   -550       C  
ATOM   1699  CD1 TYR A7009     103.006  19.333  -4.312  1.00 32.85           C  
ANISOU 1699  CD1 TYR A7009     4520   4310   3650    700    260   -530       C  
ATOM   1700  CD2 TYR A7009     103.073  18.000  -6.274  1.00 34.02           C  
ANISOU 1700  CD2 TYR A7009     4760   4430   3730    770    330   -620       C  
ATOM   1701  CE1 TYR A7009     103.599  18.315  -3.588  1.00 34.31           C  
ANISOU 1701  CE1 TYR A7009     4690   4490   3860    850    220   -560       C  
ATOM   1702  CE2 TYR A7009     103.658  16.967  -5.561  1.00 35.51           C  
ANISOU 1702  CE2 TYR A7009     4940   4600   3950    920    290   -660       C  
ATOM   1703  CZ  TYR A7009     103.919  17.126  -4.214  1.00 35.51           C  
ANISOU 1703  CZ  TYR A7009     4880   4620   3990    960    240   -620       C  
ATOM   1704  OH  TYR A7009     104.492  16.115  -3.505  1.00 38.27           O  
ANISOU 1704  OH  TYR A7009     5230   4950   4370   1120    190   -650       O  
ATOM   1705  N   LEU A7010     105.288  21.573  -6.064  1.00 33.33           N  
ANISOU 1705  N   LEU A7010     4290   4730   3640    500    450   -610       N  
ATOM   1706  CA  LEU A7010     106.726  21.516  -6.450  1.00 36.95           C  
ANISOU 1706  CA  LEU A7010     4600   5360   4080    540    520   -700       C  
ATOM   1707  C   LEU A7010     107.337  20.155  -6.093  1.00 38.73           C  
ANISOU 1707  C   LEU A7010     4800   5600   4320    740    490   -770       C  
ATOM   1708  O   LEU A7010     108.503  19.927  -6.474  1.00 40.62           O  
ANISOU 1708  O   LEU A7010     4910   5980   4540    800    550   -850       O  
ATOM   1709  CB  LEU A7010     107.476  22.657  -5.759  1.00 38.04           C  
ANISOU 1709  CB  LEU A7010     4600   5610   4240    450    520   -690       C  
ATOM   1710  CG  LEU A7010     106.959  24.061  -6.064  1.00 38.92           C  
ANISOU 1710  CG  LEU A7010     4750   5700   4340    260    540   -620       C  
ATOM   1711  CD1 LEU A7010     107.705  25.101  -5.247  1.00 41.54           C  
ANISOU 1711  CD1 LEU A7010     4960   6120   4710    180    530   -620       C  
ATOM   1712  CD2 LEU A7010     107.061  24.374  -7.545  1.00 40.53           C  
ANISOU 1712  CD2 LEU A7010     4980   5950   4470    170    630   -630       C  
ATOM   1713  N   GLY A7011     106.590  19.289  -5.402  1.00 38.47           N  
ANISOU 1713  N   GLY A7011     4880   5420   4320    830    410   -740       N  
ATOM   1714  CA  GLY A7011     107.092  17.944  -5.046  1.00 41.36           C  
ANISOU 1714  CA  GLY A7011     5240   5770   4700   1030    380   -800       C  
ATOM   1715  C   GLY A7011     108.184  17.974  -3.988  1.00 44.11           C  
ANISOU 1715  C   GLY A7011     5440   6230   5090   1120    340   -830       C  
ATOM   1716  O   GLY A7011     108.800  16.920  -3.752  1.00 46.36           O  
ANISOU 1716  O   GLY A7011     5700   6520   5390   1300    310   -880       O  
ATOM   1717  N   LYS A7012     108.429  19.141  -3.389  1.00 44.97           N  
ANISOU 1717  N   LYS A7012     5450   6420   5220   1010    330   -790       N  
ATOM   1718  CA  LYS A7012     109.466  19.284  -2.336  1.00 48.06           C  
ANISOU 1718  CA  LYS A7012     5690   6930   5640   1080    290   -820       C  
ATOM   1719  C   LYS A7012     109.150  20.549  -1.552  1.00 46.92           C  
ANISOU 1719  C   LYS A7012     5530   6790   5510    930    260   -760       C  
ATOM   1720  O   LYS A7012     108.491  21.444  -2.072  1.00 46.31           O  
ANISOU 1720  O   LYS A7012     5500   6670   5420    770    300   -720       O  
ATOM   1721  CB  LYS A7012     110.874  19.338  -2.937  1.00 50.93           C  
ANISOU 1721  CB  LYS A7012     5870   7490   5990   1120    360   -920       C  
ATOM   1722  CG  LYS A7012     111.187  20.561  -3.785  1.00 53.12           C  
ANISOU 1722  CG  LYS A7012     6060   7890   6240    930    450   -930       C  
ATOM   1723  CD  LYS A7012     112.603  20.548  -4.313  1.00 58.50           C  
ANISOU 1723  CD  LYS A7012     6540   8780   6910    970    530  -1030       C  
ATOM   1724  CE  LYS A7012     112.952  21.774  -5.125  1.00 60.15           C  
ANISOU 1724  CE  LYS A7012     6660   9110   7080    760    630  -1030       C  
ATOM   1725  NZ  LYS A7012     114.363  21.736  -5.572  1.00 63.44           N  
ANISOU 1725  NZ  LYS A7012     6860   9760   7480    800    710  -1130       N  
ATOM   1726  N   PRO A7013     109.638  20.681  -0.302  1.00 48.16           N  
ANISOU 1726  N   PRO A7013     5610   7000   5700    980    180   -760       N  
ATOM   1727  CA  PRO A7013     109.335  21.857   0.503  1.00 47.29           C  
ANISOU 1727  CA  PRO A7013     5490   6880   5600    840    150   -710       C  
ATOM   1728  C   PRO A7013     110.137  23.120   0.169  1.00 49.00           C  
ANISOU 1728  C   PRO A7013     5560   7250   5810    690    210   -740       C  
ATOM   1729  O   PRO A7013     111.345  23.067   0.197  1.00 52.57           O  
ANISOU 1729  O   PRO A7013     5840   7860   6270    730    220   -810       O  
ATOM   1730  CB  PRO A7013     109.696  21.389   1.923  1.00 48.24           C  
ANISOU 1730  CB  PRO A7013     5570   7020   5740    960     50   -700       C  
ATOM   1731  CG  PRO A7013     110.812  20.389   1.719  1.00 49.61           C  
ANISOU 1731  CG  PRO A7013     5640   7290   5910   1130     40   -780       C  
ATOM   1732  CD  PRO A7013     110.505  19.718   0.397  1.00 49.53           C  
ANISOU 1732  CD  PRO A7013     5700   7230   5890   1160    120   -800       C  
ATOM   1733  N   ARG A7014     109.441  24.199  -0.192  1.00 47.63           N  
ANISOU 1733  N   ARG A7014     5450   7020   5630    520    240   -690       N  
ATOM   1734  CA  ARG A7014     110.129  25.496  -0.419  1.00 50.26           C  
ANISOU 1734  CA  ARG A7014     5670   7460   5970    360    290   -710       C  
ATOM   1735  C   ARG A7014     110.210  26.186   0.946  1.00 49.84           C  
ANISOU 1735  C   ARG A7014     5580   7420   5940    320    210   -700       C  
ATOM   1736  O   ARG A7014     111.028  27.109   1.103  1.00 53.11           O  
ANISOU 1736  O   ARG A7014     5870   7950   6360    210    220   -730       O  
ATOM   1737  CB  ARG A7014     109.413  26.396  -1.433  1.00 50.36           C  
ANISOU 1737  CB  ARG A7014     5770   7400   5960    190    350   -660       C  
ATOM   1738  CG  ARG A7014     107.920  26.567  -1.195  1.00 52.46           C  
ANISOU 1738  CG  ARG A7014     6220   7480   6230    160    310   -580       C  
ATOM   1739  CD  ARG A7014     107.366  27.833  -1.819  1.00 54.05           C  
ANISOU 1739  CD  ARG A7014     6490   7630   6420    -10    350   -530       C  
ATOM   1740  NE  ARG A7014     107.808  28.970  -1.028  1.00 58.01           N  
ANISOU 1740  NE  ARG A7014     6920   8170   6950   -120    320   -530       N  
ATOM   1741  CZ  ARG A7014     107.192  29.403   0.070  1.00 60.01           C  
ANISOU 1741  CZ  ARG A7014     7230   8340   7230   -120    250   -510       C  
ATOM   1742  NH1 ARG A7014     106.102  28.791   0.507  1.00 59.79           N  
ANISOU 1742  NH1 ARG A7014     7320   8190   7210    -30    200   -470       N  
ATOM   1743  NH2 ARG A7014     107.672  30.438   0.737  1.00 62.09           N  
ANISOU 1743  NH2 ARG A7014     7430   8640   7520   -220    230   -530       N  
ATOM   1744  N   GLU A7015     109.380  25.732   1.893  1.00 48.78           N  
ANISOU 1744  N   GLU A7015     5550   7170   5810    400    130   -650       N  
ATOM   1745  CA  GLU A7015     109.342  26.309   3.263  1.00 48.40           C  
ANISOU 1745  CA  GLU A7015     5490   7120   5780    370     50   -640       C  
ATOM   1746  C   GLU A7015     108.948  25.223   4.270  1.00 44.64           C  
ANISOU 1746  C   GLU A7015     5090   6570   5300    530    -30   -620       C  
ATOM   1747  O   GLU A7015     108.013  24.453   3.980  1.00 42.38           O  
ANISOU 1747  O   GLU A7015     4930   6160   5010    590    -30   -580       O  
ATOM   1748  CB  GLU A7015     108.350  27.474   3.306  1.00 51.29           C  
ANISOU 1748  CB  GLU A7015     5970   7370   6150    220     60   -590       C  
ATOM   1749  CG  GLU A7015     108.138  28.070   4.690  1.00 55.46           C  
ANISOU 1749  CG  GLU A7015     6510   7880   6690    200    -20   -590       C  
ATOM   1750  CD  GLU A7015     109.341  28.728   5.347  1.00 61.23           C  
ANISOU 1750  CD  GLU A7015     7090   8750   7420    140    -50   -650       C  
ATOM   1751  OE1 GLU A7015     110.401  28.830   4.696  1.00 65.39           O  
ANISOU 1751  OE1 GLU A7015     7480   9410   7950    110    -10   -690       O  
ATOM   1752  OE2 GLU A7015     109.206  29.149   6.518  1.00 68.95           O  
ANISOU 1752  OE2 GLU A7015     8080   9720   8400    130   -120   -650       O  
ATOM   1753  N   GLN A7016     109.662  25.159   5.396  1.00 43.81           N  
ANISOU 1753  N   GLN A7016     4900   6560   5190    590   -110   -650       N  
ATOM   1754  CA  GLN A7016     109.346  24.192   6.477  1.00 44.01           C  
ANISOU 1754  CA  GLN A7016     5000   6530   5200    740   -200   -620       C  
ATOM   1755  C   GLN A7016     108.216  24.814   7.293  1.00 41.53           C  
ANISOU 1755  C   GLN A7016     4800   6100   4870    660   -220   -560       C  
ATOM   1756  O   GLN A7016     108.405  25.925   7.825  1.00 42.25           O  
ANISOU 1756  O   GLN A7016     4850   6240   4970    550   -240   -580       O  
ATOM   1757  CB  GLN A7016     110.578  23.884   7.334  1.00 49.00           C  
ANISOU 1757  CB  GLN A7016     5490   7300   5830    840   -270   -670       C  
ATOM   1758  CG  GLN A7016     111.704  23.210   6.558  1.00 55.96           C  
ANISOU 1758  CG  GLN A7016     6230   8310   6730    940   -240   -730       C  
ATOM   1759  CD  GLN A7016     111.331  21.845   6.024  1.00 61.47           C  
ANISOU 1759  CD  GLN A7016     7030   8910   7420   1090   -230   -710       C  
ATOM   1760  OE1 GLN A7016     110.479  21.148   6.574  1.00 68.48           O  
ANISOU 1760  OE1 GLN A7016     8070   9660   8290   1160   -280   -650       O  
ATOM   1761  NE2 GLN A7016     111.993  21.436   4.952  1.00 62.01           N  
ANISOU 1761  NE2 GLN A7016     7010   9050   7500   1140   -170   -770       N  
ATOM   1762  N   ILE A7017     107.067  24.149   7.335  1.00 38.13           N  
ANISOU 1762  N   ILE A7017     4530   5530   4430    700   -220   -500       N  
ATOM   1763  CA  ILE A7017     105.903  24.689   8.088  1.00 35.59           C  
ANISOU 1763  CA  ILE A7017     4320   5110   4100    630   -240   -450       C  
ATOM   1764  C   ILE A7017     105.563  23.767   9.259  1.00 35.51           C  
ANISOU 1764  C   ILE A7017     4390   5050   4050    740   -310   -410       C  
ATOM   1765  O   ILE A7017     105.481  22.541   9.055  1.00 35.66           O  
ANISOU 1765  O   ILE A7017     4460   5020   4060    850   -320   -390       O  
ATOM   1766  CB  ILE A7017     104.697  24.874   7.143  1.00 34.29           C  
ANISOU 1766  CB  ILE A7017     4260   4820   3950    560   -170   -410       C  
ATOM   1767  CG1 ILE A7017     104.963  25.980   6.116  1.00 34.08           C  
ANISOU 1767  CG1 ILE A7017     4170   4820   3950    430   -110   -440       C  
ATOM   1768  CG2 ILE A7017     103.417  25.134   7.925  1.00 33.60           C  
ANISOU 1768  CG2 ILE A7017     4290   4630   3850    520   -190   -360       C  
ATOM   1769  CD1 ILE A7017     103.850  26.176   5.111  1.00 32.85           C  
ANISOU 1769  CD1 ILE A7017     4120   4560   3810    360    -60   -400       C  
ATOM   1770  N   ASP A7018     105.424  24.356  10.446  1.00 35.54           N  
ANISOU 1770  N   ASP A7018     4400   5080   4030    710   -360   -410       N  
ATOM   1771  CA  ASP A7018     104.973  23.616  11.649  1.00 34.98           C  
ANISOU 1771  CA  ASP A7018     4420   4970   3900    790   -420   -360       C  
ATOM   1772  C   ASP A7018     103.444  23.712  11.597  1.00 32.14           C  
ANISOU 1772  C   ASP A7018     4190   4480   3540    720   -380   -310       C  
ATOM   1773  O   ASP A7018     102.921  24.829  11.777  1.00 30.29           O  
ANISOU 1773  O   ASP A7018     3960   4230   3310    620   -350   -320       O  
ATOM   1774  CB  ASP A7018     105.598  24.188  12.922  1.00 36.92           C  
ANISOU 1774  CB  ASP A7018     4600   5320   4110    780   -500   -390       C  
ATOM   1775  CG  ASP A7018     105.099  23.537  14.201  1.00 39.34           C  
ANISOU 1775  CG  ASP A7018     5010   5590   4340    850   -560   -340       C  
ATOM   1776  OD1 ASP A7018     103.975  22.998  14.192  1.00 38.48           O  
ANISOU 1776  OD1 ASP A7018     5030   5370   4220    850   -530   -280       O  
ATOM   1777  OD2 ASP A7018     105.851  23.551  15.192  1.00 46.35           O  
ANISOU 1777  OD2 ASP A7018     5850   6570   5180    890   -640   -360       O  
ATOM   1778  N   GLY A7019     102.776  22.598  11.291  1.00 31.36           N  
ANISOU 1778  N   GLY A7019     4190   4280   3440    780   -370   -250       N  
ATOM   1779  CA  GLY A7019     101.307  22.536  11.149  1.00 30.72           C  
ANISOU 1779  CA  GLY A7019     4230   4090   3360    730   -320   -200       C  
ATOM   1780  C   GLY A7019     100.547  22.972  12.388  1.00 31.08           C  
ANISOU 1780  C   GLY A7019     4330   4120   3360    680   -340   -170       C  
ATOM   1781  O   GLY A7019      99.504  23.640  12.241  1.00 30.51           O  
ANISOU 1781  O   GLY A7019     4290   4000   3300    600   -290   -160       O  
ATOM   1782  N  ATYR A7020     101.008  22.570  13.577  0.50 32.07           N  
ANISOU 1782  N  ATYR A7020     4460   4300   3420    750   -400   -160       N  
ATOM   1783  N  BTYR A7020     101.038  22.591  13.569  0.50 31.68           N  
ANISOU 1783  N  BTYR A7020     4410   4250   3370    750   -400   -160       N  
ATOM   1784  CA ATYR A7020     100.315  22.981  14.828  0.50 32.71           C  
ANISOU 1784  CA ATYR A7020     4600   4390   3440    710   -410   -140       C  
ATOM   1785  CA BTYR A7020     100.365  22.954  14.842  0.50 32.14           C  
ANISOU 1785  CA BTYR A7020     4530   4320   3370    710   -420   -140       C  
ATOM   1786  C  ATYR A7020     100.353  24.504  14.955  0.50 32.13           C  
ANISOU 1786  C  ATYR A7020     4460   4370   3380    620   -390   -210       C  
ATOM   1787  C  BTYR A7020     100.371  24.480  14.989  0.50 31.83           C  
ANISOU 1787  C  BTYR A7020     4420   4330   3340    620   -390   -210       C  
ATOM   1788  O  ATYR A7020      99.307  25.105  15.254  0.50 32.33           O  
ANISOU 1788  O  ATYR A7020     4530   4350   3400    550   -350   -210       O  
ATOM   1789  O  BTYR A7020      99.329  25.057  15.337  0.50 32.25           O  
ANISOU 1789  O  BTYR A7020     4520   4350   3390    550   -360   -200       O  
ATOM   1790  CB ATYR A7020     100.901  22.275  16.054  0.50 34.65           C  
ANISOU 1790  CB ATYR A7020     4870   4690   3610    800   -490   -110       C  
ATOM   1791  CB BTYR A7020     101.029  22.213  16.006  0.50 33.58           C  
ANISOU 1791  CB BTYR A7020     4730   4550   3470    810   -500   -120       C  
ATOM   1792  CG ATYR A7020     100.283  20.931  16.345  0.50 36.34           C  
ANISOU 1792  CG ATYR A7020     5220   4810   3780    860   -510    -30       C  
ATOM   1793  CG BTYR A7020     100.953  20.708  15.895  0.50 34.66           C  
ANISOU 1793  CG BTYR A7020     4960   4610   3590    900   -520    -40       C  
ATOM   1794  CD1ATYR A7020     100.707  19.770  15.715  0.50 36.77           C  
ANISOU 1794  CD1ATYR A7020     5300   4810   3860    950   -530      0       C  
ATOM   1795  CD1BTYR A7020      99.864  20.012  16.395  0.50 35.15           C  
ANISOU 1795  CD1BTYR A7020     5150   4590   3610    890   -510     30       C  
ATOM   1796  CD2ATYR A7020      99.252  20.828  17.263  0.50 36.51           C  
ANISOU 1796  CD2ATYR A7020     5340   4800   3730    810   -490     30       C  
ATOM   1797  CD2BTYR A7020     101.959  19.977  15.284  0.50 34.83           C  
ANISOU 1797  CD2BTYR A7020     4940   4650   3650   1010   -560    -60       C  
ATOM   1798  CE1ATYR A7020     100.120  18.544  15.994  0.50 37.73           C  
ANISOU 1798  CE1ATYR A7020     5560   4840   3940    990   -540     90       C  
ATOM   1799  CE1BTYR A7020      99.776  18.633  16.295  0.50 35.68           C  
ANISOU 1799  CE1BTYR A7020     5320   4570   3670    960   -530    100       C  
ATOM   1800  CE2ATYR A7020      98.655  19.613  17.552  0.50 37.79           C  
ANISOU 1800  CE2ATYR A7020     5620   4880   3850    850   -500    120       C  
ATOM   1801  CE2BTYR A7020     101.888  18.596  15.178  0.50 36.06           C  
ANISOU 1801  CE2BTYR A7020     5190   4720   3790   1100   -590      0       C  
ATOM   1802  CZ ATYR A7020      99.088  18.466  16.915  0.50 37.88           C  
ANISOU 1802  CZ ATYR A7020     5670   4820   3900    930   -530    150       C  
ATOM   1803  CZ BTYR A7020     100.792  17.920  15.686  0.50 36.06           C  
ANISOU 1803  CZ BTYR A7020     5340   4610   3750   1080   -580     90       C  
ATOM   1804  OH ATYR A7020      98.488  17.274  17.214  0.50 39.40           O  
ANISOU 1804  OH ATYR A7020     6000   4920   4050    950   -540    240       O  
ATOM   1805  OH BTYR A7020     100.704  16.560  15.583  0.50 37.16           O  
ANISOU 1805  OH BTYR A7020     5590   4650   3880   1160   -610    150       O  
ATOM   1806  N   VAL A7021     101.511  25.109  14.696  1.00 31.99           N  
ANISOU 1806  N   VAL A7021     4330   4430   3390    610   -420   -270       N  
ATOM   1807  CA  VAL A7021     101.632  26.592  14.793  1.00 31.21           C  
ANISOU 1807  CA  VAL A7021     4170   4370   3310    510   -400   -340       C  
ATOM   1808  C   VAL A7021     100.794  27.244  13.677  1.00 28.94           C  
ANISOU 1808  C   VAL A7021     3910   4000   3090    420   -330   -340       C  
ATOM   1809  O   VAL A7021     100.082  28.228  13.968  1.00 28.29           O  
ANISOU 1809  O   VAL A7021     3850   3880   3010    360   -300   -360       O  
ATOM   1810  CB  VAL A7021     103.105  27.035  14.725  1.00 33.03           C  
ANISOU 1810  CB  VAL A7021     4280   4710   3560    500   -450   -400       C  
ATOM   1811  CG1 VAL A7021     103.234  28.542  14.575  1.00 34.08           C  
ANISOU 1811  CG1 VAL A7021     4360   4860   3720    380   -430   -470       C  
ATOM   1812  CG2 VAL A7021     103.908  26.536  15.927  1.00 34.93           C  
ANISOU 1812  CG2 VAL A7021     4490   5050   3730    580   -540   -410       C  
ATOM   1813  N   MET A7022     100.832  26.700  12.459  1.00 26.62           N  
ANISOU 1813  N   MET A7022     3610   3660   2840    440   -290   -310       N  
ATOM   1814  CA  MET A7022     100.094  27.360  11.351  1.00 25.70           C  
ANISOU 1814  CA  MET A7022     3510   3470   2780    360   -230   -310       C  
ATOM   1815  C   MET A7022      98.579  27.319  11.609  1.00 24.64           C  
ANISOU 1815  C   MET A7022     3470   3250   2640    350   -200   -270       C  
ATOM   1816  O   MET A7022      97.922  28.316  11.288  1.00 25.11           O  
ANISOU 1816  O   MET A7022     3540   3260   2740    280   -170   -280       O  
ATOM   1817  CB  MET A7022     100.436  26.746   9.991  1.00 25.99           C  
ANISOU 1817  CB  MET A7022     3520   3490   2860    380   -200   -300       C  
ATOM   1818  CG  MET A7022     100.024  27.636   8.829  1.00 25.47           C  
ANISOU 1818  CG  MET A7022     3460   3380   2840    290   -150   -300       C  
ATOM   1819  SD  MET A7022     100.854  29.266   8.864  1.00 27.10           S  
ANISOU 1819  SD  MET A7022     3590   3640   3070    180   -150   -360       S  
ATOM   1820  CE  MET A7022     102.560  28.772   8.625  1.00 28.73           C  
ANISOU 1820  CE  MET A7022     3670   3980   3270    220   -170   -400       C  
ATOM   1821  N   HIS A7023      98.035  26.236  12.176  1.00 25.09           N  
ANISOU 1821  N   HIS A7023     3590   3280   2660    410   -210   -220       N  
ATOM   1822  CA  HIS A7023      96.572  26.218  12.463  1.00 24.57           C  
ANISOU 1822  CA  HIS A7023     3600   3150   2590    380   -180   -180       C  
ATOM   1823  C   HIS A7023      96.271  27.262  13.549  1.00 25.54           C  
ANISOU 1823  C   HIS A7023     3720   3310   2680    350   -180   -220       C  
ATOM   1824  O   HIS A7023      95.215  27.930  13.451  1.00 25.16           O  
ANISOU 1824  O   HIS A7023     3690   3210   2660    300   -140   -230       O  
ATOM   1825  CB  HIS A7023      96.083  24.813  12.827  1.00 24.73           C  
ANISOU 1825  CB  HIS A7023     3690   3140   2570    430   -180   -110       C  
ATOM   1826  CG  HIS A7023      94.598  24.702  12.855  1.00 24.09           C  
ANISOU 1826  CG  HIS A7023     3670   3000   2490    390   -140    -70       C  
ATOM   1827  ND1 HIS A7023      93.832  24.918  11.724  1.00 23.85           N  
ANISOU 1827  ND1 HIS A7023     3640   2910   2520    350   -100    -70       N  
ATOM   1828  CD2 HIS A7023      93.741  24.321  13.826  1.00 24.33           C  
ANISOU 1828  CD2 HIS A7023     3750   3030   2460    390   -130    -40       C  
ATOM   1829  CE1 HIS A7023      92.562  24.723  12.013  1.00 23.26           C  
ANISOU 1829  CE1 HIS A7023     3600   2800   2430    320    -70    -30       C  
ATOM   1830  NE2 HIS A7023      92.480  24.342  13.297  1.00 23.05           N  
ANISOU 1830  NE2 HIS A7023     3610   2810   2340    340    -80    -20       N  
ATOM   1831  N   ALA A7024      97.170  27.421  14.527  1.00 25.80           N  
ANISOU 1831  N   ALA A7024     3720   3420   2660    370   -230   -260       N  
ATOM   1832  CA  ALA A7024      96.975  28.457  15.569  1.00 26.52           C  
ANISOU 1832  CA  ALA A7024     3810   3540   2720    330   -230   -310       C  
ATOM   1833  C   ALA A7024      96.987  29.838  14.898  1.00 26.12           C  
ANISOU 1833  C   ALA A7024     3730   3460   2740    260   -210   -370       C  
ATOM   1834  O   ALA A7024      96.204  30.716  15.325  1.00 25.61           O  
ANISOU 1834  O   ALA A7024     3690   3370   2670    230   -190   -400       O  
ATOM   1835  CB  ALA A7024      98.042  28.355  16.631  1.00 28.03           C  
ANISOU 1835  CB  ALA A7024     3980   3830   2840    370   -300   -340       C  
ATOM   1836  N   ASN A7025      97.841  30.016  13.883  1.00 25.46           N  
ANISOU 1836  N   ASN A7025     3590   3380   2700    240   -220   -380       N  
ATOM   1837  CA  ASN A7025      97.942  31.306  13.145  1.00 25.76           C  
ANISOU 1837  CA  ASN A7025     3600   3380   2800    160   -200   -420       C  
ATOM   1838  C   ASN A7025      96.624  31.539  12.400  1.00 24.41           C  
ANISOU 1838  C   ASN A7025     3480   3110   2680    140   -150   -390       C  
ATOM   1839  O   ASN A7025      96.125  32.689  12.405  1.00 24.16           O  
ANISOU 1839  O   ASN A7025     3470   3030   2680    100   -140   -420       O  
ATOM   1840  CB  ASN A7025      99.126  31.332  12.172  1.00 26.29           C  
ANISOU 1840  CB  ASN A7025     3600   3480   2910    130   -210   -430       C  
ATOM   1841  CG  ASN A7025     100.480  31.304  12.853  1.00 27.68           C  
ANISOU 1841  CG  ASN A7025     3700   3770   3050    130   -260   -470       C  
ATOM   1842  OD1 ASN A7025     100.595  31.559  14.053  1.00 28.95           O  
ANISOU 1842  OD1 ASN A7025     3860   3970   3160    140   -300   -510       O  
ATOM   1843  ND2 ASN A7025     101.519  31.027  12.084  1.00 27.44           N  
ANISOU 1843  ND2 ASN A7025     3590   3800   3040    130   -260   -480       N  
ATOM   1844  N   TYR A7026      96.093  30.473  11.793  1.00 23.88           N  
ANISOU 1844  N   TYR A7026     3440   3010   2620    180   -130   -320       N  
ATOM   1845  CA  TYR A7026      94.808  30.549  11.056  1.00 23.66           C  
ANISOU 1845  CA  TYR A7026     3450   2900   2630    170   -100   -290       C  
ATOM   1846  C   TYR A7026      93.684  30.978  12.012  1.00 23.87           C  
ANISOU 1846  C   TYR A7026     3510   2920   2640    180    -80   -300       C  
ATOM   1847  O   TYR A7026      92.928  31.908  11.681  1.00 24.29           O  
ANISOU 1847  O   TYR A7026     3580   2910   2740    150    -60   -320       O  
ATOM   1848  CB  TYR A7026      94.495  29.223  10.346  1.00 23.32           C  
ANISOU 1848  CB  TYR A7026     3430   2840   2590    200    -80   -220       C  
ATOM   1849  CG  TYR A7026      93.057  29.139   9.913  1.00 22.77           C  
ANISOU 1849  CG  TYR A7026     3400   2710   2540    190    -50   -190       C  
ATOM   1850  CD1 TYR A7026      92.597  29.875   8.837  1.00 23.54           C  
ANISOU 1850  CD1 TYR A7026     3500   2750   2700    150    -40   -190       C  
ATOM   1851  CD2 TYR A7026      92.142  28.371  10.617  1.00 23.43           C  
ANISOU 1851  CD2 TYR A7026     3520   2790   2590    220    -40   -160       C  
ATOM   1852  CE1 TYR A7026      91.262  29.863   8.474  1.00 23.56           C  
ANISOU 1852  CE1 TYR A7026     3520   2700   2720    150    -20   -160       C  
ATOM   1853  CE2 TYR A7026      90.804  28.333  10.257  1.00 23.25           C  
ANISOU 1853  CE2 TYR A7026     3510   2730   2600    200    -10   -130       C  
ATOM   1854  CZ  TYR A7026      90.360  29.091   9.188  1.00 23.75           C  
ANISOU 1854  CZ  TYR A7026     3560   2740   2720    170    -10   -140       C  
ATOM   1855  OH  TYR A7026      89.042  29.088   8.833  1.00 22.85           O  
ANISOU 1855  OH  TYR A7026     3450   2590   2640    160     10   -110       O  
ATOM   1856  N  AILE A7027      93.585  30.319  13.172  0.60 24.59           N  
ANISOU 1856  N  AILE A7027     3620   3060   2660    210    -80   -300       N  
ATOM   1857  N  BILE A7027      93.582  30.322  13.172  0.40 24.19           N  
ANISOU 1857  N  BILE A7027     3570   3010   2610    210    -80   -300       N  
ATOM   1858  CA AILE A7027      92.523  30.650  14.172  0.60 24.78           C  
ANISOU 1858  CA AILE A7027     3670   3090   2660    220    -60   -320       C  
ATOM   1859  CA BILE A7027      92.509  30.654  14.159  0.40 24.22           C  
ANISOU 1859  CA BILE A7027     3600   3020   2590    220    -60   -320       C  
ATOM   1860  C  AILE A7027      92.704  32.094  14.649  0.60 24.63           C  
ANISOU 1860  C  AILE A7027     3640   3070   2650    200    -70   -400       C  
ATOM   1861  C  BILE A7027      92.701  32.088  14.671  0.40 24.43           C  
ANISOU 1861  C  BILE A7027     3620   3050   2620    200    -70   -400       C  
ATOM   1862  O  AILE A7027      91.682  32.795  14.773  0.60 24.53           O  
ANISOU 1862  O  AILE A7027     3640   3020   2660    200    -40   -430       O  
ATOM   1863  O  BILE A7027      91.678  32.776  14.851  0.40 24.51           O  
ANISOU 1863  O  BILE A7027     3640   3020   2650    200    -40   -430       O  
ATOM   1864  CB AILE A7027      92.523  29.640  15.338  0.60 25.63           C  
ANISOU 1864  CB AILE A7027     3800   3260   2670    260    -60   -290       C  
ATOM   1865  CB BILE A7027      92.453  29.600  15.281  0.40 24.57           C  
ANISOU 1865  CB BILE A7027     3670   3120   2540    260    -60   -290       C  
ATOM   1866  CG1AILE A7027      92.217  28.224  14.846  0.60 26.27           C  
ANISOU 1866  CG1AILE A7027     3910   3320   2750    270    -50   -210       C  
ATOM   1867  CG1BILE A7027      92.066  28.234  14.708  0.40 24.50           C  
ANISOU 1867  CG1BILE A7027     3690   3090   2530    270    -50   -200       C  
ATOM   1868  CG2AILE A7027      91.556  30.070  16.434  0.60 26.17           C  
ANISOU 1868  CG2AILE A7027     3890   3360   2690    260    -30   -320       C  
ATOM   1869  CG2BILE A7027      91.503  30.032  16.387  0.40 25.14           C  
ANISOU 1869  CG2BILE A7027     3760   3230   2570    260    -30   -320       C  
ATOM   1870  CD1AILE A7027      90.900  28.092  14.109  0.60 26.35           C  
ANISOU 1870  CD1AILE A7027     3930   3270   2810    250    -10   -170       C  
ATOM   1871  CD1BILE A7027      91.965  27.133  15.733  0.40 24.86           C  
ANISOU 1871  CD1BILE A7027     3780   3170   2490    300    -50   -150       C  
ATOM   1872  N   PHE A7028      93.949  32.524  14.883  1.00 24.88           N  
ANISOU 1872  N   PHE A7028     3650   3140   2670    180   -110   -440       N  
ATOM   1873  CA  PHE A7028      94.209  33.920  15.330  1.00 25.60           C  
ANISOU 1873  CA  PHE A7028     3740   3220   2770    140   -130   -530       C  
ATOM   1874  C   PHE A7028      93.631  34.880  14.278  1.00 24.11           C  
ANISOU 1874  C   PHE A7028     3570   2930   2670    110   -110   -540       C  
ATOM   1875  O   PHE A7028      92.932  35.828  14.647  1.00 24.44           O  
ANISOU 1875  O   PHE A7028     3630   2920   2730    110   -100   -590       O  
ATOM   1876  CB  PHE A7028      95.696  34.142  15.602  1.00 27.43           C  
ANISOU 1876  CB  PHE A7028     3930   3510   2980    110   -180   -570       C  
ATOM   1877  CG  PHE A7028      96.095  35.574  15.862  1.00 29.31           C  
ANISOU 1877  CG  PHE A7028     4180   3720   3240     50   -200   -660       C  
ATOM   1878  CD1 PHE A7028      95.637  36.250  16.977  1.00 32.87           C  
ANISOU 1878  CD1 PHE A7028     4660   4170   3650     60   -200   -730       C  
ATOM   1879  CD2 PHE A7028      97.001  36.218  15.039  1.00 31.28           C  
ANISOU 1879  CD2 PHE A7028     4400   3950   3540    -30   -220   -670       C  
ATOM   1880  CE1 PHE A7028      96.035  37.553  17.241  1.00 34.52           C  
ANISOU 1880  CE1 PHE A7028     4890   4350   3880      0   -230   -820       C  
ATOM   1881  CE2 PHE A7028      97.398  37.521  15.299  1.00 33.57           C  
ANISOU 1881  CE2 PHE A7028     4700   4200   3850    -90   -250   -750       C  
ATOM   1882  CZ  PHE A7028      96.917  38.186  16.402  1.00 34.40           C  
ANISOU 1882  CZ  PHE A7028     4850   4300   3920    -80   -250   -820       C  
ATOM   1883  N   TRP A7029      93.903  34.624  12.999  1.00 24.27           N  
ANISOU 1883  N   TRP A7029     3570   2910   2740     80   -110   -480       N  
ATOM   1884  CA  TRP A7029      93.330  35.470  11.917  1.00 24.17           C  
ANISOU 1884  CA  TRP A7029     3580   2800   2800     60   -100   -470       C  
ATOM   1885  C   TRP A7029      91.793  35.482  12.000  1.00 23.99           C  
ANISOU 1885  C   TRP A7029     3580   2730   2800    100    -70   -460       C  
ATOM   1886  O   TRP A7029      91.208  36.580  12.014  1.00 24.42           O  
ANISOU 1886  O   TRP A7029     3660   2720   2890    110    -70   -500       O  
ATOM   1887  CB  TRP A7029      93.807  34.988  10.549  1.00 24.16           C  
ANISOU 1887  CB  TRP A7029     3570   2780   2830     30    -90   -410       C  
ATOM   1888  CG  TRP A7029      93.051  35.597   9.411  1.00 23.93           C  
ANISOU 1888  CG  TRP A7029     3570   2660   2860     10    -90   -380       C  
ATOM   1889  CD1 TRP A7029      92.890  36.924   9.155  1.00 24.61           C  
ANISOU 1889  CD1 TRP A7029     3690   2660   3000    -30   -100   -410       C  
ATOM   1890  CD2 TRP A7029      92.430  34.903   8.317  1.00 23.58           C  
ANISOU 1890  CD2 TRP A7029     3530   2590   2840     20    -70   -320       C  
ATOM   1891  NE1 TRP A7029      92.167  37.103   8.013  1.00 23.91           N  
ANISOU 1891  NE1 TRP A7029     3630   2500   2950    -30   -100   -360       N  
ATOM   1892  CE2 TRP A7029      91.886  35.884   7.466  1.00 23.69           C  
ANISOU 1892  CE2 TRP A7029     3580   2510   2910      0    -80   -300       C  
ATOM   1893  CE3 TRP A7029      92.278  33.555   7.974  1.00 24.04           C  
ANISOU 1893  CE3 TRP A7029     3580   2680   2870     50    -60   -270       C  
ATOM   1894  CZ2 TRP A7029      91.188  35.561   6.306  1.00 23.99           C  
ANISOU 1894  CZ2 TRP A7029     3640   2510   2970      0    -80   -240       C  
ATOM   1895  CZ3 TRP A7029      91.598  33.235   6.820  1.00 23.80           C  
ANISOU 1895  CZ3 TRP A7029     3560   2610   2870     50    -50   -210       C  
ATOM   1896  CH2 TRP A7029      91.057  34.227   6.002  1.00 23.65           C  
ANISOU 1896  CH2 TRP A7029     3580   2510   2900     20    -60   -200       C  
ATOM   1897  N   ARG A7030      91.166  34.304  12.072  1.00 22.91           N  
ANISOU 1897  N   ARG A7030     3440   2630   2630    140    -40   -410       N  
ATOM   1898  CA  ARG A7030      89.682  34.232  12.126  1.00 23.38           C  
ANISOU 1898  CA  ARG A7030     3500   2670   2710    180    -10   -400       C  
ATOM   1899  C   ARG A7030      89.142  34.964  13.359  1.00 24.09           C  
ANISOU 1899  C   ARG A7030     3590   2780   2780    210     10   -470       C  
ATOM   1900  O   ARG A7030      88.103  35.632  13.225  1.00 23.59           O  
ANISOU 1900  O   ARG A7030     3530   2680   2760    240     20   -500       O  
ATOM   1901  CB  ARG A7030      89.204  32.780  12.122  1.00 23.02           C  
ANISOU 1901  CB  ARG A7030     3440   2670   2630    200     10   -330       C  
ATOM   1902  CG  ARG A7030      89.525  32.016  10.848  1.00 22.71           C  
ANISOU 1902  CG  ARG A7030     3410   2600   2620    180      0   -270       C  
ATOM   1903  CD  ARG A7030      89.059  32.708   9.581  1.00 23.16           C  
ANISOU 1903  CD  ARG A7030     3470   2590   2750    160    -10   -250       C  
ATOM   1904  NE  ARG A7030      87.676  33.153   9.643  1.00 23.36           N  
ANISOU 1904  NE  ARG A7030     3480   2590   2810    190     10   -260       N  
ATOM   1905  CZ  ARG A7030      86.617  32.383   9.434  1.00 23.10           C  
ANISOU 1905  CZ  ARG A7030     3430   2570   2780    200     20   -220       C  
ATOM   1906  NH1 ARG A7030      86.763  31.101   9.155  1.00 22.71           N  
ANISOU 1906  NH1 ARG A7030     3390   2540   2700    180     30   -170       N  
ATOM   1907  NH2 ARG A7030      85.407  32.903   9.511  1.00 24.58           N  
ANISOU 1907  NH2 ARG A7030     3590   2740   3000    230     40   -240       N  
ATOM   1908  N   ASN A7031      89.820  34.847  14.503  1.00 25.28           N  
ANISOU 1908  N   ASN A7031     3750   3000   2860    210      0   -510       N  
ATOM   1909  CA  ASN A7031      89.357  35.504  15.755  1.00 26.76           C  
ANISOU 1909  CA  ASN A7031     3950   3220   3000    240     20   -590       C  
ATOM   1910  C   ASN A7031      89.548  37.020  15.740  1.00 28.27           C  
ANISOU 1910  C   ASN A7031     4160   3340   3240    230      0   -680       C  
ATOM   1911  O   ASN A7031      88.787  37.683  16.447  1.00 27.23           O  
ANISOU 1911  O   ASN A7031     4040   3200   3100    270     20   -750       O  
ATOM   1912  CB  ASN A7031      90.122  35.013  16.988  1.00 27.86           C  
ANISOU 1912  CB  ASN A7031     4100   3450   3040    240     10   -610       C  
ATOM   1913  CG  ASN A7031      89.720  33.624  17.419  1.00 27.59           C  
ANISOU 1913  CG  ASN A7031     4060   3490   2930    250     40   -540       C  
ATOM   1914  OD1 ASN A7031      88.681  33.132  17.000  1.00 28.68           O  
ANISOU 1914  OD1 ASN A7031     4180   3610   3100    260     80   -500       O  
ATOM   1915  ND2 ASN A7031      90.503  33.018  18.293  1.00 27.31           N  
ANISOU 1915  ND2 ASN A7031     4040   3530   2810    250     10   -540       N  
ATOM   1916  N   THR A7032      90.485  37.547  14.947  1.00 28.17           N  
ANISOU 1916  N   THR A7032     4160   3270   3270    180    -50   -670       N  
ATOM   1917  CA  THR A7032      90.782  39.004  15.039  1.00 30.48           C  
ANISOU 1917  CA  THR A7032     4500   3480   3610    150    -70   -750       C  
ATOM   1918  C   THR A7032      90.367  39.800  13.804  1.00 33.38           C  
ANISOU 1918  C   THR A7032     4890   3720   4070    140    -90   -730       C  
ATOM   1919  O   THR A7032      90.401  41.036  13.887  1.00 34.48           O  
ANISOU 1919  O   THR A7032     5080   3770   4250    130   -110   -790       O  
ATOM   1920  CB  THR A7032      92.269  39.193  15.343  1.00 30.35           C  
ANISOU 1920  CB  THR A7032     4480   3500   3560     80   -120   -790       C  
ATOM   1921  OG1 THR A7032      93.004  38.550  14.305  1.00 27.61           O  
ANISOU 1921  OG1 THR A7032     4100   3160   3230     40   -130   -710       O  
ATOM   1922  CG2 THR A7032      92.642  38.613  16.691  1.00 31.04           C  
ANISOU 1922  CG2 THR A7032     4550   3700   3540    100   -120   -820       C  
ATOM   1923  N   ASN A7033      90.053  39.141  12.696  1.00 37.44           N  
ANISOU 1923  N   ASN A7033     5390   4220   4620    140    -80   -640       N  
ATOM   1924  CA  ASN A7033      89.613  39.898  11.494  1.00 40.85           C  
ANISOU 1924  CA  ASN A7033     5850   4540   5130    140   -100   -610       C  
ATOM   1925  C   ASN A7033      88.246  39.353  11.115  1.00 38.67           C  
ANISOU 1925  C   ASN A7033     5550   4270   4880    210    -70   -570       C  
ATOM   1926  O   ASN A7033      88.147  38.364  10.396  1.00 41.02           O  
ANISOU 1926  O   ASN A7033     5820   4600   5170    200    -70   -490       O  
ATOM   1927  CB  ASN A7033      90.688  39.912  10.401  1.00 45.85           C  
ANISOU 1927  CB  ASN A7033     6500   5140   5780     50   -120   -560       C  
ATOM   1928  CG  ASN A7033      91.822  40.876  10.709  1.00 55.09           C  
ANISOU 1928  CG  ASN A7033     7700   6280   6950    -30   -150   -610       C  
ATOM   1929  OD1 ASN A7033      92.991  40.513  10.620  1.00 71.15           O  
ANISOU 1929  OD1 ASN A7033     9700   8380   8950    -90   -160   -600       O  
ATOM   1930  ND2 ASN A7033      91.500  42.098  11.113  1.00 51.48           N  
ANISOU 1930  ND2 ASN A7033     7300   5730   6530    -20   -170   -680       N  
ATOM   1931  N   PRO A7034      87.155  39.964  11.633  1.00 38.69           N  
ANISOU 1931  N   PRO A7034     5550   4240   4900    280    -60   -620       N  
ATOM   1932  CA  PRO A7034      85.805  39.496  11.341  1.00 40.05           C  
ANISOU 1932  CA  PRO A7034     5680   4440   5100    350    -40   -590       C  
ATOM   1933  C   PRO A7034      85.500  39.650   9.850  1.00 38.76           C  
ANISOU 1933  C   PRO A7034     5530   4190   5000    340    -80   -510       C  
ATOM   1934  O   PRO A7034      85.873  40.645   9.274  1.00 39.17           O  
ANISOU 1934  O   PRO A7034     5650   4140   5100    320   -120   -520       O  
ATOM   1935  CB  PRO A7034      84.883  40.390  12.179  1.00 42.10           C  
ANISOU 1935  CB  PRO A7034     5940   4680   5380    430    -20   -680       C  
ATOM   1936  CG  PRO A7034      85.714  41.631  12.456  1.00 44.61           C  
ANISOU 1936  CG  PRO A7034     6330   4900   5710    410    -60   -750       C  
ATOM   1937  CD  PRO A7034      87.155  41.157  12.494  1.00 42.25           C  
ANISOU 1937  CD  PRO A7034     6050   4640   5360    310    -70   -720       C  
ATOM   1938  N   ILE A7035      84.887  38.624   9.270  1.00 36.85           N  
ANISOU 1938  N   ILE A7035     5240   4000   4760    340    -70   -450       N  
ATOM   1939  CA  ILE A7035      84.511  38.646   7.831  1.00 35.25           C  
ANISOU 1939  CA  ILE A7035     5050   3740   4600    330   -100   -370       C  
ATOM   1940  C   ILE A7035      82.992  38.805   7.757  1.00 35.17           C  
ANISOU 1940  C   ILE A7035     5000   3730   4640    420   -110   -380       C  
ATOM   1941  O   ILE A7035      82.274  37.993   8.365  1.00 36.50           O  
ANISOU 1941  O   ILE A7035     5090   3990   4780    440    -60   -390       O  
ATOM   1942  CB  ILE A7035      85.035  37.381   7.132  1.00 34.04           C  
ANISOU 1942  CB  ILE A7035     4890   3630   4410    270   -100   -300       C  
ATOM   1943  CG1 ILE A7035      86.560  37.299   7.250  1.00 33.97           C  
ANISOU 1943  CG1 ILE A7035     4910   3630   4360    200    -90   -300       C  
ATOM   1944  CG2 ILE A7035      84.568  37.336   5.684  1.00 34.41           C  
ANISOU 1944  CG2 ILE A7035     4950   3630   4490    260   -140   -230       C  
ATOM   1945  CD1 ILE A7035      87.151  35.981   6.805  1.00 32.67           C  
ANISOU 1945  CD1 ILE A7035     4730   3530   4150    160    -80   -250       C  
ATOM   1946  N   GLN A7036      82.542  39.859   7.085  1.00 37.02           N  
ANISOU 1946  N   GLN A7036     5270   3860   4940    460   -160   -380       N  
ATOM   1947  CA  GLN A7036      81.094  40.140   6.924  1.00 38.75           C  
ANISOU 1947  CA  GLN A7036     5430   4080   5210    550   -180   -400       C  
ATOM   1948  C   GLN A7036      80.485  39.066   6.018  1.00 35.21           C  
ANISOU 1948  C   GLN A7036     4930   3690   4760    530   -190   -320       C  
ATOM   1949  O   GLN A7036      81.077  38.791   4.959  1.00 34.27           O
[truncated: 825,310 more chars]
