# Supplementary material for: Mapping major SARS-CoV-2 drug targets and assessment of druggability using computational fragment screening: Identification of an allosteric small-molecule binding site on the Nsp13 helicase
Source: PLoS One. 2021 Feb 17;16(2):e0246181. doi: 10.1371/journal.pone.0246181 (PMC7888625; doi:10.1371/journal.pone.0246181)
Supplement: S2 File — (ZIP) [file pone.0246181.s002.zip › SUPP_PDBs/Nsp16_2'-O_MT/TOP25/01.pdb]

REMARK  0001 RUN NUMBER      3                                                        
REMARK       ROTATION NUMBER 10  101.53 DEGREES                                       
REMARK                AXIS   16.5167 23.1337 23.2665 CENTER -2.26458 -8.9325 12.6983  
REMARK  0001 RMS 2.12006 DG -2.8551 -14.7 2.83                                        
REMARK   DATE:     7/ 2/20     20:56:10      CREATED BY USER: rsa002                  
ATOM      1  C0  UNK     1      -2.149  -9.313  12.230  1.00  0.00      SEG2
ATOM      2  C1  UNK     1      -2.507  -7.971  12.233  1.00  0.00      SEG2
ATOM      3  C2  UNK     1      -2.994  -7.385  13.393  1.00  0.00      SEG2
ATOM      4  C3  UNK     1      -3.024  -8.112  14.577  1.00  0.00      SEG2
ATOM      5  C4  UNK     1      -2.636  -9.447  14.582  1.00  0.00      SEG2
ATOM      6  C   UNK     1      -2.262 -10.062  13.394  1.00  0.00      SEG2
ATOM      7  H0  UNK     1      -1.791  -9.771  11.322  1.00  0.00      SEG2
ATOM      8  H1  UNK     1      -2.414  -7.383  11.332  1.00  0.00      SEG2
ATOM      9  H2  UNK     1      -3.348  -6.366  13.381  1.00  0.00      SEG2
ATOM     10  H3  UNK     1      -3.352  -7.635  15.488  1.00  0.00      SEG2
ATOM     11  H4  UNK     1      -2.630 -10.001  15.502  1.00  0.00      SEG2
ATOM     12  H   UNK     1      -2.059 -11.123  13.376  1.00  0.00      SEG2
TER      13      UNK      1
END
